# Supplementary material for: Transcriptomic analysis of the late stages of grapevine (Vitis vinifera cv. Cabernet Sauvignon) berry ripening reveals significant induction of ethylene signaling and flavor pathways in the skin
Source: BMC Plant Biol. 2014 Dec 19;14:370. doi: 10.1186/s12870-014-0370-8 (PMC4312598; doi:10.1186/s12870-014-0370-8)
Supplement: Additional file 1 — Details of the various berry quality parameters measured. [file 12870_2014_370_MOESM1_ESM.xls]

## Sheet: grapes 2008 chemistry
Additional file 1 – Details of the various berry quality parameters measured. D.A.V means days after veraison. TA means titratable acidity. IBMP means 2-isobutyl-3-methoxypyrazine. Values for anthocyanins, tannins, total phenolics and IBMP are means ± SD; n = 6.
	2008				anthocyanins (mg/L)		tannins (mg catechin equivalents/g)		total phenolics (mg catechin equivalents/g)		IBMP (ppb)
Harvest	D.A.V.	°Brix	pH	TA g/L	means	stdev	means	stdev	means	stdev	means	stdev
H1	11	19.9	3.57	9.04	290.613	43.723	331.451	138.634	592.919	203.34	23.7956	7.31751
H2	19	22.6	3.47	8.51	543.088	101.353	230.807	78.4694	297.752	99.7076	13.8345	3.50049
H3	31	23.2	3.6	6.26	344.02	139.467	223.233	70.9994	686.743	166.34	11.7271	3.02181
H4	53	25	3.87	5.63	1341.52	471.703	396.938	132.77	434.323	141.059	9.49971	2.61039
H5	74	36.65	3.87	3.9	425.074	56.3116	221.491	24.7381	164.34	26.9268	9.41103	1.84488
