# Supplementary material for: Transcriptomic analysis of the late stages of grapevine (Vitis vinifera cv. Cabernet Sauvignon) berry ripening reveals significant induction of ethylene signaling and flavor pathways in the skin
Source: BMC Plant Biol. 2014 Dec 19;14:370. doi: 10.1186/s12870-014-0370-8 (PMC4312598; doi:10.1186/s12870-014-0370-8)
Supplement: Additional file 2 — Annotation, transcript abundance values, and statistics of all genes on the Nimblegen Grape Whole-Genome microarray for the pulp and skin of Cabernet Sauvignon berries at different °Brix levels. [file 12870_2014_370_MOESM2_ESM.xlsx]

## Sheet: Sheet1
Additional file 2 - Annotation, transcript abundance values, and statistics of all genes on the Nimblegen Grape Whole-Genome microarray for the pulp and skin of Cabernet Sauvignon berries at different °Brix levels. Red highlighted rows identifies the possibility of cross-hybridization with other genes.
NimbleGen ID	Current V1 ID	Old V1 ID1	Old V1 ID2	UniProt ID	Annotation by Grimplet et al. (2012)	# of Probes with Cross Hybridization	Old ID1 that hybridize to probe set	bx22.6Pulp	bx22.6Skin	bx23.2Pulp	bx22.2Skin	bx25Pulp	bx25Skin	bx36.7Pulp	bx36.7Skin	bx23.2Skin-bx22.6Skin	bx25Skin-bx23.2Skin	bx36.7Skin-bx25Skin	bx23.2Pulp-bx22.6Pulp	bx25Pulp-bx23.2Pulp	bx36.7Pulp-bx25Pulp	bx22.6Skin-bx22.6Pulp	bx23.2Skin-bx23.2Pulp	bx25Skin-bx25Pulp	bx36.7Skin-bx36.7Pulp	pvalue of Brix	pvalue of Tissue	p value of Brix*Tissue	Adj pvalue Brix	Adj pvalue Tissue	Adj pvalue Brix*Tissue
CHRUN_JGVV399_2_T01	VIT_00s0399g00020	JGVv399.2	Vv00s0399g00020	F6I7H9	Protease inhibitor/seed storage/lipid transfer protein (LTP)	0	JGVv399.2	8.05016	12.952	8.5239	13.6739	8.1176	11.5835	8.34729	8.57257	0.721936	-2.0904	-3.01095	0.473742	-0.406302	0.229692	4.90183	5.15002	3.46592	0.225279	1.58715e-17	1.43492e-27	1.61345e-17	1.71429e-15	5.43612e-25	4.76725e-13
CHR11_JGVV65_9_T01	VIT_11s0065g00130	JGVv65.9	Vv11s0065g00130	F6H9N6	Taxane 10-beta-hydroxylase	2	JGVv65.9.t01; JGVv65.4.t01; JGVv72.63.t01; JGVv65.52.t01	6.61642	12.6282	6.82404	12.9503	6.3549	10.5514	6.3869	7.05169	0.322061	-2.39886	-3.49975	0.207627	-0.46914	0.0319974	6.01182	6.12626	4.19654	0.664793	2.05014e-19	4.46966e-28	4.31481e-17	3.93387e-17	1.97132e-25	6.37448e-13
CHR10_JGVV3_426_T01	VIT_10s0003g04950	JGVV3.426	Vv10s0003g04950	F6HLY0	Esterase/lipase/thioesterase	0	JGVV3.426	7.28398	12.3227	7.22803	11.7038	6.94208	11.3412	6.75398	7.11259	-0.618842	-0.362601	-4.22864	-0.0559487	-0.285954	-0.188095	5.03869	4.4758	4.39915	0.358606	2.66703e-20	8.06745e-29	6.74316e-17	7.02771e-18	4.11023e-26	6.64134e-13
CHR15_JGVV48_26_T01	VIT_15s0048g02720	JGVv48.26	Vv15s0048g02720	F6I2X3	fatty acid elongase	0	JGVv48.26	10.1778	14.4284	10.2953	14.4549	10.2207	14.2255	12.1695	13.1041	0.0265064	-0.22947	-1.12139	0.117553	-0.0746531	1.94878	4.25063	4.15959	4.00477	0.934603	0.0176588	1.23487e-31	4.8028e-16	0.0344981	1.58654e-28	3.54771e-12
CHR18_JGVV1_1115_T01	VIT_18s0001g14790	JGVv1.1115	Vv18s0001g14790	F6GZS8	Lipase 3 (EXL3) family II extracellular	3	JGVv1.1115.t01; JGVv1.1116.t01; JGVv1.1117.t01	7.54544	12.8982	8.36359	13.6691	7.97813	11.5595	7.62556	8.98839	0.770905	-2.10959	-2.57114	0.818151	-0.385455	-0.352575	5.35278	5.30554	3.5814	1.36283	7.74094e-18	2.50155e-30	3.84861e-15	9.29857e-16	2.11203e-27	2.2743e-11
CHR9_JGVV2_284_T01	VIT_09s0002g03140	JGVv2.284	Vv09s0002g03140	A5BE55	Lipase GDSL	1	JGVv2.284.t01; JGVv2.277.t01	7.297	12.0993	7.81389	12.122	7.54505	10.5265	7.58203	7.90478	0.0226328	-1.59545	-2.62172	0.516894	-0.268839	0.0369755	4.80232	4.30806	2.98144	0.322748	2.62365e-14	1.06185e-24	3.22461e-14	1.18909e-12	2.24127e-22	1.58796e-10
CHR12_RANDOM_JGVV99_27_T01	VIT_12s0142g00780	JGVv99.27	Vv12s0142g00780	D7TR48	Leucine-rich repeat transmembrane protein kinase	4	JGVv99.27.t01; JGVv99.26.t01; JGVv99.29.t01; JGVv35.180.t01; JGVv34.2.t01; JGVv35.185.t01; JGVv34.4.t01; JGVv37.60.t01; JGVv84.50.t01; JGVv35.176.t01; JGVv37.62.t01; JGVv84.51.t01; JGVv35.188.t01; JGVv35.184.t01	7.17949	11.2281	7.26778	10.5785	7.30303	10.5608	7.12955	7.67258	-0.649628	-0.0176911	-2.88819	0.0882861	0.035252	-0.173479	4.0486	3.31069	3.25774	0.54303	9.97084e-15	8.07403e-27	5.36632e-14	4.99387e-13	2.68076e-24	2.26512e-10
CHR13_JGVV74_28_T01	VIT_13s0074g00390	JGVv74.28	Vv13s0074g00390	D7UBU8	CYP77A2	0	JGVv74.28	9.78321	14.8691	10.1762	14.9389	9.62723	14.6307	9.82608	12.2924	0.0697928	-0.308242	-2.33823	0.393028	-0.549003	0.198841	5.08591	4.76268	5.00344	2.46637	2.88212e-14	3.4865e-37	9.76347e-14	1.29236e-12	3.4342e-33	3.60602e-10
CHRUN_JGVV258_4_T01	VIT_00s0258g00040	JGVv258.4	Vv00s0258g00040	F6HD19	Ser/Thr receptor-like kinase1	4	JGVv258.4.t01; JGVv307.4.t01; JGVv148.20.t01; JGVv2365.1.t01; JGVv2248.1.t01; JGVv50.5.t01; JGVv148.14.t01; JGVv148.10.t01; JGVv424.1.t01; JGVv258.8.t01; JGVv98.182.t01; JGVv98.176.t01; JGVv148.25.t01; JGVv148.4.t01	6.00261	9.95403	5.98677	7.50526	5.74721	8.39476	5.75434	5.95376	-2.44878	0.889509	-2.44101	-0.0158431	-0.239556	0.00712684	3.95143	1.51849	2.64756	0.199423	1.11241e-14	4.89655e-20	2.15324e-13	5.48883e-13	4.60806e-18	7.06909e-10
CHR5_JGVV77_138_T01	VIT_05s0077g01670	JGVv77.138	Vv05s0077g01670	F6H6V1	Major cherry allergen Pru av 1.0202	1	JGVv77.138.t01; JGVv77.131.t01; JGVv77.128.t01; JGVv77.125.t01; JGVv77.124.t01; JGVv77.136.t01	9.64233	14.3373	9.40438	14.2266	9.22664	13.7836	8.7531	9.62917	-0.110689	-0.443026	-4.15445	-0.237952	-0.177736	-0.473539	4.69501	4.82227	4.55698	0.876068	1.02801e-17	1.47068e-27	2.42785e-13	1.18201e-15	5.50108e-25	7.17356e-10
CHR18_JGVV1_1116_T01	VIT_18s0001g14800	JGVv1.1116	Vv18s0001g14800	F6GZS9	Lipase 3 (EXL3) family II extracellular	3	JGVv1.1116.t01; JGVv1.1115.t01; JGVv1.1117.t01; JGVv1.1113.t01; JGVv1.1112.t01; JGVv1.1114.t01	6.94281	12.2811	7.13799	12.5369	6.62494	11.0665	6.40477	7.40461	0.255784	-1.47039	-3.66192	0.195183	-0.513045	-0.22017	5.33833	5.39893	4.44158	0.999833	1.48753e-16	8.37021e-27	3.6534e-13	1.22442e-14	2.74542e-24	9.15561e-10
CHR18_JGVV72_63_T01	VIT_18s0072g00580	JGVv72.63	Vv18s0072g00580	F6GY36	Taxadiene 5-alpha-hydroxylase	4	JGVv72.63.t01; JGVv65.9.t01; JGVv65.4.t01	7.01109	10.9555	7.25424	11.7433	6.71587	9.77069	7.07394	7.29166	0.787725	-1.97259	-2.47902	0.24315	-0.538365	0.358072	3.94446	4.48904	3.05481	0.217721	4.94872e-14	4.06456e-23	3.71839e-13	2.08833e-12	6.32146e-21	9.15561e-10
CHR18_JGVV1_1163_T01	VIT_18s0001g15330	JGVv1.1163	Vv18s0001g15330	E0CQM5	Nodulin MtN3 family	0	JGVv1.1163	8.93582	11.9206	8.13275	10.917	8.72718	11.4962	8.81423	8.99292	-1.0036	0.579152	-2.50324	-0.803068	0.594431	0.0870515	2.98479	2.78426	2.76898	0.17869	1.42087e-13	2.10483e-24	6.83951e-13	5.32149e-12	4.06521e-22	1.55452e-09
CHR11_JGVV16_407_T01	VIT_11s0016g04540	JGVv16.407	Vv11s0016g04540	A5BFK6	ABC transporter G member 22	1	JGVv16.407.t01; JGVv8.395.t01	6.57649	11.4987	6.92873	11.2656	6.96676	9.73843	6.84178	7.45422	-0.233099	-1.52715	-2.28422	0.352245	0.0380318	-0.124981	4.92219	4.33685	2.77167	0.612432	6.16591e-12	1.57251e-23	8.18058e-13	1.49592e-10	2.55316e-21	1.63845e-09
CHR13_JGVV67_1_T01	VIT_13s0067g03890	JGVv67.1	Vv13s0067g03890	A5B0J1	Beta-ketoacyl-CoA synthase	0	JGVv67.1	6.63195	11.8343	6.94274	13.112	6.26853	12.3815	6.29858	8.13106	1.27765	-0.73045	-4.25045	0.310784	-0.674205	0.0300482	5.20236	6.16923	6.11298	1.83248	4.30673e-16	4.00883e-29	8.31785e-13	3.08145e-14	2.23511e-26	1.63845e-09
CHR2_JGVV154_26_T01	VIT_02s0154g00300	JGVv154.26	Vv02s0154g00300	A5B2G3	Small nuclear ribonucleoprotein Sm D3	4	JGVv154.26.t01; JGVv55.60.t01; JGVv154.28.t01; JGVv35.29.t01	10.7758	7.17727	10.4839	7.13405	7.52119	6.57454	6.92437	6.94309	-0.0432216	-0.559511	0.368553	-0.291898	-2.96271	-0.596813	-3.59853	-3.34985	-0.94665	0.0187162	2.74175e-15	2.18168e-16	1.98733e-12	1.58549e-13	1.07807e-14	3.2622e-09
CHR11_JGVV65_4_T01	VIT_11s0065g00040	JGVv65.4	Vv11s0065g00040	F6H9N0	CYP706A12	4	JGVv65.4.t01; JGVv65.9.t01; JGVv72.63.t01	7.09311	10.2992	7.10706	11.5257	6.82762	9.4197	6.95159	7.37254	1.22654	-2.10603	-2.04716	0.0139472	-0.279443	0.123977	3.20608	4.41867	2.59208	0.420948	9.84199e-14	1.69779e-22	1.88896e-12	3.83176e-12	2.3777e-20	3.2622e-09
CHR12_JGVV59_150_T01	VIT_12s0059g01590	JGVv59.150	Vv12s0059g01590	A5BZB6	Lipase GDSL	0	JGVv59.150	8.94274	11.6404	9.33013	11.9175	8.84638	11.1641	9.14569	9.64069	0.27718	-0.753388	-1.52346	0.387384	-0.483743	0.299305	2.69761	2.58741	2.31776	0.494998	1.12538e-12	1.49365e-26	1.90847e-12	3.32549e-11	4.50381e-24	3.2622e-09
CHR8_JGVV40_211_T01	VIT_08s0040g01130	JGVv40.211	Vv08s0040g01130	D7TQS5	Serine carboxypeptidase II	0	JGVv40.211	6.44848	8.77048	6.21016	6.09411	5.96591	6.11444	6.01237	6.39805	-2.67637	0.0203267	0.28361	-0.238327	-0.244248	0.0464598	2.322	-0.116044	0.14853	0.38568	7.65886e-16	5.51803e-09	2.73353e-12	5.13196e-14	8.30656e-08	4.25092e-09
CHR14_JGVV108_94_T01	VIT_14s0108g01020	JGVv108.94	Vv14s0108g01020	A5BA94	Alpha-expansin 1 precursor	1	JGVv108.94.t01; JGVv4.48.t01	7.45762	10.4064	8.04038	12.3299	7.73849	10.7253	7.80817	7.51146	1.92354	-1.60459	-3.21387	0.582762	-0.301888	0.0696773	2.94876	4.28954	2.98684	-0.296709	7.7806e-13	3.32752e-18	6.58593e-12	2.39366e-11	2.25008e-16	9.72972e-09
CHR18_JGVV1_955_T01	VIT_18s0001g13080	JGVv1.955	Vv18s0001g13080	E0CQI4	Unknown protein	0	JGVv1.955	6.15346	10.0996	6.38876	10.0454	6.36211	9.12217	6.40392	7.31108	-0.0541883	-0.923262	-1.81109	0.235294	-0.0266477	0.0418106	3.94616	3.65668	2.76006	0.907167	8.14411e-10	4.29354e-25	7.57294e-12	1.20752e-08	9.68506e-23	1.06551e-08
CHR2_JGVV87_35_T01	VIT_02s0087g00630	JGVv87.35	Vv02s0087g00630	F6HJ27	Alcohol oxidase	0	JGVv87.35	7.91732	12.0895	8.59706	12.1548	9.05143	11.5705	9.48651	9.59661	0.0652786	-0.584276	-1.97393	0.679745	0.454365	0.435081	4.17223	3.55776	2.51912	0.110108	4.75075e-05	5.93317e-20	8.68221e-12	0.000207547	5.53076e-18	1.14964e-08
CHR14_JGVV66_26_T01	VIT_14s0066g00300	JGVv66.26	Vv14s0066g00300	F6HUT6	Unknown	0	JGVv66.26	7.44545	9.81553	7.50943	8.58828	7.43975	8.14924	7.56944	7.61402	-1.22725	-0.43904	-0.535211	0.0639777	-0.0696849	0.129691	2.37007	1.07885	0.70949	0.044587	9.79691e-11	2.79972e-16	9.3381e-12	1.80937e-09	1.35404e-14	1.14964e-08
CHR15_JGVV46_234_T01	VIT_15s0046g01140	JGVv46.234	Vv15s0046g01140	F6I6B1	WRKY DNA-binding protein 53	0	JGVv46.234	8.54427	10.6713	8.31553	11.4469	8.51914	9.90627	8.63771	8.99701	0.775548	-1.5406	-0.909262	-0.228738	0.203608	0.118573	2.12705	3.13133	1.38713	0.359295	1.46875e-09	1.71139e-20	9.12937e-12	2.04531e-08	1.73785e-18	1.14964e-08
CHR12_JGVV34_111_T01	VIT_12s0034g01140	JGVv34.111	Vv12s0034g01140	D7T037	Plastocyanin domain-containing protein	0	JGVv34.111	9.00828	14.2738	9.06586	13.8422	8.71282	12.5462	8.84404	11.4575	-0.431607	-1.29599	-1.08875	0.0575754	-0.353035	0.131216	5.26555	4.77637	3.83341	2.61344	9.08513e-14	7.90117e-35	1.41587e-11	3.57954e-12	2.59422e-31	1.60902e-08
CHR16_JGVV148_12_T01	VIT_16s0148g00160	JGVv148.12	Vv16s0148g00160	F6HWF4	Receptor serine/threonine kinase	4	JGVv258.5.t01; JGVv50.3.t01; JGVv148.29.t01; JGVv148.12.t01; JGVv307.3.t01; JGVv148.18.t01; JGVv98.173.t01; JGVv294.2.t01; JGVv424.3.t01; JGVv258.9.t01; JGVv258.2.t01; JGVv258.1.t01; JGVv98.175.t01; JGVv148.9.t01; JGVv148.2.t01; JGVv148.3.t01; JGVv148.24.t01; JGVv98.181.t01; JGVv98.149.t01; JGVv148.5.t01; JGVv294.1.t01; JGVv148.15.t01; PDVv1614.1.t01; JGVv307.8.t01; PDVv148.31.t01; JGVv98.170.t01…	7.48105	11.123	7.0464	10.2107	6.82059	10.3549	6.97015	7.68056	-0.912213	0.144183	-2.67436	-0.434642	-0.225817	0.149563	3.64191	3.16434	3.53434	0.710415	4.8781e-14	2.14724e-25	1.38102e-11	2.0622e-12	4.91869e-23	1.60902e-08
CHR16_JGVV100_33_T01	VIT_16s0100g00990	JGVv100.33	Vv16s0100g00990	Q6BAE8	Stilbene synthase 2	4	JGVv100.35.t01; JGVv100.33.t01; JGVv100.31.t01; JGVv100.29.t01; JGVv100.50.t01; JGVv100.25.t01; JGVv100.13.t01; JGVv100.12.t01; JGVv100.49.t01; JGVv100.45.t01; JGVv100.21.t01; JGVv100.18.t01; JGVv100.17.t01; JGVv100.15.t01; JGVv100.52.t01; JGVv100.39.t01; JGVv100.22.t01; JGVv100.19.t01; JGVv100.16.t01; JGVv100.41.t01; JGVv100.40.t01; JGVv100.32.t01; JGVv100.30.t01; JGVv100.28.t01; JGVv100.46.t01;…	7.42568	11.0344	6.85252	8.18093	7.08684	8.15319	9.78714	10.3823	-2.85342	-0.0277465	2.22906	-0.573155	0.23432	2.7003	3.60868	1.32841	1.06634	0.595113	5.34956e-20	9.97449e-18	1.57389e-11	1.22542e-17	6.14054e-16	1.72236e-08
CHR10_JGVV3_59_T01	VIT_10s0003g00620	JGVV3.59	Vv10s0003g00620	F6HM59	Lipase GDSL	0	JGVV3.59	6.85401	10.1271	6.99111	10.0976	6.95007	8.17059	7.2449	7.52253	-0.0294429	-1.92706	-0.64806	0.137105	-0.041046	0.294832	3.27308	3.10653	1.22052	0.277628	7.21945e-09	3.69778e-19	1.86522e-11	8.55735e-08	2.99369e-17	1.96827e-08
CHR10_JGVV3_192_T01	VIT_10s0003g02120	JGVV3.192	Vv10s0003g02120	D7TJU3	Lipase GDSL	1	JGVv3.192.t01; JGVv3.190.t01	7.75257	12.1193	7.88051	10.08	7.49638	8.32124	7.62767	8.10635	-2.0394	-1.75871	-0.214896	0.12794	-0.384134	0.13129	4.36678	2.19944	0.824863	0.478677	1.02075e-12	4.96249e-16	2.01119e-11	3.04371e-11	2.27e-14	1.97033e-08
CHR16_JGVV50_6_T01	VIT_16s0050g02730	JGVv50.6	Vv16s0050g02730	F6H6E3	Receptor-like kinase LRK14	4	JGVv50.6.t01; JGVv258.4.t01; JGVv307.4.t01; JGVv148.20.t01; JGVv294.5.t01; JGVv258.8.t01; JGVv2254.1.t01; JGVv148.28.t01; JGVv148.25.t01; JGVv424.1.t01;JGVv294.5.t01; JGVv1467.1.t01; JGVv50.6.t01; JGVv148.10.t01; JGVv148.4.t01; JGVv98.176.t01; JGVv148.11.t01; JGVv2588.1.t01; JGVv148.14.t01;JGVv1467.1.t01; JGVv425.1.t01; JGVv307.1.t01; JGVv258.7.t01; JGVv258.6.t01; JGVv98.182.t01; JGVv98.174.t01; …	6.39558	10.7314	6.27527	8.66888	5.92118	8.10149	5.96355	6.4961	-2.06254	-0.567386	-1.60539	-0.120314	-0.354081	0.0423605	4.33584	2.39361	2.18031	0.532556	2.13719e-14	6.87361e-20	1.96806e-11	9.92989e-13	6.36724e-18	1.97033e-08
CHR18_JGVV41_117_T01	VIT_18s0041g01030	JGVv41.117	Vv18s0041g01030	D7U994	Non-symbiotic hemoglobin class 1	4	JGVv41.117.t01; JGVv41.125.t01; JGVv41.132.t01; JGVv68.7.t01; JGVv106.25.t01;JGVv41.125.t01; JGVv41.117.t01; JGVv63.183.t01; JGVv96.39.t01	7.30641	6.90357	6.42141	6.8041	6.82302	6.59903	10.6017	6.91308	-0.099464	-0.205067	0.31405	-0.884995	0.401613	3.77869	-0.40284	0.382691	-0.223988	-3.68863	5.08311e-13	9.89498e-08	2.06723e-11	1.62209e-11	1.20626e-06	1.97033e-08
CHR1_JGVV150_25_T01	VIT_01s0150g00250	JGVV150.25	Vv01s0150g00250	F6HJ75	Peptide transporter PTR2-B	0	JGVV150.25	9.47882	12.7764	9.9898	13.4131	9.56889	12.8793	9.28605	10.0863	0.636689	-0.533835	-2.79292	0.510974	-0.420903	-0.282845	3.29759	3.4233	3.31037	0.800294	1.51822e-15	5.81237e-26	2.43669e-11	9.54538e-14	1.48065e-23	2.2499e-08
CHR16_RANDOM_JGVV307_3_T01	VIT_16s0039g01200	JGVv307.3	Vv16s0039g01200	F6H833	Receptor serine/threonine kinase	4	JGVv258.5.t01; JGVv307.3.t01; JGVv50.4.t01; JGVv148.29.t01; JGVv148.13.t01; JGVv294.2.t01; JGVv148.24.t01; JGVv294.1.t01; JGVv258.9.t01; JGVv148.3.t01; JGVv148.2.t01; JGVv98.181.t01;JGVv307.3.t01; JGVv258.5.t01; JGVv50.3.t01; JGVv148.18.t01; JGVv148.12.t01; JGVv424.2.t01; JGVv258.1.t01; JGVv98.175.t01; JGVv98.173.t01; JGVv148.9.t01; JGVv424.3.t01; JGVv258.2.t01; JGVv13.85.t01; JGVv98.172.t01; JGV…	7.34091	11.7245	7.12979	11.0623	6.80715	10.9664	6.82412	7.93469	-0.662182	-0.0959192	-3.03174	-0.211119	-0.322637	0.0169698	4.38362	3.93255	4.15927	1.11057	6.61077e-14	1.38133e-26	2.83165e-11	2.68705e-12	4.20808e-24	2.53536e-08
CHR5_JGVV20_426_T01	VIT_05s0020g04540	JGVv20.426	Vv05s0020g04540	F6HDW6	Beta-ketoacyl-CoA synthase	0	JGVv20.426	10.2197	14.4294	9.86763	13.9589	9.98777	13.0307	9.75846	11.6806	-0.470478	-0.928192	-1.35013	-0.352055	0.120133	-0.229305	4.20971	4.09128	3.04296	1.92213	2.13506e-14	1.64974e-32	3.38614e-11	9.92989e-13	2.70832e-29	2.85858e-08
CHR7_JGVV5_102_T01	VIT_07s0005g01050	JGVv5.102	Vv07s0005g01050	A5BS11	Unknown protein	0	JGVv5.102	12.7419	14.3085	13.9061	14.7411	14.1493	14.4667	13.4837	13.4024	0.432572	-0.274382	-1.06427	1.16421	0.243179	-0.665567	1.56661	0.834969	0.317408	-0.0812951	6.57094e-15	1.35765e-13	3.37438e-11	3.42454e-13	4.26341e-12	2.85858e-08
CHR12_JGVV34_5_T01	VIT_12s0034g02560	JGVv34.5	Vv12s0034g02560	D7SZR8	DNA (cytosine-5)-methyltransferase (ATHIM)	3	JGVv34.5.t01; GSVIVT00023378001.t01; JGVv35.176.t01; GSVIVT00019543001.t01	6.41857	9.37545	6.65634	7.88538	6.81569	7.42123	7.0272	6.92503	-1.49007	-0.464154	-0.496193	0.237775	0.159348	0.211511	2.95688	1.22904	0.605539	-0.102165	4.50931e-06	1.01883e-12	3.48474e-11	2.57588e-05	2.80321e-11	2.8601e-08
CHR13_JGVV67_70_T01	VIT_13s0067g02870	JGVv67.70	Vv13s0067g02870	F6HC36	Chalcone-flavanone isomerase	0	JGVv67.70	11.9898	13.8726	12.1394	14.3416	12.3069	14.394	12.7767	13.552	0.468923	0.0524582	-0.842059	0.149569	0.167499	0.469794	1.88285	2.2022	2.08716	0.775309	4.68684e-05	1.44327e-29	4.23509e-11	0.000205028	9.69285e-27	3.382e-08
CHR15_JGVV46_283_T01	VIT_15s0046g00480	JGVv46.283	Vv15s0046g00480	F6I6E2	Wax synthase	1	JGVv46.283.t01; GSVIVT00027130001.t01; GSVIVT00027137001.t01	8.17376	13.1925	8.68542	13.339	8.7834	13.1416	8.71548	10.4737	0.146556	-0.197384	-2.66797	0.511659	0.0979788	-0.0679197	5.0187	4.65359	4.35823	1.75818	1.60229e-09	1.92368e-29	4.7387e-11	2.20427e-08	1.20946e-26	3.68459e-08
CHR3_JGVV63_175_T01	VIT_03s0063g01880	JGVv63.175	Vv03s0063g01880	D7TPV8	Acyl-CoA synthetase long-chain member 2	0	JGVv63.175	7.84856	11.4015	8.34828	11.7732	7.9406	10.8144	7.98816	8.39293	0.371721	-0.958744	-2.4215	0.499724	-0.407685	0.0475563	3.55289	3.42489	2.87383	0.404777	3.24936e-12	1.68866e-22	5.8165e-11	8.53497e-11	2.37619e-20	4.40667e-08
CHR16_JGVV100_35_T01	VIT_16s0100g00950	JGVv100.35	Vv16s0100g00950	F6HP34	Stilbene synthase 3	4	JGVv100.35.t01; JGVv100.33.t01; JGVv100.31.t01; JGVv100.29.t01; JGVv100.50.t01; JGVv100.25.t01; JGVv100.13.t01; JGVv100.12.t01; JGVv100.49.t01; JGVv100.45.t01; JGVv100.21.t01; JGVv100.18.t01; JGVv100.17.t01; JGVv100.15.t01; JGVv100.52.t01; JGVv100.39.t01; JGVv100.22.t01; JGVv100.19.t01; JGVv100.16.t01; JGVv100.41.t01; JGVv100.40.t01; JGVv100.32.t01; JGVv100.30.t01; JGVv100.28.t01; JGVv100.46.t01;…	7.41054	11.6836	6.50923	8.19904	6.47184	8.06574	11.1539	11.3487	-3.4846	-0.133295	3.283	-0.901316	-0.0373824	4.68206	4.27309	1.68981	1.5939	0.194831	2.42436e-21	1.41004e-15	6.3962e-11	1.02343e-18	6.04742e-14	4.72472e-08
CHRUN_JGVV258_5_T01	VIT_00s0258g00050	JGVv258.5	Vv00s0258g00050	F6HD20	Receptor serine/threonine kinase	4	JGVv258.5.t01; JGVv50.3.t01; JGVv148.29.t01; JGVv148.18.t01; JGVv148.12.t01; JGVv307.3.t01; JGVv294.2.t01; JGVv424.3.t01; JGVv98.181.t01; JGVv258.9.t01; JGVv258.1.t01; JGVv98.175.t01; JGVv98.173.t01; JGVv148.24.t01; JGVv148.9.t01; JGVv148.3.t01; JGVv148.2.t01; JGVv258.2.t01; JGVv98.170.t01; JGVv98.172.t01; JGVv50.99.t01; JGVv22.75.t01; JGVv13.95.t01; JGVv98.151.t01; JGVv148.15.t01; JGVv13.85.t01;…	7.29147	11.4108	6.52997	10.72	6.34271	10.6981	6.24486	7.73788	-0.69089	-0.0218302	-2.96025	-0.761498	-0.187257	-0.0978489	4.11938	4.18999	4.35541	1.49301	3.78591e-16	3.29189e-28	7.13033e-11	2.76915e-14	1.49655e-25	5.06374e-08
CHR6_JGVV4_286_T01	VIT_06s0004g05400	JGVv4.286	Vv06s0004g05400	D7SK86	Tropinone reductase	4	JGVv4.286.t01; JGVv4.288.t01; JGVv4.283.t01	7.05168	10.7272	7.22003	11.9517	7.13861	11.1561	7.46446	8.75767	1.22457	-0.795575	-2.39848	0.168351	-0.0814287	0.325859	3.67547	4.73169	4.01754	1.29321	1.13009e-08	8.45459e-27	7.19793e-11	1.27787e-07	2.74542e-24	5.06374e-08
CHR3_JGVV63_149_T01	VIT_03s0063g01600	JGVv63.149	Vv03s0063g01600	F6HQG9	No hit	4	JGVv63.149.t01; JGVv63.157.t01; JGVv63.145.t01; JGVv63.151.t01; JGVv63.139.t01; JGVv63.153.t01; JGVv63.142.t01; JGVv63.137.t01; JGVv63.144.t01	6.97616	10.9106	6.89322	9.85891	6.66438	7.20543	6.73351	7.23133	-1.05166	-2.65348	0.0258935	-0.0829474	-0.228831	0.0691228	3.9344	2.96569	0.541048	0.497818	2.60971e-12	1.07316e-15	9.26213e-11	7.017e-11	4.69109e-14	6.36437e-08
CHR11_JGVV52_62_T01	VIT_11s0052g01200	JGVv52.62	Vv11s0052g01200	F6GXE7	Xyloglucan endotransglucosylase/hydrolase 23	4	JGVv52.62.t01; JGVv52.64.t01; JGVv52.55.t01; JGVv52.51.t01; JGVv52.48.t01; JGVv52.49.t01; JGVv52.56.t01; JGVv52.63.t01; JGVv52.54.t01; JGVv52.52.t01; JGVv52.50.t01; JGVv52.60.t01	10.6415	7.79521	8.0093	7.16712	7.07108	6.5634	6.75609	6.63413	-0.628084	-0.603719	0.0707266	-2.63221	-0.938217	-0.314985	-2.8463	-0.842173	-0.507675	-0.121964	4.04371e-20	5.69699e-12	9.86888e-11	1.0213e-17	1.39475e-10	6.53029e-08
CHR13_JGVV67_6_T01	VIT_13s0067g03820	JGVv67.6	Vv13s0067g03820	E3TBM0	Chalcone--flavonone isomerase (Chalcone isomerase)	0	JGVv67.6	11.6092	14.0929	12.1798	14.3877	12.2444	14.291	12.9839	13.6449	0.294876	-0.0967193	-0.646142	0.570612	0.0645808	0.739443	2.48365	2.20792	2.04662	0.661031	9.39988e-05	1.713e-26	9.94562e-11	0.000378068	5.02639e-24	6.53029e-08
CHR4_JGVV8_586_T01	VIT_04s0008g06300	JGVv8.586	Vv04s0008g06300	F6H3W4	Leucine-rich repeat family	0	JGVv8.586	7.56648	11.3463	7.56537	10.7604	7.67646	10.143	8.12949	8.40644	-0.585879	-0.617387	-1.73655	-0.00110561	0.111085	0.453037	3.77978	3.19501	2.46653	0.276947	1.31707e-06	4.76108e-20	1.10557e-10	8.6893e-06	4.53838e-18	7.10134e-08
CHR2_JGVV33_57_T01	VIT_02s0033g00800	JGVv33.57	Vv02s0033g00800	D7U3V8	Nitrilase 4 (NIT4)	4	JGVv33.57.t01; JGVv33.61.t01; JGVv33.56.t01; JGVv33.51.t01; JGVv33.50.t01; JGVv33.49.t01; JGVv33.46.t01; JGVv33.54.t01; JGVv109.1.t01; JGVv33.60.t01;JGVv33.61.t01; JGVv33.57.t01;JGVv33.59.t01; JGVv80.29.t01	9.60063	12.7457	9.69103	12.6862	9.53957	12.6574	11.9678	12.9431	-0.0594771	-0.0288321	0.285655	0.0904017	-0.151462	2.42821	3.14508	2.99521	3.11784	0.975277	1.60387e-13	1.11386e-27	1.21011e-10	5.96906e-12	4.33087e-25	7.60745e-08
CHR18_GSVIVT00009614001_T01	VIT_18s0001g11610	GSVIVT00009614001	Vv18s0001g11610	E0CPW8	No hit	0	GSVIVT00009614001	14.0352	14.1525	14.7488	13.1119	14.9367	13.6037	13.9677	12.3857	-1.04056	0.491772	-1.21794	0.713556	0.187929	-0.968959	0.117281	-1.63684	-1.33299	-1.58198	2.11977e-12	6.28866e-18	1.26039e-10	5.87e-11	3.99634e-16	7.75851e-08
CHR4_JGVV23_312_T01	VIT_04s0023g00410	JGVv23.312	Vv04s0023g00410	A5AW35	Photosystem I subunit XI (PSAL)	0	JGVv23.312	8.14926	11.5251	7.89229	11.4977	7.54962	10.8254	7.62648	8.91961	-0.0274484	-0.672298	-1.90575	-0.256977	-0.342664	0.0768553	3.37585	3.60538	3.27574	1.29314	5.6227e-14	1.51018e-28	1.4537e-10	2.34676e-12	7.41774e-26	8.76583e-08
CHR15_GSVIVT00027130001_T01	VIT_15s0046g00650	GSVIVT00027130001	Vv15s0046g00650	D7UCS2	Wax synthase	4	GSVIVT00027130001.t01; GSVIVT00027137001.t01; JGVv46.283.t01; JGVv46.282.t01; JGVv46.279.t01; JGVv46.276.t01; JGVv46.274.t01; JGVv46.280.t01	7.16981	11.3698	7.11535	11.4037	6.95852	10.7634	7.17737	8.64143	0.0338681	-0.640263	-2.12201	-0.05446	-0.156838	0.218858	4.20002	4.28835	3.80493	1.46406	1.39564e-09	5.93961e-28	1.79766e-10	1.95271e-08	2.47205e-25	1.06231e-07
CHR16_JGVV100_39_T01	VIT_16s0100g00910	JGVv100.39	Vv16s0100g00910	Q6BAZ0	Stilbene synthase - grape	4	JGVv100.45.t01; JGVv100.39.t01; JGVv100.49.t01;JGVv100.39.t01; JGVv100.45.t01; JGVv100.25.t01; JGVv100.20.t01; JGVv100.13.t01; JGVv100.12.t01; JGVv100.21.t01; JGVv100.19.t01; JGVv100.17.t01; JGVv100.16.t01; JGVv42.64.t01; JGVv100.50.t01; JGVv42.70.t01; JGVv42.69.t01; JGVv42.68.t01; JGVv42.66.t01; JGVv100.46.t01; JGVv100.29.t01; JGVv100.40.t01; JGVv100.43.t01; JGVv100.37.t01; JGVv100.42.t01; JGVv1…	8.63267	12.4393	7.99456	9.74033	8.21385	9.72181	11.7767	12.1326	-2.69898	-0.0185221	2.41082	-0.638108	0.219283	3.56287	3.80664	1.74577	1.50797	0.355916	5.28837e-20	4.57525e-17	1.88323e-10	1.22542e-17	2.52047e-15	1.07072e-07
CHR16_JGVV148_29_T01	VIT_16s0148g00410	JGVv148.29	Vv16s0148g00410	F6HWH5	Receptor serine/threonine kinase	4	JGVv258.5.t01; JGVv307.3.t01; JGVv148.29.t01; JGVv148.18.t01; JGVv148.12.t01; JGVv50.3.t01; JGVv294.2.t01; JGVv424.3.t01; JGVv294.1.t01; JGVv258.9.t01; JGVv258.2.t01; JGVv258.1.t01; JGVv98.181.t01; JGVv148.9.t01; JGVv148.3.t01; JGVv98.175.t01; JGVv148.2.t01; JGVv98.173.t01; JGVv148.24.t01; JGVv148.15.t01; PDVv1614.1.t01; JGVv307.8.t01; PDVv148.31.t01; JGVv98.170.t01; JGVv22.70.t01; JGVv50.67.t01;…	6.99031	11.5184	6.87167	10.8014	6.48895	10.7298	6.42852	7.60562	-0.717069	-0.0715432	-3.12419	-0.118638	-0.382717	-0.0604329	4.52812	3.92969	4.24086	1.17711	2.98718e-14	1.41776e-24	1.88437e-10	1.33542e-12	2.88186e-22	1.07072e-07
CHRUN_JGVV480_7_T01	VIT_00s0480g00070	JGVv480.7	Vv00s0480g00070	F6I2B8	Polyphenol oxidase II, chloroplast precursor	0	JGVv480.7	NaN	12.2372	7.25235	11.9528	6.18149	10.2909	5.97843	6.47253	-0.284382	-1.66192	-3.81839	#VALUE!	-1.07086	-0.203063	#VALUE!	4.70048	4.10942	0.494095	1.63293e-19	6.40723e-17	2.14445e-10	3.26035e-17	3.41142e-15	1.19551e-07
CHR2_JGVV12_26_T01	VIT_02s0012g02810	JGVv12.26	Vv02s0012g02810	A5C7X2	CYP76C4	4	JGVv12.26.t01; JGVv97.32.t01; JGVv12.25.t01	8.1321	12.3572	8.1772	12.5677	7.87541	12.1918	8.151	10.1047	0.210468	-0.375895	-2.08707	0.0450983	-0.301791	0.275588	4.22512	4.39049	4.31639	1.95373	3.98449e-10	2.36115e-31	2.44302e-10	6.37821e-09	2.55472e-28	1.33674e-07
CHR5_JGVV20_197_T01	VIT_05s0020g02130	JGVv20.197	Vv05s0020g02130	D7T6L3	1-deoxy-D-xylulose-5-phosphate synthase, chloroplast precursor	0	JGVv20.197	8.80408	12.4251	9.36293	12.4172	9.27628	12.21	7.95631	8.76036	-0.00791367	-0.207192	-3.44963	0.558845	-0.0866524	-1.31997	3.62101	3.05425	2.93371	0.804047	2.99621e-19	2.2161e-24	2.96055e-10	5.27013e-17	4.25233e-22	1.59046e-07
CHR16_JGVV100_12_T01	VIT_16s0100g01200	JGVv100.12	Vv16s0100g01200	Q6BAZ1	Stilbene synthase	4	JGVv100.12.t01; JGVv100.25.t01; JGVv100.13.t01; JGVv100.18.t01; JGVv100.15.t01;JGVv100.25.t01; JGVv100.12.t01; JGVv100.21.t01; JGVv100.49.t01; JGVv100.45.t01; JGVv100.35.t01; JGVv100.33.t01; JGVv100.31.t01; JGVv100.17.t01; JGVv100.52.t01; JGVv100.39.t01; JGVv100.29.t01; JGVv100.22.t01; JGVv100.19.t01; JGVv100.16.t01; JGVv100.50.t01; JGVv100.20.t01; JGVv42.66.t01; JGVv42.70.t01; JGVv42.69.t01; JGV…	7.06998	10.4969	6.54103	7.63192	6.67199	7.5149	10.616	10.304	-2.86494	-0.117019	2.78912	-0.528945	0.130957	3.94402	3.42688	1.09089	0.842912	-0.311982	2.18865e-19	4.51227e-11	3.31759e-10	4.11939e-17	9.61337e-10	1.75044e-07
CHR8_JGVV7_353_T01	VIT_08s0007g05270	JGVv7.353	Vv08s0007g05270	F6HKA3	No hit	0	JGVv7.353	11.6357	12.5582	11.9788	11.3185	11.8285	10.8215	11.6474	11.1784	-1.23972	-0.497006	0.356916	0.343105	-0.150291	-0.181048	0.922567	-0.660258	-1.00697	-0.469009	1.15658e-07	0.000295257	3.72199e-10	1.01626e-06	0.00160265	1.86396e-07
CHR14_JGVV68_7_T01	VIT_14s0068g00080	JGVv68.7	Vv14s0068g00080	F6H474	Non-symbiotic hemoglobin class 1	4	JGVv68.7.t01; JGVv106.25.t01; JGVv63.183.t01; JGVv53.72.t01; JGVv41.117.t01; JGVv41.132.t01; JGVv41.125.t01; JGVv96.39.t01	6.99241	6.86856	6.6192	6.84062	6.99819	6.70687	9.09324	6.90175	-0.0279392	-0.133745	0.194876	-0.373208	0.378987	2.09505	-0.123849	0.22142	-0.291313	-2.19149	2.41594e-11	3.65772e-07	3.62469e-10	5.15459e-10	3.98693e-06	1.86396e-07
CHR17_JGVV0_597_T01	VIT_17s0000g03690	JGVv0.597	Vv17s0000g03690	A5C718	Ribulose-1,5-bisphophate carboxylase/oxygenase small subunit	0	JGVv0.597	12.328	15.6787	12.5315	15.5541	12.9033	15.5696	13.6267	15.3879	-0.124624	0.0154794	-0.18172	0.20351	0.371848	0.723403	3.35078	3.02265	2.66628	1.76116	4.10922e-06	5.85601e-35	3.67479e-10	2.37348e-05	2.16306e-31	1.86396e-07
CHR16_JGVV100_16_T01	VIT_16s0100g01160	JGVv100.16	Vv16s0100g01160	Q94G58	Stilbene synthase [Vitis vinifera]	4	JGVv100.16.t01; JGVv100.13.t01; JGVv100.19.t01; JGVv100.25.t01; JGVv100.12.t01; JGVv100.52.t01; JGVv100.33.t01; JGVv100.18.t01; JGVv100.22.t01; JGVv100.17.t01;JGVv100.25.t01; JGVv100.16.t01; JGVv100.49.t01; JGVv100.50.t01; JGVv100.45.t01; JGVv100.39.t01; JGVv100.21.t01; JGVv100.46.t01; JGVv100.43.t01; JGVv100.41.t01; JGVv100.40.t01; JGVv100.37.t01; JGVv100.34.t01; JGVv100.32.t01; JGVv100.15.t01; …	7.51745	10.1479	7.37433	8.05563	7.31518	7.80225	10.6201	10.9193	-2.09232	-0.253377	3.1171	-0.143122	-0.059151	3.30493	2.6305	0.681298	0.487073	0.299236	4.94038e-24	2.37013e-12	3.90068e-10	6.08284e-21	6.13825e-11	1.92089e-07
CHR16_RANDOM_JGVV307_4_T01	VIT_16s0039g01210	JGVv307.4	Vv16s0039g01210	F6H834	Ser/Thr receptor-like kinase1	4	JGVv258.4.t01; JGVv307.4.t01; JGVv148.20.t01; JGVv2365.1.t01; JGVv2248.1.t01; JGVv50.5.t01; JGVv148.14.t01;JGVv294.5.t01; JGVv258.4.t01; JGVv1467.1.t01; JGVv148.10.t01; JGVv424.1.t01; JGVv2588.1.t01; JGVv258.8.t01; JGVv2254.1.t01; JGVv98.182.t01; JGVv148.25.t01; JGVv98.176.t01; JGVv148.4.t01; JGVv98.174.t01; JGVv148.17.t01; JGVv50.6.t01; JGVv148.28.t01; JGVv148.11.t01	6.79607	10.8937	6.6466	9.3519	6.32716	9.41554	6.30871	6.77009	-1.54179	0.0636363	-2.64545	-0.149473	-0.319439	-0.0184551	4.09762	2.7053	3.08838	0.461385	1.23476e-12	2.74756e-20	3.97368e-10	3.61258e-11	2.72451e-18	1.92476e-07
CHR6_PDVV4_629_T01	VIT_06s0004g01390	PDVv4.629	Vv06s0004g01390	F6GUD6	S-receptor kinase	1	PDVv4.629.t01; JGVv4.652.t01; JGVv4.653.t01	7.62946	10.6109	7.92386	10.7473	7.80754	10.5954	7.99675	8.45154	0.13642	-0.151963	-2.14384	0.294396	-0.116318	0.189212	2.98147	2.82349	2.78784	0.45479	2.98829e-08	6.14261e-22	4.18579e-10	3.01379e-07	7.82389e-20	1.9948e-07
CHR16_JGVV100_31_T01	VIT_16s0100g01010	JGVv100.31	Vv16s0100g01010	Q6BAU1	Stilbene synthase	4	JGVv100.31.t01; JGVv100.35.t01; JGVv100.33.t01; JGVv100.29.t01; JGVv100.19.t01; JGVv100.21.t01; JGVv100.15.t01; JGVv100.50.t01; JGVv100.20.t01; JGVv100.18.t01; JGVv100.22.t01; JGVv100.16.t01; JGVv100.13.t01; JGVv42.63.t01; JGVv100.49.t01; JGVv100.45.t01; JGVv100.39.t01; JGVv100.17.t01; JGVv100.12.t01; JGVv100.52.t01; JGVv42.69.t01; JGVv100.25.t01; JGVv42.66.t01; JGVv42.64.t01;JGVv100.33.t01; JGVv…	7.96346	11.8071	7.24313	9.1468	7.4106	9.02222	11.5646	12.1616	-2.66027	-0.124584	3.13935	-0.720328	0.167469	4.15404	3.84361	1.90367	1.61162	0.596931	5.05845e-23	2.98924e-18	4.60637e-10	3.83275e-20	2.04472e-16	2.16039e-07
CHR2_JGVV236_10_T01	VIT_02s0236g00100	JGVv236.10	Vv02s0236g00100	D7SYT4	Unknown	0	JGVv236.10	6.78779	9.68691	6.09379	9.10394	6.12845	7.09853	6.07639	6.13355	-0.582962	-2.00542	-0.96498	-0.694005	0.0346573	-0.0520583	2.89911	3.01015	0.970081	0.0571591	3.25077e-13	6.02981e-15	4.91173e-10	1.10796e-11	2.29911e-13	2.26761e-07
CHRUN_JGVV1467_1_T01	VIT_00s1467g00010	JGVv1467.1	Vv00s1467g00010	F6I7N7	Brassinosteroid insensitive 1-associated receptor kinase 1	4	JGVv50.5.t01; JGVv148.14.t01;JGVv294.5.t01; JGVv258.4.t01; JGVv1467.1.t01; JGVv307.4.t01; JGVv50.6.t01; JGVv148.20.t01; JGVv148.10.t01; JGVv424.1.t01; JGVv258.8.t01; JGVv2254.1.t01; JGVv148.28.t01; JGVv148.25.t01; JGVv148.4.t01; JGVv98.176.t01; JGVv148.11.t01; JGVv2588.1.t01;JGVv1467.1.t01; JGVv294.5.t01; JGVv50.5.t01; PDVv148.35.t01; PDVv294.2.t01; JGVv98.182.t01; JGVv98.174.t01; JGVv50.98.t01; …	6.50806	10.1116	6.07088	8.87228	6.18523	8.49992	6.14429	6.34475	-1.23931	-0.372359	-2.15517	-0.437173	0.11435	-0.0409408	3.60354	2.8014	2.31469	0.20046	1.09563e-11	1.36852e-18	5.35642e-10	2.5373e-10	1.01353e-16	2.43487e-07
CHR5_JGVV77_191_T01	VIT_05s0077g02260	JGVv77.191	Vv05s0077g02260	D7SYD6	Nodulin MtN3 family	0	JGVv77.191	8.42088	11.0606	8.72599	11.0818	8.56878	10.1954	9.33035	9.58036	0.0212216	-0.886346	-0.615081	0.305109	-0.157205	0.761571	2.63969	2.3558	1.62666	0.250008	0.000316315	2.71827e-19	5.89611e-10	0.00109246	2.25632e-17	2.63958e-07
CHR16_JGVV50_3_T01	VIT_16s0050g02760	JGVv50.3	Vv16s0050g02760	F6H6E0	Receptor serine/threonine kinase	4	JGVv50.3.t01; JGVv294.2.t01; JGVv258.5.t01; JGVv307.3.t01; JGVv148.29.t01; JGVv148.18.t01; JGVv148.12.t01; JGVv424.3.t01; JGVv294.1.t01; JGVv258.9.t01; JGVv258.2.t01; JGVv258.1.t01; JGVv98.181.t01; JGVv148.9.t01; JGVv148.3.t01; JGVv98.175.t01; JGVv148.2.t01; JGVv98.173.t01; JGVv148.24.t01; PDVv1614.1.t01; JGVv307.8.t01; PDVv148.31.t01; JGVv22.70.t01; JGVv148.15.t01; JGVv258.11.t01; JGVv50.67.t01;…	7.23544	11.1113	7.15367	10.1893	6.8861	10.2226	7.12759	8.01326	-0.921919	0.0332454	-2.20932	-0.0817785	-0.267567	0.241487	3.87581	3.03567	3.33648	0.885674	2.92578e-10	6.90354e-24	8.21694e-10	4.85167e-09	1.21428e-21	3.62367e-07
CHR18_JGVV1_559_T01	VIT_18s0001g08810	JGVv1.559	Vv18s0001g08810	F6H184	Unknown protein	0	JGVv1.559	10.0365	11.2391	11.7074	9.40903	11.8233	10.6175	12.676	11.2007	-1.83011	1.20849	0.583141	1.67095	0.1159	0.852714	1.20267	-2.29839	-1.2058	-1.47537	1.20764e-07	4.97309e-08	8.49571e-10	1.05392e-06	6.36995e-07	3.69151e-07
CHR2_JGVV12_115_T01	VIT_02s0012g01660	JGVv12.115	Vv02s0012g01660	D7TTU5	ATPase PGP2 (P-glycoprotein 2)	0	JGVv12.115	7.8919	11.3583	8.23466	12.0596	9.03293	11.8	9.23221	9.61996	0.701339	-0.259596	-2.18008	0.34276	0.798276	0.19928	3.4664	3.82498	2.76711	0.38775	7.23552e-05	3.86307e-20	9.51824e-10	0.00029937	3.74275e-18	4.04611e-07
CHR5_JGVV62_25_T01	VIT_05s0062g00310	JGVv62.25	Vv05s0062g00310	F6I4D3	UDP-glucoronosyl/UDP-glucosyl transferase UGT75C1	3	JGVv62.25.t01; JGVv62.24.t01; JGVv62.22.t01; JGVv62.52.t01; JGVv62.28.t01; JGVv62.53.t01; JGVv62.48.t01; JGVv62.49.t01; JGVv62.29.t01; JGVv62.42.t01	7.92909	11.24	7.68729	9.13663	7.63575	8.4949	8.64232	9.29675	-2.10341	-0.641726	0.801843	-0.241796	-0.0515382	1.00657	3.31095	1.44934	0.859148	0.654422	1.1266e-10	1.16033e-15	9.58567e-10	2.05767e-09	5.04233e-14	4.04611e-07
CHR2_JGVV87_27_T01	VIT_02s0087g00710	JGVv87.27	Vv02s0087g00710	D7TFC7	ABA 8'-hydroxylase CYP707A1	0	JGVv87.27	9.61364	12.4109	9.66056	11.4315	9.56704	10.9082	10.0249	9.56583	-0.979403	-0.523276	-1.34239	0.0469197	-0.0935261	0.457867	2.79725	1.77092	1.34118	-0.459077	2.85845e-06	1.21427e-13	9.9855e-10	1.72136e-05	3.83762e-12	4.15551e-07
CHR1_JGVV10_262_T01	VIT_01s0010g03510	JGVV10.262	Vv01s0010g03510	F6HGA2	Caffeoyl-CoA O-methyltransferase	4	JGVv10.262.t01; JGVv10.260.t01; JGVv10.258.t01; JGVv10.257.t01	8.00539	11.2403	8.31625	12.545	8.09815	11.942	8.93943	10.2316	1.30475	-0.603035	-1.71037	0.310854	-0.218095	0.841277	3.23487	4.22877	3.84383	1.29218	4.98679e-05	5.1269e-26	1.06901e-09	0.000216419	1.31739e-23	4.38695e-07
CHR16_JGVV100_25_T01	VIT_16s0100g01070	JGVv100.25	Vv16s0100g01070	Q6BAP6	Resveratrol synthase [Vitis vinifera]	4	JGVv100.25.t01; JGVv100.19.t01; JGVv100.16.t01; JGVv100.12.t01; JGVv100.13.t01; JGVv100.49.t01; JGVv100.50.t01; JGVv100.45.t01; JGVv100.39.t01; JGVv100.21.t01; JGVv100.46.t01; JGVv100.43.t01; JGVv100.41.t01; JGVv100.40.t01; JGVv100.37.t01; JGVv100.34.t01; JGVv100.32.t01; JGVv100.17.t01; JGVv100.15.t01; JGVv42.70.t01; JGVv42.69.t01; JGVv42.66.t01; JGVv42.64.t01; JGVv100.52.t01; JGVv100.33.t01; JGV…	7.85837	10.8852	6.8228	8.4254	7.2094	8.12356	10.7109	10.8163	-2.45977	-0.301837	2.69277	-1.03556	0.386596	3.50147	3.0268	1.6026	0.914164	0.105467	1.04331e-21	1.13396e-14	1.09896e-09	5.13832e-19	4.14197e-13	4.44807e-07
CHR2_JGVV25_412_T01	VIT_02s0025g04550	JGVv25.412	Vv02s0025g04550	D7TW84	Glucose-methanol-choline (GMC) oxidoreductase	0	JGVv25.412	8.56076	12.6551	9.54181	13.7965	9.3282	12.541	9.36781	9.87264	1.14142	-1.25547	-2.66838	0.981046	-0.21361	0.0396144	4.09431	4.25469	3.21283	0.504832	3.61864e-10	8.81541e-22	1.38579e-09	5.86565e-09	1.09914e-19	5.45947e-07
CHR6_JGVV4_294_T01	VIT_06s0004g05320	JGVv4.294	Vv06s0004g05320	D7SK98	Tropinone reductase	4	JGVv4.294.t01; JGVv4.293.t01; JGVv4.288.t01; JGVv4.289.t01; JGVv19.301.t01; JGVv4.292.t01; JGVv19.302.t01; JGVv4.287.t01; JGVv19.298.t01; JGVv4.290.t01	10.8022	14.4192	10.9675	14.9773	10.9842	14.6178	11.6933	13.5378	0.558096	-0.359524	-1.07999	0.165277	0.0167101	0.709108	3.61704	4.00986	3.63363	1.84453	0.0431246	2.17286e-31	1.37315e-09	0.0728856	2.55472e-28	5.45947e-07
CHR11_JGVV16_372_T01	VIT_11s0016g04160	JGVv16.372	Vv11s0016g04160	D7TBQ9	Sulfate transporter 3.5	1	JGVv16.372.t01; JGVv16.373.t01	11.635	14.1235	9.93621	13.1015	9.1977	12.0392	10.4403	9.57206	-1.02194	-1.06233	-2.46716	-1.69877	-0.738505	1.24263	2.4885	3.16534	2.84151	-0.868274	7.10881e-13	1.01297e-13	1.52878e-09	2.20194e-11	3.24305e-12	5.94352e-07
CHR2_JGVV109_24_T01	VIT_02s0109g00080	JGVv109.24	Vv02s0109g00080	F6H7Q2	Phosphoribulokinase	1	JGVv109.24.t01; JGVv39.139.t01	8.78878	11.9941	8.96027	12.8414	8.95295	12.8487	8.64702	10.319	0.84735	0.0073184	-2.5297	0.171489	-0.00731513	-0.305937	3.20529	3.88115	3.89578	1.67202	1.22125e-12	3.93333e-29	1.63325e-09	3.57661e-11	2.23511e-26	6.26722e-07
CHRUN_JGVV317_11_T01	VIT_00s0317g00110	JGVv317.11	Vv00s0317g00110	D7TRP7	Esterase/lipase/thioesterase	0	JGVv317.11	10.2209	13.7461	10.2211	13.5902	10.42	14.1357	10.674	12.6235	-0.155911	0.545473	-1.51219	0.00013935	0.198953	0.253971	3.52521	3.36916	3.71568	1.94952	3.52426e-05	1.73564e-33	1.76989e-09	0.000159801	4.27403e-30	6.70446e-07
CHR17_JGVV0_407_T01	VIT_17s0000g05790	JGVv0.407	Vv17s0000g05790	A5B4I9	Cupin, RmlC-type	0	JGVv0.407	10.0113	11.9745	11.112	12.9015	11.3906	11.49	10.5208	10.2587	0.92695	-1.41143	-1.23135	1.10068	0.278644	-0.869804	1.96323	1.7895	0.0994198	-0.262121	4.04025e-11	1.91695e-09	1.79346e-09	8.16059e-10	3.10219e-08	6.70778e-07
CHR16_JGVV148_18_T01	VIT_16s0148g00240	JGVv148.18	Vv16s0148g00240	F6HWG0	Receptor kinase homolog LRK14	4	JGVv258.5.t01; JGVv50.3.t01; JGVv148.29.t01; JGVv148.18.t01; JGVv148.12.t01; JGVv307.3.t01; JGVv294.2.t01; JGVv424.3.t01; JGVv98.181.t01; JGVv258.9.t01; JGVv258.1.t01; JGVv98.175.t01; JGVv98.173.t01; JGVv148.24.t01; JGVv148.9.t01; JGVv148.3.t01; JGVv148.2.t01; JGVv258.2.t01; JGVv98.170.t01; JGVv98.172.t01; JGVv50.99.t01; JGVv13.95.t01; JGVv22.75.t01; JGVv98.151.t01; JGVv148.15.t01; JGVv13.85.t01;…	6.52158	10.7715	6.35986	10.2498	6.05241	10.1833	6.17862	7.11984	-0.521676	-0.0665241	-3.06348	-0.161717	-0.307454	0.126211	4.24994	3.88998	4.13091	0.941218	1.17016e-10	8.54148e-23	1.90875e-09	2.12528e-09	1.24951e-20	7.04972e-07
CHR6_JGVV9_182_T01	VIT_06s0009g01670	JGVv9.182	Vv06s0009g01670	F6H9Z6	forkhead-associated domain-containing protein	0	JGVv9.182	8.00356	10.5334	7.52194	10.2119	7.08124	9.23076	7.01307	7.26666	-0.32153	-0.981092	-1.9641	-0.481626	-0.4407	-0.0681695	2.52982	2.68992	2.14953	0.25359	1.17798e-15	7.04399e-20	1.93687e-09	7.63365e-14	6.48442e-18	7.06528e-07
CHR6_JGVV9_101_T01	VIT_06s0009g02600	JGVv9.101	Vv06s0009g02600	F6HAA3	Pectinesterase family	4	JGVv9.101.t01; JGVv9.104.t01; JGVv9.102.t01; JGVv9.99.t01; JGVv9.103.t01	7.56361	11.0282	7.76545	8.59698	7.5732	7.43809	8.15651	8.582	-2.43126	-1.15889	1.14391	0.201842	-0.192258	0.583312	3.46463	0.831523	-0.135108	0.425493	7.93098e-09	3.67937e-09	2.15916e-09	9.30741e-08	5.71637e-08	7.7801e-07
CHR6_JGVV4_67_T01	VIT_06s0004g07770	JGVv4.67	Vv06s0004g07770	D7SJL8	Peroxidase	0	JGVv4.67	8.97067	12.5665	9.1718	12.4226	8.8507	11.2609	8.67115	9.90537	-0.143898	-1.16167	-1.35554	0.201132	-0.321103	-0.179547	3.59582	3.25079	2.41022	1.23422	9.92499e-13	4.7335e-26	2.4695e-09	2.97448e-11	1.23783e-23	8.79111e-07
CHR6_JGVV4_618_T01	VIT_06s0004g01750	JGVv4.618	Vv06s0004g01750	F6GU89	Polygalacturonase inhibitor protein	0	JGVv4.618	7.5157	10.391	8.20466	9.1107	8.54884	8.71503	8.46756	8.38647	-1.2803	-0.395673	-0.328556	0.688954	0.344178	-0.0812777	2.8753	0.906043	0.166192	-0.0810865	0.00610365	7.27222e-08	2.66283e-09	0.0141306	9.08643e-07	9.25632e-07
CHR16_JGVV50_175_T01	VIT_16s0050g00830	JGVv50.175	Vv16s0050g00830	F6H6K0	Beta-ketoacyl-CoA synthase	4	JGVv50.175.t01; JGVv50.171.t01	7.99506	11.1177	8.26688	11.6611	8.08892	10.503	8.79249	9.05167	0.54345	-1.15816	-1.45131	0.271822	-0.17796	0.703563	3.12263	3.39426	2.41405	0.259186	5.64621e-05	2.79387e-19	2.63328e-09	0.000241455	2.31257e-17	9.25632e-07
CHR15_JGVV48_87_T01	VIT_15s0048g02070	JGVv48.87	Vv15s0048g02070	F6I312	BON2-associated protein (BAP2)	0	JGVv48.87	8.66403	10.86	8.53396	11.0674	8.51024	9.73519	8.76348	8.86349	0.207397	-1.33225	-0.871707	-0.130063	-0.0237248	0.253239	2.19602	2.53348	1.22495	0.100009	4.76569e-08	1.10061e-16	2.8313e-09	4.556e-07	5.70578e-15	9.72748e-07
CHRUN_JGVV207_1_T01	VIT_00s0207g00010	JGVv207.1	Vv00s0207g00010	D7U6H3	Anthranilate N-benzoyltransferase protein 1	0	JGVv207.1	8.82819	12.7376	9.47971	13.3348	9.23248	12.2087	10.0537	11.1108	0.597138	-1.12607	-1.09785	0.651519	-0.247232	0.821258	3.90944	3.85505	2.97622	1.05711	0.000411939	4.59657e-24	3.34304e-09	0.0013792	8.28223e-22	1.13536e-06
CHR2_JGVV25_273_T01	VIT_02s0025g02970	JGVv25.273	Vv02s0025g02970	F6HU97	flavanone 3-beta-hydroxylase	3	JGVv25.273.t01; JGVv25.272.t01	9.71308	10.6911	10.003	10.4099	10.8549	9.39287	11.4378	10.3275	-0.281171	-1.01702	0.934594	0.289933	0.851853	0.582956	0.977979	0.406875	-1.462	-1.11036	5.82736e-05	0.0114925	3.48146e-09	0.000248232	0.0349851	1.1558e-06
CHR2_JGVV33_59_T01	VIT_02s0033g00840	JGVv33.59	Vv02s0033g00840	D7U3V9	Nitrilase 4B	4	JGVv33.59.t01; JGVv33.57.t01; JGVv33.56.t01; JGVv33.54.t01; JGVv33.50.t01; JGVv33.49.t01; JGVv33.61.t01; JGVv33.60.t01; JGVv33.51.t01; JGVv33.46.t01; JGVv109.1.t01; JGVv80.29.t01	9.61788	12.507	9.43788	12.4269	8.85196	12.313	11.7956	12.6423	-0.0801694	-0.113842	0.329258	-0.18	-0.585925	2.94359	2.88916	2.98899	3.46108	0.846743	5.59761e-11	1.02579e-23	3.45533e-09	1.08679e-09	1.73212e-21	1.1558e-06
CHR5_JGVV20_348_T01	VIT_05s0020g03710	JGVv20.348	Vv05s0020g03710	Q6YEY2	GCN5 N-acetyltransferase (GNAT)	4	JGVv20.348.t01; JGVv20.346.t01	11.3766	13.8025	10.4375	12.6565	10.526	12.2746	12.8335	13.5214	-1.14597	-0.381951	1.2468	-0.939132	0.0885274	2.30746	2.42589	2.21905	1.74858	0.687921	5.40016e-20	1.5812e-24	4.00987e-09	1.2275e-17	3.13587e-22	1.30197e-06
CHR7_JGVV5_306_T01	VIT_07s0005g03220	JGVv5.306	Vv07s0005g03220	F6HZI9	Ethylene-responsive transcription factor ERF098	1	JGVv5.306.t01; JGVv49.47.t01	7.86399	10.546	8.02875	8.20026	8.02268	8.41451	8.19245	8.36422	-2.34573	0.214251	-0.0502875	0.164751	-0.00606135	0.169768	2.68199	0.171515	0.391827	0.171772	2.49138e-07	1.15026e-08	3.98666e-09	1.98759e-06	1.65001e-07	1.30197e-06
CHR16_JGVV148_14_T01	VIT_16s0148g00180	JGVv148.14	Vv16s0148g00180	F6HWF6	Kinase	4	JGVv1467.1.t01; JGVv307.4.t01; JGVv148.20.t01; JGVv148.14.t01; JGVv50.6.t01; JGVv294.5.t01; JGVv258.4.t01; JGVv258.8.t01; JGVv98.176.t01; JGVv148.25.t01; JGVv148.10.t01; JGVv424.1.t01; JGVv2588.1.t01; JGVv2254.1.t01; JGVv98.182.t01; JGVv148.4.t01; JGVv148.17.t01; JGVv425.1.t01; JGVv258.6.t01; JGVv307.1.t01;JGVv2365.1.t01; JGVv2248.1.t01; JGVv50.5.t01;JGVv148.14.t01; JGVv2365.1.t01; JGVv148.30.t01…	7.08228	10.3557	7.22219	9.58146	6.89386	9.45418	6.86797	7.62609	-0.774255	-0.127284	-1.82809	0.139911	-0.32833	-0.0258856	3.27344	2.35927	2.56032	0.758115	4.52093e-11	2.04199e-22	4.09264e-09	9.01441e-10	2.83291e-20	1.3144e-06
CHR2_JGVV33_46_T01	VIT_02s0033g00630	JGVv33.46	Vv02s0033g00630	F6I069	Nitrilase	3	JGVv33.46.t01; JGVv33.61.t01; JGVv33.60.t01; JGVv33.59.t01; JGVv33.57.t01; JGVv33.56.t01; JGVv33.54.t01; JGVv33.51.t01; JGVv33.50.t01; JGVv33.49.t01; JGVv109.1.t01	8.383	10.8663	8.33111	11.1923	8.26206	10.805	10.4537	11.2447	0.325931	-0.387322	0.439733	-0.0518909	-0.0690411	2.19161	2.48335	2.86117	2.54289	0.791012	8.28726e-12	2.84731e-24	4.15527e-09	1.97033e-10	5.37901e-22	1.32017e-06
CHR2_JGVV33_61_T01	VIT_02s0033g00870	JGVv33.61	Vv02s0033g00870	D7U3W2	Nitrilase 4B	4	JGVv33.61.t01; JGVv33.57.t01; JGVv33.60.t01; JGVv33.56.t01; JGVv109.1.t01; JGVv33.50.t01; JGVv33.49.t01; JGVv33.46.t01; JGVv33.51.t01; JGVv33.54.t01	8.61874	11.4501	8.23912	11.4533	8.14418	11.139	10.8192	11.7663	0.00315535	-0.31432	0.627312	-0.379619	-0.0949372	2.67497	2.83139	3.21417	2.99478	0.947121	1.97293e-13	1.57415e-25	4.24963e-09	7.17099e-12	3.7513e-23	1.32172e-06
CHR16_JGVV100_43_T01	VIT_16s0100g00850	JGVv100.43	Vv16s0100g00850	Q6BAC3	Stilbene synthase	4	JGVv100.43.t01; JGVv100.37.t01; JGVv100.46.t01; JGVv100.42.t01; JGVv100.36.t01; JGVv100.49.t01; JGVv100.45.t01; JGVv100.39.t01; JGVv100.41.t01; JGVv100.40.t01; JGVv100.30.t01; JGVv42.69.t01; JGVv100.32.t01; JGVv100.25.t01; JGVv100.16.t01; JGVv100.34.t01; JGVv100.33.t01; JGVv100.31.t01; JGVv100.29.t01; JGVv100.22.t01; JGVv100.21.t01; JGVv100.52.t01; JGVv100.51.t01; JGVv100.50.t01; JGVv100.47.t01; …	8.4435	12.075	7.48996	9.46287	7.72297	9.12573	10.4826	11.0748	-2.61213	-0.337142	1.94909	-0.953534	0.233004	2.75959	3.6315	1.97291	1.40276	0.592258	8.13402e-17	5.79226e-17	4.23367e-09	7.19642e-15	3.12338e-15	1.32172e-06
CHR15_JGVV21_69_T01	VIT_15s0021g02070	JGVv21.69	Vv15s0021g02070	F6GV83	Unknown protein	3	JGVv21.69.t01; JGVv7.534.t01	9.27654	12.9736	9.00453	12.1798	9.29342	12.3732	11.2228	12.8046	-0.79373	0.193362	0.431369	-0.272003	0.288886	1.92938	3.69702	3.17529	3.07977	1.58176	1.55206e-12	3.17062e-29	4.33402e-09	4.42697e-11	1.8371e-26	1.33393e-06
CHRUN_JGVV372_6_T01	VIT_00s0372g00060	JGVv372.6	Vv00s0372g00060	F6H869	Linalool synthase	4	JGVv522.2.t01; JGVv385.1.t01; JGVv372.6.t01; JGVv271.1.t01; JGVv266.6.t01; JGVv266.2.t01; JGVv385.2.t01; JGVv372.2.t01; JGVv271.5.t01; JGVv271.3.t01; JGVv572.1.t01;JGVv385.1.t01; JGVv522.2.t01;JGVv372.6.t01; JGVv847.2.t01; JGVv572.2.t01; JGVv372.7.t01; JGVv372.4.t01; JGVv266.1.t01	7.39278	11.5023	7.57039	12.0619	7.74659	11.8097	7.70706	9.16354	0.559523	-0.252171	-2.64616	0.177602	0.176203	-0.0395285	4.10956	4.49148	4.06311	1.45648	2.64076e-08	1.46076e-25	4.78664e-09	2.70671e-07	3.53816e-23	1.45805e-06
CHR16_JGVV100_29_T01	VIT_16s0100g01030	JGVv100.29	Vv16s0100g01030	Q6BAV7	Stilbene synthase [Vitis quinquangularis]	4	JGVv100.29.t01; JGVv100.47.t01; JGVv100.44.t01; JGVv100.38.t01; JGVv100.32.t01; JGVv100.30.t01; JGVv100.20.t01; JGVv100.17.t01; JGVv100.50.t01; JGVv100.49.t01; JGVv100.46.t01; JGVv100.45.t01; JGVv100.43.t01; JGVv100.41.t01; JGVv100.40.t01; JGVv100.39.t01; JGVv100.37.t01; JGVv100.34.t01; JGVv100.33.t01; JGVv100.31.t01; JGVv100.25.t01; JGVv100.21.t01; JGVv100.19.t01; JGVv100.18.t01; JGVv100.16.t01;…	7.90899	11.5367	7.43949	9.12009	7.72993	9.06372	10.8482	11.4119	-2.41662	-0.0563722	2.34816	-0.469501	0.290433	3.11829	3.62772	1.6806	1.3338	0.563664	3.55321e-18	2.66776e-16	5.18525e-09	4.52575e-16	1.29446e-14	1.56335e-06
CHRUN_JGVV388_2_T01	VIT_00s0388g00020	JGVv388.2	Vv00s0388g00020	F6I030	Receptor serine/threonine kinase PR5K	4	JGVv388.2.t01; JGVv388.8.t01; JGVv1830.1.t01; JGVv148.6.t01; JGVv98.171.t01; JGVv425.1.t01; JGVv307.1.t01; PDVv148.9.t01; JGVv98.178.t01; JGVv98.174.t01; JGVv50.9.t01; JGVv148.26.t01; JGVv148.21.t01; JGVv148.20.t01; JGVv148.11.t01; JGVv148.8.t01; JGVv148.1.t01; JGVv307.5.t01; JGVv98.165.t01; JGVv425.2.t01; JGVv294.7.t01; JGVv258.7.t01; JGVv258.6.t01; JGVv1467.1.t01; JGVv307.4.t01; JGVv50.6.t01; J…	6.8993	7.49036	7.38744	9.23166	6.98818	9.7252	6.91123	7.40372	1.74129	0.49354	-2.32148	0.488138	-0.399266	-0.0769434	0.591059	1.84421	2.73702	0.492483	4.57432e-11	1.1661e-15	5.25172e-09	9.10857e-10	5.05996e-14	1.5674e-06
CHR16_JGVV100_30_T01	VIT_16s0100g01020	JGVv100.30	Vv16s0100g01020	Q6BAP7	Stilbene synthase [Vitis pseudoreticulata]	4	JGVv100.30.t01; JGVv100.32.t01; JGVv100.46.t01; JGVv100.41.t01; JGVv100.40.t01; JGVv100.28.t01; JGVv42.70.t01; JGVv42.69.t01; JGVv42.66.t01; JGVv42.64.t01; JGVv100.42.t01; JGVv100.36.t01; JGVv100.25.t01; JGVv100.19.t01; JGVv100.16.t01; JGVv100.13.t01; JGVv100.12.t01; JGVv42.68.t01; JGVv100.43.t01; JGVv100.37.t01; JGVv100.21.t01; JGVv100.17.t01; JGVv42.61.t01; JGVv100.45.t01; JGVv100.39.t01; JGVv1…	7.63596	11.9947	6.88237	9.33306	6.86681	8.89476	9.93726	10.5865	-2.66166	-0.4383	1.69173	-0.753585	-0.0155621	3.07045	4.35876	2.45068	2.02795	0.649231	1.3065e-14	2.82418e-17	5.71373e-09	6.34987e-13	1.61421e-15	1.67645e-06
CHR19_JGVV14_100_T01	VIT_19s0014g01180	JGVv14.100	Vv19s0014g01180	A5BUS4	Pathogenesis-related	0	JGVv14.100	6.84641	9.95857	7.1296	9.00751	7.27363	9.48987	7.29894	7.85625	-0.951058	0.482361	-1.63362	0.283189	0.144028	0.0253133	3.11215	1.87791	2.21624	0.557309	7.09925e-06	1.6179e-20	5.73058e-09	3.86412e-05	1.65429e-18	1.67645e-06
CHR17_JGVV53_72_T01	VIT_17s0053g01050	JGVv53.72	Vv17s0053g01050	D7TXU2	Non-symbiotic hemoglobin class 1	4	JGVv53.72.t01; JGVv106.25.t01; JGVv68.7.t01; JGVv63.183.t01; JGVv96.39.t01; JGVv41.132.t01; JGVv41.125.t01	7.04581	6.43093	6.68444	6.37312	6.43039	6.67255	9.10106	6.49237	-0.0578181	0.29943	-0.180176	-0.361374	-0.254051	2.67067	-0.614878	-0.311322	0.242159	-2.60869	5.47166e-08	3.76741e-07	6.25227e-09	5.14928e-07	4.09486e-06	1.81113e-06
CHR2_JGVV25_239_T01	VIT_02s0025g02600	JGVv25.239	Vv02s0025g02600	D7TVR4	Glyoxal oxidase	0	JGVv25.239	8.15824	10.9895	8.40461	9.91496	9.55459	10.8425	8.06517	7.99913	-1.07452	0.927514	-2.84334	0.246372	1.14998	-1.48942	2.83124	1.51035	1.28788	-0.0660359	3.78416e-14	7.03716e-14	7.15207e-09	1.64444e-12	2.30797e-12	2.05167e-06
CHR3_JGVV63_184_T01	VIT_03s0063g01970	JGVv63.184	Vv03s0063g01970	D7TPW5	Non-symbiotic hemoglobin 2	1	JGVv63.184.t01; JGVv63.183.t01	7.32497	10.5536	7.05362	8.61797	7.00065	8.88671	6.75316	7.13154	-1.93568	0.268745	-1.75517	-0.27135	-0.0529676	-0.247485	3.22868	1.56435	1.88606	0.378374	9.40496e-14	2.5198e-17	7.47063e-09	3.68934e-12	1.46e-15	2.12245e-06
CHR8_JGVV7_560_T01	VIT_08s0007g03110	JGVv7.560	Vv08s0007g03110	F6HKM3	Transposon protein, Mutator sub-class	1	JGVv7.560.t01; JGVv7.561.t01	11.3698	12.2563	11.3599	12.9512	11.2731	13.0293	12.0514	12.2296	0.694852	0.0781246	-0.799671	-0.00986465	-0.0868021	0.7783	0.886556	1.59127	1.7562	0.178228	0.00581855	2.04081e-17	7.59898e-09	0.0135887	1.19893e-15	2.13835e-06
CHR10_JGVV3_301_T01	VIT_10s0003g03330	JGVV3.301	Vv10s0003g03330	D7TK53	Receptor-like serine-threonine protein kinase	4	JGVv456.2.t01; JGVv3.301.t01;JGVv3.301.t01; JGVv456.2.t01;JGVv484.3.t01	7.80102	10.5741	8.34071	11.4523	8.35727	11.4199	8.72457	10.0371	0.878218	-0.0324035	-1.38279	0.539694	0.0165556	0.367304	2.77304	3.11156	3.0626	1.31251	1.01405e-06	1.90865e-27	8.74648e-09	6.9076e-06	6.96303e-25	2.43804e-06
CHR14_JGVV66_103_T01	VIT_14s0066g01140	JGVv66.103	Vv14s0066g01140	F6HUY9	Unknown protein	0	JGVv66.103	12.6102	10.2548	11.9989	9.3107	11.7135	9.99949	8.03383	7.46809	-0.944106	0.68879	-2.53141	-0.611313	-0.2854	-3.67964	-2.35538	-2.68817	-1.71398	-0.565748	1.83038e-26	8.07661e-21	9.47291e-09	5.40878e-23	8.61602e-19	2.61585e-06
CHR2_JGVV33_50_T01	VIT_02s0033g00670	JGVv33.50	Vv02s0033g00670	D7U3V0	Nitrilase 4B	4	JGVv33.50.t01; JGVv33.60.t01; JGVv33.57.t01; JGVv33.49.t01; JGVv33.61.t01; JGVv33.51.t01; JGVv33.56.t01; JGVv33.54.t01; JGVv109.1.t01; JGVv33.46.t01;JGVv33.54.t01; JGVv33.50.t01;JGVv33.59.t01; JGVv80.29.t01	9.39824	12.0443	9.56459	12.2532	9.34704	12.0723	11.5623	12.3753	0.208904	-0.180844	0.30301	0.166354	-0.217555	2.21526	2.64604	2.68859	2.7253	0.813047	1.26273e-11	2.24009e-24	1.01596e-08	2.87729e-10	4.27062e-22	2.72895e-06
CHR3_JGVV63_183_T01	VIT_03s0063g01960	JGVv63.183	Vv03s0063g01960	F6HQJ3	Non-symbiotic hemoglobin class 1	1	JGVv63.183.t01; JGVv106.25.t01; JGVv63.184.t01	9.98778	10.8656	9.80747	8.89918	10.2003	9.28294	12.6375	9.8003	-1.96645	0.383762	0.517361	-0.180305	0.392855	2.43719	0.877851	-0.908295	-0.917388	-2.83722	6.06011e-09	7.13916e-07	1.01028e-08	7.32119e-08	7.37121e-06	2.72895e-06
CHR5_JGVV20_167_T01	VIT_05s0020g01820	JGVv20.167	Vv05s0020g01820	F6HDH2	Integral membrane family protein UPF0497	0	JGVv20.167	10.2135	14.1153	10.5938	14.5391	10.3609	14.0747	10.6828	12.6446	0.423759	-0.464382	-1.43014	0.380306	-0.232894	0.32193	3.90185	3.9453	3.71381	1.96175	1.67478e-06	2.33488e-31	1.0073e-08	1.07563e-05	2.55472e-28	2.72895e-06
CHRUN_JGVV456_2_T01	VIT_00s0456g00020	JGVv456.2	Vv00s0456g00020	F6H7Z9	S-locus lectin protein kinase	1	JGVv456.2.t01; JGVv484.3.t01; JGVv3.301.t01	6.00521	7.9383	5.95332	8.42749	5.92403	7.35761	5.77128	6.14126	0.489187	-1.06988	-1.21635	-0.0518864	-0.0292938	-0.152748	1.93309	2.47417	1.43358	0.369984	8.26172e-11	4.25172e-19	1.02682e-08	1.54222e-09	3.41292e-17	2.73329e-06
CHR10_JGVV3_31_T01	VIT_10s0003g00330	JGVV3.31	Vv10s0003g00330	F6HM39	HSL1 (HAESA-like 1)	0	JGVV3.31	8.52263	11.1564	8.82025	11.5118	8.04094	10.5406	8.12895	8.06637	0.355345	-0.971191	-2.47422	0.297621	-0.779304	0.0880097	2.63382	2.69154	2.49966	-0.0625772	5.87873e-12	6.73499e-16	1.07119e-08	1.43686e-10	3.0431e-14	2.82592e-06
CHR16_JGVV100_36_T01	VIT_16s0100g00940	JGVv100.36	Vv16s0100g00940	Q6BAU2	Stilbene synthase 3 [Vitis sp. cv. 'Norton']	4	JGVv100.42.t01; JGVv100.36.t01; JGVv100.46.t01; JGVv100.43.t01; JGVv100.41.t01; JGVv100.40.t01; JGVv100.37.t01; JGVv100.34.t01; JGVv100.32.t01; JGVv100.33.t01; JGVv100.31.t01; JGVv100.30.t01; JGVv100.21.t01; JGVv100.52.t01; JGVv100.47.t01; JGVv100.44.t01; JGVv100.38.t01; JGVv100.28.t01; JGVv100.17.t01; JGVv100.15.t01; JGVv100.49.t01; JGVv100.50.t01; JGVv100.29.t01; JGVv100.20.t01; JGVv100.18.t01;…	8.44191	12.2689	7.46316	9.64686	7.64671	9.73797	10.4447	11.3021	-2.62208	0.0911085	1.56415	-0.978751	0.183551	2.79797	3.82702	2.1837	2.09126	0.857434	1.32569e-16	1.11259e-19	1.08298e-08	1.11926e-14	9.90268e-18	2.83174e-06
CHR14_JGVV68_87_T01	VIT_14s0068g00920	JGVv68.87	Vv14s0068g00920	Q8W3P5	Chalcone synthase (CHS)	2	JGVv68.87.t01; JGVv68.88.t01	10.6084	14.9942	10.953	15.2255	10.9986	15.2081	12.3498	14.9967	0.231366	-0.0174403	-0.21139	0.344634	0.0455891	1.35125	4.38583	4.27256	4.20953	2.64689	1.90974e-07	5.42136e-36	1.20609e-08	1.57546e-06	2.67002e-32	3.12598e-06
CHR14_JGVV6_155_T01	VIT_14s0006g02530	JGVv6.155	Vv14s0006g02530	D7TSZ9	Non-specific lipid-transfer protein 2 (LTP 2)	4	JGVv6.155.t01; GSVIVT00030988001.t01; JGVv6.156.t01; JGVv0.635.t01	8.13766	11.2322	8.20253	11.4	7.62621	10.3841	7.8071	8.02687	0.167764	-1.01586	-2.35724	0.0648699	-0.576314	0.180883	3.09454	3.19743	2.75789	0.219769	1.3099e-10	2.20258e-18	1.23921e-08	2.34734e-09	1.56082e-16	3.1839e-06
CHRUN_JGVV398_1_T01	VIT_00s0398g00020	JGVv398.1	Vv00s0398g00020	F6I7G8	S-receptor kinase KIK1 precursor	2	JGVv398.1.t01; PDVv409.7.t01; JGVv409.6.t01	7.14593	9.72313	7.41293	9.14258	7.34551	8.19911	7.62071	7.63083	-0.580549	-0.943468	-0.568284	0.266999	-0.0674251	0.275203	2.5772	1.72965	0.853605	0.0101176	2.52773e-05	6.35604e-14	1.26849e-08	0.000119359	2.1009e-12	3.23105e-06
CHR1_JGVV11_443_T01	VIT_01s0011g02030	JGVV11.443	Vv01s0011g02030	D7T9I1	Serine carboxypeptidase S10	2	JGVv11.443.t01; JGVv11.446.t01	7.57594	10.6996	7.73032	10.3576	7.40151	8.96409	7.54838	7.62337	-0.341949	-1.39354	-1.34072	0.154379	-0.328805	0.146866	3.12364	2.62732	1.56258	0.0749909	5.79604e-09	2.85547e-15	1.30252e-08	7.04153e-08	1.14335e-13	3.28937e-06
CHR16_JGVV39_107_T01	VIT_16s0039g01670	JGVv39.107	Vv16s0039g01670	F6HEE1	Cinnamoyl-CoA reductase	0	JGVv39.107	9.61373	13.2046	10.18	14.0846	9.97099	13.8616	10.3374	11.941	0.879988	-0.223027	-1.92057	0.566315	-0.209053	0.366409	3.59087	3.90454	3.89057	1.60359	1.7367e-06	4.59193e-27	1.35439e-08	1.11009e-05	1.61538e-24	3.39138e-06
CHR1_JGVV11_527_T01	VIT_01s0011g01140	JGVV11.527	Vv01s0011g01140	F6HFT9	Cationic amino acid transporter 5	0	JGVV11.527	9.3322	10.8599	9.63994	10.8649	9.16374	9.64517	9.40821	8.64937	0.00492869	-1.2197	-0.995797	0.307735	-0.476198	0.244467	1.52774	1.22493	0.48143	-0.758835	6.27547e-10	2.47984e-07	1.41129e-08	9.544e-09	2.81195e-06	3.50416e-06
CHR4_JGVV8_210_T01	VIT_04s0008g02250	JGVv8.210	Vv04s0008g02250	F6H2U5	Beta-ketoacyl-CoA synthase	0	JGVv8.210	9.54986	14.6189	10.0391	14.9147	9.87407	14.9817	9.40101	12.6109	0.295762	0.0670488	-2.37085	0.489216	-0.16501	-0.473059	5.06904	4.87559	5.10765	3.20985	3.3666e-13	1.49635e-35	1.44524e-08	1.14348e-11	6.31672e-32	3.52912e-06
CHR5_RANDOM_JGVV172_1_T01	VIT_05s0077g00030	JGVv172.1	Vv05s0077g00030	F6HX05	Ammonium transporter 1, member 1 (AMT1.1)	1	JGVv172.1.t01; JGVv4.187.t01; JGVv43.28.t01	8.81942	11.6901	8.98306	11.1572	8.4519	11.3518	9.08788	9.7117	-0.532907	0.194611	-1.64013	0.163636	-0.531159	0.635981	2.8707	2.17416	2.89993	0.623817	1.57474e-05	5.73828e-22	1.43878e-08	7.84847e-05	7.34053e-20	3.52912e-06
CHR5_JGVV94_32_T01	VIT_05s0094g00360	JGVv94.32	Vv05s0094g00360	Q7XB39	Chitinase class IV	3	JGVv94.32.t01; JGVv94.17.t01; GSVIVT00038112001.t01	9.42577	12.2121	9.05504	10.3622	8.58179	9.1765	9.09762	9.63169	-1.8499	-1.18568	0.455199	-0.370735	-0.473248	0.515832	2.78631	1.30714	0.594704	0.534071	1.10226e-13	1.09635e-13	1.46863e-08	4.248e-12	3.49861e-12	3.55162e-06
CHR16_JGVV22_138_T01	VIT_16s0022g00890	JGVv22.138	Vv16s0022g00890	F6HAN4	Invertase/pectin methylesterase inhibitor	0	JGVv22.138	9.47113	11.7291	9.07206	11.0324	9.04283	11.0849	9.31574	8.73477	-0.696648	0.0525007	-2.35015	-0.399068	-0.0292304	0.272908	2.25795	1.96037	2.0421	-0.580962	4.10438e-07	2.44693e-12	1.47849e-08	3.08533e-06	6.32051e-11	3.55162e-06
CHRUN_JGVV266_2_T01	VIT_00s0266g00020	JGVv266.2	Vv00s0266g00020	F6I7A7	1,8-cineole synthase, chloroplast	4	JGVv271.1.t01; JGVv266.2.t01; JGVv385.1.t01; JGVv372.6.t01; JGVv372.2.t01;JGVv385.2.t01; JGVv266.6.t01; JGVv372.3.t01; JGVv266.3.t01; JGVv372.10.t01; JGVv271.1.t01; JGVv271.5.t01; JGVv271.3.t01;JGVv266.2.t01; JGVv385.2.t01	7.34176	10.8655	7.7387	11.3153	7.7108	11.2296	7.67231	8.78385	0.449849	-0.0857572	-2.44571	0.396941	-0.0279015	-0.0384971	3.5237	3.57661	3.51876	1.11155	1.58889e-08	1.48472e-24	1.49109e-08	1.72069e-07	2.96442e-22	3.553e-06
CHR16_JGVV148_13_T01	VIT_16s0148g00170	JGVv148.13	Vv16s0148g00170	F6HWF5	Protein binding / zinc ion binding	4	JGVv258.5.t01; JGVv307.3.t01; JGVv148.13.t01; JGVv50.4.t01; JGVv148.19.t01; JGVv294.4.t01; JGVv424.2.t01; JGVv294.1.t01; JGVv258.9.t01; JGVv98.175.t01; JGVv148.3.t01; JGVv148.2.t01; JGVv98.173.t01; JGVv148.24.t01; JGVv98.181.t01; JGVv148.29.t01; JGVv294.2.t01;JGVv148.13.t01; JGVv258.5.t01	7.77394	12.5027	7.50028	12.4001	7.08244	12.3127	7.07381	9.45292	-0.102605	-0.0874532	-2.85973	-0.273659	-0.417841	-0.00863156	4.72877	4.89982	5.23021	2.37911	7.32712e-12	5.03249e-28	1.89066e-08	1.75459e-10	2.18691e-25	4.46906e-06
CHRUN_JGVV286_12_T01	VIT_00s0286g00140	JGVv286.12	Vv00s0286g00140	F6HRT0	Serine/threonine-protein kinase receptor ARK3	4	JGVv456.3.t01; JGVv374.2.t01; JGVv286.12.t01; JGVv374.4.t01; JGVv374.3.t01; JGVv374.1.t01; JGVv484.3.t01; JGVv456.2.t01; PDVv456.4.t01; JGVv484.2.t01;JGVv286.12.t01; JGVv456.3.t01	6.67775	10.3327	6.45276	10.6012	6.34078	9.41548	6.3566	7.75951	0.268499	-1.18571	-1.65597	-0.224992	-0.111981	0.0158203	3.65494	4.14844	3.0747	1.40292	3.47336e-10	1.42974e-23	2.02721e-08	5.66122e-09	2.34715e-21	4.71638e-06
CHR6_JGVV9_287_T01	VIT_06s0009g00310	JGVv9.287	Vv06s0009g00310	F6HAE6	Unknown protein	0	JGVv9.287	12.4435	9.84835	11.8321	9.88321	11.6898	10.0241	9.56533	9.89177	0.0348645	0.140884	-0.132325	-0.611398	-0.142265	-2.12449	-2.59513	-1.94887	-1.66572	0.32644	8.06182e-08	2.49206e-13	2.02632e-08	7.31655e-07	7.49138e-12	4.71638e-06
CHRUN_JGVV271_1_T01	VIT_00s0271g00010	JGVv271.1	Vv00s0271g00010	F6I7F6	1,8-cineole synthase, chloroplast	4	JGVv271.1.t01; JGVv266.3.t01; JGVv372.10.t01; JGVv266.6.t01; JGVv385.2.t01; JGVv385.1.t01; JGVv372.3.t01; JGVv266.2.t01;JGVv385.2.t01; JGVv372.2.t01; JGVv271.1.t01; JGVv372.6.t01	6.46227	10.6008	6.84448	11.0797	6.57951	10.9702	6.6695	8.07945	0.478877	-0.109465	-2.89075	0.382215	-0.264976	0.0899951	4.13852	4.23518	4.39069	1.40995	2.88702e-08	1.4031e-24	2.15034e-08	2.92965e-07	2.87928e-22	4.96376e-06
CHR6_JGVV4_687_T01	VIT_06s0004g00990	JGVv4.687	Vv06s0004g00990	A5B702	Dirigent protein	1	JGVv4.687.t01; JGVv4.686.t01	6.74376	11.8738	6.85839	11.6545	6.66697	9.81715	6.99699	8.94428	-0.219312	-1.83735	-0.872868	0.114623	-0.191419	0.330019	5.13005	4.79611	3.15018	1.94729	4.97345e-08	3.94089e-24	2.29992e-08	4.73014e-07	7.27832e-22	5.22736e-06
CHR6_JGVV4_289_T01	VIT_06s0004g05370	JGVv4.289	Vv06s0004g05370	D7SK92	Tropinone reductase	2	JGVv4.289.t01; JGVv4.290.t01; JGVv4.294.t01; JGVv19.301.t01; JGVv4.293.t01; JGVv4.288.t01; JGVv19.298.t01; JGVv19.297.t01	7.84388	10.1583	8.13725	10.2446	8.33146	10.5338	8.77192	8.82856	0.0862618	0.289246	-1.70529	0.293367	0.194213	0.440456	2.31446	2.10735	2.20238	0.0566405	0.00134383	1.55918e-17	2.28531e-08	0.00387605	9.32669e-16	5.22736e-06
CHR10_JGVV42_63_T01	VIT_10s0042g00860	JGVV42.63	Vv10s0042g00860	F6HIR6	Stilbene synthase [Vitis pseudoreticulata]	4	JGVv42.63.t01; JGVv42.64.t01; JGVv42.69.t01; JGVv42.66.t01; JGVv42.70.t01; JGVv100.49.t01; JGVv100.29.t01; JGVv100.13.t01; JGVv100.45.t01; JGVv100.39.t01; JGVv100.16.t01; JGVv100.21.t01; JGVv42.68.t01; JGVv100.19.t01; JGVv100.12.t01; JGVv100.25.t01; JGVv100.31.t01; JGVv100.18.t01; JGVv100.15.t01; JGVv100.35.t01; JGVv100.33.t01; JGVv100.28.t01; JGVv100.22.t01; JGVv100.52.t01; JGVv100.50.t01; JGVv1…	7.9427	11.2887	7.33874	8.93517	7.83493	8.79913	10.5126	10.6453	-2.35352	-0.136031	1.84614	-0.603964	0.496191	2.67763	3.34598	1.59643	0.964203	0.132709	6.17028e-14	3.27942e-12	2.38394e-08	2.53591e-12	8.28265e-11	5.37696e-06
CHR18_JGVV1_281_T01	VIT_18s0001g05030	JGVv1.281	Vv18s0001g05030	E0CRH7	Glucan 1,3-beta-glucosidase precursor	0	JGVv1.281	7.71741	11.712	8.71071	12.6477	8.3399	11.8179	8.7343	10.3712	0.935696	-0.829787	-1.44678	0.993303	-0.370816	0.394405	3.99462	3.93701	3.47804	1.63685	8.81608e-07	6.51364e-27	2.50656e-08	6.07686e-06	2.21239e-24	5.6107e-06
CHR16_JGVV100_38_T01	VIT_16s0100g00920	JGVv100.38	Vv16s0100g00920	F6HP37	Stilbene synthase - grape	4	JGVv100.38.t01; JGVv100.44.t01; JGVv100.46.t01; JGVv100.43.t01; JGVv100.42.t01; JGVv100.41.t01; JGVv100.40.t01; JGVv100.36.t01; JGVv100.30.t01; JGVv100.28.t01; JGVv100.37.t01; JGVv100.34.t01; JGVv100.32.t01; JGVv42.68.t01; JGVv100.52.t01; JGVv100.33.t01; JGVv100.31.t01; JGVv100.29.t01; JGVv100.25.t01; JGVv100.21.t01; JGVv100.19.t01; JGVv100.16.t01; JGVv100.13.t01; JGVv100.12.t01; JGVv42.70.t01; J…	8.04888	11.2592	7.7491	8.89822	7.97672	8.60758	9.58719	10.0279	-2.36102	-0.290638	1.42033	-0.299774	0.227621	1.61047	3.21036	1.14911	0.630856	0.440722	1.25128e-10	9.40994e-12	2.86487e-08	2.25735e-09	2.23704e-10	6.36454e-06
CHRUN_JGVV2248_1_T01	VIT_00s2248g00010	JGVv2248.1	Vv00s2248g00010	F6GZJ3	Rust resistance kinase Lr10	4	JGVv2248.1.t01; JGVv148.20.t01; JGVv258.4.t01; JGVv2365.1.t01; JGVv50.5.t01; JGVv148.30.t01; JGVv148.14.t01; JGVv307.4.t01; PDVv294.2.t01; JGVv98.176.t01; JGVv98.174.t01; JGVv424.1.t01; JGVv98.182.t01; JGVv98.169.t01; JGVv388.1.t01;JGVv258.4.t01; JGVv2248.1.t01;JGVv2365.1.t01	6.7183	10.6758	6.89048	10.1187	6.80309	9.93833	6.97149	8.10969	-0.557142	-0.180334	-1.82864	0.172178	-0.0873867	0.168398	3.9575	3.22818	3.13524	1.1382	1.40632e-06	6.86594e-23	2.98374e-08	9.20379e-06	1.02469e-20	6.57915e-06
CHR13_JGVV106_25_T01	VIT_13s0106g00360	JGVv106.25	Vv13s0106g00360	D7TXK9	Non-symbiotic hemoglobin class 1	3	JGVv106.25.t01; JGVv63.183.t01; JGVv53.72.t01; JGVv68.7.t01	7.36202	6.85432	6.5885	6.5727	6.55198	6.6835	8.65471	6.6519	-0.281619	0.110805	-0.0316081	-0.773523	-0.0365262	2.10273	-0.507708	-0.0158035	0.131528	-2.00281	1.93235e-08	4.98704e-06	3.02594e-08	2.05104e-07	4.32034e-05	6.62277e-06
CHR14_JGVV66_143_T01	VIT_14s0066g01570	JGVv66.143	Vv14s0066g01570	F6HV11	Unknown protein	0	JGVv66.143	7.86955	10.3117	7.81826	8.74957	7.77162	8.19892	8.06635	8.09118	-1.56217	-0.550657	-0.107741	-0.0512896	-0.0466444	0.294738	2.4422	0.931314	0.427302	0.0248229	7.3962e-08	2.69847e-10	3.20478e-08	6.7665e-07	5.04045e-09	6.96262e-06
CHR15_JGVV21_155_T01	VIT_15s0021g01060	JGVv21.155	Vv15s0021g01060	F6GVC9	CYP72A1	3	JGVv21.155.t01; JGVv21.153.t01; JGVv21.157.t01	9.61796	11.9599	9.64728	11.5757	9.38934	11.3811	9.00041	9.21671	-0.384214	-0.194624	-2.16437	0.0293221	-0.257938	-0.38893	2.34196	1.92842	1.99173	0.216297	1.53408e-13	4.42831e-18	3.26456e-08	5.731e-12	2.94059e-16	7.04074e-06
CHR8_JGVV7_473_T01	VIT_08s0007g03990	JGVv7.473	Vv08s0007g03990	D7TJ10	Cellulose synthase CSLA09	0	JGVv7.473	7.80727	11.193	7.96417	10.7863	8.00248	9.54325	7.92103	8.8902	-0.40671	-1.243	-0.653053	0.1569	0.0383154	-0.0814505	3.3857	2.82209	1.54077	0.969166	3.22552e-07	3.35408e-20	3.37915e-08	2.50497e-06	3.28189e-18	7.23506e-06
CHR2_JGVV33_49_T01	VIT_02s0033g00660	JGVv33.49	Vv02s0033g00660	F6I071	Nitrilase 4B	4	JGVv33.49.t01; JGVv33.54.t01; JGVv33.57.t01; JGVv33.56.t01; JGVv33.51.t01; JGVv33.50.t01; JGVv33.61.t01; JGVv33.46.t01; JGVv109.1.t01; JGVv33.60.t01;JGVv33.60.t01; JGVv33.49.t01;JGVv33.59.t01; JGVv80.29.t01	9.23655	12.0876	9.29916	12.2116	9.10335	12.1091	11.2857	12.472	0.123941	-0.102526	0.362924	0.0626124	-0.195814	2.18236	2.85109	2.91242	3.00571	1.18627	4.56128e-12	1.84801e-26	3.50512e-08	1.15399e-10	5.25082e-24	7.45077e-06
CHR18_JGVV1_1126_T01	VIT_18s0001g14910	JGVv1.1126	Vv18s0001g14910	E0CQB7	Mannitol dehydrogenase	0	JGVv1.1126	8.52169	11.1005	8.56091	11.2511	8.63758	10.4641	9.66066	9.89034	0.150621	-0.787001	-0.573791	0.039221	0.0766768	1.02307	2.57883	2.69023	1.82655	0.229682	0.120859	5.35445e-18	3.62011e-08	0.170529	3.46982e-16	7.64024e-06
CHR16_JGVV100_37_T01	VIT_16s0100g00930	JGVv100.37	Vv16s0100g00930	Q6BAC3	Stilbene synthase 2	4	JGVv100.43.t01; JGVv100.37.t01; JGVv100.46.t01; JGVv100.42.t01; JGVv100.36.t01; JGVv100.49.t01; JGVv100.45.t01; JGVv100.39.t01; JGVv100.41.t01; JGVv100.40.t01; JGVv100.30.t01; JGVv42.69.t01; JGVv100.32.t01; JGVv100.25.t01; JGVv100.16.t01;JGVv100.37.t01; JGVv100.43.t01; JGVv100.47.t01; JGVv100.38.t01; JGVv100.44.t01; JGVv100.28.t01; JGVv100.31.t01; JGVv100.50.t01; JGVv100.35.t01; JGVv100.33.t01; J…	8.95303	12.2044	8.19417	9.75022	8.22683	9.551	10.7874	11.2758	-2.45414	-0.199214	1.72475	-0.758856	0.0326554	2.56055	3.25133	1.55605	1.32418	0.488378	7.5615e-16	1.52228e-15	4.50313e-08	5.0898e-14	6.47242e-14	9.38134e-06
CHR16_JGVV100_34_T01	VIT_16s0100g00960	JGVv100.34	Vv16s0100g00960	F6HP33	Stilbene synthase [Vitis pseudoreticulata]	4	JGVv100.34.t01; JGVv100.32.t01; JGVv100.43.t01; JGVv100.42.t01; JGVv100.37.t01; JGVv100.36.t01; JGVv100.46.t01; JGVv100.41.t01; JGVv100.40.t01; JGVv100.33.t01; JGVv100.31.t01; JGVv100.30.t01; JGVv100.28.t01; JGVv100.50.t01; JGVv100.29.t01; JGVv100.20.t01; JGVv100.18.t01; JGVv100.15.t01; JGVv100.45.t01; JGVv100.39.t01; JGVv100.25.t01; JGVv100.19.t01; JGVv42.69.t01; JGVv42.68.t01; JGVv42.61.t01; JG…	7.90464	12.0968	7.10551	9.21503	7.08997	9.22136	10.499	11.21	-2.88177	0.00633381	1.98868	-0.799131	-0.0155459	3.40899	4.19215	2.10951	2.13139	0.711087	1.43233e-15	6.52049e-16	4.50858e-08	9.0439e-14	2.95522e-14	9.38134e-06
CHR16_JGVV100_45_T01	VIT_16s0100g00830	JGVv100.45	Vv16s0100g00830	Q6BAZ0	Stilbene synthase	4	JGVv100.45.t01; JGVv100.39.t01; JGVv100.49.t01;JGVv100.50.t01; JGVv100.45.t01; JGVv100.17.t01; JGVv100.22.t01; JGVv100.33.t01; JGVv100.52.t01; JGVv100.18.t01; JGVv100.25.t01; JGVv100.13.t01; JGVv100.20.t01; JGVv100.12.t01; JGVv100.19.t01; JGVv100.16.t01; JGVv100.21.t01; JGVv42.64.t01; JGVv42.70.t01; JGVv42.69.t01; JGVv42.66.t01; JGVv100.50.t01; JGVv42.68.t01; JGVv100.46.t01; JGVv100.43.t01; JGVv1…	9.1032	12.1067	8.57667	9.76899	8.80984	9.7617	11.5785	11.8433	-2.33772	-0.00729227	2.08165	-0.526528	0.233176	2.76865	3.00351	1.19232	0.951852	0.26485	3.09006e-17	2.99473e-13	4.65852e-08	3.06414e-15	8.86717e-12	9.62554e-06
CHR18_JGVV72_101_T01	VIT_18s0072g00160	JGVv72.101	Vv18s0072g00160	F6GY60	Peroxidase 12	0	JGVv72.101	11.6797	13.2931	11.1957	13.3909	11.7988	13.6293	14.2514	14.509	0.0977849	0.23845	0.87966	-0.484031	0.603112	2.45253	1.61335	2.19517	1.8305	0.25763	1.88134e-18	1.66146e-18	4.89921e-08	2.61002e-16	1.21473e-16	1.00526e-05
CHR5_JGVV102_16_T01	VIT_05s0102g00190	JGVv102.16	Vv05s0102g00190	F6HYR1	No hit	0	JGVv102.16	6.97123	9.5464	6.80699	6.82079	6.90331	6.51965	6.99542	7.09589	-2.72561	-0.301142	0.576244	-0.16424	0.0963214	0.0921117	2.57517	0.0137992	-0.383665	0.100468	2.48361e-08	0.000591233	5.30516e-08	2.56342e-07	0.00289455	1.08105e-05
CHR13_JGVV19_121_T01	VIT_13s0019g04050	JGVv19.121	Vv13s0019g04050	F6HNH9	TET6 (tetraspanin6)	0	JGVv19.121	12.6274	10.7529	12.9177	10.7166	12.773	11.3764	12.2129	11.6219	-0.0363405	0.659761	0.245528	0.290359	-0.144699	-0.560196	-1.87446	-2.20116	-1.39669	-0.590971	0.0138256	6.21778e-22	5.68513e-08	0.0281756	7.88564e-20	1.15054e-05
CHR6_JGVV80_108_T01	VIT_06s0080g00070	JGVv80.108	Vv06s0080g00070	F6HHH4	S-receptor kinase	1	JGVv80.108.t01; JGVv156.54.t01; JGVv156.53.t01; JGVv4.653.t01	6.57443	9.39355	6.58173	10.1627	6.42288	10.0693	6.2837	7.44213	0.769125	-0.0934147	-2.62713	0.00729561	-0.158851	-0.139172	2.81912	3.58095	3.64638	1.15843	6.19268e-09	2.33663e-22	5.72767e-08	7.46913e-08	3.18191e-20	1.15126e-05
CHR15_JGVV48_48_T01	VIT_15s0048g02500	JGVv48.48	Vv15s0048g02500	D7U838	Thylakoid membrane phosphoprotein 14 kda, chloroplast precursor	0	JGVv48.48	7.14638	11.7289	7.49201	11.1708	7.33586	10.5493	7.64129	9.53818	-0.558027	-0.621476	-1.01117	0.345628	-0.156146	0.305427	4.58247	3.67882	3.21349	1.89689	7.56296e-05	2.1462e-25	6.0874e-08	0.000311521	4.91869e-23	1.2153e-05
CHR10_JGVV42_70_T01	VIT_10s0042g00930	JGVV42.70	Vv10s0042g00930	F6HIS3	Stilbene synthase [Vitis pseudoreticulata]	4	JGVv42.70.t01; JGVv42.69.t01; JGVv42.68.t01; JGVv42.64.t01; JGVv42.66.t01; JGVv100.52.t01; JGVv100.50.t01; JGVv42.62.t01; JGVv100.20.t01; JGVv100.17.t01; JGVv100.49.t01; JGVv100.45.t01; JGVv100.39.t01; JGVv100.21.t01; JGVv100.28.t01; JGVv100.22.t01; JGVv100.47.t01; JGVv100.38.t01; JGVv100.25.t01; JGVv100.13.t01; JGVv100.12.t01; JGVv100.19.t01; JGVv100.16.t01; JGVv100.37.t01; JGVv100.18.t01; JGVv1…	7.33921	10.5877	7.10566	8.4153	6.86947	8.29048	8.76112	9.61665	-2.17239	-0.124821	1.32617	-0.233543	-0.236188	1.89165	3.24848	1.30964	1.421	0.855529	2.75261e-12	9.86795e-16	6.6521e-08	7.34112e-11	4.34572e-14	1.31912e-05
CHR2_JGVV25_241_T01	VIT_02s0025g02620	JGVv25.241	Vv02s0025g02620	D7TVR6	BDG1 (BODYGUARD1) hydrolase	0	JGVv25.241	8.00608	12.2228	8.87193	12.693	8.72103	11.9355	9.02724	10.7268	0.470165	-0.757458	-1.20877	0.865858	-0.150905	0.306212	4.21677	3.82107	3.21452	1.69954	0.000226792	1.84737e-26	6.77435e-08	0.000815589	5.25082e-24	1.33441e-05
CHR8_JGVV7_821_T01	VIT_08s0007g00310	JGVv7.821	Vv08s0007g00310	F6HLC7	Protein phosphatase 2C POLTERGEIST-like 4	0	JGVv7.821	8.32679	10.9554	8.49861	9.38077	8.10486	8.35653	8.14951	8.74718	-1.57462	-1.02424	0.39065	0.171817	-0.393751	0.0446531	2.6286	0.88216	0.251676	0.597673	4.6601e-09	8.9582e-11	7.15698e-08	5.79815e-08	1.82436e-09	1.40044e-05
CHR6_JGVV4_543_T01	VIT_06s0004g02620	JGVv4.543	Vv06s0004g02620	E3TBL6	Phenylalanine ammonia-lyase	2	JGVv4.543.t01; JGVv39.65.t01; JGVv19.80.t01; JGVv2849.1.t01; JGVv39.77.t01; JGVv39.74.t01; JGVv39.73.t01; JGVv39.72.t01; JGVv39.68.t01; JGVv39.64.t01; JGVv39.63.t01; JGVv39.66.t01; JGVv40.155.t01	9.07066	14.167	9.62656	14.5759	9.38189	13.8662	10.692	13.5213	0.408947	-0.709711	-0.344925	0.555901	-0.244672	1.31007	5.09631	4.94935	4.48432	2.82932	0.00486766	2.43928e-32	7.35192e-08	0.0116759	3.60403e-29	1.42913e-05
CHR5_JGVV29_75_T01	VIT_05s0029g00480	JGVv29.75	Vv05s0029g00480	F6GWE4	Eceriferum 2 (CER2)	0	JGVv29.75	7.35462	8.9228	7.49024	9.28431	7.7843	7.62798	7.55196	7.70367	0.361512	-1.65633	0.0756909	0.135617	0.294069	-0.23234	1.56818	1.79407	-0.156327	0.151704	3.6079e-05	3.72562e-09	7.51402e-08	0.000163042	5.77911e-08	1.44167e-05
CHR6_JGVV9_149_T01	VIT_06s0009g02070	JGVv9.149	Vv06s0009g02070	F6HAG1	Photosystem I assembly protein Ycf4	4	JGVv9.149.t01; JGVv59.230.t01	12.7109	11.9174	12.3967	12.6361	12.5504	12.4675	10.3941	12.5073	0.718715	-0.16868	0.0398328	-0.314187	0.153673	-2.15628	-0.793468	0.239433	-0.0829199	2.11319	1.5015e-06	0.0745082	7.51073e-08	9.75792e-06	0.154898	1.44167e-05
CHR16_JGVV100_28_T01	VIT_16s0100g01040	JGVv100.28	Vv16s0100g01040	F6HP26	Stilbene synthase - grape	3	JGVv100.28.t01; JGVv100.34.t01; JGVv100.33.t01; JGVv100.32.t01; JGVv100.31.t01; JGVv100.47.t01; JGVv100.44.t01; JGVv100.38.t01; JGVv100.41.t01; JGVv100.40.t01; JGVv100.29.t01; JGVv100.52.t01; JGVv100.51.t01; JGVv100.50.t01; JGVv100.30.t01; JGVv100.18.t01; JGVv100.15.t01; JGVv100.49.t01; JGVv100.46.t01; JGVv100.37.t01; JGVv100.25.t01; JGVv100.20.t01; JGVv100.19.t01; JGVv100.16.t01; JGVv100.13.t01;…	8.2354	11.0705	7.88878	8.69404	7.97448	8.96074	10.4476	10.5807	-2.37644	0.266704	1.61995	-0.346622	0.0857034	2.47313	2.83508	0.805258	0.986259	0.133084	1.01202e-14	5.01239e-11	7.82735e-08	5.05602e-13	1.06025e-09	1.4921e-05
CHR6_JGVV80_101_T01	VIT_06s0080g00150	JGVv80.101	Vv06s0080g00150	D7TCX7	Subtilisin-like proteinase AIR3	0	JGVv80.101	7.61331	10.0186	8.24038	9.43628	8.43366	9.47715	8.19836	8.42308	-0.582374	0.0408748	-1.05407	0.62707	0.193281	-0.235303	2.40534	1.1959	1.04349	0.224724	6.32648e-05	3.48564e-14	8.0128e-08	0.00026617	1.20187e-12	1.50799e-05
CHR9_JGVV2_304_T01	VIT_09s0002g03360	JGVv2.304	Vv09s0002g03360	F6HY91	Calmodulin binding protein	1	JGVv2.304.t01; JGVv20.372.t01	9.50292	11.6465	10.0488	11.1246	9.55221	11.6696	9.46931	9.75465	-0.521932	0.544935	-1.91491	0.545838	-0.496549	-0.0828942	2.14363	1.07586	2.11734	0.285331	5.69455e-09	4.33443e-16	7.99506e-08	6.93055e-08	2.01388e-14	1.50799e-05
CHR11_JGVV37_106_T01	VIT_11s0037g01210	JGVv37.106	Vv11s0037g01210	D7U1J5	Eceriferum 1 (CER1 protein) Sterol desaturase	0	JGVv37.106	10.4627	14.3206	9.81264	14.0942	9.30142	13.323	9.61866	11.762	-0.226403	-0.771243	-1.56096	-0.650026	-0.511225	0.31724	3.85793	4.28156	4.02154	2.14334	2.78264e-13	1.20488e-30	8.11487e-08	9.71952e-12	1.11263e-27	1.51042e-05
CHR14_JGVV128_16_T01	VIT_14s0128g00160	JGVv128.16	Vv14s0128g00160	D7U1X8	Protein kinase CDG1	0	JGVv128.16	10.2135	11.8168	10.2156	12.1319	9.7271	12.709	9.80738	10.849	0.315081	0.577165	-1.86006	0.00211662	-0.488514	0.0802804	1.60328	1.91625	2.98192	1.04158	1.65832e-08	5.86629e-23	8.12795e-08	1.78499e-07	8.88968e-21	1.51042e-05
CHR5_JGVV20_346_T01	VIT_05s0020g03690	JGVv20.346	Vv05s0020g03690	D7T706	GCN5 N-acetyltransferase (GNAT)	3	JGVv20.346.t01; JGVv20.348.t01;JGVv20.348.t01; JGVv20.346.t01	10.3155	13.0093	9.67687	11.5024	9.51495	11.3233	11.6675	12.3277	-1.50692	-0.179146	1.00447	-0.638592	-0.161928	2.15251	2.69386	1.82552	1.80831	0.66027	3.00851e-15	1.13581e-20	8.70052e-08	1.7229e-13	1.18597e-18	1.60671e-05
CHR16_JGVV50_99_T01	VIT_16s0050g01690	JGVv50.99	Vv16s0050g01690	F6H6L7	Receptor kinase homolog LRK10	1	JGVv50.99.t01; JGVv13.95.t01; JGVv13.93.t01; JGVv13.92.t01; JGVv13.85.t01; JGVv50.67.t01; JGVv98.166.t01; JGVv98.149.t01; JGVv148.7.t01; PDVv425.2.t01; JGVv50.7.t01; PDVv98.168.t01; JGVv258.11.t01; JGVv148.27.t01; JGVv148.23.t01; JGVv22.70.t01; JGVv148.5.t01; JGVv307.8.t01; PDVv13.108.t01; JGVv294.2.t01; PDVv485.1.t01; JGVv388.5.t01; PDVv1614.1.t01; JGVv98.151.t01	6.99528	10.4589	7.12437	10.1672	6.70449	9.52648	6.52146	7.35183	-0.291645	-0.640745	-2.17464	0.12909	-0.419877	-0.183033	3.46359	3.04285	2.82199	0.830377	7.70695e-11	7.57675e-20	9.08709e-08	1.45335e-09	6.91028e-18	1.66768e-05
CHR17_JGVV0_894_T01	VIT_17s0000g00130	JGVv0.894	Vv17s0000g00130	A5BED3	SEC14 cytosolic factor	0	JGVv0.894	6.78981	10.801	6.82433	11.3544	6.30073	10.127	6.39731	7.79224	0.55338	-1.22735	-2.33477	0.0345218	-0.523602	0.0965792	4.01116	4.53002	3.82628	1.39493	3.00259e-10	2.1669e-22	9.19043e-08	4.96233e-09	2.97822e-20	1.67623e-05
CHRUN_JGVV484_2_T01	VIT_00s0484g00020	JGVv484.2	Vv00s0484g00020	F6HD38	Receptor kinase ARK3	3	JGVv484.2.t01; PDVv456.4.t01; JGVv456.3.t01; JGVv374.1.t01; JGVv286.12.t01; JGVv374.4.t01; JGVv374.2.t01; JGVv374.3.t01; JGVv484.3.t01; JGVv456.2.t01; JGVv484.1.t01; JGVv2549.1.t01; JGVv271.2.t01	6.32952	10.4511	6.15478	10.4541	6.02176	9.56693	5.9417	7.01316	0.0030071	-0.887139	-2.55377	-0.17474	-0.133023	-0.08006	4.12154	4.29928	3.54517	1.07146	7.83354e-10	6.57759e-21	9.39245e-08	1.16556e-08	7.06792e-19	1.70257e-05
CHR6_JGVV4_772_T01	VIT_06s0004g00020	JGVv4.772	Vv06s0004g00020	D7SLP9	NAC domain containing protein 32	0	JGVv4.772	7.78745	10.2557	7.82362	7.82192	7.56416	7.8222	8.16865	8.95144	-2.43382	0.000279544	1.12924	0.0361708	-0.259464	0.604493	2.46829	-0.00170024	0.258044	0.78279	4.61889e-09	6.13794e-08	9.46597e-08	5.7527e-08	7.74119e-07	1.70533e-05
CHR13_JGVV19_231_T01	VIT_13s0019g02880	JGVv19.231	Vv13s0019g02880	F6HNQ2	UDP-glucoronosyl/UDP-glucosyl transferase	3	JGVv19.237.t01; JGVv19.231.t01; JGVv19.232.t01;JGVv19.231.t01; JGVv19.237.t01	8.12947	9.06439	7.73722	9.79279	7.75409	9.3642	7.53842	7.52562	0.728399	-0.428583	-1.83858	-0.392256	0.0168714	-0.215666	0.934914	2.05557	1.61011	-0.0128024	3.66667e-10	9.06753e-14	9.62759e-08	5.91754e-09	2.9188e-12	1.70533e-05
CHR14_JGVV6_92_T01	VIT_14s0006g01610	JGVv6.92	Vv14s0006g01610	D7TSS5	PMI2 (plastid movement impaired 2)	0	JGVv6.92	7.67606	10.0203	8.0397	8.36284	8.34889	9.99034	9.6187	10.1996	-1.65746	1.6275	0.209225	0.363638	0.309184	1.26982	2.34423	0.323137	1.64145	0.580859	3.84879e-13	1.13564e-13	9.56191e-08	1.28366e-11	3.62009e-12	1.70533e-05
CHR18_JGVV1_1102_T01	VIT_18s0001g14660	JGVv1.1102	Vv18s0001g14660	F6H1M6	P-glycoprotein 13	0	JGVv1.1102	7.80914	9.74464	8.0835	10.8873	8.02065	10.3629	8.25674	8.52339	1.14263	-0.52442	-1.83947	0.274357	-0.0628513	0.23609	1.9355	2.80378	2.34221	0.266651	2.28774e-06	2.46269e-17	9.63854e-08	1.41369e-05	1.42972e-15	1.70533e-05
CHR5_JGVV77_31_T01	VIT_05s0077g00520	JGVv77.31	Vv05s0077g00520	D7SYH4	Gibberellin 2-oxidase	0	JGVv77.31	7.9988	10.069	8.13233	9.70072	8.05033	9.89238	8.55128	8.87533	-0.368235	0.191655	-1.01705	0.133529	-0.0819961	0.500946	2.07016	1.5684	1.84205	0.324053	0.0550318	5.30241e-19	9.9145e-08	0.0893266	4.10696e-17	1.74371e-05
CHR12_JGVV59_163_T01	VIT_12s0059g01720	JGVv59.163	Vv12s0059g01720	F6HIG3	No hit	0	JGVv59.163	7.8753	11.1391	7.72068	8.77561	7.67483	9.32439	8.8985	9.77894	-2.36348	0.548779	0.454554	-0.154619	-0.0458508	1.22367	3.26379	1.05493	1.64956	0.88044	4.22652e-09	1.83526e-16	1.0303e-07	5.31689e-08	9.17628e-15	1.80132e-05
CHR8_JGVV7_279_T01	VIT_08s0007g06040	JGVv7.279	Vv08s0007g06040	Q9SBY5	Beta-1,3-glucanase	1	JGVv7.279.t01; JGVv7.278.t01	12.9901	15.1115	13.1851	15.306	13.8378	15.2031	14.1207	14.7358	0.194509	-0.102858	-0.467281	0.194963	0.65268	0.282963	2.12134	2.12089	1.36535	0.615105	0.00153669	6.29022e-22	1.05758e-07	0.0043629	7.94341e-20	1.83814e-05
CHR19_JGVV15_96_T01	VIT_19s0015g01000	JGVv15.96	Vv19s0015g01000	D7UAM0	Zinc finger (C3HC4-type ring finger)	0	JGVv15.96	8.84903	11.1409	9.24334	10.903	10.4952	11.1937	9.65585	9.74498	-0.237835	0.290718	-1.44876	0.39431	1.2519	-0.839389	2.29182	1.65968	0.698495	0.0891242	3.20721e-07	1.96889e-12	1.08191e-07	2.49468e-06	5.18545e-11	1.86942e-05
CHR13_JGVV47_70_T01	VIT_13s0047g00230	JGVv47.70	Vv13s0047g00230	A5ARC9	Pectinesterase family	0	JGVv47.70	8.43769	10.1947	8.756	9.66475	7.70711	8.87046	7.97229	7.25257	-0.529978	-0.794293	-1.61789	0.318315	-1.04889	0.265179	1.75704	0.908751	1.16335	-0.719726	6.14694e-12	2.9762e-08	1.16781e-07	1.49254e-10	3.97949e-07	2.00612e-05
CHR9_JGVV2_79_T01	VIT_09s0002g00960	JGVv2.79	Vv09s0002g00960	D7TZQ4	Inter-alpha-trypsin inhibitor heavy chain	0	JGVv2.79	8.37679	10.8718	8.29851	9.79598	8.36221	9.3012	8.14677	8.87197	-1.07581	-0.494782	-0.429231	-0.0782824	0.0637013	-0.215446	2.49499	1.49747	0.938984	0.725199	2.0012e-09	1.3294e-18	1.19466e-07	2.69716e-08	9.87031e-17	2.04039e-05
CHR1_JGVV11_288_T01	VIT_01s0011g03720	JGVV11.288	Vv01s0011g03720	F6HFN6	BEE1 (BR Enhanced expression 1)	1	JGVv11.288.t01; JGVv0.608.t01	7.84296	10.385	7.82816	9.90001	7.58796	10.9529	7.87042	8.71291	-0.484989	1.05285	-2.23995	-0.0148055	-0.240197	0.282462	2.54204	2.07185	3.3649	0.84249	1.67365e-05	1.70168e-20	1.25422e-07	8.27446e-05	1.73396e-18	2.1298e-05
CHR12_RANDOM_JGVV99_52_T01	VIT_12s0028g00970	JGVv99.52	Vv12s0028g00970	F6HRD9	Ribosomal protein S7	0	JGVv99.52	12.1006	11.7427	12.3831	11.6298	11.3463	11.6785	10.1824	13.0603	-0.112896	0.0487161	1.38184	0.282478	-1.03675	-1.16389	-0.35792	-0.753294	0.332168	2.87789	0.0533428	0.0164956	1.3711e-07	0.0870121	0.0468541	2.30181e-05
CHR12_JGVV28_54_T01	VIT_12s0028g03480	JGVv28.54	Vv12s0028g03480	F6H5E6	Wax synthase	0	JGVv28.54	7.29049	9.87952	7.61586	10.209	7.43749	9.84378	7.80486	8.05384	0.329444	-0.365185	-1.78994	0.325377	-0.178376	0.36737	2.58903	2.5931	2.40629	0.248983	0.0001376	3.76542e-17	1.36445e-07	0.000527652	2.10735e-15	2.30181e-05
CHR17_JGVV0_371_T01	VIT_17s0000g06210	JGVv0.371	Vv17s0000g06210	D7SIB4	GASA like	1	JGVv0.371.t01; JGVv108.70.t01	11.7561	13.6795	10.2275	12.3245	8.97152	11.4505	8.69803	9.25718	-1.35497	-0.873997	-2.19333	-1.52862	-1.25594	-0.273496	1.92339	2.09704	2.47899	0.559155	4.90616e-26	1.78219e-20	1.41034e-07	1.20814e-22	1.80355e-18	2.35431e-05
CHR7_JGVV104_132_T01	VIT_07s0104g00430	JGVv104.132	Vv07s0104g00430	D7TPB9	Endo-1,3;1,4-beta-D-glucanase precursor	2	JGVv104.132.t01; JGVv104.133.t01; JGVv104.134.t01	7.1639	9.31824	7.68957	8.85762	7.88574	9.21188	7.84333	7.97199	-0.460617	0.354258	-1.23989	0.525677	0.196161	-0.0424096	2.15434	1.16805	1.32615	0.128669	0.000851244	9.20819e-15	1.44336e-07	0.0025959	3.42698e-13	2.3959e-05
CHR10_JGVV42_69_T01	VIT_10s0042g00920	JGVV42.69	Vv10s0042g00920	Q6BAW4	Stilbene synthase	4	JGVv42.69.t01; JGVv42.70.t01; JGVv42.68.t01; JGVv42.64.t01; JGVv42.66.t01; JGVv42.62.t01; JGVv100.52.t01; JGVv100.50.t01; JGVv100.20.t01; JGVv100.49.t01; JGVv100.45.t01; JGVv100.39.t01; JGVv100.22.t01; JGVv100.21.t01; JGVv100.28.t01; JGVv100.25.t01; JGVv100.17.t01; JGVv100.13.t01; JGVv100.12.t01; JGVv100.31.t01; JGVv100.19.t01; JGVv100.16.t01; JGVv100.29.t01;JGVv42.70.t01; JGVv42.69.t01; JGVv100.…	7.03114	10.7467	6.81783	8.38384	6.60686	8.16882	8.52506	9.66679	-2.36285	-0.215019	1.49797	-0.21331	-0.210972	1.9182	3.71555	1.56601	1.56196	1.14172	1.07265e-11	3.577e-16	1.46825e-07	2.48992e-10	1.68045e-14	2.41479e-05
CHR16_JGVV148_24_T01	VIT_16s0148g00320	JGVv148.24	Vv16s0148g00320	F6HWG7	Ser/Thr receptor-like kinase1	1	JGVv148.24.t01; JGVv258.9.t01; JGVv258.1.t01; JGVv98.175.t01; JGVv148.9.t01; JGVv148.2.t01; JGVv148.3.t01; JGVv424.3.t01; JGVv258.2.t01; JGVv98.181.t01; JGVv98.173.t01; JGVv307.3.t01; JGVv148.18.t01; JGVv294.2.t01; JGVv258.5.t01; JGVv50.3.t01; JGVv148.29.t01; JGVv148.12.t01; JGVv13.95.t01; JGVv13.93.t01; JGVv13.92.t01; JGVv13.85.t01; JGVv98.170.t01	6.49457	9.42603	6.42302	8.12511	6.28272	7.62527	6.81814	6.52328	-1.30093	-0.499838	-1.10199	-0.0715567	-0.140291	0.535417	2.93146	1.70209	1.34255	-0.294863	5.91397e-06	3.02623e-11	1.47108e-07	3.29297e-05	6.61429e-10	2.41479e-05
CHR7_JGVV5_172_T01	VIT_07s0005g01760	JGVv5.172	Vv07s0005g01760	F6HZB6	Glycerol-3-phosphate acyltransferase 3 (AtGPAT3)	0	JGVv5.172	7.1903	9.44592	7.58831	8.515	7.5358	7.50663	7.47994	7.84935	-0.930925	-1.00837	0.342724	0.398013	-0.0525102	-0.0558633	2.25562	0.926687	-0.0291693	0.369418	0.000235288	8.35119e-09	1.48118e-07	0.000842658	1.21986e-07	2.41793e-05
CHR2_GSVIVT00001286001_T01	VIT_02s0154g00210	GSVIVT00001286001	Vv02s0154g00210	D7TN24	WRKY DNA-binding protein 21	0	GSVIVT00001286001	7.04362	8.67753	6.97948	8.05778	6.80333	8.51529	6.63573	6.63832	-0.619746	0.45751	-1.87697	-0.0641439	-0.176146	-0.167599	1.6339	1.0783	1.71196	0.00258499	4.11942e-11	3.95429e-15	1.51906e-07	8.29782e-10	1.54358e-13	2.46614e-05
CHR5_JGVV20_214_T01	VIT_05s0020g02310	JGVv20.214	Vv05s0020g02310	F6HDJ6	Pyruvate,orthophosphate dikinase	0	JGVv20.214	8.70381	9.87669	8.73617	10.4088	8.67509	10.969	9.35501	9.61637	0.532154	0.560166	-1.35264	0.0323577	-0.061086	0.679923	1.17287	1.67267	2.29392	0.26136	0.00841868	2.4439e-16	1.68017e-07	0.0185388	1.19565e-14	2.71278e-05
CHR18_JGVV1_57_T01	VIT_18s0001g00840	JGVv1.57	Vv18s0001g00840	F6H0D8	Syringolide-induced protein 14-1-1	0	JGVv1.57	7.51636	10.0273	7.68419	8.34762	7.88469	8.51163	8.47635	10.0872	-1.67971	0.164014	1.57554	0.167826	0.200497	0.591666	2.51097	0.663429	0.626947	1.61082	3.97297e-10	5.63143e-16	1.69202e-07	6.36666e-09	2.56408e-14	2.71707e-05
CHR1_JGVV11_242_T01	VIT_01s0011g04190	JGVV11.242	Vv01s0011g04190	F6HEU6	Unknown	0	JGVV11.242	6.46377	8.49269	6.77891	8.81151	6.6116	10.2042	6.6943	8.27932	0.318817	1.39265	-1.92483	0.315136	-0.167311	0.0827029	2.02892	2.0326	3.59256	1.58502	1.87225e-07	5.57876e-23	1.80799e-07	1.54929e-06	8.54157e-21	2.85672e-05
CHR2_JGVV33_30_T01	VIT_02s0033g00380	JGVv33.30	Vv02s0033g00380	F6I060	Myb VvMYBA1	4	JGVv33.30.t01; JGVv33.33.t01; JGVv33.36.t01;JGVv33.33.t01; JGVv33.30.t01; JGVv33.31.t01	12.4771	14.4959	11.1943	14.0713	9.90517	13.427	11.9457	13.6719	-0.424612	-0.644295	0.244881	-1.28279	-1.28918	2.0405	2.01876	2.87694	3.52182	1.7262	1.11278e-14	9.57395e-27	1.8014e-07	5.48883e-13	3.04204e-24	2.85672e-05
CHR18_GSVIVT00009295001_T01	VIT_18s0001g08620	GSVIVT00009295001	Vv18s0001g08620	E0CNY4	Photosystem I P700 chlorophyll a apoprotein A2	0	GSVIVT00009295001	12.1991	11.6541	12.162	12.3457	11.6962	12.2881	10.1786	12.7986	0.69162	-0.0576557	0.510547	-0.0370667	-0.465807	-1.51767	-0.544978	0.183709	0.59186	2.62008	0.000662125	0.000128303	1.79766e-07	0.00208858	0.000768727	2.85672e-05
CHR3_JGVV63_157_T01	VIT_03s0063g01690	JGVv63.157	Vv03s0063g01690	F6HQH5	flavonoid 3-monooxygenase	3	JGVv63.157.t01; JGVv63.148.t01; JGVv63.151.t01; JGVv63.160.t01; JGVv63.145.t01; JGVv63.147.t01	8.82067	11.3557	9.1617	11.3427	8.83897	9.19672	9.1741	9.44703	-0.0129794	-2.146	0.250308	0.341027	-0.322727	0.335125	2.53503	2.18102	0.357751	0.272935	1.24665e-07	2.40615e-11	1.86953e-07	1.08214e-06	5.33796e-10	2.93824e-05
CHR9_JGVV2_246_T01	VIT_09s0002g02700	JGVv2.246	Vv09s0002g02700	F6HY46	Basic helix-loop-helix (bHLH) family	0	JGVv2.246	7.30997	10.4664	7.84095	8.83226	7.77055	10.3633	8.13167	9.60054	-1.63411	1.53108	-0.762802	0.530985	-0.0704026	0.361121	3.15639	0.991303	2.59279	1.46887	0.000310389	1.80145e-20	1.93993e-07	0.00107489	1.81682e-18	3.03276e-05
CHRUN_JGVV400_2_T01	VIT_00s0400g00030	JGVv400.2	Vv00s0400g00030	F6I293	HcrVf1 protein	4	JGVv421.3.t01; JGVv400.2.t01; JGVv397.1.t01; GSVIVT00006679001.t01;JGVv400.2.t01; JGVv421.3.t01; PDVv316.4.t01; JGVv171.4.t01; JGVv397.2.t01; JGVv316.1.t01; JGVv68.215.t01; JGVv68.216.t01; PDVv68.218.t01; JGVv171.2.t01; JGVv171.3.t01;GSVIVT00006679001.t01; JGVv68.212.t01	10.6624	12.6088	10.4479	12.312	10.0437	11.1274	9.8759	10.6077	-0.296769	-1.18467	-0.519668	-0.214528	-0.404253	-0.167773	1.94637	1.86413	1.08372	0.73182	6.4287e-18	1.49588e-22	1.95426e-07	7.88249e-16	2.12516e-20	3.03908e-05
CHRUN_JGVV366_1_T01	VIT_00s0366g00020	JGVv366.1	Vv00s0366g00020	F6HWQ6	CRK10 (cysteine-rich RLK10)	4	JGVv366.1.t01; JGVv17.95.t01; JGVv71.2.t01; JGVv87.1.t01	7.47664	11.1834	7.07032	10.6693	7.01142	10.3333	6.73458	7.89796	-0.514124	-0.335978	-2.43537	-0.406327	-0.0588962	-0.276836	3.70679	3.59899	3.32191	1.16338	2.79872e-11	2.4893e-22	1.98585e-07	5.86124e-10	3.35885e-20	3.07204e-05
CHR5_JGVV62_22_T01	VIT_05s0062g00270	JGVv62.22	Vv05s0062g00270	F6I4D1	UDP-glucose:flavonoid 7-O-glucosyltransferase	3	JGVv62.22.t01; JGVv62.24.t01; JGVv62.25.t01; JGVv62.53.t01; JGVv62.52.t01; JGVv62.49.t01; JGVv62.28.t01; JGVv62.29.t01	6.40304	10.0815	6.32312	8.17579	6.2985	7.1722	7.152	8.17008	-1.90568	-1.00358	0.997878	-0.0799162	-0.0246225	0.853504	3.67843	1.85266	0.873703	1.01808	2.99817e-08	1.15608e-13	2.03789e-07	3.02272e-07	3.67336e-12	3.13613e-05
CHR7_JGVV104_11_T01	VIT_07s0104g01730	JGVv104.11	Vv07s0104g01730	Q06XL9	HAK5 (High affinity K+ transporter 5)	3	JGVv104.11.t01; JGVv104.18.t01; JGVv104.13.t01; JGVv104.12.t01	8.756	13.2617	8.08197	12.2979	8.42966	11.3118	9.85098	12.3953	-0.963757	-0.986141	1.0835	-0.674027	0.347691	1.42132	4.50566	4.21593	2.8821	2.54428	5.00953e-09	3.3616e-28	2.08482e-07	6.19638e-08	1.50508e-25	3.19173e-05
CHR9_JGVV54_116_T01	VIT_09s0054g00520	JGVv54.116	Vv09s0054g00520	F6GYN3	Membrane protein ycf1 (RF1)	0	JGVv54.116	12.6678	12.2469	12.2904	12.2059	12.0638	12.1703	10.9812	12.8277	-0.0410264	-0.0356027	0.657394	-0.377436	-0.226525	-1.08262	-0.420866	-0.084457	0.106465	1.84648	0.00125833	0.0191703	2.10386e-07	0.00365657	0.052888	3.20426e-05
CHR13_JGVV74_54_T01	VIT_13s0074g00700	JGVv74.54	Vv13s0074g00700	F6I5W8	ABC transporter G member 22	4	JGVv74.54.t01; JGVv74.53.t01; JGVv74.52.t01; JGVv74.51.t01; JGVv7.501.t01	8.82199	12.1468	9.25246	12.9095	9.16152	12.7656	9.2963	11.3179	0.762715	-0.143873	-1.4477	0.430472	-0.090942	0.134783	3.32478	3.65703	3.6041	2.02161	5.41401e-07	8.13009e-31	2.14951e-07	3.94633e-06	7.74981e-28	3.25701e-05
CHRUN_JGVV522_2_T01	VIT_00s0522g00020	JGVv522.2	Vv00s0522g00020	F6HWU9	1,8-cineole synthase, chloroplast	4	JGVv522.2.t01; JGVv385.1.t01; JGVv372.6.t01; JGVv385.2.t01; JGVv372.2.t01; JGVv271.1.t01; JGVv266.2.t01; JGVv266.6.t01; JGVv271.5.t01	7.36131	10.804	7.54315	10.8075	7.41241	10.377	7.67885	8.65334	0.00356722	-0.430491	-1.7237	0.181838	-0.13074	0.266446	3.44266	3.26439	2.96464	0.974492	1.43187e-05	2.07006e-21	2.25461e-07	7.21799e-05	2.36179e-19	3.37096e-05
CHR4_JGVV79_54_T01	VIT_04s0079g00690	JGVv79.54	Vv04s0079g00690	Q56AY1	Glutathione S-transferase 26 GSTF12	0	JGVv79.54	12.4345	15.4759	13.3672	15.5939	13.4883	15.5077	13.6383	15.358	0.117995	-0.0862003	-0.149662	0.932749	0.121056	0.149965	3.04139	2.22663	2.01938	1.71975	8.41818e-07	4.58138e-31	2.25806e-07	5.84301e-06	4.51266e-28	3.37096e-05
CHR18_JGVV89_113_T01	VIT_18s0089g00160	JGVv89.113	Vv18s0089g00160	A5B3T1	1,4-beta-mannan endohydrolase	3	JGVv89.113.t01; JGVv89.115.t01; JGVv89.111.t01; JGVv89.112.t01; JGVv89.110.t01; GSVIVT00037206001.t01	10.3219	10.6057	8.38129	9.987	7.75535	11.3667	6.91022	7.2174	-0.618692	1.37974	-4.14933	-1.9406	-0.625941	-0.845136	0.283797	1.6057	3.61138	0.307186	5.23168e-14	1.96772e-09	2.25895e-07	2.19285e-12	3.18087e-08	3.37096e-05
CHR4_JGVV8_465_T01	VIT_04s0008g05010	JGVv8.465	Vv04s0008g05010	F6H3T7	Unknown protein	0	JGVv8.465	12.9284	14.871	13.164	15.1762	12.5996	14.7346	11.2187	10.9037	0.305236	-0.441655	-3.83086	0.235556	-0.564376	-1.38093	1.94258	2.01226	2.13498	-0.314949	1.21981e-18	2.16673e-12	2.30218e-07	1.81133e-16	5.66609e-11	3.41822e-05
CHR6_JGVV4_606_T01	VIT_06s0004g01870	JGVv4.606	Vv06s0004g01870	F6GU81	No transmitting tract	1	JGVv4.606.t01; JGVv7.92.t01	12.4282	8.16238	12.15	8.08527	11.3284	7.97931	10.5904	8.38502	-0.0771097	-0.105964	0.405715	-0.278259	-0.821595	-0.737923	-4.26583	-4.06468	-3.34905	-2.20542	1.76336e-05	1.08057e-29	2.32284e-07	8.66001e-05	7.42578e-27	3.43165e-05
CHR9_JGVV2_332_T01	VIT_09s0002g03640	JGVv2.332	Vv09s0002g03640	D7U0C4	ABC transporter g family pleiotropic drug resistance 7 PDR7	1	JGVv2.332.t01; JGVv2.325.t01	8.50625	13.185	7.31536	11.5014	7.1983	11.404	7.35357	9.62126	-1.68365	-0.0974138	-1.78272	-1.1909	-0.117057	0.155273	4.67879	4.18604	4.20569	2.26769	5.1223e-13	7.82127e-28	2.41946e-07	1.63108e-11	3.16601e-25	3.55661e-05
CHR8_JGVV7_515_T01	VIT_08s0007g03560	JGVv7.515	Vv08s0007g03560	F6HKJ7	Anthocyanin membrane protein 1 (Anm1)	1	JGVv7.515.t01; JGVv7.514.t01	7.54487	11.8724	7.80188	12.0885	7.21375	11.1281	7.83215	9.72052	0.216061	-0.960342	-1.40762	0.25701	-0.588131	0.618398	4.32755	4.28661	3.91439	1.88837	3.00235e-07	1.55209e-25	2.50124e-07	2.3533e-06	3.72881e-23	3.65862e-05
CHR9_JGVV18_117_T01	VIT_09s0018g01650	JGVv18.117	Vv09s0018g01650	F6HBY5	Wrinkled1 (AP2/ERBP)	0	JGVv18.117	7.36171	9.81476	7.62468	9.34842	7.7841	8.6344	7.91413	8.01482	-0.466338	-0.714024	-0.619578	0.262967	0.159417	0.130033	2.45305	1.72374	0.8503	0.10069	0.00617218	1.62869e-13	2.66311e-07	0.0142602	5.05543e-12	3.8762e-05
CHR5_JGVV102_28_T01	VIT_05s0102g00310	JGVv102.28	Vv05s0102g00310	A5BEZ5	GUN4	0	JGVv102.28	7.57094	8.60994	7.24517	9.03232	7.45168	9.82249	7.58677	8.00758	0.422376	0.790171	-1.81491	-0.325777	0.206513	0.135087	1.039	1.78715	2.37081	0.420815	1.54037e-05	5.27587e-17	2.693e-07	7.69015e-05	2.87112e-15	3.9005e-05
CHRUN_JGVV258_9_T01	VIT_00s0258g00100	JGVv258.9	Vv00s0258g00100	F6HD25	Receptor serine/threonine kinase	4	JGVv258.9.t01; JGVv98.181.t01; JGVv258.1.t01; JGVv98.175.t01; JGVv148.24.t01; JGVv148.9.t01; JGVv148.3.t01; JGVv148.2.t01; JGVv424.3.t01; JGVv258.2.t01; JGVv98.173.t01; JGVv258.5.t01; JGVv50.3.t01; JGVv148.29.t01; JGVv148.18.t01; JGVv148.12.t01; JGVv294.2.t01; JGVv307.3.t01; JGVv22.70.t01; JGVv98.170.t01; JGVv13.95.t01; JGVv98.172.t01; JGVv98.149.t01; JGVv50.99.t01; JGVv148.15.t01; JGVv13.93.t01;…	7.56245	10.0258	7.12042	8.86089	6.87771	8.67383	7.00709	7.30444	-1.16492	-0.187064	-1.36939	-0.442029	-0.242713	0.12938	2.46336	1.74047	1.79612	0.29735	1.15955e-11	6.16514e-17	2.77982e-07	2.67485e-10	3.30036e-15	4.0066e-05
CHRUN_JGVV372_2_T01	VIT_00s0372g00020	JGVv372.2	Vv00s0372g00020	F6H867	Linalool synthase	4	JGVv385.2.t01; JGVv385.1.t01; JGVv372.2.t01; JGVv271.1.t01; JGVv266.6.t01; JGVv266.2.t01; JGVv266.3.t01; JGVv372.10.t01;JGVv372.2.t01; JGVv372.6.t01; JGVv522.2.t01; JGVv385.2.t01; JGVv271.5.t01; JGVv271.3.t01	7.97093	11.6766	8.34071	12.3335	8.19879	12.2061	8.30869	9.50486	0.656876	-0.127355	-2.70128	0.369777	-0.141918	0.109896	3.70569	3.99279	4.00735	1.19617	7.18071e-07	9.80122e-22	2.86075e-07	5.07146e-06	1.1968e-19	4.10324e-05
CHR14_JGVV60_68_T01	VIT_14s0060g01940	JGVv60.68	Vv14s0060g01940	F6I4N7	Epoxide hydrolase	0	JGVv60.68	7.5357	9.20631	7.76863	10.0504	7.79673	9.93904	8.48487	8.37791	0.844109	-0.111375	-1.56113	0.232933	0.0281017	0.688136	1.67061	2.28178	2.14231	-0.10696	0.0025185	9.60177e-15	2.99746e-07	0.00665609	3.55554e-13	4.27855e-05
CHR3_JGVV88_86_T01	VIT_03s0088g00270	JGVv88.86	Vv03s0088g00270	F6HBL7	No hit	0	JGVv88.86	9.15602	12.305	8.92636	12.0245	8.36215	10.8373	8.85245	10.1406	-0.280484	-1.18718	-0.69666	-0.229656	-0.564205	0.490296	3.14895	3.09812	2.47514	1.28818	7.65303e-11	1.03113e-24	3.08238e-07	1.44411e-09	2.19207e-22	4.37861e-05
CHR5_JGVV49_91_T01	VIT_05s0049g01020	JGVv49.91	Vv05s0049g01020	Q2MV94	Myb domain protein 14	1	JGVv49.91.t01; JGVv49.90.t01	10.271	14.0029	10.447	13.6498	10.7644	13.5778	12.2384	13.7178	-0.353127	-0.0720439	0.140097	0.175947	0.317441	1.474	3.73191	3.20283	2.81335	1.47945	3.79502e-06	8.55016e-25	3.16094e-07	2.21058e-05	1.84421e-22	4.46872e-05
CHR4_JGVV8_96_T01	VIT_04s0008g01070	JGVv8.96	Vv04s0008g01070	F6H3M4	Calmodulin-binding region IQD6	0	JGVv8.96	9.2518	11.5157	9.426	11.9595	9.52066	10.7178	9.72257	10.084	0.443751	-1.24169	-0.633834	0.174192	0.094664	0.201908	2.26392	2.53348	1.19713	0.361389	9.2649e-05	1.91387e-15	3.24568e-07	0.000373045	7.96546e-14	4.56667e-05
CHR10_JGVV42_61_T01	VIT_10s0042g00840	JGVV42.61	Vv10s0042g00840	F6HIR4	Stilbene synthase [Vitis pseudoreticulata]	4	JGVv42.61.t01; JGVv42.70.t01; JGVv42.69.t01; JGVv42.66.t01; JGVv42.64.t01; JGVv42.68.t01; JGVv100.21.t01; JGVv100.18.t01; JGVv100.15.t01; JGVv100.45.t01; JGVv100.39.t01; JGVv100.19.t01; JGVv100.16.t01; JGVv100.13.t01; JGVv100.12.t01; JGVv100.43.t01; JGVv100.38.t01; JGVv100.37.t01; JGVv100.22.t01; JGVv100.20.t01; JGVv100.25.t01; JGVv100.50.t01; JGVv100.40.t01; JGVv100.17.t01; JGVv100.52.t01; JGVv1…	7.54682	11.624	6.62426	9.71429	6.23796	9.00075	11.6866	11.9805	-1.90968	-0.713536	2.97976	-0.922564	-0.386301	5.4486	4.07714	3.09003	2.7628	0.29395	2.07943e-16	1.21822e-13	3.27049e-07	1.62559e-14	3.84599e-12	4.57977e-05
CHR11_JGVV65_30_T01	VIT_11s0065g00350	JGVv65.30	Vv11s0065g00350	F6H9P8	Trans-cinnamate 4-monooxygenase	4	JGVv65.30.t01; JGVv78.20.t01	8.38976	10.1587	8.91011	8.06885	9.47015	8.56414	10.6452	10.3601	-2.08981	0.495291	1.79597	0.520356	0.560038	1.17503	1.7689	-0.841264	-0.906011	-0.285068	8.60881e-11	0.619258	3.29746e-07	1.59793e-09	0.736036	4.59576e-05
CHRUN_JGVV286_11_T01	VIT_00s0286g00130	JGVv286.11	Vv00s0286g00130	D7TRQ9	S-locus lectin protein kinase	1	JGVv286.11.t01; JGVv595.2.t01; JGVv374.4.t01; JGVv374.3.t01; JGVv456.3.t01; JGVv456.2.t01; JGVv374.2.t01; JGVv286.12.t01; JGVv484.3.t01	6.82762	12.0841	7.0553	11.7608	6.83195	11.0861	6.919	9.75015	-0.323261	-0.674696	-1.33599	0.227677	-0.223354	0.087056	5.25647	4.70554	4.25419	2.83115	4.15663e-07	1.91046e-29	3.38482e-07	3.11747e-06	1.20946e-26	4.69537e-05
CHR2_JGVV33_56_T01	VIT_02s0033g00790	JGVv33.56	Vv02s0033g00790	D7U3V7	Nitrilase 4B	4	JGVv33.56.t01; JGVv33.61.t01; JGVv33.57.t01; JGVv33.54.t01; JGVv33.50.t01; JGVv33.51.t01; JGVv33.46.t01; JGVv33.60.t01; JGVv109.1.t01; JGVv33.49.t01	7.9723	10.6313	7.25765	11.2981	7.07009	10.7416	10.2819	11.6446	0.666785	-0.556439	0.902957	-0.714652	-0.187564	3.21185	2.65899	4.04043	3.67155	1.36266	2.04303e-11	1.41165e-21	3.52409e-07	4.44561e-10	1.66857e-19	4.82066e-05
CHR11_JGVV16_402_T01	VIT_11s0016g04490	JGVv16.402	Vv11s0016g04490	D7TBU1	IAA16	0	JGVv16.402	12.0127	12.8175	12.3662	12.2232	12.5975	12.1374	12.8529	12.3986	-0.594378	-0.0857661	0.2612	0.35351	0.231254	0.255371	0.804805	-0.143083	-0.460103	-0.454274	0.0199162	0.349138	3.51097e-07	0.0381464	0.493378	4.82066e-05
CHR16_JGVV100_20_T01	VIT_16s0100g01120	JGVv100.20	Vv16s0100g01120	Q6BAG8	Stilbene synthase	4	JGVv100.20.t01; JGVv100.17.t01; JGVv100.13.t01; JGVv100.21.t01; JGVv100.16.t01; JGVv100.29.t01; JGVv100.15.t01; JGVv100.12.t01; JGVv100.50.t01; JGVv100.35.t01; JGVv100.33.t01; JGVv100.31.t01; JGVv100.25.t01; JGVv100.18.t01; JGVv100.49.t01; JGVv100.45.t01; JGVv100.39.t01; JGVv100.46.t01; JGVv100.42.t01; JGVv100.36.t01; JGVv100.52.t01; JGVv100.51.t01; JGVv100.22.t01; JGVv100.19.t01; JGVv100.26.t01;…	8.17769	11.1893	7.7874	9.24468	7.73873	9.40119	11.5411	12.1256	-1.94466	0.15651	2.72438	-0.390293	-0.0486679	3.80237	3.01165	1.45729	1.66246	0.584471	8.51136e-22	4.10536e-16	3.52086e-07	4.41247e-19	1.91649e-14	4.82066e-05
CHR11_JGVV206_11_T01	VIT_11s0206g00110	JGVv206.11	Vv11s0206g00110	D7SSP2	Serine carboxypeptidase S28	0	JGVv206.11	9.22015	12.2278	8.67608	11.4526	8.26476	10.5016	7.64762	8.2842	-0.775179	-0.951041	-2.21739	-0.544064	-0.411319	-0.617145	3.00766	2.77654	2.23682	0.636578	1.27858e-16	1.38251e-19	3.57323e-07	1.08258e-14	1.21226e-17	4.86535e-05
CHR7_JGVV5_233_T01	VIT_07s0005g02410	JGVv5.233	Vv07s0005g02410	D7U2S0	Peptidyl-prolyl cis-trans isomerase, chloroplast ROC4 (rotamase CyP 4)	1	JGVv5.233.t01; JGVv146.10.t01	11.2032	12.3964	11.4474	12.1283	11.231	11.6838	11.0029	10.5078	-0.268126	-0.444498	-1.17598	0.244212	-0.216408	-0.228106	1.1932	0.680865	0.452775	-0.495102	5.18808e-11	6.48181e-06	3.68683e-07	1.01731e-09	5.46158e-05	4.97419e-05
CHR10_PDVV3_434_T01	VIT_10s0003g05430	PDVv3.434	Vv10s0003g05430	F6HM02	Reticuline oxidase precursor	0	PDVv3.434	12.4144	13.2796	13.014	11.856	13.1188	12.2062	13.0584	13.3102	-1.42365	0.350175	1.10401	0.599605	0.104869	-0.0604399	0.865291	-1.15797	-0.912659	0.251796	0.000440915	0.0553681	3.67446e-07	0.00146147	0.123239	4.97419e-05
CHR16_JGVV100_46_T01	VIT_16s0100g00810	JGVv100.46	Vv16s0100g00810	F6HP46	Stilbene synthase [Vitis vinifera]	4	JGVv100.46.t01; JGVv100.42.t01; JGVv100.36.t01; JGVv100.40.t01; JGVv100.32.t01; JGVv100.30.t01; JGVv100.43.t01; JGVv100.41.t01; JGVv100.37.t01; JGVv100.33.t01; JGVv100.31.t01; JGVv100.28.t01; JGVv42.70.t01; JGVv42.69.t01; JGVv42.66.t01; JGVv100.50.t01; JGVv100.38.t01; JGVv100.21.t01; JGVv100.18.t01; JGVv100.15.t01; JGVv42.64.t01; JGVv100.45.t01; JGVv100.39.t01; JGVv100.20.t01; JGVv100.52.t01; JGV…	8.40329	11.8335	7.71809	9.31047	7.81484	9.26575	10.1194	11.1183	-2.52302	-0.0447192	1.85255	-0.685204	0.0967521	2.30452	3.43019	1.59238	1.45091	0.998945	2.44808e-15	1.07291e-16	3.70783e-07	1.42966e-13	5.58176e-15	4.97978e-05
CHR15_JGVV46_274_T01	VIT_15s0046g00660	JGVv46.274	Vv15s0046g00660	F6I6D3	Wax synthase	4	JGVv46.274.t01; JGVv46.276.t01; JGVv46.279.t01; JGVv46.282.t01; JGVv46.280.t01; GSVIVT00027130001.t01; JGVv46.283.t01;JGVv46.276.t01; JGVv46.274.t01; JGVv46.281.t01; JGVv46.270.t01; JGVv46.272.t01	6.65807	10.8301	6.82061	9.99553	6.77807	8.46229	6.88118	8.3839	-0.834521	-1.53325	-0.0783835	0.162541	-0.0425412	0.103112	4.17198	3.17492	1.68422	1.50272	2.6358e-06	2.12092e-18	3.72661e-07	1.60066e-05	1.5102e-16	4.98236e-05
CHR3_JGVV17_72_T01	VIT_03s0017g01280	JGVv17.72	Vv03s0017g01280	F6HTK0	ABC transporter G member 7	3	JGVv17.72.t01; JGVv17.74.t01; JGVv17.73.t01; JGVv822.1.t01; JGVv625.2.t01	6.76199	12.2101	6.9934	11.4936	6.74348	10.5158	6.6516	9.39763	-0.716501	-0.977781	-1.11815	0.231415	-0.24992	-0.0918761	5.44808	4.50017	3.7723	2.74603	8.75415e-09	1.03883e-27	3.7978e-07	1.01605e-07	4.09298e-25	5.05466e-05
CHR5_JGVV20_414_T01	VIT_05s0020g04420	JGVv20.414	Vv05s0020g04420	A5BQ65	Calmodulin	0	JGVv20.414	9.2202	11.543	8.54394	8.74813	7.49748	8.01303	9.73107	10.8815	-2.79483	-0.735104	2.86848	-0.676263	-1.04646	2.23359	2.32276	0.204193	0.515553	1.15044	4.63362e-20	1.05733e-10	3.85109e-07	1.1299e-17	2.12255e-09	5.10261e-05
CHR19_JGVV14_63_T01	VIT_19s0014g00750	JGVv14.63	Vv19s0014g00750	F6H1U8	Leucine-rich repeat protein kinase	4	JGVv14.63.t01; JGVv14.61.t01; JGVv14.64.t01; JGVv14.67.t01; JGVv14.65.t01; JGVv14.58.t01; JGVv28.251.t01; JGVv3.180.t01; JGVv3.182.t01; JGVv118.65.t01; GSVIVT00012883001.t01	9.54035	10.7411	9.29699	10.2542	9.68456	10.1681	9.61764	9.64886	-0.486896	-0.0860521	-0.519273	-0.243356	0.387566	-0.0669198	1.20074	0.957197	0.483579	0.0312264	1.62972e-05	1.08738e-12	3.95106e-07	8.08972e-05	2.96969e-11	5.2117e-05
CHR16_JGVV100_49_T01	VIT_16s0100g00780	JGVv100.49	Vv16s0100g00780	Q6BAV8	Stilbene synthase	4	JGVv100.49.t01; JGVv100.45.t01; JGVv100.39.t01; JGVv100.20.t01; JGVv100.50.t01; JGVv100.25.t01; JGVv100.19.t01; JGVv100.16.t01; JGVv100.13.t01; JGVv100.12.t01; JGVv100.52.t01; JGVv100.21.t01; JGVv100.17.t01; JGVv100.47.t01; JGVv100.43.t01; JGVv100.37.t01; JGVv100.44.t01; JGVv100.38.t01; JGVv100.29.t01; JGVv100.42.t01; JGVv100.36.t01; JGVv100.22.t01; JGVv100.51.t01; JGVv42.70.t01; JGVv42.69.t01; J…	7.81797	11.6776	6.8376	9.48326	6.6084	8.58181	12.2362	12.4107	-2.19435	-0.901448	3.82885	-0.980373	-0.229193	5.62783	3.85965	2.64566	1.97341	0.174436	1.87678e-18	3.471e-12	4.01556e-07	2.61002e-16	8.74409e-11	5.27323e-05
CHR14_JGVV6_8_T01	VIT_14s0006g00140	JGVv6.8	Vv14s0006g00140	F6HSG3	No hit	0	JGVv6.8	8.92685	10.7999	8.6338	9.52632	9.51458	10.6739	9.92257	9.77135	-1.27355	1.14758	-0.902547	-0.293052	0.880779	0.407995	1.87301	0.892516	1.15931	-0.151228	8.82481e-08	4.42423e-11	4.20797e-07	7.95282e-07	9.43943e-10	5.50145e-05
CHR2_JGVV33_60_T01	VIT_02s0033g00850	JGVv33.60	Vv02s0033g00850	F6I080	Nitrilase	4	JGVv33.60.t01; JGVv33.51.t01; JGVv33.56.t01; JGVv33.46.t01; JGVv109.1.t01; JGVv33.54.t01; JGVv33.50.t01; JGVv33.49.t01; JGVv33.61.t01; JGVv33.57.t01; JGVv80.30.t01; JGVv33.59.t01	8.03776	11.0125	8.0497	11.1219	7.78605	10.8788	9.73878	11.0786	0.109342	-0.243086	0.199822	0.0119369	-0.263647	1.95273	2.97477	3.07218	3.09274	1.33984	3.32918e-07	4.82287e-25	4.26836e-07	2.57465e-06	1.07155e-22	5.53145e-05
CHR14_JGVV30_35_T01	VIT_14s0030g01950	JGVv30.35	Vv14s0030g01950	F6HTS4	Transferase	0	JGVv30.35	9.65824	12.9706	10.1627	13.809	10.03	13.5155	10.4757	11.9163	0.83836	-0.293552	-1.59911	0.504492	-0.132732	0.445697	3.31241	3.64628	3.48546	1.44065	0.000306516	3.65243e-24	4.26342e-07	0.00106297	6.788e-22	5.53145e-05
CHR16_JGVV39_148_T01	VIT_16s0039g02230	JGVv39.148	Vv16s0039g02230	E3TBM8	UDP-glucose:flavonoid 3-O-glucosyltransferase	0	JGVv39.148	9.62737	12.9207	10.9446	14.1856	10.7769	14.3342	10.8201	12.8925	1.26493	0.148524	-1.44165	1.31723	-0.167744	0.0432923	3.29334	3.24104	3.55731	2.07236	1.41296e-14	1.06408e-32	4.32096e-07	6.81125e-13	2.09624e-29	5.57517e-05
CHR19_JGVV85_103_T01	VIT_19s0085g00030	JGVv85.103	Vv19s0085g00030	D7T0Y5	Unknown protein	0	JGVv85.103	10.6563	11.7385	10.7384	12.5674	12.0121	12.3198	11.7373	12.0515	0.828971	-0.247626	-0.268344	0.082112	1.27367	-0.274809	1.08217	1.82903	0.307736	0.3142	1.14449e-08	3.15521e-12	4.42478e-07	1.2928e-07	8.0307e-11	5.68431e-05
CHR6_JGVV4_191_T01	VIT_06s0004g06480	JGVv4.191	Vv06s0004g06480	A5ATQ1	CYP71E	0	JGVv4.191	7.70436	9.76547	7.57707	8.77618	7.44095	8.03245	8.27626	8.56647	-0.989297	-0.743722	0.53402	-0.127289	-0.136116	0.835313	2.06112	1.19911	0.591503	0.290209	1.08383e-07	2.06219e-13	4.49881e-07	9.59181e-07	6.29522e-12	5.7453e-05
CHR17_JGVV0_740_T01	VIT_17s0000g02050	JGVv0.740	Vv17s0000g02050	A5B3U5	Nudix hydrolase 17	0	JGVv0.740	8.20359	10.6431	8.85196	11.0126	8.75766	9.69499	9.5296	10.1625	0.369462	-1.31762	0.467492	0.648372	-0.0943051	0.771941	2.43955	2.16064	0.93733	0.632881	7.08266e-05	2.05449e-17	4.51115e-07	0.000294115	1.20457e-15	5.7453e-05
CHR11_JGVV16_477_T01	VIT_11s0016g05330	JGVv16.477	Vv11s0016g05330	A5BFC3	SPX2 (SYG1/Pho81/XPR1) domain-containing protein SPX2	0	JGVv16.477	10.374	11.0425	9.62625	9.70703	10.1052	12.58	9.11456	9.16242	-1.33549	2.87293	-3.41754	-0.747722	0.478931	-0.990617	0.668544	0.0807776	2.47478	0.0478543	3.7751e-13	3.63265e-07	4.57283e-07	1.26479e-11	3.96252e-06	5.7692e-05
CHR14_JGVV66_110_T01	VIT_14s0066g01210	JGVv66.110	Vv14s0066g01210	D7TWP2	Carbonic anhydrase, chloroplast precursor	0	JGVv66.110	8.20408	10.0502	8.33771	10.8392	7.70161	10.3319	8.32697	8.95391	0.788984	-0.507246	-1.37801	0.133626	-0.636098	0.625359	1.8461	2.50146	2.63031	0.626942	3.19418e-05	4.57621e-19	4.58849e-07	0.00014677	3.62539e-17	5.7692e-05
CHR18_JGVV1_613_T01	VIT_18s0001g09400	JGVv1.613	Vv18s0001g09400	A5B9D6	Cytochrome b5 DIF-F	0	JGVv1.613	11.0103	14.5426	11.4196	15.1183	11.5277	14.9605	11.5781	13.5399	0.575707	-0.157744	-1.42065	0.409311	0.108104	0.0503522	3.53227	3.69867	3.43282	1.96182	5.89047e-06	7.48712e-30	4.57826e-07	3.2805e-05	5.53111e-27	5.7692e-05
CHR9_JGVV2_573_T01	VIT_09s0002g06400	JGVv2.573	Vv09s0002g06400	F6HXB0	No hit	0	JGVv2.573	11.1744	12.4477	10.8709	10.5271	10.8363	10.1287	13.3771	12.9362	-1.92059	-0.398462	2.80749	-0.303461	-0.0346331	2.54089	1.27336	-0.343767	-0.707596	-0.440987	2.92584e-19	0.914821	4.97231e-07	5.17715e-17	0.946115	6.22529e-05
CHRUN_JGVV484_1_T01	VIT_00s0484g00010	JGVv484.1	Vv00s0484g00010	F6HD37	ARK3 (Arabidopsis Receptor Kinase 3)	4	JGVv484.1.t01; JGVv484.3.t01; JGVv456.2.t01; JGVv286.12.t01; JGVv266.7.t01; JGVv595.1.t01; PDVv266.3.t01; JGVv456.3.t01; JGVv374.4.t01; JGVv374.2.t01; JGVv286.11.t01; JGVv484.2.t01; JGVv271.2.t01; JGVv374.3.t01; PDVv2.383.t01; JGVv374.1.t01; JGVv14.371.t01; JGVv95.41.t01; JGVv95.10.t01; JGVv14.410.t01; JGVv95.18.t01; PDVv456.4.t01; JGVv2549.1.t01	6.20584	9.54336	5.96692	9.38453	5.99562	8.29778	5.87263	6.67205	-0.158832	-1.08675	-1.62573	-0.238913	0.0286927	-0.122983	3.33753	3.41761	2.30216	0.799414	9.83085e-09	2.36048e-18	5.06966e-07	1.12729e-07	1.65289e-16	6.32039e-05
CHR19_JGVV140_14_T01	VIT_19s0140g00210	JGVv140.14	Vv19s0140g00210	F6HRG1	SOUL heme-binding	0	JGVv140.14	12.1603	13.7384	12.2615	13.9877	12.2543	13.6107	13.0573	13.6697	0.249335	-0.377081	0.0589967	0.101192	-0.00720715	0.802938	1.57807	1.72621	1.35634	0.612399	1.69961e-05	1.6534e-23	5.41688e-07	8.39014e-05	2.65533e-21	6.7249e-05
CHRUN_JGVV762_3_T01	VIT_00s0762g00030	JGVv762.3	Vv00s0762g00030	F6I7L3	S-locus lectin protein kinase	2	JGVv762.3.t01; JGVv762.1.t01; JGVv743.1.t01; JGVv347.7.t01; JGVv347.6.t01; JGVv743.2.t01; JGVv2525.1.t01; JGVv347.9.t01; JGVv347.5.t01; GSVIVT00006787001.t01; JGVv353.2.t01; JGVv420.2.t01; JGVv353.3.t01; JGVv2380.1.t01	11.4125	11.0947	11.5591	10.6812	11.7996	10.3862	11.3007	10.9343	-0.413466	-0.294983	0.548081	0.146692	0.240411	-0.498892	-0.317795	-0.877953	-1.41335	-0.366374	0.263915	2.02327e-14	5.67745e-07	0.324188	7.16879e-13	7.00876e-05
CHR3_JGVV88_87_T01	VIT_03s0088g00260	JGVv88.87	Vv03s0088g00260	D7T3Q1	Serine carboxypeptidase S10	0	JGVv88.87	6.92651	8.83178	7.11439	10.7562	7.32297	10.793	7.25217	7.78851	1.92443	0.0368038	-3.0045	0.187885	0.208575	-0.0707951	1.90527	3.64182	3.47004	0.536341	1.63992e-07	3.4011e-16	5.69297e-07	1.37944e-06	1.61579e-14	7.00876e-05
CHR11_JGVV52_70_T01	VIT_11s0052g01120	JGVv52.70	Vv11s0052g01120	F6GXF3	Zinc finger protein 2	0	JGVv52.70	8.00215	10.5079	8.14421	11.2648	7.56895	10.9493	7.05533	8.2526	0.756828	-0.315484	-2.69668	0.14206	-0.57526	-0.51362	2.50578	3.12055	3.38032	1.19727	6.42803e-14	4.44513e-23	5.91675e-07	2.62722e-12	6.87715e-21	7.25404e-05
CHR8_JGVV7_5_T01	VIT_08s0007g09000	JGVv7.5	Vv08s0007g09000	A5AZY7	Glycerol-3-phosphate dehydrogenase	0	JGVv7.5	7.72103	9.70319	8.11833	10.3858	8.01007	10.6234	8.69556	8.67098	0.682589	0.237579	-1.95238	0.397301	-0.108261	0.685488	1.98216	2.26745	2.61329	-0.0245781	0.00378906	9.5234e-14	6.1344e-07	0.00944526	3.05224e-12	7.4898e-05
CHR6_JGVV4_359_T01	VIT_06s0004g04590	JGVv4.359	Vv06s0004g04590	F6GV17	Epsin N-terminal homology (ENTH) domain-containing	0	JGVv4.359	10.0431	10.7587	9.8262	11.1101	10.5607	11.2897	12.2566	12.0116	0.351431	0.179596	0.721879	-0.2169	0.734474	1.69596	0.715614	1.28394	0.729067	-0.245017	8.31699e-18	4.84064e-09	6.33645e-07	9.79152e-16	7.34297e-08	7.67308e-05
CHR16_JGVV100_89_T01	VIT_16s0100g00380	JGVv100.89	Vv16s0100g00380	A0SJQ7	DREB sub A-1 of ERF/AP2 transcription factor (CBF4)	0	JGVv100.89	9.28068	10.7369	9.1667	11.0237	9.27752	9.87601	8.59316	8.54557	0.286796	-1.14765	-1.33044	-0.113983	0.110826	-0.68436	1.45618	1.85696	0.598484	-0.0475976	1.33797e-12	7.51915e-10	6.32147e-07	3.87618e-11	1.30624e-08	7.67308e-05
CHR11_JGVV16_388_T01	VIT_11s0016g04330	JGVv16.388	Vv11s0016g04330	F6HH44	Unknown	4	JGVv40.275.t01; JGVv16.388.t01;JGVv16.388.t01; JGVv40.275.t01	9.28151	12.6951	10.1398	12.9724	9.86869	13.0934	9.46904	11.2958	0.277312	0.120962	-1.79759	0.858289	-0.27111	-0.399651	3.41362	2.83264	3.22471	1.82677	1.59295e-11	1.0696e-29	6.47201e-07	3.56603e-10	7.42578e-27	7.78382e-05
CHR16_JGVV50_4_T01	VIT_16s0050g02750	JGVv50.4	Vv16s0050g02750	F6H6E1	Zinc finger (C3HC4-type ring finger)	4	JGVv50.4.t01; JGVv148.13.t01; JGVv258.5.t01; JGVv307.3.t01; JGVv148.19.t01; JGVv294.4.t01; JGVv424.2.t01; JGVv98.175.t01; JGVv98.173.t01; JGVv148.24.t01; JGVv294.1.t01; JGVv258.9.t01; JGVv98.181.t01; JGVv148.3.t01; JGVv148.2.t01; JGVv148.29.t01; JGVv294.2.t01; JGVv148.12.t01;JGVv258.5.t01; JGVv50.4.t01	8.5523	12.6126	8.35578	12.2555	8.08452	12.2318	7.96122	10.2137	-0.357118	-0.0237	-2.01804	-0.196516	-0.271258	-0.1233	4.06027	3.89967	4.14723	2.25249	8.01014e-11	7.51604e-29	6.48059e-07	1.50286e-09	3.89647e-26	7.78382e-05
CHRUN_JGVV1356_1_T01	VIT_00s1356g00010	JGVv1356.1	Vv00s1356g00010	D7UED2	Zinc finger (C2H2 type) family	3	JGVv1356.1.t01; JGVv14.443.t01	7.72156	9.92852	7.94124	9.25338	7.64062	9.11785	8.28175	8.43257	-0.675134	-0.135531	-0.685281	0.219673	-0.300617	0.641126	2.20695	1.31215	1.47723	0.150825	0.011189	1.20167e-14	6.5413e-07	0.0236117	4.37307e-13	7.79667e-05
CHR3_JGVV63_148_T01	VIT_03s0063g01590	JGVv63.148	Vv03s0063g01590	D7TPT9	CYP82C4	4	JGVv63.148.t01; JGVv63.160.t01; JGVv63.157.t01; JGVv63.145.t01; JGVv63.151.t01; JGVv63.138.t01	6.90899	10.2329	6.93681	10.0918	6.90855	7.41353	6.61664	6.759	-0.141082	-2.67826	-0.654534	0.0278173	-0.0282589	-0.291909	3.32388	3.15498	0.504981	0.142356	2.43892e-08	4.73814e-10	6.54406e-07	2.52082e-07	8.51138e-09	7.79667e-05
CHR16_GSVIVT00024430001_T01	VIT_16s0039g02330	GSVIVT00024430001	Vv16s0039g02330	D7T7S5	Unknown	2	GSVIVT00024430001.t01; JGVv23.186.t01; GSVIVT00030339001.t01	6.91504	9.03275	6.79183	8.44165	6.66979	8.07753	6.73073	6.96049	-0.591104	-0.364117	-1.11705	-0.123209	-0.122046	0.0609416	2.11771	1.64982	1.40775	0.229758	1.22774e-07	1.17411e-15	6.6079e-07	1.06768e-06	5.08722e-14	7.84111e-05
CHR6_JGVV9_226_T01	VIT_06s0009g01110	JGVv9.226	Vv06s0009g01110	F6HA72	Cation exchanger (CAX7)	0	JGVv9.226	8.72394	10.3697	8.13666	10.0586	7.932	9.25992	8.08935	7.59798	-0.311108	-0.798716	-1.66194	-0.587271	-0.204661	0.157345	1.64581	1.92197	1.32792	-0.491364	1.83911e-09	2.70246e-10	6.73014e-07	2.50557e-08	5.04471e-09	7.95422e-05
CHR3_JGVV17_47_T01	VIT_03s0017g00870	JGVv17.47	Vv03s0017g00870	D7TU67	Transferase family	1	JGVv17.47.t01; JGVv38.317.t01	9.35357	12.6964	10.0407	13.7567	9.62293	13.761	9.86752	12.1067	1.06033	0.00425249	-1.65424	0.68716	-0.417795	0.244589	3.34282	3.71599	4.13804	2.23921	7.68186e-08	6.75224e-30	6.8567e-07	7.00398e-07	5.25076e-27	8.07151e-05
CHR16_JGVV100_41_T01	VIT_16s0100g00880	JGVv100.41	Vv16s0100g00880	Q6BAU5	Stilbene synthase [Vitis pseudoreticulata]	4	JGVv100.41.t01; JGVv100.40.t01; JGVv100.30.t01; JGVv100.44.t01; JGVv100.34.t01; JGVv100.32.t01; JGVv100.46.t01; JGVv100.43.t01; JGVv100.42.t01; JGVv100.38.t01; JGVv100.36.t01; JGVv100.28.t01; JGVv100.37.t01; JGVv42.68.t01; JGVv42.70.t01; JGVv42.69.t01; JGVv42.65.t01; JGVv42.64.t01; JGVv100.52.t01; JGVv100.33.t01; JGVv100.31.t01; JGVv100.29.t01; JGVv100.25.t01; JGVv100.21.t01; JGVv100.19.t01; JGVv…	8.04026	11.6038	6.79522	8.77441	7.0629	8.51606	9.08318	9.98029	-2.82939	-0.25835	1.46423	-1.24503	0.267679	2.02028	3.56354	1.97918	1.45316	0.897106	4.42069e-13	2.73414e-15	6.96383e-07	1.44344e-11	1.09774e-13	8.16509e-05
CHR14_JGVV66_104_T01	VIT_14s0066g01150	JGVv66.104	Vv14s0066g01150	D7TWN5	Cinnamoyl-CoA reductase	0	JGVv66.104	9.97102	10.7732	10.6677	10.3868	11.7166	10.384	12.1735	12.1397	-0.386453	-0.00275026	1.75565	0.696697	1.04891	0.456833	0.802216	-0.280934	-1.3326	-0.0337779	1.47852e-13	0.0682348	7.25859e-07	5.53042e-12	0.144634	8.47705e-05
CHR3_JGVV110_40_T01	VIT_03s0110g00570	JGVv110.40	Vv03s0110g00570	F6HRB2	No hit	0	JGVv110.40	9.00448	8.27411	8.70354	8.1787	8.16759	8.38989	7.86159	9.98333	-0.0954084	0.211183	1.59344	-0.300943	-0.535951	-0.305993	-0.730369	-0.524834	0.2223	2.12174	0.1505	0.22935	7.30124e-07	0.204388	0.364077	8.4933e-05
CHR1_JGVV150_44_T01	VIT_01s0150g00440	JGVV150.44	Vv01s0150g00440	F6HJ86	Respiratory burst oxidase protein D (RBOHD)	2	JGVv150.44.t01; JGVv150.45.t01	7.76552	9.51031	7.88428	7.72416	7.85894	7.84081	8.37952	8.10999	-1.78615	0.11665	0.269184	0.118754	-0.0253338	0.520576	1.74479	-0.160117	-0.0181334	-0.269526	2.73461e-05	0.00643903	7.36163e-07	0.000127886	0.021758	8.52997e-05
CHR12_JGVV28_325_T01	VIT_12s0028g00320	JGVv28.325	Vv12s0028g00320	A5BPB2	LHB1B1	2	JGVv28.325.t01; JGVv5.216.t01; JGVv14.15.t01; JGVv181.20.t01; JGVv181.18.t01	8.49421	13.0744	8.83905	13.4077	8.90645	12.3039	8.6798	11.6096	0.333224	-1.10377	-0.694284	0.344842	0.0673976	-0.226653	4.58022	4.5686	3.39743	2.9298	1.37908e-06	4.52483e-32	7.7678e-07	9.04792e-06	6.36708e-29	8.96544e-05
CHR1_JGVV150_32_T01	VIT_01s0150g00320	JGVV150.32	Vv01s0150g00320	D7TFK7	Nudix hydrolase 13	0	JGVV150.32	10.7149	12.1598	11.0454	12.6347	11.9118	12.8473	11.7347	12.1983	0.474876	0.212624	-0.648969	0.330558	0.866372	-0.177145	1.44491	1.58923	0.935478	0.463654	4.21817e-11	1.60015e-19	8.06374e-07	8.47362e-10	1.39072e-17	9.2708e-05
CHR16_JGVV50_5_T01	VIT_16s0050g02740	JGVv50.5	Vv16s0050g02740	F6H6E2	Receptor-like protein kinase	4	JGVv2365.1.t01; JGVv2248.1.t01; JGVv50.5.t01; JGVv148.14.t01; JGVv258.4.t01; JGVv307.4.t01; JGVv148.20.t01; JGVv424.1.t01;JGVv258.4.t01; JGVv148.30.t01; JGVv98.176.t01; PDVv294.2.t01; JGVv2365.1.t01;JGVv50.5.t01;JGVv294.5.t01; JGVv1467.1.t01; JGVv148.10.t01; JGVv2588.1.t01; JGVv258.8.t01; JGVv2254.1.t01; JGVv98.182.t01; JGVv148.25.t01; JGVv148.4.t01; JGVv98.174.t01; JGVv148.17.t01	7.10406	10.0149	7.06043	9.13262	6.91707	9.15963	7.07561	7.48026	-0.882237	0.0270082	-1.67937	-0.0436255	-0.143361	0.158533	2.9108	2.07219	2.24256	0.404656	6.71633e-07	8.88316e-17	8.19633e-07	4.79205e-06	4.67077e-15	9.3867e-05
CHR13_JGVV74_43_T01	VIT_13s0074g00570	JGVv74.43	Vv13s0074g00570	D7UBW6	Gamma-aminobutyric acid transporter	0	JGVv74.43	8.0809	10.4694	8.52199	9.5647	8.5102	9.69132	8.87786	9.20159	-0.904729	0.126616	-0.489725	0.441094	-0.0117988	0.367668	2.38853	1.04271	1.18112	0.32373	0.446096	5.69922e-14	8.52215e-07	0.503963	1.89867e-12	9.72216e-05
CHR5_JGVV77_129_T01	VIT_05s0077g01580	JGVv77.129	Vv05s0077g01580	Q9FS43	Pathogenesis protein 10 [Vitis vinifera]	3	JGVv77.129.t01; JGVv77.128.t01; JGVv77.124.t01; JGVv77.126.t01; JGVv77.125.t01	11.5658	14.5987	10.3213	14.6643	11.1062	14.4531	12.868	14.3964	0.0656273	-0.211234	-0.0566337	-1.2444	0.784835	1.76177	3.03292	4.34296	3.34689	1.52848	0.0017788	3.10717e-22	8.63545e-07	0.00494065	4.08075e-20	9.81353e-05
CHR18_RANDOM_JGVV82_112_T01	VIT_18s0001g06340	JGVv82.112	Vv18s0001g06340	F6HN42	RPS4 (resistant to p. syringae 4)	0	JGVv82.112	10.9858	9.46492	10.6574	9.18455	10.6833	9.50195	10.072	10.0373	-0.280366	0.317404	0.535333	-0.328393	0.025918	-0.611289	-1.52085	-1.47283	-1.18134	-0.0347173	0.159783	6.5026e-15	8.85872e-07	0.21456	2.46665e-13	0.000100287
CHR3_JGVV17_73_T01	VIT_03s0017g01290	JGVv17.73	Vv03s0017g01290	F6HTK1	ABC transporter G member 7	3	JGVv17.73.t01; JGVv17.72.t01; JGVv17.74.t01	7.53346	12.5327	7.83997	12.6066	7.73134	12.9748	7.94126	10.7815	0.073964	0.368198	-2.19333	0.306514	-0.108629	0.209919	4.99922	4.76667	5.2435	2.84025	6.48742e-06	7.09741e-30	8.89657e-07	3.56525e-05	5.37766e-27	0.000100331
CHR6_JGVV4_350_T01	VIT_06s0004g04700	JGVv4.350	Vv06s0004g04700	F6GV11	Outer envelope protein 16	0	JGVv4.350	10.1357	12.4328	10.2791	11.9719	9.8616	10.9125	8.92058	9.19601	-0.460839	-1.05946	-1.71645	0.143385	-0.417525	-0.941022	2.29702	1.6928	1.05086	0.275431	3.72631e-17	5.40915e-15	8.93081e-07	3.62212e-15	2.08125e-13	0.000100334
CHRUN_JGVV480_8_T01	VIT_00s0480g00080	JGVv480.8	Vv00s0480g00080		Polyphenol oxidase II, chloroplast precursor	4	JGVv480.8.t01; JGVv423.3.t01; JGVv480.10.t01; JGVv480.6.t01;JGVv480.10.t01; JGVv480.8.t01; JGVv480.4.t01	8.19683	10.9518	8.26706	11.7151	7.5561	10.3059	8.018	8.19068	0.763208	-1.40919	-2.11518	0.0702321	-0.710958	0.461901	2.75502	3.44799	2.74976	0.172678	2.36264e-08	7.05855e-15	8.99636e-07	2.45054e-07	2.66726e-13	0.000100688
CHR19_JGVV14_15_T01	VIT_19s0014g00160	JGVv14.15	Vv19s0014g00160	A5C4U9	LHCII type I CAB-1	2	JGVv14.15.t01; JGVv3.264.t01; JGVv5.216.t01	9.83787	11.9508	10.5656	11.295	11.1685	12.3374	11.3299	10.7776	-0.655838	1.04244	-1.55983	0.727713	0.602873	0.161418	2.11295	0.729399	1.16897	-0.552285	0.000170331	1.00455e-07	9.34584e-07	0.000635036	1.22159e-06	0.000104204
CHR9_JGVV70_13_T01	VIT_09s0070g00140	JGVv70.13	Vv09s0070g00140	F6I3C0	CBL-interacting protein kinase 6 (CIPK6)	0	JGVv70.13	9.88999	10.3934	11.1812	9.94122	10.5559	10.6663	9.60435	8.8141	-0.452188	0.725078	-1.8522	1.29118	-0.625287	-0.951538	0.503413	-1.23996	0.11041	-0.79025	1.79179e-11	0.00360408	9.43617e-07	3.94824e-10	0.0134623	0.000104816
CHR17_JGVV0_628_T01	VIT_17s0000g03370	JGVv0.628	Vv17s0000g03370	D7SJ23	Calmodulin-binding protein	1	JGVv0.628.t01; JGVv0.627.t01	7.64412	10.6706	7.80856	10.3198	7.74382	9.86206	7.87781	8.71423	-0.350727	-0.457764	-1.14783	0.164444	-0.0647422	0.133989	3.02644	2.51127	2.11824	0.836422	1.79355e-05	1.21201e-20	9.60542e-07	8.79952e-05	1.26109e-18	0.000106296
CHR4_JGVV23_32_T01	VIT_04s0023g03600	JGVv23.32	Vv04s0023g03600	F6GWL8	SEN1 (dark inducible 1)	1	JGVv23.32.t01; JGVv23.33.t01	11.4185	10.4339	12.7497	10.2589	12.4909	10.2014	11.2636	10.0961	-0.174988	-0.0575072	-0.105303	1.33116	-0.258784	-1.22728	-0.984615	-2.49076	-2.28948	-1.16751	1.9837e-06	5.97192e-20	9.78434e-07	1.24244e-05	5.54938e-18	0.000107471
CHR15_JGVV46_58_T01	VIT_15s0046g03090	JGVv46.58	Vv15s0046g03090	F6I600	DTA2 (downstream target of AGL15 2)	0	JGVv46.58	12.7804	12.4248	12.3255	12.7688	12.0868	12.8539	12.6482	13.5254	0.343941	0.0851298	0.671478	-0.454892	-0.238676	0.561432	-0.355538	0.443295	0.767101	0.877148	6.80685e-07	3.28866e-07	9.77483e-07	4.84447e-06	3.62882e-06	0.000107471
CHR7_JGVV5_545_T01	VIT_07s0005g06160	JGVv5.545	Vv07s0005g06160	D7U3I3	No hit	0	JGVv5.545	13.856	11.665	13.6243	11.4199	14.1385	12.572	13.8941	13.4801	-0.245111	1.15215	0.90806	-0.231702	0.51421	-0.244423	-2.19105	-2.20446	-1.56653	-0.414045	1.27567e-09	3.19779e-18	9.86762e-07	1.80831e-08	2.17229e-16	0.000107985
CHR15_GSVIVT00019173001_T01	VIT_15s0024g01960	GSVIVT00019173001	Vv15s0024g01960	D7UBC3	DNA-directed RNA polymerase subunit beta'	2	GSVIVT00019173001.t01; GSVIVT00017094001.t01; JGVv3.435.t01	11.6149	10.875	11.3839	11.0792	11.1023	11.2018	9.73903	11.9632	0.204168	0.122651	0.761364	-0.231054	-0.281554	-1.36328	-0.739897	-0.304675	0.0995298	2.22417	0.0383976	0.21712	1.00041e-06	0.0661334	0.350152	0.000108673
CHR19_JGVV14_41_T01	VIT_19s0014g00450	JGVv14.41	Vv19s0014g00450	E0CS20	PMR5 (powdery mildew resistant 5)	0	JGVv14.41	13.7011	14.428	13.6424	14.3048	13.7042	14.1592	11.2581	10.036	-0.123149	-0.145621	-4.1232	-0.0587654	0.061798	-2.44607	0.726855	0.662471	0.455053	-1.22208	6.28673e-22	0.327837	9.97612e-07	3.79128e-19	0.471576	0.000108673
CHR4_JGVV23_31_T01	VIT_04s0023g03610	JGVv23.31	Vv04s0023g03610	F6GWL7	MLO4 (mildew resistance locus O 4)	0	JGVv23.31	9.49741	10.9427	9.22247	10.881	8.66909	9.88577	8.74578	8.86948	-0.0616781	-0.995221	-1.01629	-0.274943	-0.553378	0.0766927	1.44526	1.65853	1.21668	0.123698	3.57894e-14	1.27071e-14	1.01197e-06	1.56446e-12	4.60166e-13	0.000109526
CHR18_JGVV1_378_T01	VIT_18s0001g06840	JGVv1.378	Vv18s0001g06840	Q6V7W6	Peroxidase GvPx2b class III	2	JGVv1.378.t01; JGVv1.379.t01; JGVv1.381.t01	7.98213	10.9651	8.6986	10.1567	8.50391	9.10138	8.62223	8.51191	-0.808345	-1.05534	-0.589463	0.716476	-0.194688	0.11831	2.98293	1.45811	0.597462	-0.110312	0.000665627	6.16287e-09	1.03709e-06	0.00209716	9.20692e-08	0.000111836
CHR10_RANDOM_JGVV423_3_T01	VIT_10s0116g00560	JGVv423.3	Vv10s0116g00560	Q9SPF6	Polyphenol oxidase II, chloroplast precursor	3	JGVv423.3.t01; JGVv480.10.t01; JGVv480.9.t01; JGVv480.6.t01	8.82445	11.4683	9.10878	12.0217	8.73038	10.6672	8.72783	9.29759	0.553461	-1.35451	-1.36962	0.284339	-0.378401	-0.00255253	2.64381	2.91293	1.93682	0.569757	4.16644e-09	1.52608e-17	1.05115e-06	5.24867e-08	9.16578e-16	0.000112939
CHR14_JGVV83_7_T01	VIT_14s0083g00070	JGVv83.7	Vv14s0083g00070	D7SMQ6	Acclimation of photosynthesis to environment	1	JGVv83.7.t01; JGVv48.112.t01	12.4458	13.2783	12.4463	13.3372	12.4831	13.0151	12.5922	12.7128	0.0589581	-0.322105	-0.302345	0.000437013	0.0368475	0.109074	0.832462	0.890983	0.53203	0.120611	0.00252954	4.55554e-16	1.06282e-06	0.00667748	2.10997e-14	0.00011378
CHR4_JGVV8_372_T01	VIT_04s0008g03950	JGVv8.372	Vv04s0008g03950	C3VIX9	RD22	2	JGVv8.372.t01; JGVv8.387.t01; JGVv8.370.t01	8.33109	11.2949	8.53832	11.0122	8.45861	8.88516	7.97543	8.62735	-0.282727	-2.12706	-0.257809	0.20723	-0.0797067	-0.483183	2.96386	2.4739	0.426552	0.651927	2.09525e-07	9.879e-12	1.07428e-06	1.71026e-06	2.34477e-10	0.000114204
CHR7_JGVV31_7_T01	VIT_07s0031g00080	JGVv31.7	Vv07s0031g00080	F6H4G0	WRKY DNA-binding protein 15	1	JGVv31.7.t01; JGVv1.670.t01; JGVv81.24.t01	10.01	12.0569	9.92331	11.8167	9.90075	11.5676	10.0945	10.9302	-0.24021	-0.249039	-0.637435	-0.0867059	-0.0225592	0.193769	2.04688	1.89337	1.66689	0.835687	6.8292e-05	1.64717e-24	1.07452e-06	0.000284751	3.24492e-22	0.000114204
CHR2_JGVV33_31_T01	VIT_02s0033g00390	JGVv33.31	Vv02s0033g00390	Q6L9M8	Myb domain protein 113	3	JGVv33.31.t01; JGVv33.31.t01; JGVv33.33.t01; GSVIVT00022662001.t01; JGVv33.36.t01; JGVv33.29.t01; GSVIVT00022665001.t01; JGVv33.35.t01; JGVv33.32.t01;JGVv33.36.t01	13.3198	15.1572	11.8878	14.8305	10.9302	14.4503	12.2024	14.223	-0.326704	-0.380273	-0.227215	-1.43194	-0.957681	1.27223	1.83746	2.94269	3.5201	2.02065	5.51628e-12	2.31317e-26	1.10471e-06	1.35612e-10	6.27103e-24	0.000116992
CHR1_JGVV150_46_T01	VIT_01s0150g00460	JGVV150.46	Vv01s0150g00460	Q94B10	Xyloglucan endotransglucosylase/hydrolase precursor	1	JGVv150.46.t01; PDVv41.129.t01	13.1472	14.0576	12.614	13.7592	9.93256	12.2003	8.90197	9.28794	-0.298405	-1.55888	-2.91238	-0.533223	-2.68142	-1.03059	0.910402	1.14522	2.26776	0.38597	2.59728e-29	3.61091e-14	1.1525e-06	1.91874e-25	1.23785e-12	0.000121617
CHR4_JGVV23_54_T01	VIT_04s0023g03370	JGVv23.54	Vv04s0023g03370	E3TBM4	Flavonone- 3-hydroxylase	1	JGVv23.54.t01; JGVv1.1071.t01	12.253	14.6692	12.6103	15.2775	12.8544	15.2727	13.554	14.7736	0.608268	-0.00478565	-0.499152	0.357323	0.244088	0.699586	2.41625	2.6672	2.41832	1.21959	1.758e-06	7.41196e-27	1.16677e-06	1.12177e-05	2.4889e-24	0.000122685
CHR8_JGVV40_110_T01	VIT_08s0040g02180	JGVv40.110	Vv08s0040g02180	D7TQI8	Mlo3	0	JGVv40.110	8.02957	12.254	8.07124	12.3495	7.7413	11.1326	8.32732	10.72	0.0954641	-1.2169	-0.412611	0.0416718	-0.329942	0.586019	4.22447	4.27826	3.39131	2.39268	5.07993e-06	1.53124e-28	1.19231e-06	2.86911e-05	7.41774e-26	0.000124927
CHR13_JGVV19_98_T01	VIT_13s0019g04280	JGVv19.98	Vv13s0019g04280	Q5PXH0	Aquaporin PIP2B	1	JGVv19.98.t01; JGVv4.521.t01	14.9158	14.6655	14.9527	14.9489	13.925	13.9994	12.4884	13.416	0.283437	-0.949537	-0.583415	0.0369204	-1.02774	-1.43662	-0.250321	-0.00380457	0.0743954	0.927597	3.45777e-24	0.00392296	1.22084e-06	5.10886e-21	0.0144814	0.000127464
CHR6_JGVV4_647_T01	VIT_06s0004g01450	JGVv4.647	Vv06s0004g01450	F6GUD0	Lipoxygenase (LOX2)	3	JGVv4.647.t01; JGVv4.646.t01; JGVv4.644.t01; JGVv4.642.t01; JGVv4.641.t01; JGVv4.645.t01	6.74352	8.80808	6.6377	9.70674	6.66855	8.60913	6.72006	6.89821	0.898657	-1.09761	-1.71092	-0.105817	0.0308482	0.0515127	2.06456	3.06904	1.94058	0.178154	4.17011e-06	6.37385e-15	1.22943e-06	2.40349e-05	2.42403e-13	0.000127909
CHR16_JGVV13_74_T01	VIT_16s0013g00980	JGVv13.74	Vv16s0013g00980	D7U785	Ethylene-responsive transcription factor ERF105	4	JGVv13.74.t01; JGVv13.72.t01; JGVv13.79.t01; JGVv13.77.t01; JGVv13.75.t01; JGVv13.78.t01; GSVIVT00013914001.t01; JGVv13.80.t01; JGVv13.68.t01; PDVv13.96.t01	8.45007	8.80784	9.53558	11.3231	9.13767	10.7124	8.93442	9.30075	2.51527	-0.61068	-1.41168	1.08551	-0.397909	-0.203254	0.357771	1.78753	1.57476	0.366328	3.60431e-15	3.26486e-12	1.27867e-06	2.01943e-13	8.25998e-11	0.000132564
CHR6_GSVIVT00037412001_T01	VIT_06s0009g01980	GSVIVT00037412001	Vv06s0009g01980	D7T1E7	No hit	1	GSVIVT00037412001.t01; JGVv91.90.t01	6.70642	6.53553	6.78777	6.50989	6.61098	6.80174	6.50845	7.64409	-0.0256371	0.291849	0.842352	0.0813487	-0.176789	-0.102535	-0.170892	-0.277878	0.19076	1.13565	0.00105682	0.0121886	1.32864e-06	0.00313619	0.0366774	0.00013631
CHR12_JGVV28_250_T01	VIT_12s0028g01360	JGVv28.250	Vv12s0028g01360	F6H554	PMR5 (powdery mildew resistant 5)	0	JGVv28.250	6.34288	9.57052	6.39573	9.76994	6.27203	8.72111	6.25735	7.21107	0.199414	-1.04882	-1.51004	0.0528573	-0.123705	-0.0146803	3.22764	3.3742	2.44908	0.953722	1.70121e-06	1.75231e-18	1.32803e-06	1.09142e-05	1.27539e-16	0.00013631
CHR13_JGVV64_44_T01	VIT_13s0064g01370	JGVv64.44	Vv13s0064g01370	F6HB99	Polygalacturonase inhibiting protein 1 PGIP1	0	JGVv64.44	7.08713	8.56562	8.08756	7.5315	7.75858	7.96371	7.80455	7.83711	-1.03412	0.432203	-0.126601	1.00043	-0.328983	0.0459702	1.47849	-0.556057	0.20513	0.0325587	0.924311	0.02785	1.32063e-06	0.933823	0.0713575	0.00013631
CHR2_JGVV12_162_T01	VIT_02s0012g01120	JGVv12.162	Vv02s0012g01120	D7TTY4	Glycine cleavage system H protein, mitochondrial	0	JGVv12.162	6.69909	8.72969	6.63929	8.76876	6.90534	8.07571	6.95235	7.27481	0.0390632	-0.693048	-0.800898	-0.059806	0.266057	0.0470044	2.0306	2.12947	1.17036	0.32246	0.001383	2.45078e-15	1.33765e-06	0.00397583	9.98904e-14	0.00013676
CHRUN_JGVV456_3_T01	VIT_00s0456g00040	JGVv456.3	Vv00s0456g00040	F6H801	S-locus protein kinase	4	JGVv456.3.t01; JGVv374.2.t01; JGVv374.3.t01; JGVv286.12.t01; JGVv484.2.t01; JGVv374.4.t01	7.35661	9.44215	7.26918	10.1469	7.56382	9.63373	7.71764	8.30146	0.704797	-0.513223	-1.33227	-0.0874374	0.294643	0.153816	2.08554	2.87777	2.06991	0.58382	0.00266636	5.1654e-18	1.35083e-06	0.00699182	3.36949e-16	0.000136978
CHR8_JGVV7_704_T01	VIT_08s0007g01560	JGVv7.704	Vv08s0007g01560	D7THD8	Photoassimilate-responsive protein	0	JGVv7.704	10.8188	13.0951	10.0688	10.7602	10.1948	10.4125	11.9797	12.9427	-2.33488	-0.347784	2.53028	-0.750065	0.126034	1.7849	2.27627	0.691459	0.217641	0.963027	1.93344e-17	5.8437e-11	1.34919e-06	2.026e-15	1.22643e-09	0.000136978
CHR15_JGVV46_276_T01	VIT_15s0046g00590	JGVv46.276	Vv15s0046g00590	F6I6D6	Wax synthase	4	JGVv46.276.t01; JGVv46.279.t01; JGVv46.274.t01; JGVv46.282.t01; JGVv46.283.t01; JGVv46.281.t01; JGVv46.270.t01; JGVv46.280.t01; GSVIVT00027130001.t01	6.61538	10.7239	6.6523	9.89106	6.39079	7.86731	6.61342	8.19893	-0.832806	-2.02375	0.331612	0.0369254	-0.261516	0.222634	4.10849	3.23876	1.47653	1.5855	7.08256e-08	2.61488e-17	1.35369e-06	6.50371e-07	1.50623e-15	0.000136978
CHR19_JGVV15_176_T01	VIT_19s0015g02090	JGVv15.176	Vv19s0015g02090	F6I4Y3	CYP72A59	3	JGVv15.176.t01; JGVv135.21.t01; JGVv135.16.t01; JGVv15.201.t01; JGVv15.182.t01; JGVv135.17.t01; JGVv135.12.t01; JGVv135.10.t01; JGVv135.13.t01; JGVv135.11.t01; JGVv27.118.t01; JGVv15.221.t01; JGVv15.217.t01; JGVv15.209.t01; JGVv15.202.t01	8.31859	10.185	8.55308	10.7037	8.89888	10.6981	9.09023	9.29698	0.518682	-0.00557137	-1.40111	0.234493	0.345801	0.191347	1.86639	2.15058	1.79921	0.206752	0.00120396	2.85908e-16	1.37831e-06	0.00351796	1.38049e-14	0.000138993
CHR16_JGVV50_98_T01	VIT_16s0050g01700	JGVv50.98	Vv16s0050g01700	F6H6L6	Receptor serine/threonine kinase PR5K	2	JGVv50.98.t01; JGVv50.96.t01; JGVv50.97.t01	8.44319	10.7436	8.71121	10.5198	8.563	9.99199	8.55588	8.83905	-0.223857	-0.527796	-1.15293	0.268021	-0.14821	-0.0071224	2.30045	1.80857	1.42898	0.28317	2.56105e-06	1.86244e-16	1.38586e-06	1.56091e-05	9.29647e-15	0.000139279
CHR7_JGVV5_175_T01	VIT_07s0005g01790	JGVv5.175	Vv07s0005g01790	D7U2L2	Acyl-CoA synthetase long-chain member 2	0	JGVv5.175	7.3536	8.55409	7.58656	9.23647	7.4962	8.28739	7.50213	7.49674	0.682374	-0.949078	-0.790654	0.232959	-0.0903537	0.00592663	1.2005	1.64991	0.791187	-0.00539298	7.76636e-07	1.97914e-11	1.40737e-06	5.44087e-06	4.46098e-10	0.000140961
CHR4_JGVV8_393_T01	VIT_04s0008g04210	JGVv8.393	Vv04s0008g04210	D7SUH5	GLB3 (2-on-2 hemoglobin like gene 3)	0	JGVv8.393	12.7614	12.5366	13.9091	12.0535	14.2571	12.7837	13.6035	12.3257	-0.483065	0.730203	-0.457985	1.14764	0.348046	-0.653558	-0.224823	-1.85552	-1.47337	-1.27779	8.03511e-07	3.12702e-16	1.4237e-06	5.60314e-06	1.49278e-14	0.000141736
CHR6_JGVV4_163_T01	VIT_06s0004g06770	JGVv4.163	Vv06s0004g06770	D7SJW2	No hit	0	JGVv4.163	13.4903	13.5612	13.2451	12.8365	11.9942	13.1021	12.4963	13.9947	-0.724644	0.265581	0.892551	-0.24525	-1.25088	0.50215	0.0708611	-0.408533	1.10793	1.49833	8.28368e-06	8.22874e-06	1.4247e-06	4.42725e-05	6.7563e-05	0.000141736
CHR5_JGVV49_161_T01	VIT_05s0049g01830	JGVv49.161	Vv05s0049g01830	F6H8P1	CCT motif constans-like	0	JGVv49.161	11.673	9.64554	11.3523	9.33364	11.8476	10.135	10.6738	10.1759	-0.3119	0.801374	0.0408886	-0.32074	0.495325	-1.17377	-2.02746	-2.01862	-1.71257	-0.497911	2.12506e-05	3.48068e-20	1.50482e-06	0.000102306	3.39452e-18	0.000149204
CHR14_JGVV30_1_T01	VIT_14s0030g02310	JGVv30.1	Vv14s0030g02310	D7TUH9	Auxin-induced protein 22D	1	JGVv30.1.t01; JGVv141.15.t01	9.73179	13.4229	8.94202	12.7184	9.40423	13.6811	8.02152	9.33484	-0.704457	0.962698	-4.34627	-0.789772	0.462217	-1.38271	3.69109	3.7764	4.27688	1.31332	6.32716e-15	3.13161e-20	1.53001e-06	3.32091e-13	3.07439e-18	0.000151195
CHR14_JGVV171_8_T01	VIT_14s0171g00100	JGVv171.8	Vv14s0171g00100	D7UBD5	Blue (type 1) copper domain	0	JGVv171.8	14.5918	12.308	14.8819	12.7903	15.0421	13.8767	15.0977	14.5773	0.482279	1.08637	0.700595	0.290096	0.160124	0.0556348	-2.28381	-2.09163	-1.16539	-0.520426	4.3298e-11	5.41389e-17	1.57558e-06	8.67427e-10	2.93597e-15	0.000155179
CHR2_JGVV25_306_T01	VIT_02s0025g03310	JGVv25.306	Vv02s0025g03310	F6HUB6	Arsenite transport protein (ArsB)	3	JGVv25.306.t01; JGVv8.390.t01	7.61986	9.8788	7.79641	10.7319	8.19978	11.9175	7.19824	8.21064	0.853136	1.18554	-3.70682	0.176555	0.403368	-1.00154	2.25894	2.93552	3.71768	1.0124	3.7941e-12	2.07206e-18	1.65929e-06	9.79175e-11	1.47897e-16	0.00016288
CHR14_JGVV6_195_T01	VIT_14s0006g02990	JGVv6.195	Vv14s0006g02990	A5BLZ4	3-ketoacyl-CoA synthase	2	JGVv6.195.t01; JGVv93.31.t01	8.45955	12.5845	9.21974	13.8134	8.78062	13.0701	9.22171	11.6508	1.22882	-0.743291	-1.41924	0.760195	-0.439125	0.441097	4.12498	4.59361	4.28944	2.42911	2.22276e-06	6.28785e-29	1.6734e-06	1.37699e-05	3.31796e-26	0.000163722
CHR1_JGVV146_23_T01	VIT_01s0146g00260	JGVV146.23	Vv01s0146g00260	F6I1N8	Nodulin MtN3	0	JGVV146.23	14.7018	12.5783	14.6507	13.3736	14.974	13.7088	14.763	14.3191	0.795329	0.335251	0.610244	-0.0510933	0.323338	-0.211036	-2.12351	-1.27709	-1.26517	-0.443893	1.14264e-07	1.30848e-17	1.68237e-06	1.00581e-06	7.97231e-16	0.000164056
CHR14_JGVV60_115_T01	VIT_14s0060g01470	JGVv60.115	Vv14s0060g01470	F6I4R4	Calmodulin-binding protein	0	JGVv60.115	9.34977	10.7691	8.93733	10.0776	8.68358	8.89622	9.07209	9.1463	-0.691502	-1.18141	0.25008	-0.412443	-0.25375	0.388514	1.41936	1.1403	0.212644	0.0742094	3.96493e-12	3.60411e-10	1.69584e-06	1.01751e-10	6.61911e-09	0.000164826
CHR9_JGVV18_90_T01	VIT_09s0018g01360	JGVv18.90	Vv09s0018g01360	D7T412	Cuticle protein	4	JGVv18.90.t01; JGVv18.89.t01	6.35116	7.84409	6.7708	7.3264	6.72929	6.71113	7.08963	6.50282	-0.517687	-0.615272	-0.208308	0.419644	-0.041516	0.360347	1.49293	0.555603	-0.0181528	-0.586808	0.0920575	0.00216213	1.70798e-06	0.136251	0.00877019	0.000165461
CHR16_JGVV13_78_T01	VIT_16s0013g01050	JGVv13.78	Vv16s0013g01050	D7U790	Ethylene-responsive transcription factor ERF105	4	JGVv13.79.t01; JGVv13.78.t01;JGVv13.78.t01; JGVv13.75.t01; JGVv13.79.t01; JGVv13.77.t01; JGVv13.80.t01; JGVv13.74.t01; JGVv13.72.t01; GSVIVT00013914001.t01; JGVv13.68.t01; PDVv13.96.t01; JGVv13.82.t01; JGVv13.81.t01	8.59135	8.84206	9.53129	11.1012	9.09031	10.9804	8.623	9.1079	2.25913	-0.120793	-1.8725	0.939932	-0.44098	-0.467303	0.250707	1.56991	1.8901	0.484899	3.7946e-14	7.73699e-12	1.71604e-06	1.64655e-12	1.87093e-10	0.000165698
CHR4_JGVV44_17_T01	VIT_04s0044g01880	JGVv44.17	Vv04s0044g01880	D7U493	Auxin Efflux Carrier	1	JGVv44.17.t01; JGVv44.18.t01	9.97346	12.9642	8.21628	10.529	7.84202	10.4163	10.5819	11.0361	-2.43517	-0.112747	0.619808	-1.75718	-0.37426	2.73984	2.9907	2.31272	2.57423	0.454198	2.29422e-13	6.67426e-16	1.72399e-06	8.21749e-12	3.02028e-14	0.000165925
CHR3_PDVV38_356_T01	VIT_03s0038g00710	PDVv38.356	Vv03s0038g00710	F6I187	Unknown	2	PDVv38.356.t01; JGVv332.9.t01; PDVv101.15.t01	8.91892	6.39268	7.1695	NaN	6.64865	6.84144	6.54132	NaN	#VALUE!	#VALUE!	#VALUE!	-1.74942	-0.520851	-0.10733	-2.52623	#VALUE!	0.192793	#VALUE!	5.1648e-05	1.26545e-06	1.80073e-06	0.000223226	1.24068e-05	0.000172748
CHR16_JGVV13_79_T01	VIT_16s0013g01060	JGVv13.79	Vv16s0013g01060	D7U791	Ethylene-responsive transcription factor ERF105	4	JGVv13.79.t01; JGVv13.77.t01; JGVv13.78.t01; JGVv13.68.t01; JGVv13.75.t01; JGVv13.72.t01; JGVv13.74.t01; JGVv13.80.t01; GSVIVT00013914001.t01	9.10199	9.28036	9.80077	11.3742	9.16489	11.0882	8.58292	8.9192	2.09383	-0.28603	-2.16896	0.698785	-0.635881	-0.581972	0.178371	1.57342	1.92327	0.336278	1.30181e-13	2.03173e-10	1.90213e-06	4.91694e-12	3.87589e-09	0.000181884
CHR8_JGVV32_93_T01	VIT_08s0032g01180	JGVv32.93	Vv08s0032g01180	D7U8S8	CP33 (pigment defective 322)	0	JGVv32.93	10.196	10.2249	10.0288	11.3049	10.66	11.6391	10.5893	10.8891	1.08003	0.33418	-0.749963	-0.167235	0.631268	-0.0707292	0.0288734	1.27614	0.979053	0.299819	1.63663e-09	1.36658e-10	1.91613e-06	2.24732e-08	2.69037e-09	0.000182632
CHR4_JGVV8_35_T01	VIT_04s0008g00450	JGVv8.35	Vv04s0008g00450	D7STJ2	Haloacid dehalogenase hydrolase	0	JGVv8.35	9.51238	11.0702	9.13251	10.4527	8.38068	9.98875	9.19685	8.97383	-0.617464	-0.463942	-1.01492	-0.379877	-0.75183	0.816171	1.55777	1.32018	1.60807	-0.223024	7.19778e-09	1.99776e-11	1.92721e-06	8.54195e-08	4.49609e-10	0.000183098
CHR11_JGVV52_64_T01	VIT_11s0052g01180	JGVv52.64	Vv11s0052g01180	F6GXE9	Xyloglucan endotransglucosylase/hydrolase 23	4	JGVv52.64.t01; JGVv52.48.t01; JGVv52.55.t01; JGVv52.63.t01; JGVv52.49.t01; JGVv52.62.t01; JGVv52.54.t01; JGVv52.51.t01; JGVv52.61.t01; JGVv52.56.t01; JGVv52.50.t01; JGVv52.52.t01	11.3511	9.69649	10.1301	9.03401	8.81693	8.09879	7.94227	8.20312	-0.662478	-0.935219	0.104331	-1.22096	-1.31321	-0.87466	-1.6546	-1.09612	-0.718135	0.260856	6.93865e-19	1.03746e-08	1.94333e-06	1.12658e-16	1.50058e-07	0.000184037
CHR1_JGVV11_446_T01	VIT_01s0011g02000	JGVV11.446	Vv01s0011g02000	D7T9I3	Serine carboxypeptidase S10	4	JGVv11.446.t01; JGVv11.443.t01	8.21996	9.45436	8.56465	9.41638	8.65633	8.84885	9.46471	8.82587	-0.0379801	-0.567529	-0.0229784	0.344683	0.0916804	0.808386	1.2344	0.851732	0.192523	-0.638842	0.065401	0.000204597	1.97054e-06	0.103061	0.00116199	0.000185905
CHR10_JGVV3_9_T01	VIT_10s0003g00090	JGVV3.9	Vv10s0003g00090	A5BEH3	DRM1 dormancy/auxin associated	0	JGVV3.9	11.368	13.134	10.852	12.544	12.531	13.4468	12.7723	12.5098	-0.590024	0.902771	-0.936934	-0.515936	1.67892	0.241346	1.76603	1.69194	0.915792	-0.262487	1.48005e-07	3.63652e-09	1.98192e-06	1.25966e-06	5.65873e-08	0.000185905
CHR16_JGVV39_63_T01	VIT_16s0039g01100	JGVv39.63	Vv16s0039g01100	F6HEB0	Phenylalanin ammonia-lyase [Vitis vinifera]	4	JGVv39.65.t01; JGVv39.64.t01; JGVv39.63.t01; JGVv2849.1.t01; JGVv39.77.t01; JGVv39.74.t01; JGVv39.72.t01; JGVv39.66.t01; JGVv39.73.t01; JGVv39.68.t01; JGVv40.155.t01;JGVv39.64.t01; JGVv39.65.t01; JGVv19.80.t01; JGVv4.543.t01; JGVv2508.1.t01;JGVv39.63.t01	8.94221	12.4788	7.96073	10.1363	7.49253	10.2841	10.4377	11.978	-2.34244	0.147722	1.69393	-0.981481	-0.468199	2.94517	3.53657	2.17561	2.79153	1.54029	1.69661e-18	1.44031e-23	1.98182e-06	2.41033e-16	2.35144e-21	0.000185905
CHR19_PDVV14_478_T01	VIT_19s0014g05320	PDVv14.478	Vv19s0014g05320	F6H2D0	Leucine-rich repeat transmembrane protein kinase, putative	4	JGVv4.25.t01; PDVv14.478.t01;PDVv14.478.t01; JGVv4.25.t01	6.72367	8.45923	6.595	9.11538	6.35992	10.2857	6.19122	6.85367	0.656156	1.17032	-3.43203	-0.128663	-0.235086	-0.168694	1.73556	2.52038	3.92578	0.662442	1.9581e-06	4.02583e-14	2.00209e-06	1.22849e-05	1.36583e-12	0.000187202
CHR6_JGVV80_11_T01	VIT_06s0080g01160	JGVv80.11	Vv06s0080g01160	F6HHB9	Aspartyl protease	0	JGVv80.11	7.42469	9.93799	7.67767	9.26334	8.07418	10.522	8.12489	8.36723	-0.674644	1.25861	-2.15472	0.252974	0.396517	0.0507049	2.5133	1.58568	2.44777	0.242343	1.65117e-05	5.85253e-15	2.03797e-06	8.18245e-05	2.24309e-13	0.000189956
CHR8_JGVV7_373_T01	VIT_08s0007g05060	JGVv7.373	Vv08s0007g05060	F6HKB3	ABC transporter B member 1	0	JGVv7.373	9.37826	11.4263	9.19363	10.8119	8.82926	10.7837	8.87909	8.96579	-0.614358	-0.0282698	-1.81788	-0.184627	-0.364371	0.049834	2.04804	1.61831	1.95441	0.086694	1.54362e-09	2.36496e-14	2.18134e-06	2.13549e-08	8.31959e-13	0.000202679
CHR12_JGVV59_177_T01	VIT_12s0059g01870	JGVv59.177	Vv12s0059g01870	D7TEI6	GH3-like protein	1	JGVv59.177.t01; JGVv46.224.t01	7.02331	8.25503	7.45233	9.21064	7.32623	8.18825	7.76046	7.20756	0.955612	-1.02239	-0.980695	0.429024	-0.126104	0.434232	1.23172	1.75831	0.862024	-0.552903	0.000520606	2.90274e-08	2.20496e-06	0.00169445	3.88654e-07	0.000204232
CHR5_JGVV49_52_T01	VIT_05s0049g00570	JGVv49.52	Vv05s0049g00570	F6H8M6	Unknown	4	JGVv49.52.t01; JGVv49.62.t01; JGVv49.58.t01	8.79076	6.09684	8.11523	6.48649	6.57139	6.01336	6.3136	6.09612	0.389646	-0.473123	0.0827604	-0.675536	-1.54383	-0.257797	-2.69392	-1.62874	-0.558029	-0.217472	5.58451e-07	2.10153e-10	2.23759e-06	4.05759e-06	4.0013e-09	0.000206606
CHR13_JGVV101_12_T01	VIT_13s0101g00210	JGVv101.12	Vv13s0101g00210	F6HPX0	Unknown	2	JGVv101.12.t01; JGVv37.104.t01; PDVv67.13.t01	12.3278	11.9924	11.7715	11.6634	11.15	11.9209	10.3672	12.441	-0.329001	0.257451	0.52009	-0.556318	-0.621511	-0.782835	-0.335415	-0.108098	0.770864	2.07379	0.00125975	0.000241302	2.27998e-06	0.00365998	0.00134233	0.000209865
CHR9_JGVV2_739_T01	VIT_09s0002g08330	JGVv2.739	Vv09s0002g08330	F6HXM5	Photosystem I P700 apoprotein A2	0	JGVv2.739	11.9191	11.2466	11.7524	11.6806	11.524	11.663	10.2158	12.5725	0.434064	-0.0176068	0.909458	-0.166682	-0.228467	-1.30819	-0.672525	-0.0717794	0.139081	2.35673	0.126448	0.0528371	2.34601e-06	0.17707	0.118778	0.000215272
CHR5_JGVV62_91_T01	VIT_05s0062g01120	JGVv62.91	Vv05s0062g01120	D7U9N0	PIN1	0	JGVv62.91	10.6729	13.8114	9.86335	13.3299	9.50131	13.1473	9.80436	11.7833	-0.481492	-0.182633	-1.36397	-0.809545	-0.362038	0.303049	3.13852	3.46657	3.64597	1.97895	2.09521e-11	2.61351e-29	2.36645e-06	4.54578e-10	1.54458e-26	0.000216475
CHR11_JGVV118_4_T01	VIT_11s0118g00040	JGVv118.4	Vv11s0118g00040	F6HCF3	Receptor Like Protein 9	4	JGVv118.4.t01; JGVv118.12.t01; JGVv118.8.t01; JGVv18.55.t01	7.24443	10.5972	7.15421	9.67581	6.93601	9.56464	6.69942	7.54764	-0.92141	-0.111173	-2.017	-0.0902144	-0.218207	-0.236588	3.35279	2.5216	2.62863	0.84822	2.0375e-10	1.94822e-18	2.43283e-06	3.50456e-09	1.40415e-16	0.00022186
CHR3_JGVV91_5_T01	VIT_03s0091g01240	JGVv91.5	Vv03s0091g01240	F6H688	Serine carboxypeptidase S10	0	JGVv91.5	7.24751	9.7051	7.4015	10.4159	7.29449	9.72416	7.35747	8.08207	0.710765	-0.691702	-1.64209	0.153996	-0.107011	0.0629833	2.45759	3.01436	2.42967	0.724593	4.44709e-06	9.45894e-19	2.45946e-06	2.54279e-05	7.1304e-17	0.000223599
CHR4_JGVV8_390_T01	VIT_04s0008g04180	JGVv8.390	Vv04s0008g04180	F6H3F3	Arsenite transport protein (ArsB)	4	JGVv8.390.t01; JGVv25.306.t01	6.36294	7.59189	6.38143	8.58979	6.25931	9.64223	6.12546	6.81677	0.997902	1.05243	-2.82545	0.0184913	-0.122114	-0.133854	1.22895	2.20836	3.38291	0.691314	2.52343e-06	7.36534e-14	2.55076e-06	1.54065e-05	2.40493e-12	0.000231188
CHR3_JGVV38_190_T01	VIT_03s0038g02780	JGVv38.190	Vv03s0038g02780	D7U514	Ribosomal protein L23	3	JGVv38.190.t01; JGVv35.112.t01	13.0565	13.5045	13.5877	13.6878	13.3505	13.5874	12.1472	14.2767	0.183275	-0.100314	0.689217	0.531175	-0.237215	-1.20329	0.447974	0.100075	0.236975	2.12948	0.0167114	1.38685e-06	2.59709e-06	0.0329721	1.34763e-05	0.000234667
CHRUN_JGVV2547_1_T01	VIT_00s2547g00010	JGVv2547.1	Vv00s2547g00010	F6H8F8	WRKY DNA-binding protein 21	0	JGVv2547.1	7.03334	9.58336	6.92136	8.57776	7.01618	10.0263	6.58976	7.01543	-1.00561	1.44849	-3.01083	-0.111983	0.09482	-0.426415	2.55002	1.6564	3.01007	0.425663	3.18532e-09	3.53491e-15	2.6175e-06	4.10494e-08	1.39835e-13	0.000235791
CHR8_JGVV40_275_T01	VIT_08s0040g00440	JGVv40.275	Vv08s0040g00440	D7TQ49	Unknown protein	0	JGVv40.275	7.98601	10.9556	8.73557	11.388	7.80064	11.5571	8.03289	9.04249	0.432423	0.169109	-2.51466	0.749552	-0.934927	0.232253	2.9696	2.65247	3.75651	1.0096	1.78904e-07	1.29239e-19	2.67324e-06	1.48626e-06	1.14001e-17	0.00024008
CHR12_JGVV134_11_T01	VIT_12s0134g00170	JGVv134.11	Vv12s0134g00170	F6GXP2	No hit	0	JGVv134.11	13.7915	13.1279	13.0188	12.9727	11.4937	11.415	11.4464	12.4862	-0.15523	-1.55765	1.07113	-0.772715	-1.52514	-0.0472814	-0.663622	-0.046136	-0.0786435	1.03977	7.72702e-18	0.668398	2.70186e-06	9.29857e-16	0.774981	0.000241915
CHRUN_JGVV245_4_T01	VIT_00s0245g00050	JGVv245.4	Vv00s0245g00050	F6I751	Oleoyl-acyl carrier protein thioesterase, chloroplast precursor	0	JGVv245.4	10.546	11.3343	10.9685	12.3909	10.8479	12.4065	10.9691	11.2162	1.05653	0.0156322	-1.19032	0.422548	-0.120603	0.121148	0.788384	1.42236	1.5586	0.24713	5.6098e-08	1.0328e-14	2.71637e-06	5.26587e-07	3.80065e-13	0.000242479
CHRUN_JGVV532_6_T01	VIT_00s0532g00070	JGVv532.6	Vv00s0532g00070	D7TRV2	CRK10 (cysteine-rich RLK10); kinase	0	JGVv532.6	6.39407	8.68035	6.38181	8.20426	6.35401	7.76759	6.32689	6.6062	-0.476093	-0.436673	-1.16139	-0.0122608	-0.027801	-0.0271231	2.28628	1.82245	1.41357	0.279308	6.91244e-07	3.93165e-15	2.75043e-06	4.90662e-06	1.53677e-13	0.000242739
CHR6_JGVV61_131_T01	VIT_06s0061g00220	JGVv61.131	Vv06s0061g00220	D7SNF1	Transcription initiation factor TFIIB	0	JGVv61.131	9.45996	10.8336	9.90841	10.3107	10.2549	10.7026	10.6496	10.5299	-0.52297	0.391896	-0.172628	0.44845	0.346481	0.394666	1.37367	0.402253	0.447668	-0.119626	0.000130819	1.77386e-07	2.74188e-06	0.000505015	2.06857e-06	0.000242739
CHR16_JGVV39_72_T01	VIT_16s0039g01240	JGVv39.72	Vv16s0039g01240	O80406	Phenylalanin ammonia-lyase [Vitis vinifera]	4	JGVv39.72.t01; JGVv2849.1.t01; JGVv39.77.t01; JGVv39.74.t01; JGVv39.73.t01; JGVv39.68.t01; JGVv39.66.t01; JGVv39.65.t01; JGVv39.64.t01; JGVv39.63.t01; JGVv40.155.t01;JGVv2849.1.t01; JGVv39.72.t01; JGVv19.80.t01; JGVv4.543.t01;JGVv39.73.t01; JGVv2508.1.t01	9.05837	12.4863	8.46003	10.5651	8.66524	10.3467	10.8038	12.227	-1.92112	-0.21842	1.88025	-0.598341	0.205209	2.13856	3.42788	2.1051	1.68148	1.42316	1.52304e-15	2.05434e-20	2.72883e-06	9.55536e-14	2.05782e-18	0.000242739
CHR17_JGVV0_591_T01	VIT_17s0000g03750	JGVv0.591	Vv17s0000g03750	D7SIY6	Chitin elicitor-binding CEBIP LysM domain-containing	0	JGVv0.591	8.02347	9.85085	8.1126	10.8892	8.46672	10.9043	7.8749	8.39422	1.03837	0.0150432	-2.51005	0.0891382	0.354117	-0.591818	1.82738	2.77662	2.43755	0.519315	1.90449e-09	2.30267e-17	2.75214e-06	2.5851e-08	1.33945e-15	0.000242739
CHR8_JGVV56_68_T01	VIT_08s0056g00800	JGVv56.68	Vv08s0056g00800	B3VTV7	Myb domain protein 60	0	JGVv56.68	9.18821	11.2089	9.39239	11.8315	9.87817	12.1137	10.4535	11.1553	0.622552	0.282244	-0.958405	0.204176	0.485781	0.575373	2.02072	2.43909	2.23555	0.701776	0.00045088	1.81806e-19	2.76957e-06	0.00149133	1.55721e-17	0.000243549
CHRUN_JGVV246_9_T01	VIT_00s0246g00120	JGVv246.9	Vv00s0246g00120	F6HMK1	No hit	0	JGVv246.9	9.48831	9.98845	9.92733	9.69878	8.64955	9.70721	8.9149	12.0134	-0.289675	0.00843347	2.30616	0.439015	-1.27778	0.265349	0.500139	-0.228552	1.05766	3.09847	8.16472e-05	1.0407e-06	2.83887e-06	0.000333334	1.03545e-05	0.000248903
CHR2_JGVV241_6_T01	VIT_02s0241g00060	JGVv241.6	Vv02s0241g00060	F6H5L3	Unknown protein	0	JGVv241.6	7.29988	11.001	7.78088	11.8282	7.43955	11.5657	7.78315	9.74613	0.827217	-0.26258	-1.81952	0.480999	-0.341331	0.343595	3.70113	4.04735	4.1261	1.96298	1.45983e-05	4.99653e-26	2.90413e-06	7.34139e-05	1.29515e-23	0.000253871
CHR14_JGVV68_185_T01	VIT_14s0068g01950	JGVv68.185	Vv14s0068g01950	D7SVP5	Ribosomal protein L27, chloroplast (RPL27) 50S	0	JGVv68.185	12.092	13.3669	12.4323	13.0516	12.2879	13.2633	11.918	12.0565	-0.315342	0.211753	-1.20679	0.340355	-0.144426	-0.369868	1.27495	0.619249	0.975429	0.138509	6.38876e-11	1.57161e-13	3.01023e-06	1.22669e-09	4.90401e-12	0.000262369
CHR13_JGVV67_85_T01	VIT_13s0067g02630	JGVv67.85	Vv13s0067g02630	F6HC47	No hit	0	JGVv67.85	10.799	12.9422	8.69928	12.0961	8.15516	10.6035	12.5448	13.154	-0.846161	-1.49263	2.55059	-2.09968	-0.544121	4.38967	2.14329	3.3968	2.4483	0.609223	1.00163e-17	3.07895e-16	3.02228e-06	1.15618e-15	1.47221e-14	0.000262645
CHR5_JGVV77_136_T01	VIT_05s0077g01650	JGVv77.136	Vv05s0077g01650	D7SY82	Major allergen Pru ar 1	4	JGVv77.136.t01; JGVv77.134.t01; JGVv77.137.t01; JGVv77.130.t01; JGVv77.131.t01; JGVv77.125.t01; JGVv77.124.t01; JGVv77.128.t01; JGVv77.127.t01; JGVv77.126.t01; JGVv77.129.t01; JGVv77.135.t01	6.3985	9.60407	6.51697	9.63525	6.20247	9.78343	6.59218	7.22317	0.0311721	0.14818	-2.56026	0.118471	-0.3145	0.389704	3.20557	3.11827	3.58095	0.630993	0.000862605	1.54684e-16	3.13371e-06	0.00262567	7.85381e-15	0.00027153
CHRUN_JGVV294_5_T01	VIT_00s0294g00070	JGVv294.5	Vv00s0294g00070	A5AGD7	Ser/Thr receptor-like kinase1	4	JGVv294.5.t01; JGVv307.4.t01; JGVv148.20.t01; JGVv148.14.t01; JGVv258.4.t01; JGVv1467.1.t01; JGVv50.5.t01; JGVv148.10.t01; PDVv148.35.t01; JGVv98.174.t01; JGVv50.2.t01; PDVv294.2.t01; JGVv424.1.t01; JGVv2588.1.t01; JGVv258.8.t01; JGVv2254.1.t01; JGVv98.182.t01; JGVv148.25.t01; JGVv148.4.t01; JGVv98.176.t01; JGVv50.98.t01; JGVv50.70.t01; JGVv50.69.t01; JGVv148.17.t01; JGVv148.16.t01; JGVv148.11.t0…	6.73473	9.88157	6.57175	8.88676	6.41908	8.64075	6.32289	6.64459	-0.994805	-0.246008	-1.99617	-0.162979	-0.152672	-0.0961886	3.14684	2.31501	2.22167	0.321697	1.82353e-08	9.19525e-15	3.19465e-06	1.94251e-07	3.42648e-13	0.000276001
CHRUN_JGVV181_1_T01	VIT_00s0181g00010	JGVv181.1	Vv00s0181g00010	Q9ZS76	Sugar transporter 1	0	JGVv181.1	10.3434	12.3512	10.1711	10.0244	10.4453	11.0039	10.4643	10.5288	-2.32682	0.979543	-0.47511	-0.172278	0.27423	0.0190415	2.00782	-0.146721	0.558592	0.0644402	5.41945e-07	1.31724e-05	3.30997e-06	3.94737e-06	0.000103193	0.00028513
CHR9_JGVV70_73_T01	VIT_09s0070g00890	JGVv70.73	Vv09s0070g00890	F6I3F7	Ribosomal protein S7 30S	4	JGVv70.73.t01; JGVv70.75.t01; PDVv12.11.t01; JGVv173.14.t01; JGVv99.52.t01; JGVv198.4.t01; JGVv33.68.t01; GSVIVT00022749001.t01;JGVv70.75.t01; JGVv70.73.t01	12.067	11.7909	12.1831	12.2035	11.3542	12.1984	9.98444	12.684	0.412565	-0.00510037	0.485588	0.116053	-0.828908	-1.36972	-0.276072	0.0204401	0.844248	2.69956	0.00794135	0.000392545	3.44115e-06	0.0176375	0.00203897	0.000295569
CHR13_JGVV84_50_T01	VIT_13s0084g00560	JGVv84.50	Vv13s0084g00560	F6HVC1	CF2	4	JGVv84.50.t01; JGVv84.51.t01; JGVv37.62.t01; JGVv37.60.t01; JGVv99.26.t01; JGVv99.29.t01; JGVv99.27.t01; JGVv35.180.t01	7.39868	8.71516	7.38526	8.70128	7.44246	8.23679	7.84057	7.66768	-0.0138741	-0.46449	-0.569112	-0.0134147	0.0571982	0.398104	1.31648	1.31602	0.794331	-0.172885	0.0668519	1.56016e-10	3.46917e-06	0.104917	3.04108e-09	0.000297112
CHR16_JGVV13_72_T01	VIT_16s0013g00950	JGVv13.72	Vv16s0013g00950	D7U782	Ethylene-responsive transcription factor ERF105	4	JGVv13.74.t01; JGVv13.72.t01; JGVv13.79.t01; JGVv13.77.t01; JGVv13.75.t01; JGVv13.78.t01; GSVIVT00013914001.t01; JGVv13.80.t01; JGVv13.68.t01; PDVv13.96.t01;JGVv13.72.t01; JGVv13.74.t01	8.61623	8.95977	9.60368	11.5953	9.15376	11.1577	8.65821	9.25945	2.63552	-0.43764	-1.8982	0.987451	-0.44992	-0.495555	0.34354	1.99161	2.00389	0.601245	3.20031e-14	1.38177e-12	3.49704e-06	1.41783e-12	3.71193e-11	0.000298633
CHR10_JGVV42_64_T01	VIT_10s0042g00870	JGVV42.64	Vv10s0042g00870	F6HIR7	Stilbene synthase [Vitis vinifera]	4	JGVv42.64.t01; JGVv42.70.t01; JGVv42.69.t01; JGVv42.65.t01; JGVv42.61.t01; JGVv42.68.t01; JGVv100.52.t01; JGVv100.50.t01; JGVv100.49.t01; JGVv100.45.t01; JGVv100.39.t01; JGVv100.26.t01; JGVv100.25.t01; JGVv100.21.t01; JGVv100.20.t01; JGVv100.12.t01; JGVv100.22.t01; JGVv100.51.t01; JGVv100.33.t01; JGVv100.31.t01; JGVv100.29.t01; JGVv100.19.t01; JGVv100.18.t01; JGVv100.17.t01; JGVv100.16.t01; JGVv1…	7.2707	10.0281	7.37096	8.30269	7.33545	8.27893	8.23422	9.07685	-1.72541	-0.0237652	0.79792	0.100253	-0.0355028	0.898769	2.7574	0.931735	0.943473	0.842624	3.12897e-06	2.61127e-13	3.57167e-06	1.86151e-05	7.81002e-12	0.000304127
CHR7_JGVV5_142_T01	VIT_07s0005g01450	JGVv5.142	Vv07s0005g01450	F6HZ99	BZIP DNA-binding protein BZIP53	1	JGVv5.142.t01; JGVv77.87.t01	11.3784	13.1148	10.8061	11.1425	10.703	12.5013	9.9609	10.3117	-1.97236	1.3588	-2.18961	-0.572278	-0.103155	-0.742073	1.73644	0.336361	1.79832	0.350778	5.40019e-16	3.17569e-12	3.58314e-06	3.76357e-14	8.07587e-11	0.000304227
CHR10_JGVV116_2_T01	VIT_10s0116g00060	JGVV116.2	Vv10s0116g00060	E0CVJ6	NADH dehydrogenase subunit 7	2	JGVv116.2.t01; JGVv56.88.t01; PDVv4.111.t01	10.4525	9.55998	10.0106	10.3915	9.56469	9.49659	7.62061	10.3345	0.83152	-0.894906	0.837958	-0.441963	-0.445893	-1.94408	-0.892575	0.380908	-0.0681047	2.71393	0.000144986	0.104786	3.61516e-06	0.000552249	0.201933	0.000306066
CHR10_JGVV3_351_T01	VIT_10s0003g03930	JGVV3.351	Vv10s0003g03930	D7TKB0	Inositol transporter 2	0	JGVV3.351	9.5323	11.9606	9.65252	11.8458	9.40961	12.4364	9.60243	10.5866	-0.11483	0.590635	-1.84974	0.120223	-0.24291	0.192813	2.42829	2.19323	3.02678	0.984222	6.23621e-05	9.40983e-21	3.63118e-06	0.000262844	9.96632e-19	0.000306351
CHR14_JGVV108_152_T01	VIT_14s0108g01640	JGVv108.152	Vv14s0108g01640	F6H5N4	NADH dehydrogenase ND2	2	JGVv108.152.t01; JGVv33.67.t01	12.277	11.7413	12.4329	12.0238	11.917	11.9125	11.1201	13.2592	0.282543	-0.111312	1.34666	0.155868	-0.515863	-0.79698	-0.535769	-0.409094	-0.00454281	2.1391	0.331357	0.194912	3.63926e-06	0.392402	0.323013	0.000306351
CHR16_JGVV148_20_T01	VIT_16s0148g00260	JGVv148.20	Vv16s0148g00260	F6HWG2	Ser/Thr receptor-like kinase1	4	JGVv148.20.t01; JGVv148.10.t01; JGVv424.1.t01; JGVv2588.1.t01; JGVv258.8.t01; JGVv2254.1.t01; JGVv98.182.t01; JGVv98.176.t01; JGVv148.4.t01; JGVv148.25.t01; JGVv258.4.t01; JGVv294.5.t01; JGVv1467.1.t01; JGVv50.6.t01; JGVv148.14.t01; JGVv307.4.t01; PDVv258.8.t01; JGVv98.174.t01; JGVv148.16.t01; JGVv425.1.t01; JGVv258.7.t01; JGVv307.1.t01; JGVv148.17.t01; JGVv148.11.t01; JGVv148.6.t01; JGVv98.178.t…	6.67398	8.97328	6.92308	7.95239	6.90096	7.93111	7.30797	7.0426	-1.02089	-0.0212811	-0.88851	0.249104	-0.0221217	0.407013	2.29931	1.02931	1.03015	-0.26537	0.0212795	1.79283e-08	3.68857e-06	0.0403058	2.49191e-07	0.00030962
CHR1_JGVV11_308_T01	VIT_01s0011g03520	JGVV11.308	Vv01s0011g03520	D7T949	Constans-like 16	0	JGVV11.308	7.73431	8.51878	7.77765	9.01224	8.31676	10.3555	8.77167	8.35596	0.49346	1.34326	-1.99954	0.0433336	0.539116	0.454904	0.784467	1.23459	2.03874	-0.415703	9.93308e-07	2.53127e-08	3.75108e-06	6.78351e-06	3.43272e-07	0.000313975
CHRUN_JGVV1830_1_T01	VIT_00s1830g00010	JGVv1830.1	Vv00s1830g00010	F6GZG8	Ser/Thr receptor-like kinase1	4	JGVv1830.1.t01; JGVv388.8.t01; JGVv388.2.t01	6.54407	8.28623	6.92655	9.9488	6.95546	9.42824	6.28734	7.0698	1.66257	-0.520562	-2.35843	0.382476	0.0289105	-0.66812	1.74216	3.02225	2.47278	0.782462	5.39292e-11	1.75423e-16	3.84701e-06	1.05258e-09	8.81588e-15	0.000321095
CHR14_JGVV108_33_T01	VIT_14s0108g00340	JGVv108.33	Vv14s0108g00340	F6H5Q7	Leucine Rich Repeat receptor-like kinase	3	JGVv108.33.t01; JGVv108.29.t01; JGVv108.27.t01; JGVv79.18.t01; JGVv108.30.t01	6.57275	9.07757	6.17458	8.10321	6.10371	7.08704	6.17153	6.4046	-0.974358	-1.01617	-0.682431	-0.398177	-0.0708679	0.0678239	2.50481	1.92863	0.983326	0.233071	1.2597e-08	6.09207e-12	3.9377e-06	1.40416e-07	1.48532e-10	0.000327739
CHR2_JGVV33_36_T01	VIT_02s0033g00450	JGVv33.36	Vv02s0033g00450	Q6L9M7	Myb VvMYBA3 [Vitis vinifera]	4	JGVv33.36.t01; JGVv33.33.t01; JGVv33.30.t01; GSVIVT00022662001.t01; JGVv33.31.t01; JGVv33.29.t01; JGVv33.35.t01; GSVIVT00022665001.t01; JGVv33.32.t01	12.6739	14.0629	11.1326	13.6625	9.48149	12.7261	11.4033	13.1299	-0.400435	-0.936445	0.403814	-1.54132	-1.65107	1.9218	1.38905	2.52994	3.24456	1.72657	1.28334e-15	2.12826e-22	3.96754e-06	8.19062e-14	2.93879e-20	0.000328373
CHR12_JGVV57_118_T01	VIT_12s0057g01350	JGVv57.118	Vv12s0057g01350	A5ADW7	Constans-like 9	0	JGVv57.118	11.0521	12.1973	10.9458	10.8954	11.1994	11.9968	11.121	11.3756	-1.30195	1.10149	-0.62125	-0.106266	0.253531	-0.0783283	1.14521	-0.0504802	0.797476	0.254554	1.84216e-08	3.51032e-09	3.96335e-06	1.96094e-07	5.47966e-08	0.000328373
CHR15_JGVV21_49_T01	VIT_15s0021g02270	JGVv21.49	Vv15s0021g02270	D7SLT9	Unknown protein	0	JGVv21.49	7.67248	8.97617	7.90393	8.02917	8.39545	8.21126	8.59606	8.31322	-0.946992	0.182089	0.101958	0.231453	0.491518	0.200609	1.30369	0.125245	-0.184184	-0.282835	0.010144	0.0207406	4.00427e-06	0.0217324	0.0564818	0.000330486
CHR7_JGVV5_149_T01	VIT_07s0005g01520	JGVv5.149	Vv07s0005g01520	D7U2J0	WRKY DNA-binding protein 35	1	JGVv5.149.t01; JGVv28.222.t01; JGVv3.484.t01; JGVv46.134.t01	11.7044	12.466	10.3603	11.7993	9.84364	11.2785	9.83042	9.78452	-0.666772	-0.520791	-1.49395	-1.34405	-0.516679	-0.0132221	0.761658	1.43894	1.43483	-0.0459002	6.04654e-18	5.74539e-11	4.02049e-06	7.50737e-16	1.20665e-09	0.000330901
CHR16_JGVV100_52_T01	VIT_16s0100g00750	JGVv100.52	Vv16s0100g00750	Q6BAX0	Stilbene synthase	3	JGVv100.52.t01; JGVv100.22.t01; JGVv100.21.t01; JGVv100.50.t01; JGVv100.26.t01; JGVv100.18.t01; JGVv100.17.t01; JGVv100.15.t01; JGVv100.25.t01; JGVv100.19.t01; JGVv100.16.t01; JGVv100.13.t01; JGVv100.12.t01; JGVv42.70.t01; JGVv42.69.t01; JGVv42.66.t01; JGVv100.49.t01; JGVv100.46.t01; JGVv100.45.t01; JGVv100.43.t01; JGVv100.41.t01; JGVv100.40.t01; JGVv100.39.t01; JGVv100.37.t01; JGVv100.34.t01; JG…	8.0347	10.622	7.50919	8.66649	7.5019	8.13445	10.7113	10.7977	-1.95548	-0.532043	2.66321	-0.525505	-0.00729399	3.2094	2.58727	1.1573	0.632546	0.0863644	4.17842e-16	6.84985e-09	4.03864e-06	3.00419e-14	1.01817e-07	0.000331471
CHR13_JGVV67_29_T01	VIT_13s0067g03390	JGVv67.29	Vv13s0067g03390	D7T497	Pseudo-response regulator 7 (APRR7)	1	JGVv67.29.t01; JGVv4.445.t01	9.38023	9.81867	8.61743	9.99597	8.15962	10.4607	8.13993	8.62037	0.177301	0.464697	-1.84029	-0.762803	-0.457813	-0.0196852	0.438435	1.37854	2.30105	0.480443	6.54238e-08	2.35529e-12	4.08157e-06	6.06422e-07	6.10515e-11	0.000332227
CHR18_JGVV1_1074_T01	VIT_18s0001g14340	JGVv1.1074	Vv18s0001g14340	E0CQ63	No hit	4	JGVv1.1074.t01; JGVv1.1055.t01; JGVv1.1142.t01; JGVv1.1075.t01; JGVv1.1141.t01;JGVv1.1075.t01; JGVv1.1074.t01	11.1022	9.73462	10.6988	10.1642	10.8949	10.1098	10.0421	10.2498	0.429594	-0.0543755	0.139929	-0.40337	0.196045	-0.852738	-1.3676	-0.534633	-0.785054	0.207613	0.0523686	1.88198e-08	4.06107e-06	0.0856815	2.60603e-07	0.000332227
CHR19_JGVV15_11_T01	VIT_19s0015g00110	JGVv15.11	Vv19s0015g00110	F6I534	CYP71D10	4	JGVv15.11.t01; JGVv15.10.t01; JGVv15.8.t01; JGVv32.21.t01	7.09779	8.55674	7.05635	9.02791	7.74342	10.0648	8.56913	8.1209	0.471162	1.03686	-1.94386	-0.0414414	0.687067	0.82571	1.45895	1.97156	2.32135	-0.448224	0.000199347	1.45665e-09	4.08116e-06	0.000728868	2.40604e-08	0.000332227
CHR3_JGVV17_58_T01	VIT_03s0017g01040	JGVv17.58	Vv03s0017g01040	F6HTJ2	Cis-zeatin O-beta-D-glucosyltransferase	0	JGVv17.58	7.11827	8.3164	7.2463	8.64685	7.25714	8.3803	7.67575	7.2815	0.330445	-0.266547	-1.0988	0.128026	0.0108386	0.418611	1.19813	1.40055	1.12317	-0.394248	0.0569377	1.32788e-09	4.11631e-06	0.09181	2.21814e-08	0.000334134
CHR10_JGVV116_16_T01	VIT_10s0116g00410	JGVV116.16	Vv10s0116g00410	F6H7K2	Gibberellin 2-beta-dioxygenase 7	1	JGVv116.16.t01; JGVv49.26.t01; JGVv49.25.t01	7.93847	10.8552	8.39546	10.2739	8.40653	8.58673	8.63719	9.23346	-0.581299	-1.68713	0.646732	0.456985	0.0110749	0.230663	2.91668	1.8784	0.1802	0.59627	0.00341875	3.05886e-09	4.12924e-06	0.00863011	4.80283e-08	0.000334264
CHR18_JGVV1_210_T01	VIT_18s0001g03430	JGVv1.210	Vv18s0001g03430	Q2PGC5	Flavonol synthase	0	JGVv1.210	11.9296	9.88789	12.2912	9.70181	12.8234	11.0902	12.1823	11.3779	-0.186081	1.38838	0.287757	0.361592	0.532249	-0.641093	-2.04169	-2.58936	-1.73323	-0.804378	7.81346e-10	9.0301e-21	4.14552e-06	1.16316e-08	9.59854e-19	0.000334666
CHR11_JGVV16_287_T01	VIT_11s0016g03240	JGVv16.287	Vv11s0016g03240	F6HGL4	Avr9/Cf-9 rapidly elicited protein 146	0	JGVv16.287	13.4608	11.8058	13.17	11.5222	12.8024	12.0155	13.9031	13.789	-0.283611	0.493287	1.7735	-0.290764	-0.367567	1.10065	-1.65496	-1.64781	-0.786957	-0.114105	4.9996e-13	1.65684e-12	4.1668e-06	1.5989e-11	4.40253e-11	0.000335467
CHR4_JGVV23_99_T01	VIT_04s0023g02900	JGVv23.99	Vv04s0023g02900	F6GWQ4	Ferulate-5-hydroxylase	0	JGVv23.99	8.8025	11.2978	8.51765	8.89563	8.62742	9.99465	11.5476	11.5422	-2.40217	1.09901	1.54753	-0.28485	0.109772	2.92018	2.4953	0.377986	1.36723	-0.00542088	7.55451e-15	9.90453e-08	4.27623e-06	3.88236e-13	1.20692e-06	0.000339826
CHR6_JGVV4_254_T01	VIT_06s0004g05790	JGVv4.254	Vv06s0004g05790	F6GUV9	Unknown protein	0	JGVv4.254	7.11227	7.48201	7.48942	7.45104	8.10889	8.25383	10.8451	9.10034	-0.0309683	0.802782	0.846515	0.377156	0.61947	2.73617	0.369748	-0.0383764	0.144936	-1.74472	3.94364e-16	0.0207513	4.2575e-06	2.8535e-14	0.0564902	0.000339826
CHR10_JGVV42_66_T01	VIT_10s0042g00890	JGVV42.66	Vv10s0042g00890	F6HIR9	Stilbene synthase 1 [Vitis vinifera]	4	JGVv42.66.t01; JGVv42.70.t01; JGVv42.69.t01; JGVv42.68.t01; JGVv42.64.t01; JGVv100.52.t01; JGVv100.50.t01; JGVv100.37.t01; JGVv100.22.t01; JGVv100.21.t01; JGVv100.18.t01; JGVv100.15.t01; JGVv42.61.t01; JGVv100.39.t01; JGVv100.46.t01; JGVv100.43.t01; JGVv100.36.t01; JGVv100.34.t01; JGVv100.33.t01; JGVv100.32.t01; JGVv100.31.t01; JGVv100.25.t01; JGVv100.19.t01; JGVv100.16.t01; JGVv100.13.t01; JGVv1…	7.76282	10.2249	7.41363	8.36562	7.34444	8.31471	8.50309	9.20537	-1.85932	-0.0509113	0.890663	-0.349194	-0.0691856	1.15865	2.46212	0.951991	0.970266	0.702281	8.13174e-11	5.17544e-14	4.23356e-06	1.52277e-09	1.73198e-12	0.000339826
CHR14_JGVV60_175_T01	VIT_14s0060g00820	JGVv60.175	Vv14s0060g00820	A5AIE0	3-beta hydroxysteroid dehydrogenase	0	JGVv60.175	8.83262	11.0101	8.70805	11.3373	8.19002	11.301	8.62084	9.58461	0.32715	-0.0363235	-1.71634	-0.124564	-0.518031	0.430816	2.17751	2.62922	3.11093	0.96377	3.1547e-05	1.03833e-19	4.27844e-06	0.000145092	9.26972e-18	0.000339826
CHR15_JGVV107_18_T01	VIT_15s0107g00270	JGVv107.18	Vv15s0107g00270	F6I1R3	Mechanosensitive ion channel	1	JGVv107.18.t01; JGVv16.120.t01; JGVv16.119.t01	7.10875	8.63412	7.48411	8.77666	7.31646	9.17172	7.54152	7.46458	0.142535	0.395065	-1.70714	0.375356	-0.167648	0.22506	1.52537	1.29255	1.85526	-0.0769375	0.000471617	1.53078e-11	4.25215e-06	0.00155227	3.50927e-10	0.000339826
CHR6_JGVV4_646_T01	VIT_06s0004g01460	JGVv4.646	Vv06s0004g01460	F6GUC9	Lipoxygenase LOX2	4	JGVv4.646.t01; JGVv4.647.t01; JGVv4.644.t01; JGVv4.642.t01; JGVv4.645.t01; JGVv4.641.t01	7.07183	10.0711	7.05296	11.1036	6.63926	9.92441	7.28449	8.44102	1.03253	-1.17923	-1.48339	-0.0188691	-0.413708	0.645235	2.99928	4.05067	3.28515	1.15653	6.44532e-05	2.11928e-19	4.3526e-06	0.0002705	1.78928e-17	0.000344789
CHRUN_JGVV173_14_T01	VIT_00s0173g00170	JGVv173.14	Vv00s0173g00170	F6HD03	Ribosomal protein S7 30S	4	JGVv173.14.t01; JGVv198.4.t01; JGVv70.75.t01; JGVv99.52.t01; JGVv70.74.t01; PDVv12.11.t01; GSVIVT00022749001.t01; JGVv70.73.t01; JGVv33.68.t01; JGVv33.67.t01	11.0732	10.6294	11.0245	10.7742	9.9375	10.8048	8.4948	11.3518	0.144818	0.030531	0.547051	-0.0486337	-1.08702	-1.4427	-0.443742	-0.25029	0.867263	2.85702	0.000310731	0.00203955	4.46642e-06	0.00107556	0.00836369	0.000351918
CHR13_JGVV67_102_T01	VIT_13s0067g02300	JGVv67.102	Vv13s0067g02300	D7T4G4	Hypoxia-responsive	0	JGVv67.102	14.0064	10.2551	14.7364	9.90568	14.8747	11.1044	14.7443	12.4688	-0.349415	1.19869	1.36446	0.730026	0.138333	-0.13041	-3.75126	-4.8307	-3.77034	-2.27547	8.59529e-09	9.29295e-27	4.46489e-06	9.99964e-08	2.98485e-24	0.000351918
CHR16_GSVIVT00028793001_T01	VIT_16s0050g01820	GSVIVT00028793001	Vv16s0050g01820	E0CUQ6	No hit	0	GSVIVT00028793001	7.04433	9.1932	6.82298	8.20807	6.90531	7.39353	7.01184	7.36524	-0.985128	-0.814546	-0.028289	-0.221345	0.0823247	0.106529	2.14887	1.38509	0.488217	0.353399	2.51295e-06	1.18385e-11	4.49504e-06	1.53457e-05	2.77863e-10	0.000353231
CHR12_JGVV35_14_T01	VIT_12s0035g02150	JGVv35.14	Vv12s0035g02150	A5C425	ferric reduction oxidase 7 FRO7	0	JGVv35.14	9.53977	10.2934	9.92827	10.4426	10.2446	10.3597	10.7402	10.5051	0.149296	-0.0829545	0.145395	0.388497	0.316295	0.495639	0.753582	0.514381	0.115131	-0.235114	1.48674e-09	1.79559e-05	4.50712e-06	2.06452e-08	0.000135668	0.000353241
CHR8_JGVV7_392_T01	VIT_08s0007g04860	JGVv7.392	Vv08s0007g04860	F6HKC4	Nodulin family protein	0	JGVv7.392	9.34743	12.4785	9.23687	11.449	9.53571	11.1682	10.9769	11.588	-1.02943	-0.280793	0.419771	-0.110558	0.298839	1.44116	3.13103	2.21216	1.63252	0.611138	0.000111237	1.10615e-15	4.56672e-06	0.000438216	4.81395e-14	0.000356024
CHR16_JGVV100_42_T01	VIT_16s0100g00860	JGVv100.42	Vv16s0100g00860	Q6BAC3	Chalcone synthase	4	JGVv100.46.t01; JGVv100.42.t01; JGVv100.36.t01; JGVv100.40.t01; JGVv100.32.t01; JGVv100.30.t01; JGVv100.43.t01; JGVv100.41.t01; JGVv100.37.t01; JGVv100.33.t01; JGVv100.31.t01; JGVv100.28.t01; JGVv42.70.t01; JGVv42.69.t01; JGVv42.66.t01; JGVv100.50.t01; JGVv100.38.t01; JGVv100.21.t01; JGVv100.18.t01; JGVv100.15.t01; JGVv42.64.t01; JGVv100.45.t01; JGVv100.39.t01; JGVv100.20.t01; JGVv100.52.t01; JGV…	8.55529	11.3258	8.38716	9.25021	8.38901	9.47204	9.85077	10.4404	-2.0756	0.221825	0.968405	-0.168128	0.00185159	1.46176	2.77053	0.863054	1.08303	0.589669	1.63742e-08	2.55597e-11	4.56571e-06	1.76462e-07	5.64491e-10	0.000356024
CHR13_JGVV19_171_T01	VIT_13s0019g03520	JGVv19.171	Vv13s0019g03520	F6HNL0	No hit	0	JGVv19.171	9.70548	11.9631	9.46655	9.93387	9.80296	9.44825	9.95168	11.1969	-2.02925	-0.485622	1.74864	-0.238934	0.336411	0.148722	2.25764	0.467327	-0.354706	1.24521	7.31286e-07	1.1173e-07	4.61556e-06	5.15371e-06	1.34485e-06	0.000358884
CHRUN_JGVV386_5_T01	VIT_00s0386g00050	JGVv386.5	Vv00s0386g00050	F6I7H7	Xyloglucan endotransglucosylase/hydrolase precursor	0	JGVv386.5	9.36863	12.1502	8.81643	10.5888	8.30211	9.10697	8.6233	8.04158	-1.56134	-1.48185	-1.06539	-0.552197	-0.514326	0.321191	2.78153	1.77239	0.804865	-0.581713	6.49969e-10	2.94035e-07	4.67534e-06	9.85458e-09	3.28124e-06	0.000362578
CHR4_JGVV8_85_T01	VIT_04s0008g00960	JGVv8.85	Vv04s0008g00960	D7STN7	Calcineurin B protein 10	0	JGVv8.85	9.18722	9.99435	8.80918	9.51066	8.74802	10.4924	8.83968	8.85907	-0.48369	0.981763	-1.63335	-0.378033	-0.0611657	0.0916632	0.807127	0.701471	1.7444	0.0193883	7.11651e-07	1.31822e-10	4.71582e-06	5.03575e-06	2.60558e-09	0.00036476
CHR14_JGVV6_160_T01	VIT_14s0006g02610	JGVv6.160	Vv14s0006g02610	F6HSQ6	Unknown protein	0	JGVv6.160	7.17597	10.6426	7.19725	8.84361	7.28978	9.08548	7.2686	8.91012	-1.79895	0.241873	-0.175355	0.0212855	0.0925319	-0.0211821	3.46659	1.64635	1.7957	1.64152	2.0295e-05	3.05802e-19	4.81225e-06	9.81857e-05	2.52415e-17	0.00037028
CHR19_JGVV138_6_T01	VIT_19s0138g00110	JGVv138.6	Vv19s0138g00110	F6GX42	1,3-beta-glucan synthase	0	JGVv138.6	7.93802	6.28917	7.1324	6.34819	6.47912	6.599	6.46924	6.43146	0.059019	0.250803	-0.167537	-0.805626	-0.653274	-0.00988036	-1.64885	-0.784202	0.119875	-0.0377819	0.000952109	8.68411e-06	4.79984e-06	0.00286513	7.0771e-05	0.00037028
CHR12_JGVV28_192_T01	VIT_12s0028g02000	JGVv28.192	Vv12s0028g02000	F6H507	Triacylglycerol lipase	0	JGVv28.192	9.365	11.3015	9.9782	12.235	10.0932	12.4554	10.0253	10.8562	0.933456	0.220418	-1.59918	0.613201	0.11504	-0.0679412	1.93652	2.25677	2.36215	0.830905	4.39611e-09	1.65884e-21	5.02788e-06	5.50212e-08	1.93749e-19	0.000385867
CHR1_JGVV137_47_T01	VIT_01s0137g00360	JGVV137.47	Vv01s0137g00360	F6GVP5	Transducin family protein / WD-40 repeat	0	JGVV137.47	11.5833	9.90042	11.6651	9.59626	11.5804	9.94872	10.3328	9.68425	-0.304166	0.35246	-0.264465	0.0817177	-0.0846549	-1.24758	-1.68292	-2.06881	-1.63169	-0.648574	1.9598e-07	1.5391e-20	5.18895e-06	1.61294e-06	1.57918e-18	0.000397197
CHR18_GSVIVT00009606001_T01	VIT_18s0001g11550	GSVIVT00009606001	Vv18s0001g11550	E0CPW3	Unknown	0	GSVIVT00009606001	9.45285	9.10297	9.10326	8.94389	7.89966	8.9485	8.3185	11.0535	-0.159074	0.00460231	2.10504	-0.349587	-1.2036	0.418832	-0.349882	-0.159369	1.04883	2.73505	0.000238518	0.000306759	5.21757e-06	0.000852779	0.00165445	0.000397329
CHR18_JGVV1_1147_T01	VIT_18s0001g15130	JGVv1.1147	Vv18s0001g15130	F6GZU8	WD40 repeat protein	3	JGVv1.1147.t01; GSVIVT00009994001.t01; GSVIVT00009993001.t01	7.33773	10.0592	7.47576	9.80972	7.37165	8.02725	7.49308	8.87698	-0.249499	-1.78247	0.84973	0.138022	-0.104104	0.121429	2.72149	2.33397	0.6556	1.3839	1.17273e-06	2.81859e-15	5.20877e-06	7.82612e-06	1.13011e-13	0.000397329
CHR4_JGVV43_38_T01	VIT_04s0043g00560	JGVv43.38	Vv04s0043g00560	F6HI20	DD1A protein	0	JGVv43.38	7.38514	8.53655	7.76602	8.70293	7.7834	7.95569	8.18936	7.49561	0.166378	-0.747237	-0.46008	0.380878	0.0173851	0.405951	1.15141	0.936911	0.172289	-0.693742	0.14856	0.0015163	5.282e-06	0.20218	0.00649655	0.000401201
CHR8_JGVV56_88_T01	VIT_08s0056g01050	JGVv56.88	Vv08s0056g01050	F6HMW3	NADH-plastoquinone oxidoreductase SU I	0	JGVv56.88	9.01348	7.91313	8.67978	8.2018	7.46342	NaN	6.79376	10.2189	0.288668	#VALUE!	#VALUE!	-0.333708	-1.21636	-0.669656	-1.10035	-0.477978	#VALUE!	3.42511	0.173529	0.0847391	5.31268e-06	0.229646	0.171287	0.000402497
CHR11_JGVV16_430_T01	VIT_11s0016g04810	JGVv16.430	Vv11s0016g04810	F6HH67	BAS1 (PHYB activation tagged suppressor 1)	0	JGVv16.430	7.12478	8.69813	8.03293	9.35154	8.04175	9.50758	7.79348	7.53781	0.653412	0.156042	-1.96978	0.908148	0.00881752	-0.248265	1.57335	1.31861	1.46584	-0.255674	5.82911e-09	2.02311e-11	5.39416e-06	7.07393e-08	4.54968e-10	0.000407625
CHR6_JGVV4_288_T01	VIT_06s0004g05380	JGVv4.288	Vv06s0004g05380	A5AYP2	Tropinone reductase	4	JGVv4.288.t01; JGVv4.293.t01; JGVv4.294.t01; JGVv4.292.t01; JGVv4.287.t01; JGVv4.286.t01; GSVIVT00024877001.t01	9.27999	13.4618	9.47216	14.0171	9.02174	12.4436	9.29802	11.3337	0.555247	-1.57348	-1.10986	0.192177	-0.450424	0.276283	4.18183	4.5449	3.42185	2.0357	8.48152e-07	1.20226e-22	5.41191e-06	5.87917e-06	1.7246e-20	0.000407923
CHR18_JGVV1_738_T01	VIT_18s0001g10730	JGVv1.738	Vv18s0001g10730	E0CP79	Unknown protein	0	JGVv1.738	12.5598	13.1473	12.771	12.5577	13.0599	13.0744	13.05	13.0689	-0.589558	0.516635	-0.00543364	0.211132	0.288938	-0.00986912	0.587455	-0.213236	0.0144608	0.0188963	2.6032e-07	0.0446819	5.44842e-06	2.06731e-06	0.103842	0.00040963
CHR8_JGVV40_65_T01	VIT_08s0040g02700	JGVv40.65	Vv08s0040g02700	D7TQE5	Heavy-metal-associated domain-containing protein	2	JGVv40.65.t01; JGVv4.412.t01	11.1376	9.00162	12.1444	9.08612	11.2674	9.23692	9.98078	9.03253	0.0845015	0.150805	-0.204397	1.0068	-0.876998	-1.28662	-2.13598	-3.05827	-2.03047	-0.948251	1.66335e-05	1.66181e-19	5.58503e-06	8.23453e-05	1.44007e-17	0.000418076
CHR18_JGVV1_456_T01	VIT_18s0001g07700	JGVv1.456	Vv18s0001g07700	E0CRX8	Ethylene-inducible CTR1	0	JGVv1.456	9.37789	11.5646	9.34512	10.7975	9.13426	10.7741	10.0647	10.6867	-0.767043	-0.023464	-0.0873723	-0.032766	-0.210855	0.930472	2.1867	1.45242	1.63981	0.621968	0.000200661	1.86855e-19	5.58906e-06	0.000733128	1.59583e-17	0.000418076
CHR19_JGVV15_147_T01	VIT_19s0015g01670	JGVv15.147	Vv19s0015g01670	F6I4W4	Phenylalanine-tRNA ligase	4	JGVv15.147.t01; JGVv15.147.t01; JGVv15.145.t01; GSVIVT00014816001.t01; JGVv15.142.t01; JGVv15.140.t01; JGVv15.141.t01; GSVIVT00014807001.t01	9.91226	9.20594	10.672	9.76258	10.9486	9.8895	9.33656	9.80322	0.556638	0.126919	-0.0862738	0.759697	0.276629	-1.61202	-0.706313	-0.909372	-1.05908	0.466661	3.51284e-08	6.48914e-06	5.60514e-06	3.4787e-07	5.4659e-05	0.00041822
CHR7_JGVV31_178_T01	VIT_07s0031g01980	JGVv31.178	Vv07s0031g01980	D7SW99	Ethylene-responsive transcription factor aba repressor 1 abr1/erf111	0	JGVv31.178	10.5533	12.7163	9.78657	9.71281	10.3579	9.53397	10.9474	11.7941	-3.00344	-0.178842	2.26009	-0.766715	0.571372	0.589465	2.16297	-0.0737506	-0.823965	0.846661	2.1663e-10	0.00144162	5.69369e-06	3.71131e-09	0.00623261	0.000423757
CHR19_JGVV85_13_T01	VIT_19s0085g01110	JGVv85.13	Vv19s0085g01110	F6H9S0	Aspartyl protease	0	JGVv85.13	10.1524	8.60341	8.66303	7.77232	7.51595	7.55275	7.6253	7.35369	-0.831093	-0.219561	-0.199066	-1.48933	-1.14707	0.10935	-1.54894	-0.890712	0.036801	-0.271615	1.5245e-16	2.11403e-08	6.01622e-06	1.25136e-14	2.90827e-07	0.000446636
CHR18_JGVV76_13_T01	VIT_18s0076g00250	JGVv76.13	Vv18s0076g00250	Q9SQK4	Sucrose-proton symporter 2 SUC2	0	JGVv76.13	10.4113	10.9099	10.551	9.46632	10.6716	9.80195	9.87291	9.89593	-1.44358	0.335629	0.093983	0.139744	0.120567	-0.798662	0.498645	-1.08468	-0.86962	0.023025	2.41006e-05	0.00100203	6.06615e-06	0.000114405	0.00457158	0.000449214
CHR15_JGVV46_282_T01	VIT_15s0046g00490	JGVv46.282	Vv15s0046g00490	F6I6E1	Wax synthase	2	JGVv46.282.t01; JGVv46.276.t01; JGVv46.274.t01; JGVv46.279.t01	7.6956	13.5064	8.53388	13.9508	7.83165	13.7453	7.76094	12.1013	0.444359	-0.205459	-1.64399	0.838274	-0.702229	-0.070706	5.81083	5.41692	5.91369	4.3404	1.53336e-09	7.43802e-38	6.18541e-06	2.12428e-08	1.37102e-33	0.000456901
CHR12_RANDOM_JGVV99_26_T01	VIT_12s0142g00760	JGVv99.26	Vv12s0142g00760	F6HRC9	Leucine-rich repeat protein kinase	3	JGVv99.26.t01; JGVv35.188.t01; JGVv34.4.t01; JGVv34.1.t01; JGVv35.184.t01; JGVv99.27.t01; JGVv99.29.t01; JGVv35.185.t01; JGVv37.62.t01; JGVv84.51.t01; JGVv84.50.t01; JGVv35.176.t01; JGVv35.180.t01	7.2288	9.9795	7.75957	9.95208	7.6002	10.5264	7.78096	8.04055	-0.0274152	0.574312	-2.48584	0.530769	-0.159371	0.180762	2.7507	2.19252	2.9262	0.259597	0.000316578	1.47888e-14	6.22362e-06	0.00109312	5.33588e-13	0.000458577
CHR3_JGVV180_25_T01	VIT_03s0180g00040	JGVv180.25	Vv03s0180g00040	F6I5Z1	Cyclin D3_2	2	JGVv180.25.t01; JGVv97.44.t01; JGVv194.26.t01	10.6703	8.41801	10.665	8.67816	8.95544	8.20195	7.58371	7.71075	0.260153	-0.476208	-0.491197	-0.00527482	-1.70958	-1.37173	-2.25229	-1.98686	-0.753488	0.127043	1.3886e-10	3.80035e-09	6.2547e-06	2.47336e-09	5.88884e-08	0.00045972
CHR8_PDVV56_84_T01	VIT_08s0056g00900	PDVv56.84	Vv08s0056g00900		DNA-directed RNA polymerase subunit beta	0	PDVv56.84	11.0985	10.5648	11.122	10.4036	10.7025	10.8386	9.34899	11.9418	-0.16115	0.435016	1.10314	0.0235737	-0.419537	-1.3535	-0.533697	-0.718421	0.136132	2.59278	0.714552	0.369077	6.35669e-06	0.74876	0.513017	0.000466057
CHR19_JGVV15_10_T01	VIT_19s0015g00100	JGVv15.10	Vv19s0015g00100	F6I533	CYP71D51v2	3	JGVv15.10.t01; JGVv15.11.t01	6.73381	9.26597	6.68022	9.27064	6.78781	10.2511	7.10336	7.85743	0.00467266	0.980497	-2.39371	-0.0535854	0.107584	0.315553	2.53216	2.59042	3.46333	0.754073	0.000757172	1.56892e-17	6.44349e-06	0.00234189	9.36597e-16	0.000471252
CHR4_JGVV8_171_T01	VIT_04s0008g01840	JGVv8.171	Vv04s0008g01840	A5AEM6	TT2 (transparent testa 2)	1	JGVv8.171.t01; JGVv8.169.t01; JGVv8.167.t01; JGVv8.168.t01; JGVv16.109.t01; JGVv2.120.t01; JGVv127.17.t01; JGVv11.186.t01	7.70018	7.52427	7.65941	7.28123	7.69574	7.56426	8.12879	9.16973	-0.243043	0.283026	1.60547	-0.0407762	0.0363317	0.433051	-0.17591	-0.378176	-0.131481	1.04094	4.36411e-11	0.589274	6.47604e-06	8.73118e-10	0.712102	0.000472463
CHR5_JGVV94_19_T01	VIT_05s0094g00220	JGVv94.19	Vv05s0094g00220	F6HB09	Chitinase class IV	4	JGVv94.19.t01; JGVv94.22.t01; JGVv94.32.t01; JGVv94.23.t01; JGVv94.24.t01	9.12465	10.5362	9.73723	9.34335	10.3129	9.19716	10.3249	10.1025	-1.19281	-0.146181	0.905337	0.612575	0.575692	0.0119792	1.4115	-0.393884	-1.11576	-0.2224	0.0348078	0.568567	6.59066e-06	0.060873	0.694694	0.000479641
CHR17_JGVV0_662_T01	VIT_17s0000g02970	JGVv0.662	Vv17s0000g02970	F6GTS8	MATE efflux family protein	2	JGVv0.662.t01; JGVv0.660.t01	6.82141	9.64049	6.42746	7.79974	6.12868	7.29664	6.18628	6.21969	-1.84075	-0.503101	-1.07695	-0.393956	-0.29878	0.0576034	2.81908	1.37228	1.16796	0.0334112	1.08483e-10	1.86793e-09	6.6235e-06	1.98617e-09	3.02783e-08	0.000480847
CHR9_JGVV70_75_T01	VIT_09s0070g00920	JGVv70.75	Vv09s0070g00920	D7U8C4	Ribosomal protein S12 30S	4	JGVv173.14.t01; JGVv70.75.t01; PDVv12.11.t01; JGVv198.4.t01; JGVv33.67.t01; GSVIVT00022749001.t01;JGVv70.75.t01; JGVv173.14.t01; JGVv99.52.t01; JGVv70.73.t01; JGVv33.68.t01; JGVv70.74.t01	11.1612	10.6877	11.2768	10.685	10.1888	10.9529	8.83429	11.5006	-0.00271356	0.267928	0.547704	0.115599	-1.08796	-1.35453	-0.473479	-0.591791	0.764098	2.66634	0.01396	0.048821	6.90759e-06	0.0283946	0.111488	0.000500242
CHR15_JGVV21_190_T01	VIT_15s0021g00650	JGVv21.190	Vv15s0021g00650	F6GVF3	Purine permease 11 PUP11	1	JGVv21.190.t01; JGVv14.14.t01	11.4456	11.7202	11.0198	11.4573	11.6485	11.2907	12.6337	11.9097	-0.262939	-0.166588	0.618963	-0.425728	0.628677	0.985192	0.274676	0.437466	-0.3578	-0.724029	4.39268e-10	0.210087	6.94442e-06	6.96228e-09	0.34193	0.000501461
CHR15_JGVV48_231_T01	VIT_15s0048g00550	JGVv48.231	Vv15s0048g00550	D7U7V5	Abnormal floral organs	2	JGVv48.231.t01; JGVv154.6.t01	8.04424	11.3888	8.60843	10.8832	9.1559	9.96347	9.04961	10.2294	-0.505599	-0.919739	0.265894	0.564186	0.54747	-0.106287	3.34457	2.27478	0.807572	1.17975	0.533862	4.77514e-14	6.95837e-06	0.586564	1.60895e-12	0.000501461
CHR9_JGVV2_626_T01	VIT_09s0002g06980	JGVv2.626	Vv09s0002g06980	D7U138	Chloroplast post-illumination chlorophyll fluorescence increase protein	0	JGVv2.626	9.35361	11.73	9.56482	11.9558	9.57596	11.801	10.1041	10.8469	0.225728	-0.154745	-0.954144	0.211208	0.011141	0.528093	2.37641	2.39093	2.22505	0.742811	0.427979	4.6162e-19	7.02231e-06	0.486583	3.64729e-17	0.000503612
CHR18_JGVV41_132_T01	VIT_18s0041g00850	JGVv41.132	Vv18s0041g00850	F6I3X7	Non-symbiotic hemoglobin class 1	3	JGVv41.132.t01; JGVv41.125.t01; JGVv41.117.t01; JGVv68.7.t01; JGVv63.183.t01; JGVv96.39.t01	7.36885	7.60388	7.23121	7.19343	7.36372	7.03164	8.67339	7.27547	-0.410448	-0.161796	0.243835	-0.13764	0.132513	1.30967	0.235034	-0.0377747	-0.332085	-1.39792	8.04115e-06	0.000474338	7.02146e-06	4.31245e-05	0.00240341	0.000503612
CHR12_JGVV55_89_T01	VIT_12s0055g01140	JGVv55.89	Vv12s0055g01140	F6H1N9	Lipid transfer protein	0	JGVv55.89	10.8231	9.18182	10.4971	8.99721	10.349	9.02767	10.4008	10.1664	-0.18461	0.0304614	1.13878	-0.32596	-0.148123	0.0517975	-1.64124	-1.49989	-1.32131	-0.234329	0.00017019	1.58487e-15	7.0459e-06	0.000634675	6.70958e-14	0.000504081
CHRUN_PDVV246_2_T01	VIT_00s0246g00040	PDVv246.2	Vv00s0246g00040		No hit	0	PDVv246.2	10.1728	10.5705	10.1115	10.2067	9.53089	10.5073	9.6783	12.182	-0.363742	0.30053	1.67474	-0.0613496	-0.580583	0.147407	0.397669	0.0952766	0.976389	2.50372	0.000939894	4.56158e-08	7.13006e-06	0.00283436	5.89395e-07	0.000507643
CHR16_JGVV100_15_T01	VIT_16s0100g01170	JGVv100.15	Vv16s0100g01170	Q6BAR3	Stilbene synthase 1 [Vitis vinifera]	4	JGVv100.18.t01; JGVv100.15.t01; JGVv100.52.t01; JGVv100.50.t01; JGVv100.49.t01; JGVv100.45.t01; JGVv100.39.t01; JGVv100.21.t01; JGVv100.20.t01; JGVv100.51.t01; JGVv100.33.t01; JGVv100.29.t01; JGVv100.25.t01; JGVv100.19.t01; JGVv100.17.t01; JGVv100.16.t01; JGVv100.13.t01; JGVv100.12.t01; JGVv100.31.t01; JGVv100.26.t01; JGVv100.22.t01; JGVv42.70.t01; JGVv42.69.t01; JGVv42.65.t01; JGVv42.61.t01; JGV…	8.60676	11.2187	8.46305	9.3762	8.87935	9.19488	11.0779	11.7415	-1.84251	-0.181321	2.54663	-0.143713	0.416294	2.19855	2.61195	0.913152	0.315537	0.66361	2.75781e-15	2.61685e-10	7.12449e-06	1.59167e-13	4.90037e-09	0.000507643
CHR12_GSVIVT00029661001_T01	VIT_12s0055g00080	GSVIVT00029661001	Vv12s0055g00080	D7ST76	Photosystem II PsbD	0	GSVIVT00029661001	9.8448	9.588	9.61009	9.7757	9.16268	9.6269	8.73266	11.0766	0.187695	-0.148796	1.44974	-0.234704	-0.44741	-0.430027	-0.256796	0.165604	0.464218	2.34398	0.451911	0.00144078	7.17426e-06	0.509655	0.00622988	0.000509562
CHRUN_JGVV262_1_T01	VIT_00s0262g00010	JGVv262.1	Vv00s0262g00010	E0CW16	Receptor kinase RK20-1	2	JGVv262.1.t01; JGVv437.1.t01; JGVv2745.1.t01; JGVv2485.1.t01; JGVv437.5.t01; JGVv429.1.t01; JGVv262.5.t01; JGVv262.8.t01; JGVv409.1.t01	7.20955	8.40387	7.33562	7.47405	7.2094	7.30686	7.72321	7.16199	-0.929821	-0.167191	-0.144868	0.126075	-0.126223	0.513812	1.19432	0.138423	0.0974539	-0.561226	0.00206629	0.0430723	7.27074e-06	0.00562134	0.100863	0.000515176
CHR16_JGVV148_2_T01	VIT_16s0148g00030	JGVv148.2	Vv16s0148g00030	F6HWE2	Receptor-like protein kinase LRK14	4	JGVv148.2.t01; JGVv258.9.t01; JGVv98.181.t01; JGVv424.2.t01; JGVv294.1.t01; JGVv148.3.t01; JGVv148.24.t01; JGVv258.1.t01; JGVv148.9.t01; JGVv294.2.t01; JGVv98.175.t01; JGVv424.3.t01; JGVv258.2.t01; JGVv50.3.t01; JGVv258.5.t01; JGVv307.3.t01; JGVv148.29.t01; JGVv148.18.t01; JGVv148.12.t01; JGVv98.173.t01; JGVv50.99.t01; PDVv1614.1.t01; JGVv13.95.t01; JGVv13.93.t01; JGVv13.92.t01; JGVv148.15.t01; J…	7.23698	9.36565	6.75359	8.40739	6.58455	7.79291	6.83221	6.9736	-0.958261	-0.614479	-0.819308	-0.483394	-0.169041	0.247663	2.12866	1.6538	1.20836	0.141388	2.59312e-09	8.00896e-13	7.34404e-06	3.40529e-08	2.22848e-11	0.000519125
CHR11_JGVV52_55_T01	VIT_11s0052g01270	JGVv52.55	Vv11s0052g01270	F6GXE1	Xyloglucan endotransglycosylase 6	3	JGVv52.55.t01; JGVv52.62.t01; JGVv52.52.t01; JGVv52.48.t01; JGVv52.60.t01; JGVv52.56.t01; JGVv52.64.t01; JGVv52.57.t01; JGVv52.54.t01; JGVv52.50.t01; JGVv52.49.t01; JGVv52.63.t01; JGVv52.51.t01; JGVv62.19.t01; JGVv52.59.t01; JGVv3.226.t01; JGVv52.61.t01	11.7007	9.9086	9.69938	10.009	9.05218	8.21152	7.95037	7.9151	0.100367	-1.79745	-0.296419	-2.00133	-0.647203	-1.10181	-1.79211	0.30959	-0.840653	-0.0352604	6.32737e-18	3.74068e-05	7.36876e-06	7.79058e-16	0.000260701	0.00051963
CHR5_JGVV77_127_T01	VIT_05s0077g01560	JGVv77.127	Vv05s0077g01560	D7SY76	Pathogenesis protein 10.3 [Vitis quinquangularis]	4	JGVv77.127.t01; JGVv77.128.t01; JGVv77.126.t01; JGVv77.125.t01; JGVv77.124.t01; JGVv77.129.t01	8.84781	12.2363	7.2479	11.2211	7.43164	10.8066	11.1583	12.3317	-1.01517	-0.414514	1.5251	-1.59991	0.183743	3.72665	3.38845	3.97319	3.37493	1.17339	6.77444e-13	3.57501e-18	7.39313e-06	2.10499e-11	2.3955e-16	0.000520107
CHR8_JGVV7_378_T01	VIT_08s0007g05010	JGVv7.378	Vv08s0007g05010	F6HKB6	Unknown protein	0	JGVv7.378	8.7332	12.3263	8.31743	12.0951	7.75702	10.8778	8.01521	9.8343	-0.231263	-1.21728	-1.04347	-0.415773	-0.560412	0.258192	3.59311	3.77762	3.12075	1.81909	6.82794e-10	5.86057e-24	7.41673e-06	1.03311e-08	1.04957e-21	0.000520528
CHR11_JGVV37_6_T01	VIT_11s0037g00070	JGVv37.6	Vv11s0037g00070	D7U1A1	NADP-dependent glyceraldehyde-3-phosphate dehydrogenase	4	JGVv37.6.t01; JGVv21.43.t01; JGVv133.4.t01; JGVv8.542.t01	10.8683	13.8856	10.6592	14.185	10.29	14.07	11.4191	13.6202	0.299394	-0.114946	-0.44984	-0.209067	-0.369176	1.12912	3.01728	3.52574	3.77997	2.20101	0.208788	1.54132e-29	7.49453e-06	0.267191	1.01213e-26	0.000524741
CHR1_JGVV11_186_T01	VIT_01s0011g04760	JGVV11.186	Vv01s0011g04760	A8VPW4	Myb domain protein 4	0	JGVV11.186	11.604	13.1787	12.1447	14.0872	12.845	13.588	11.9161	12.839	0.908548	-0.499208	-0.749045	0.540663	0.700271	-0.928827	1.57465	1.94253	0.743051	0.922834	5.39169e-12	3.45894e-18	7.63457e-06	1.33103e-10	2.3336e-16	0.000529721
CHR11_JGVV16_282_T01	VIT_11s0016g03190	JGVv16.282	Vv11s0016g03190	D7TBH2	Unknown	0	JGVv16.282	9.56657	11.819	9.58481	10.28	9.80587	10.5536	10.635	10.9315	-1.53898	0.273572	0.377899	0.018243	0.221057	0.829092	2.25245	0.695226	0.74774	0.296548	3.93706e-06	2.27832e-10	7.61809e-06	2.28432e-05	4.31567e-09	0.000529721
CHR15_JGVV48_142_T01	VIT_15s0048g01490	JGVv48.142	Vv15s0048g01490	F6I339	Geraniol 10-hydroxylase	3	JGVv48.142.t01; JGVv48.138.t01; JGVv48.137.t01; JGVv48.143.t01; JGVv48.136.t01; JGVv48.135.t01; JGVv48.133.t01; JGVv48.131.t01; JGVv48.132.t01; JGVv48.147.t01; JGVv48.144.t01	9.4866	11.9901	9.58746	11.6979	9.86601	11.3789	9.80736	11.1349	-0.29216	-0.319015	-0.244062	0.100866	0.27855	-0.0586503	2.5035	2.11048	1.51291	1.3275	0.0756733	8.81752e-26	7.6117e-06	0.116296	2.17131e-23	0.000529721
CHR18_JGVV1_338_T01	VIT_18s0001g06090	JGVv1.338	Vv18s0001g06090	F6H0R8	Cis-zeatin O-beta-D-glucosyltransferase	4	JGVv1.338.t01; JGVv1.339.t01; JGVv1.329.t01; JGVv1.337.t01; JGVv1.336.t01; JGVv1.331.t01; JGVv1.327.t01	7.34429	9.46622	7.55792	7.66898	7.64923	7.42428	8.98531	9.33486	-1.79723	-0.244705	1.91059	0.213629	0.0913105	1.33608	2.12192	0.11106	-0.224956	0.349552	8.37525e-10	0.000752748	7.63736e-06	1.23868e-08	0.00357961	0.000529721
CHRUN_JGVV372_10_T01	VIT_00s0372g00100	JGVv372.10	Vv00s0372g00100	F6H871	Myrcene synthase Oc15 [Antirrhinum majus]	4	JGVv385.2.t01; JGVv385.1.t01; JGVv372.10.t01; JGVv271.1.t01; JGVv266.6.t01; JGVv266.3.t01; JGVv372.2.t01; JGVv847.2.t01; JGVv372.8.t01; JGVv372.7.t01; JGVv372.4.t01; JGVv266.1.t01;JGVv372.10.t01; JGVv372.3.t01; JGVv385.2.t01; JGVv266.2.t01; JGVv271.5.t01; JGVv271.3.t01; GSVIVT00005296001.t01	6.98708	9.22637	7.19904	9.75262	7.32505	9.75578	7.12635	7.46423	0.526241	0.00316426	-2.29155	0.211957	0.126016	-0.198705	2.23929	2.55358	2.43073	0.337881	1.47307e-06	1.78406e-15	7.8276e-06	9.59007e-06	7.46729e-14	0.000535705
CHRUN_JGVV533_5_T01	VIT_00s0533g00050	JGVv533.5	Vv00s0533g00050	F6HJR9	Extensin	0	JGVv533.5	14.306	14.2847	13.5787	14.2144	12.097	12.7023	11.8688	13.5629	-0.0703289	-1.51213	0.860589	-0.727296	-1.48166	-0.228157	-0.0212328	0.635734	0.605261	1.69401	4.43866e-16	3.5647e-08	7.81784e-06	3.16054e-14	4.70044e-07	0.000535705
CHR2_JGVV12_25_T01	VIT_02s0012g02820	JGVv12.25	Vv02s0012g02820	F6HT10	Geraniol 10-hydroxylase	1	JGVv12.25.t01; JGVv97.32.t01	6.67025	10.3659	6.65065	9.70454	6.34629	9.34515	6.41052	7.6534	-0.661369	-0.359396	-1.69175	-0.0195973	-0.304363	0.0642313	3.69566	3.05389	2.99886	1.24287	4.36079e-07	4.78072e-20	7.81335e-06	3.25161e-06	4.54245e-18	0.000535705
CHR12_JGVV59_55_T01	VIT_12s0059g00580	JGVv59.55	Vv12s0059g00580	F6HIB4	Rho GDP-dissociation inhibitor 2	0	JGVv59.55	7.31568	8.91233	7.68678	9.45879	7.52258	9.8956	7.35327	7.67464	0.546458	0.436815	-2.22097	0.3711	-0.164209	-0.169304	1.59665	1.772	2.37303	0.321367	4.53312e-08	4.17436e-15	7.74213e-06	4.35764e-07	1.62093e-13	0.000535705
CHR12_PDVV59_69_T01	VIT_12s0059g00850	PDVv59.69	Vv12s0059g00850	F6HIC5	Phosphatidylinositol 3- and 4-kinase / ubiquitin	4	PDVv59.69.t01; PDVv71.103.t01; JGVv46.287.t01; PDVv71.104.t01	10.0439	8.51428	8.91839	8.43151	9.13334	8.74659	10.0717	10.3468	-0.0827695	0.315083	1.6002	-1.12547	0.214955	0.938365	-1.52958	-0.486877	-0.386749	0.275087	4.70565e-11	3.02447e-05	7.7958e-06	9.31984e-10	0.000215825	0.000535705
CHR15_JGVV48_94_T01	VIT_15s0048g02000	JGVv48.94	Vv15s0048g02000	F6I316	Homeodomain GLABROUS1	0	JGVv48.94	10.3098	13.2919	10.1961	13.3244	10.0335	13.6322	10.121	12.3369	0.0324502	0.307781	-1.29524	-0.11372	-0.1626	0.0875348	2.98213	3.1283	3.59868	2.2159	7.48646e-06	1.55971e-32	7.83243e-06	4.04655e-05	2.70832e-29	0.000535705
CHR5_JGVV62_103_T01	VIT_05s0062g01270	JGVv62.103	Vv05s0062g01270	F6I4A7	Cyclo-DOPA 5-O-glucosyltransferase	3	JGVv62.103.t01; JGVv62.104.t01	13.8976	13.0567	13.4244	13.4298	12.8176	13.16	11.709	12.263	0.373074	-0.269716	-0.897065	-0.473237	-0.606702	-1.10868	-0.840909	0.00540195	0.342389	0.554002	1.5547e-14	0.746106	7.9142e-06	7.43386e-13	0.830913	0.000539069
CHR10_JGVV3_366_T01	VIT_10s0003g04090	JGVV3.366	Vv10s0003g04090	D7TKC6	Remorin	0	JGVV3.366	8.73135	10.842	9.12448	9.58553	8.68475	9.60894	8.64535	9.40015	-1.25648	0.023411	-0.208789	0.393123	-0.439723	-0.0394074	2.11066	0.461055	0.924189	0.754808	1.52479e-05	1.22889e-12	7.9181e-06	7.62781e-05	3.31632e-11	0.000539069
CHR13_JGVV84_23_T01	VIT_13s0084g00240	JGVv84.23	Vv13s0084g00240	A5C059	Steroid sulfotransferase	1	JGVv84.23.t01; JGVv84.24.t01	8.39874	11.7342	7.41541	10.9667	7.10622	10.5128	7.13386	8.04994	-0.767497	-0.453906	-2.46286	-0.983337	-0.309188	0.027641	3.33546	3.5513	3.40658	0.916083	1.36871e-10	1.78172e-17	7.9704e-06	2.44088e-09	1.05299e-15	0.000541383
CHR16_JGVV39_66_T01	VIT_16s0039g01130	JGVv39.66	Vv16s0039g01130	F6HEB3	Phenylalanin ammonia-lyase [Vitis vinifera]	4	JGVv39.66.t01; JGVv2849.1.t01; JGVv39.77.t01; JGVv39.74.t01; JGVv39.72.t01; JGVv39.68.t01; JGVv39.65.t01; JGVv39.64.t01; JGVv39.73.t01; JGVv39.63.t01; JGVv40.155.t01	8.36238	11.8941	7.14587	9.10723	7.14063	9.02694	10.0071	11.0327	-2.78686	-0.0802902	2.00575	-1.2165	-0.00524113	2.86646	3.53172	1.96136	1.88631	1.02561	1.88845e-15	3.50967e-16	7.99818e-06	1.13885e-13	1.65672e-14	0.000542024
CHR9_JGVV2_221_T01	VIT_09s0002g02450	JGVv2.221	Vv09s0002g02450	D7U027	Phosphatase	3	JGVv2.221.t01; JGVv2.222.t01	9.50654	9.84691	9.27982	8.27546	9.37941	10.4219	9.79105	8.6665	-1.57145	2.14644	-1.75541	-0.226727	0.0995949	0.411641	0.340365	-1.00435	1.04249	-1.12456	2.17266e-05	0.129396	8.10756e-06	0.00010436	0.236906	0.000546927
CHR13_JGVV19_378_T01	VIT_13s0019g00890	JGVv19.378	Vv13s0019g00890	F6HN74	Integral membrane protein, MtN24	0	JGVv19.378	14.0967	13.2119	13.2355	12.6332	13.041	12.6473	11.9869	12.4091	-0.578711	0.014107	-0.238209	-0.861173	-0.194515	-1.05407	-0.884821	-0.602359	-0.393736	0.422125	1.76472e-14	3.04519e-05	8.09207e-06	8.34359e-13	0.000217094	0.000546927
CHR19_JGVV90_37_T01	VIT_19s0090g00400	JGVv90.37	Vv19s0090g00400	F6HEK0	Zinc finger (C3HC4-type ring finger)	0	JGVv90.37	11.7854	12.8802	10.4779	12.5218	9.66919	11.4749	10.0446	10.5688	-0.358426	-1.04688	-0.906135	-1.30748	-0.808671	0.375364	1.09487	2.04392	1.80571	0.524213	2.84297e-17	1.33127e-16	8.19622e-06	2.85748e-15	6.84159e-15	0.000551648
CHR5_JGVV94_14_T01	VIT_05s0094g00160	JGVv94.14	Vv05s0094g00160	F6HB05	No hit	0	JGVv94.14	7.94897	9.91675	8.50231	8.72298	8.48526	8.4381	9.29591	9.75015	-1.19377	-0.284876	1.31205	0.553339	-0.0170424	0.810646	1.96779	0.220674	-0.0471599	0.454241	2.83447e-06	8.67852e-06	8.30195e-06	1.70866e-05	7.07449e-05	0.000557495
CHR17_JGVV0_711_T01	VIT_17s0000g02420	JGVv0.711	Vv17s0000g02420	F6GSK5	Auxin transport protein (PIN3)	0	JGVv0.711	11.276	9.16765	10.8335	8.84617	10.2389	8.75586	8.79083	8.53292	-0.321481	-0.0903166	-0.222936	-0.442485	-0.594599	-1.44804	-2.1083	-1.9873	-1.48302	-0.257907	3.93781e-11	1.41734e-15	8.37062e-06	7.98644e-10	6.06989e-14	0.000560831
CHRUN_JGVV505_6_T01	VIT_00s0505g00060	JGVv505.6	Vv00s0505g00060	F6H893	Photosystem II protein N	1	JGVv505.6.t01; GSVIVT00031933001.t01	10.9354	10.8817	11.0546	11.4779	10.1939	10.9982	9.056	11.7714	0.59615	-0.479699	0.773246	0.11917	-0.860675	-1.13792	-0.0537118	0.423268	0.804244	2.71541	0.00188217	1.66899e-05	8.40224e-06	0.00519407	0.000127406	0.000561676
CHR11_JGVV16_252_T01	VIT_11s0016g02880	JGVv16.252	Vv11s0016g02880	A5BJQ5	NAC domain-containing protein 75	0	JGVv16.252	10.3783	9.21939	10.552	9.09303	10.521	9.31441	10.72	10.577	-0.126356	0.221376	1.26259	0.173716	-0.0310073	0.199008	-1.15891	-1.45898	-1.2066	-0.143015	6.94027e-08	6.93401e-14	8.43364e-06	6.38298e-07	2.2792e-12	0.000562503
CHR5_JGVV49_200_T01	VIT_05s0049g02240	JGVv49.200	Vv05s0049g02240	D7SZQ8	AWPM-19	0	JGVv49.200	13.8078	11.3708	13.9683	11.0942	14.1512	11.5358	14.9538	14.5641	-0.276623	0.441627	3.02834	0.16046	0.182911	0.802553	-2.43704	-2.87412	-2.61541	-0.389626	2.54427e-12	1.00263e-15	8.48706e-06	6.87233e-11	4.40889e-14	0.000564791
CHRUN_JGVV265_9_T01	VIT_00s0265g00090	JGVv265.9	Vv00s0265g00090	F6H9C4	Unknown protein	0	JGVv265.9	11.8707	11.9892	12.1447	11.6907	12.4433	12.336	12.3412	10.8902	-0.298557	0.645364	-1.44583	0.273991	0.298609	-0.102104	0.118515	-0.454033	-0.107279	-1.45101	7.71586e-05	3.14683e-05	8.60846e-06	0.000317024	0.000223531	0.000569025
CHR3_JGVV38_367_T01	VIT_03s0038g00670	JGVv38.367	Vv03s0038g00670	A5BDH7	fructose-bisphosphate aldolase, chloroplast precursor	1	JGVv38.367.t01; JGVv23.90.t01	8.50836	11.7582	8.21743	12.0293	8.17756	11.4518	8.57292	10.7335	0.271116	-0.577518	-0.718308	-0.290925	-0.039876	0.395367	3.24988	3.81192	3.27427	2.1606	0.00154011	1.5118e-28	8.60333e-06	0.00437009	7.41774e-26	0.000569025
CHR14_JGVV6_17_T01	VIT_14s0006g00300	JGVv6.17	Vv14s0006g00300	D7TSJ3	Nudix hydrolase 18	0	JGVv6.17	8.49746	9.90403	8.40751	8.945	8.28089	8.31811	9.30265	9.53156	-0.959036	-0.626888	1.21345	-0.0899562	-0.126615	1.02176	1.40657	0.53749	0.0372172	0.228909	7.95296e-11	3.56785e-07	8.59193e-06	1.49307e-09	3.90192e-06	0.000569025
CHR17_JGVV0_693_T01	VIT_17s0000g02610	JGVv0.693	Vv17s0000g02610	Q0ZIX9	Ribosomal protein L22 50S	0	JGVv0.693	10.8434	10.2013	10.5616	10.3358	9.78699	10.002	8.07044	11.0734	0.134489	-0.333784	1.07134	-0.281784	-0.774585	-1.71655	-0.642046	-0.225773	0.215028	3.00292	0.00261475	0.0312031	8.69558e-06	0.00687175	0.0780672	0.000573501
CHR18_JGVV1_817_T01	VIT_18s0001g11600	JGVv1.817	Vv18s0001g11600	F6H024	Transducin protein	0	JGVv1.817	11.4719	12.731	11.6557	12.099	12.3305	13.2177	10.5233	10.594	-0.632018	1.11876	-2.62372	0.183748	0.674847	-1.80726	1.25903	0.443264	0.887181	0.0707177	6.72412e-22	7.46188e-11	8.81617e-06	3.89603e-19	1.53853e-09	0.000580159
CHR16_JGVV100_51_T01	VIT_16s0100g00760	JGVv100.51	Vv16s0100g00760	F6HP48	Stilbene synthase 2 [Vitis sp. cv. 'Norton']	4	JGVv100.51.t01; JGVv100.52.t01; JGVv100.50.t01; JGVv100.25.t01; JGVv100.21.t01; JGVv100.13.t01; JGVv100.12.t01; JGVv100.49.t01; JGVv100.45.t01; JGVv100.41.t01; JGVv100.40.t01; JGVv100.39.t01; JGVv100.30.t01; JGVv100.19.t01; JGVv100.18.t01; JGVv100.16.t01; JGVv100.15.t01; JGVv100.43.t01; JGVv100.33.t01; JGVv100.32.t01; JGVv100.31.t01; JGVv100.29.t01; JGVv100.22.t01; JGVv100.28.t01; JGVv100.47.t01;…	8.83704	11.6418	7.38527	9.76084	7.39021	9.08116	12.354	12.5727	-1.88091	-0.679683	3.4915	-1.45176	0.00493354	4.96379	2.80471	2.37556	1.69095	0.21865	2.01526e-19	4.43145e-12	9.18096e-06	3.89223e-17	1.10134e-10	0.000602822
CHRUN_JGVV198_4_T01	VIT_00s0198g00060	JGVv198.4	Vv00s0198g00060	F6I245	Ribosomal protein S7 30S	4	JGVv198.4.t01; JGVv173.14.t01; JGVv70.73.t01; JGVv99.52.t01; JGVv70.75.t01; PDVv12.11.t01; JGVv33.68.t01; GSVIVT00022749001.t01	11.2796	10.5267	10.8874	10.6123	9.81803	10.3278	8.83787	11.9076	0.0856359	-0.284585	1.5798	-0.392246	-1.06935	-0.980163	-0.75292	-0.275038	0.509726	3.06969	0.0451851	0.0551874	9.33857e-06	0.0757571	0.122934	0.000611811
CHR11_JGVV52_54_T01	VIT_11s0052g01280	JGVv52.54	Vv11s0052g01280	F6GXE0	Xyloglucan endotransglucosylase/hydrolase 23	3	JGVv52.54.t01; JGVv52.50.t01; JGVv52.52.t01; JGVv52.56.t01; JGVv52.63.t01; JGVv52.62.t01; JGVv52.64.t01	11.0054	8.65561	8.00539	8.86164	7.6855	7.12113	6.94578	7.29512	0.206022	-1.74051	0.173996	-3.00004	-0.319887	-0.739719	-2.34981	0.856247	-0.564374	0.349341	1.8486e-11	0.0123978	9.36716e-06	4.04638e-10	0.0371827	0.000612326
CHR19_JGVV177_21_T01	VIT_19s0177g00230	JGVv177.21	Vv19s0177g00230	F6H9B3	Unknown	0	JGVv177.21	11.6745	12.3113	10.2978	12.4392	10.195	12.5	9.99292	10.5552	0.127808	0.0608709	-1.94487	-1.37674	-0.102817	-0.202046	0.636822	2.14137	2.30506	0.562231	2.01077e-09	1.20277e-12	9.7165e-06	2.70575e-08	3.25475e-11	0.00063376
CHR5_JGVV49_9_T01	VIT_05s0049g00090	JGVv49.9	Vv05s0049g00090	F6H8H3	Ethylene receptor (ETR2)	0	JGVv49.9	11.673	12.357	12.4367	11.7095	12.6041	11.8114	12.4981	11.4324	-0.647472	0.101936	-0.379055	0.763641	0.167368	-0.10594	0.683928	-0.727185	-0.792616	-1.06573	0.359173	0.000111956	9.88949e-06	0.419491	0.00068044	0.000643623
CHRUN_JGVV332_6_T01	VIT_00s0332g00070	JGVv332.6	Vv00s0332g00070	F6HSD3	No hit	0	JGVv332.6	11.6068	10.9404	11.4391	11.7514	11.0102	11.37	11.0455	12.7785	0.811002	-0.381378	1.40846	-0.167741	-0.428842	0.0353041	-0.666395	0.312348	0.359812	1.73297	0.0129919	0.00617414	1.06996e-05	0.0267645	0.0210288	0.000694813
CHR19_JGVV93_36_T01	VIT_19s0093g00510	JGVv93.36	Vv19s0093g00510	D7TQZ8	S-2-hydroxy-acid oxidase, peroxisomal	2	JGVv93.36.t01; JGVv3.342.t01	9.75407	12.1933	9.8865	12.4673	9.25338	12.0104	9.84516	11.339	0.274018	-0.45688	-0.67148	0.132426	-0.633124	0.591779	2.43924	2.58083	2.75707	1.49381	1.3345e-05	2.8841e-28	1.08342e-05	6.76869e-05	1.33164e-25	0.000702016
CHR9_JGVV2_283_T01	VIT_09s0002g03130	JGVv2.283	Vv09s0002g03130	F6HY75	FRK1 (FLG22-induced receptor-like kinase 1)	3	JGVv2.283.t01; JGVv2.275.t01; JGVv2.274.t01; JGVv2.273.t01	6.22325	7.91067	6.37353	7.87431	6.48387	7.26852	6.28609	6.449	-0.0363606	-0.605792	-0.819515	0.150278	0.110343	-0.197782	1.68742	1.50078	0.784644	0.162911	5.66973e-05	3.17972e-12	1.09591e-05	0.000242181	8.07916e-11	0.000708555
CHR6_JGVV9_102_T01	VIT_06s0009g02590	JGVv9.102	Vv06s0009g02590	F6HAA4	Pectinesterase family	3	JGVv9.102.t01; JGVv9.104.t01; JGVv9.99.t01; JGVv9.101.t01; JGVv9.103.t01; JGVv48.235.t01	6.73666	8.08795	6.73239	6.97749	6.71124	6.70014	6.61379	6.74941	-1.11046	-0.27735	0.0492716	-0.00427817	-0.0211469	-0.0974521	1.35129	0.245101	-0.0111025	0.135621	9.51671e-06	4.78235e-05	1.10933e-05	5.00745e-05	0.000323902	0.00071481
CHR10_JGVV116_99_T01	VIT_10s0116g01700	JGVV116.99	Vv10s0116g01700	F6H7L8	Autophagy 8c (APG8c)	3	JGVv116.99.t01; JGVv59.62.t01; JGVv90.52.t01	10.469	12.3536	10.4421	12.0131	11.1688	11.8399	12.3006	12.2013	-0.340517	-0.173153	0.361388	-0.0268789	0.726649	1.13186	1.88462	1.57098	0.671181	-0.0992945	0.00013644	2.74197e-08	1.11043e-05	0.000523951	3.69473e-07	0.00071481
CHR6_JGVV4_404_T01	VIT_06s0004g04110	JGVv4.404	Vv06s0004g04110	F6GTU2	Unknown protein	0	JGVv4.404	9.1707	11.1543	9.22112	10.4136	8.55631	9.08555	8.33533	8.12191	-0.740682	-1.32807	-0.963636	0.0504251	-0.664806	-0.220987	1.98361	1.1925	0.529232	-0.213417	1.92559e-12	2.50826e-08	1.12783e-05	5.39859e-11	3.4062e-07	0.000724433
CHR13_JGVV19_377_T01	VIT_13s0019g00900	JGVv19.377	Vv13s0019g00900	F6HN73	Integral membrane protein, MtN24	0	JGVv19.377	12.6319	11.317	11.7346	11.0007	11.5553	11.1438	10.7164	10.951	-0.31631	0.143119	-0.192822	-0.897291	-0.179312	-0.838851	-1.31486	-0.733877	-0.411446	0.234584	2.14942e-09	3.26419e-07	1.15063e-05	2.8701e-08	3.60317e-06	0.000737475
CHR9_GSVIVT00029599001_T01	VIT_09s0054g00380	GSVIVT00029599001	Vv09s0054g00380	D7SS39	Unknown protein	0	GSVIVT00029599001	9.05664	10.7221	9.03967	10.2036	9.83493	10.2917	10.6734	10.5867	-0.518485	0.0881273	0.294964	-0.0169726	0.795255	0.838464	1.66542	1.1639	0.456776	-0.0867236	3.21917e-06	1.86079e-08	1.182e-05	1.91094e-05	2.57789e-07	0.000755941
CHR5_JGVV102_10_T01	VIT_05s0102g00120	JGVv102.10	Vv05s0102g00120	A5AU08	Glutathione peroxidase	0	JGVv102.10	9.29615	10.9575	9.12632	11.084	7.84254	11.0824	7.97125	8.92867	0.126552	-0.00164038	-2.15372	-0.169824	-1.28378	0.128704	1.66134	1.95771	3.23985	0.957427	8.49233e-11	3.55244e-17	1.18958e-05	1.58028e-09	1.99571e-15	0.000757849
CHR9_JGVV2_325_T01	VIT_09s0002g03570	JGVv2.325	Vv09s0002g03570	D7U0B7	ABC transporter G member 15	4	JGVv2.325.t01; JGVv2.332.t01; JGVv2.331.t01;JGVv2.332.t01; JGVv2.325.t01	8.96803	13.2543	8.14324	12.0568	8.21664	12.0849	8.2364	10.487	-1.1975	0.0281391	-1.59791	-0.824786	0.0733995	0.0197548	4.28624	3.91352	3.86826	2.25059	3.62515e-09	1.81276e-26	1.19011e-05	4.62535e-08	5.25082e-24	0.000757849
CHRUN_JGVV698_1_T01	VIT_00s0698g00010	JGVv698.1	Vv00s0698g00010	Q8S568	Catalase	4	JGVv698.1.t01; JGVv44.167.t01; JGVv122.12.t01	13.905	14.4293	14.0504	14.7125	14.4068	14.6295	13.2859	12.74	0.283197	-0.0829864	-1.88949	0.145422	0.356382	-1.12089	0.524337	0.662111	0.222743	-0.545854	7.62851e-16	0.00970983	1.21878e-05	5.12324e-14	0.0304817	0.000772776
CHR2_JGVV154_46_T01	VIT_02s0154g00520	JGVv154.46	Vv02s0154g00520	F6HPB4	Aspartyl protease	0	JGVv154.46	8.96759	10.2219	9.05001	8.7878	8.92774	8.56796	8.91387	8.88271	-1.43413	-0.219845	0.314755	0.082418	-0.122272	-0.0138699	1.25434	-0.262207	-0.35978	-0.0311548	9.44982e-06	0.33392	1.21792e-05	4.97669e-05	0.478069	0.000772776
CHR17_JGVV0_573_T01	VIT_17s0000g03990	JGVv0.573	Vv17s0000g03990	F6GTJ2	Aspartyl protease	0	JGVv0.573	9.10293	12.1002	8.66842	11.5613	8.50202	11.1208	8.39417	9.15954	-0.538909	-0.440534	-1.96123	-0.434512	-0.166396	-0.107855	2.99728	2.89288	2.61874	0.765373	1.91718e-09	3.94674e-18	1.22307e-05	2.59724e-08	2.63265e-16	0.000773836
CHRUN_JGVV397_1_T01	VIT_00s0397g00010	JGVv397.1	Vv00s0397g00010	F6HD33	HcrVf1 protein	4	PDVv400.2.t01; JGVv397.1.t01; JGVv421.3.t01; PDVv316.4.t01; JGVv316.1.t01; JGVv68.215.t01; JGVv68.212.t01; JGVv171.4.t01; GSVIVT00006679001.t01;JGVv397.1.t01; JGVv400.2.t01;JGVv421.3.t01	9.80908	11.3218	9.41928	11.1991	9.40954	10.481	9.42018	9.81002	-0.122724	-0.718107	-0.670969	-0.389809	-0.00973846	0.0106451	1.51274	1.77982	1.07145	0.38984	2.17548e-08	4.2314e-16	1.22842e-05	2.27398e-07	1.9691e-14	0.000775558
CHR14_JGVV108_100_T01	VIT_14s0108g01080	JGVv108.100	Vv14s0108g01080	F6H5V1	Myb domain protein 106	1	JGVv108.100.t01; JGVv26.1.t01	7.66389	9.62931	8.3271	10.5469	8.13266	10.3364	9.10837	9.55424	0.917574	-0.210445	-0.782192	0.663216	-0.19444	0.975709	1.96542	2.21978	2.20377	0.445873	0.000353248	1.05526e-15	1.23482e-05	0.00120551	4.61969e-14	0.000777935
CHR18_JGVV166_20_T01	VIT_18s0166g00250	JGVv166.20	Vv18s0166g00250	F6HW93	No hit	0	JGVv166.20	7.65296	10.0789	7.87005	11.5248	7.67881	10.3556	9.12398	9.47189	1.44581	-1.16917	-0.883697	0.217091	-0.191242	1.44517	2.42598	3.65471	2.67678	0.347915	0.0463479	6.6563e-14	1.24282e-05	0.0773644	2.19279e-12	0.000781312
CHR13_JGVV101_6_T01	VIT_13s0101g00100	JGVv101.6	Vv13s0101g00100	F6HPW6	Unknown protein	0	JGVv101.6	14.6785	14.7609	14.8962	14.7535	14.8944	14.6265	14.47	13.7913	-0.00742843	-0.126972	-0.835246	0.217661	-0.00171644	-0.424463	0.0824534	-0.142636	-0.267892	-0.678675	3.45012e-13	3.34191e-06	1.28084e-05	1.16649e-11	2.9998e-05	0.000803505
CHR17_JGVV0_373_T01	VIT_17s0000g06190	JGVv0.373	Vv17s0000g06190	F6GT80	Myb domain protein 94	1	JGVv0.373.t01; JGVv108.76.t01	9.627	13.9395	9.35607	13.6949	10.6194	13.5125	11.0393	13.2604	-0.244615	-0.182393	-0.252039	-0.270927	1.26332	0.419888	4.31249	4.33881	2.89309	2.22116	0.0217136	1.6409e-22	1.28369e-05	0.0409992	2.32003e-20	0.000803587
CHR5_JGVV20_252_T01	VIT_05s0020g02690	JGVv20.252	Vv05s0020g02690	F6HDL7	Copper-binding family protein	0	JGVv20.252	10.354	10.3911	10.746	11.3311	10.3418	11.5598	10.1675	9.52471	0.939992	0.228771	-2.03511	0.392002	-0.404244	-0.174298	0.0370513	0.585041	1.21806	-0.642752	3.16386e-09	0.00380342	1.28698e-05	4.08084e-08	0.0141141	0.000803942
CHR15_JGVV24_88_T01	VIT_15s0024g00730	JGVv24.88	Vv15s0024g00730	D7UB85	Ankyrin	0	JGVv24.88	8.69758	8.19472	9.73974	8.40461	9.81668	8.90957	8.68342	8.92239	0.209891	0.504964	0.0128228	1.04217	0.0769338	-1.13326	-0.502861	-1.33514	-0.907107	0.238977	6.2417e-07	1.60388e-07	1.29784e-05	4.48219e-06	1.88149e-06	0.000809017
CHRUN_JGVV258_1_T01	VIT_00s0258g00010	JGVv258.1	Vv00s0258g00010	F6HD16	Receptor serine/threonine kinase	4	JGVv258.9.t01; JGVv258.1.t01; JGVv98.175.t01; JGVv148.24.t01; JGVv148.9.t01; JGVv148.3.t01; JGVv148.2.t01; JGVv98.181.t01; JGVv424.3.t01; JGVv258.2.t01; JGVv98.173.t01; JGVv258.5.t01; JGVv50.3.t01; JGVv148.29.t01; JGVv148.18.t01; JGVv148.12.t01; JGVv294.2.t01; JGVv307.3.t01; JGVv22.70.t01; JGVv98.170.t01; JGVv13.95.t01; JGVv98.172.t01; JGVv98.149.t01; JGVv50.99.t01; JGVv148.15.t01; JGVv13.93.t01;…	7.31717	9.64157	6.78606	8.30736	6.46858	7.92801	6.49241	6.62735	-1.33421	-0.379347	-1.30066	-0.531114	-0.317476	0.023827	2.3244	1.5213	1.45943	0.134943	5.22683e-11	3.22109e-12	1.3159e-05	1.02422e-09	8.15622e-11	0.000818547
CHR9_JGVV2_80_T01	VIT_09s0002g00980	JGVv2.80	Vv09s0002g00980	A5ALB2	Proteasome 20S alpha subunit A1	0	JGVv2.80	14.284	14.6301	14.5662	14.4016	14.5578	14.4033	14.4816	14.2953	-0.228474	0.00161098	-0.107987	0.282195	-0.00839735	-0.0761229	0.346146	-0.164523	-0.154515	-0.186378	0.266504	0.292533	1.32509e-05	0.326757	0.434804	0.000820804
CHR12_JGVV55_53_T01	VIT_12s0055g00720	JGVv55.53	Vv12s0055g00720	F6H1T0	Phosphatidylserine decarboxylase	0	JGVv55.53	9.50997	8.48346	8.96552	8.14141	8.45992	8.45893	8.64297	8.82251	-0.342048	0.317516	0.363576	-0.544448	-0.5056	0.183045	-1.02651	-0.824106	-0.000990088	0.179541	0.000493747	2.01866e-05	1.32447e-05	0.00161665	0.000150901	0.000820804
CHRUN_JGVV385_1_T01	VIT_00s0385g00010	JGVv385.1	Vv00s0385g00010	F6HWU9	Linalool synthase	4	JGVv522.2.t01; JGVv385.1.t01; JGVv372.6.t01;JGVv385.2.t01; JGVv372.3.t01; JGVv372.2.t01; JGVv271.1.t01; JGVv266.6.t01; JGVv266.2.t01; JGVv266.3.t01; JGVv372.10.t01;JGVv385.1.t01; JGVv522.2.t01; JGVv385.2.t01; JGVv271.5.t01	7.58036	10.143	7.69949	10.0946	7.74434	10.0865	8.33794	8.7078	-0.0483836	-0.00806445	-1.37875	0.119139	0.0448408	0.5936	2.56263	2.39511	2.34221	0.36986	0.0447349	8.26047e-16	1.33293e-05	0.0751559	3.67616e-14	0.000822213
CHR4_JGVV23_40_T01	VIT_04s0023g03510	JGVv23.40	Vv04s0023g03510	A5BG49	Ferredoxin:nadp+ Oxidoreductase PETH	1	JGVv23.40.t01; JGVv1.1083.t01	9.75251	12.0959	9.60225	12.5954	9.18017	12.7532	9.07457	11.411	0.499443	0.157851	-1.34222	-0.150257	-0.422081	-0.105601	2.34341	2.99311	3.57304	2.33643	4.84764e-08	2.01287e-29	1.3325e-05	4.62483e-07	1.23918e-26	0.000822213
CHR19_JGVV27_74_T01	VIT_19s0027g00800	JGVv27.74	Vv19s0027g00800	F6H4T5	Ycf2	0	JGVv27.74	11.6079	11.1217	11.6294	10.9424	10.6726	10.8215	9.59614	12.5652	-0.179329	-0.120915	1.74376	0.0214865	-0.956861	-1.07641	-0.486217	-0.687033	0.148913	2.96909	0.187111	0.309828	1.37725e-05	0.244123	0.452834	0.000847786
CHR4_JGVV69_21_T01	VIT_04s0069g00270	JGVv69.21	Vv04s0069g00270	F6H9E6	Glutamate receptor 2.8	4	JGVv69.21.t01; JGVv69.26.t01; JGVv69.17.t01; JGVv69.23.t01; JGVv69.16.t01; JGVv69.49.t01; JGVv69.4.t01; JGVv69.44.t01	8.49112	7.50848	9.19341	7.42439	8.8857	7.89652	7.32742	7.61619	-0.0840934	0.472133	-0.280326	0.702299	-0.307712	-1.55829	-0.982637	-1.76903	-0.989184	0.288776	1.12311e-05	3.27946e-08	1.38317e-05	5.798e-05	4.35933e-07	0.000849656
CHR18_JGVV1_1117_T01	VIT_18s0001g14810	JGVv1.1117	Vv18s0001g14810	E0CQA8	Lipase 3 (EXL3) family II extracellular	3	JGVv1.1117.t01; JGVv1.1116.t01; JGVv1.1115.t01; JGVv1.1114.t01; JGVv1.1113.t01	7.1696	9.87896	7.40263	10.7069	7.12037	8.79177	7.0582	7.56392	0.827934	-1.91513	-1.22785	0.233036	-0.282259	-0.0621709	2.70937	3.30427	1.6714	0.505714	1.51987e-06	7.31426e-14	1.38686e-05	9.86214e-06	2.39354e-12	0.000850159
CHR1_JGVV11_416_T01	VIT_01s0011g02320	JGVV11.416	Vv01s0011g02320	D7T9F2	Unknown protein	3	JGVv11.416.t01; JGVv11.415.t01	10.3433	11.9967	10.3977	11.475	10.6924	11.062	12.5165	12.6568	-0.521628	-0.413032	1.59483	0.0543775	0.294674	1.82409	1.65334	1.07733	0.369629	0.140368	1.30989e-14	2.60541e-09	1.40009e-05	6.35586e-13	4.12372e-08	0.000856492
CHR13_JGVV158_13_T01	VIT_13s0158g00150	JGVv158.13	Vv13s0158g00150	F6HHX3	Crinkly4	0	JGVv158.13	11.5579	11.4869	11.3698	11.4202	11.4658	11.0534	12.266	11.5157	-0.0667	-0.366728	0.462291	-0.188119	0.096052	0.800113	-0.0710431	0.0503757	-0.412405	-0.750227	9.97772e-10	9.94556e-07	1.43169e-05	1.44743e-08	9.95229e-06	0.000874011
CHR19_JGVV14_457_T01	VIT_19s0014g05150	JGVv14.457	Vv19s0014g05150	F6H2C3	RPS2 (resistant to p. syringae 2)	0	JGVv14.457	6.538	6.70292	6.5572	6.97247	6.58184	7.92465	6.93094	6.82336	0.269548	0.952178	-1.10128	0.0191968	0.0246465	0.3491	0.16492	0.415271	1.3428	-0.10758	0.000117023	9.27147e-06	1.43976e-05	0.000457834	7.50995e-05	0.000877125
CHRUN_JGVV388_8_T01	VIT_00s0388g00090	JGVv388.8	Vv00s0388g00090	F6I035	Ser/Thr receptor-like kinase1	4	JGVv388.8.t01; JGVv388.2.t01; JGVv1830.1.t01; JGVv148.16.t01; JGVv425.1.t01; JGVv258.6.t01; JGVv307.1.t01; JGVv258.8.t01; JGVv98.176.t01; JGVv148.25.t01; JGVv258.7.t01; JGVv98.174.t01; JGVv148.17.t01; JGVv424.1.t01; JGVv148.10.t01; JGVv148.6.t01; PDVv148.9.t01; JGVv148.26.t01; JGVv148.20.t01; JGVv148.11.t01; JGVv307.5.t01; JGVv98.178.t01; JGVv98.165.t01; JGVv50.9.t01; JGVv148.21.t01; JGVv148.8.t0…	7.70046	8.12661	7.80101	9.7068	7.51212	10.0728	7.25076	8.08318	1.58019	0.366049	-1.98966	0.10055	-0.288896	-0.261356	0.426146	1.90578	2.56073	0.832422	4.96272e-07	1.42009e-12	1.4598e-05	3.6516e-06	3.80451e-11	0.000885679
CHR13_JGVV67_239_T01	VIT_13s0067g00110	JGVv67.239	Vv13s0067g00110	D7T4T9	CYP72A1	0	JGVv67.239	7.92578	10.0511	7.94939	9.58705	7.5909	8.32842	7.67586	7.85463	-0.464051	-1.25863	-0.473785	0.0236108	-0.358497	0.0849625	2.12532	1.63766	0.737524	0.178776	2.80117e-08	2.8673e-11	1.45841e-05	2.85232e-07	6.28086e-10	0.000885679
CHR11_JGVV37_46_T01	VIT_11s0037g00510	JGVv37.46	Vv11s0037g00510	F6HYK6	Heat shock protein 70	1	JGVv37.46.t01; JGVv19.350.t01	12.4202	11.2039	12.2179	12.0023	12.8336	12.7733	13.9311	13.951	0.798397	0.771025	1.17774	-0.20232	0.615689	1.09749	-1.21638	-0.21566	-0.0603238	0.0199313	7.47142e-21	0.00010045	1.48481e-05	2.47748e-18	0.000619172	0.000899011
CHR3_JGVV38_21_T01	VIT_03s0038g04550	JGVv38.21	Vv03s0038g04550	F6I0L7	Unknown	0	JGVv38.21	8.71342	7.87523	9.0368	8.02069	9.29169	8.71791	9.31175	9.63289	0.145455	0.697226	0.914976	0.323383	0.254891	0.0200641	-0.838184	-1.01611	-0.573776	0.321136	1.33831e-11	3.95747e-07	1.49469e-05	3.0258e-10	4.28207e-06	0.000901297
CHR3_GSVIVT00001706001_T01	VIT_03s0167g00150	GSVIVT00001706001	Vv03s0167g00150	D7TYI7	No hit	4	GSVIVT00001706001.t01; GSVIVT00030849001.t01	7.88326	7.73434	7.49269	7.62556	6.49945	7.5974	6.66159	9.9139	-0.108781	-0.028156	2.3165	-0.390566	-0.993241	0.162139	-0.14892	0.132865	1.09795	3.25231	0.00231695	4.28642e-05	1.49418e-05	0.00619881	0.000294498	0.000901297
CHR2_JGVV25_202_T01	VIT_02s0025g02180	JGVv25.202	Vv02s0025g02180	D7TVM5	No hit	0	JGVv25.202	9.42113	7.47495	9.54994	7.4579	9.39114	7.88888	8.29354	8.25029	-0.0170515	0.430979	0.361404	0.128815	-0.1588	-1.0976	-1.94618	-2.09204	-1.50226	-0.0432587	0.215985	4.03474e-13	1.5052e-05	0.274628	1.16889e-11	0.000905789
CHR13_JGVV19_273_T01	VIT_13s0019g02430	JGVv19.273	Vv13s0019g02430	D7TLM0	LIM domain containing protein	0	JGVv19.273	11.2529	9.74023	11.5118	9.68673	11.1731	9.96923	10.3875	10.3495	-0.0535064	0.282506	0.380239	0.25895	-0.338695	-0.78566	-1.51263	-1.82509	-1.20389	-0.0379903	0.44797	8.92145e-13	1.51856e-05	0.505809	2.46612e-11	0.000911838
CHR18_JGVV89_111_T01	VIT_18s0089g00180	JGVv89.111	Vv18s0089g00180	A5AS93	1,4-beta-mannan endohydrolase	4	JGVv89.111.t01; JGVv89.115.t01; JGVv89.112.t01; JGVv89.113.t01; JGVv89.110.t01	10.1421	9.75137	8.34412	9.72602	7.815	10.511	7.70695	8.16126	-0.0253505	0.784951	-2.34971	-1.79802	-0.529121	-0.108053	-0.390764	1.3819	2.69597	0.454314	5.73462e-08	1.13988e-05	1.52143e-05	5.37621e-07	9.06198e-05	0.000911838
CHR14_JGVV6_11_T01	VIT_14s0006g00180	JGVv6.11	Vv14s0006g00180	F6HSG4	Aspartyl protease	0	JGVv6.11	14.4364	13.2547	13.8243	13.193	13.9316	12.9379	13.9795	14.223	-0.061701	-0.25518	1.28518	-0.6121	0.107288	0.0478925	-1.18169	-0.631296	-0.993764	0.243528	0.000249289	4.40394e-07	1.52726e-05	0.000886354	4.71167e-06	0.000913484
CHR16_JGVV39_73_T01	VIT_16s0039g01280	JGVv39.73	Vv16s0039g01280	F6HEB9	Phenylalanin ammonia-lyase [Vitis vinifera]	4	JGVv39.73.t01; JGVv2849.1.t01; JGVv39.77.t01; JGVv39.74.t01; JGVv39.72.t01; JGVv39.68.t01; JGVv39.65.t01; JGVv39.64.t01; JGVv39.63.t01; JGVv39.66.t01; JGVv40.155.t01; JGVv2508.1.t01; JGVv19.80.t01; JGVv4.543.t01	8.38981	11.5672	7.85093	9.73189	8.0352	9.64492	9.59791	10.9565	-1.8353	-0.0869701	1.31157	-0.53888	0.184274	1.56271	3.17739	1.88096	1.60972	1.35858	3.76652e-11	9.5473e-19	1.56712e-05	7.67061e-10	7.16048e-17	0.000935426
CHRUN_JGVV505_5_T01	VIT_00s0505g00050	JGVv505.5	Vv00s0505g00050	F6H892	No hit	2	JGVv505.5.t01; JGVv78.14.t01	11.0199	10.4907	11.035	11.0526	10.1113	10.8293	9.4156	12.0429	0.561959	-0.223288	1.21352	0.0150906	-0.923662	-0.695704	-0.529205	0.0176633	0.718038	2.62726	0.163602	0.00627595	1.58392e-05	0.218871	0.021319	0.000943551
CHR15_JGVV48_265_T01	VIT_15s0048g00190	JGVv48.265	Vv15s0048g00190	D7U7Y4	SPX (SYG1/Pho81/XPR1) domain-containing protein	1	JGVv48.265.t01; JGVv172.7.t01	8.36486	9.14551	8.66862	8.79522	7.96974	10.1362	7.92301	8.15819	-0.350287	1.34099	-1.97801	0.303752	-0.698877	-0.0467297	0.780643	0.126603	2.16647	0.235183	4.07227e-05	3.76783e-07	1.60195e-05	0.000181661	4.09486e-06	0.00095237
CHR3_JGVV63_127_T01	VIT_03s0063g01380	JGVv63.127	Vv03s0063g01380	D7TPS3	Unknown protein	0	JGVv63.127	11.7348	11.9284	12.4716	11.2982	13.1859	13.0333	12.8316	11.8652	-0.630115	1.73509	-1.1681	0.736817	0.714327	-0.354251	0.193607	-1.17332	-0.152557	-0.966406	5.15066e-11	8.58152e-06	1.6146e-05	1.01131e-09	7.00508e-05	0.000957572
CHR9_JGVV2_799_T01	VIT_09s0002g09190	JGVv2.799	Vv09s0002g09190	D7TZH4	No hit	1	JGVv2.799.t01; JGVv4.760.t01	8.49631	7.66222	7.64303	7.76249	7.65554	7.79485	7.49978	8.20067	0.100273	0.0323633	0.405817	-0.85328	0.012511	-0.155756	-0.834091	0.119463	0.139315	0.700889	0.0193232	0.681542	1.6202e-05	0.0371696	0.784251	0.000957572
CHR16_JGVV100_47_T01	VIT_16s0100g00800	JGVv100.47	Vv16s0100g00800	F6HP47	Stilbene synthase 4	4	JGVv100.47.t01; JGVv100.44.t01; JGVv100.38.t01; JGVv100.28.t01; JGVv42.70.t01; JGVv42.69.t01; JGVv42.66.t01; JGVv42.61.t01; JGVv42.64.t01; JGVv100.22.t01; JGVv100.21.t01; JGVv100.17.t01; JGVv100.25.t01; JGVv100.13.t01; JGVv100.12.t01; JGVv100.50.t01; JGVv100.19.t01; JGVv100.18.t01; JGVv100.16.t01; JGVv100.15.t01; JGVv100.41.t01; JGVv100.40.t01; JGVv100.30.t01; JGVv100.52.t01; JGVv100.49.t01; JGVv…	9.7347	12.2858	9.88699	10.1252	10.2542	10.2962	11.5877	11.7827	-2.16059	0.171046	1.48647	0.152291	0.367219	1.3335	2.55106	0.238173	0.0419991	0.194974	9.82021e-07	8.2949e-05	1.62042e-05	6.70953e-06	0.000524802	0.000957572
CHR9_JGVV2_800_T01	VIT_09s0002g09200	JGVv2.800	Vv09s0002g09200	F6HXT8	CYP82M1v3	3	JGVv2.800.t01; JGVv2.805.t01; JGVv2.804.t01; JGVv35.149.t01	6.78461	6.76708	6.87111	6.68618	6.55056	7.36379	6.63418	7.04482	-0.0809068	0.677609	-0.318967	0.0865023	-0.320547	0.0836139	-0.0175231	-0.184932	0.813224	0.410643	0.266524	0.000428606	1.63994e-05	0.326769	0.00219617	0.00096717
CHRUN_JGVV246_21_T01	VIT_00s0246g00240	JGVv246.21	Vv00s0246g00240	F6HML3	Ribosomal protein S1 (Rps1 protein)	0	JGVv246.21	10.8968	10.6782	10.8527	11.2317	10.1738	10.8748	10.427	12.4091	0.553538	-0.356943	1.53431	-0.0440639	-0.678948	0.253268	-0.218612	0.378991	0.700996	1.98203	0.000861824	1.42574e-05	1.64634e-05	0.0026241	0.0001109	0.000969011
CHR14_JGVV68_63_T01	VIT_14s0068g00680	JGVv68.63	Vv14s0068g00680	F6H409	Glyceraldehyde-3-phosphate dehydrogenase A, chloroplast precursor	1	JGVv68.63.t01; JGVv150.48.t01	8.10974	11.39	8.41658	11.6002	8.41656	11.2383	8.42435	10.2762	0.210133	-0.361813	-0.962168	0.306845	-2.06457e-05	0.00778782	3.28029	3.18358	2.82178	1.85183	0.000444458	4.59187e-27	1.6757e-05	0.0014719	1.61538e-24	0.000984335
CHR8_JGVV7_135_T01	VIT_08s0007g07600	JGVv7.135	Vv08s0007g07600	F6HLA4	Pyruvate kinase, cytosolic isozyme	1	JGVv7.135.t01; JGVv4.761.t01	9.75686	8.97909	10.5997	8.99378	10.5959	9.48741	9.53019	9.63742	0.0146933	0.493627	0.150005	0.8428	-0.00378816	-1.06569	-0.777773	-1.60588	-1.10846	0.10723	0.000275092	1.73747e-09	1.70628e-05	0.000966813	2.82833e-08	0.00100031
CHR3_JGVV38_170_T01	VIT_03s0038g02980	JGVv38.170	Vv03s0038g02980	F6I0X2	Mechanosensitive ion channel	2	JGVv38.170.t01; JGVv38.167.t01	9.64434	7.54789	NaN	6.88906	6.90612	7.08042	7.11715	6.82702	-0.658824	0.191357	-0.253404	#VALUE!	#VALUE!	0.211026	-2.09645	#VALUE!	0.174301	-0.290129	1.09038e-09	0.000267081	1.76482e-05	1.5626e-08	0.00146614	0.00102788
CHR8_JGVV40_1_T01	VIT_08s0040g03400	JGVv40.1	Vv08s0040g03400	D7TQ83	Short-chain dehydrogenase/reductase	0	JGVv40.1	9.17813	11.605	9.33932	10.3308	9.57008	9.86676	9.83101	10.9929	-1.27419	-0.464029	1.12618	0.161181	0.230769	0.260925	2.42685	0.991476	0.296679	1.16193	0.000557213	3.55338e-11	1.7569e-05	0.00179638	7.70376e-10	0.00102788
CHR16_JGVV39_77_T01	VIT_16s0039g01360	JGVv39.77	Vv16s0039g01360	F6HEC2	Phenylalanin ammonia-lyase [Vitis vinifera]	4	JGVv2849.1.t01; JGVv39.77.t01; JGVv39.74.t01; JGVv39.73.t01; JGVv39.72.t01; JGVv39.68.t01; JGVv39.64.t01; JGVv39.63.t01; JGVv39.66.t01; JGVv39.65.t01; JGVv40.155.t01; JGVv19.80.t01; JGVv4.543.t01;JGVv39.77.t01; JGVv2508.1.t01;JGVv2508.1.t01; JGVv2849.1.t01	7.88312	10.9452	7.77676	9.16837	8.00986	9.18947	8.86201	10.6559	-1.77685	0.0210944	1.4664	-0.10635	0.233091	0.852153	3.06211	1.39161	1.17961	1.79386	2.43585e-09	5.54459e-18	1.76723e-05	3.22343e-08	3.58518e-16	0.00102788
CHR17_JGVV53_63_T01	VIT_17s0053g00890	JGVv53.63	Vv17s0053g00890	F6HVV5	Cyclic nucleotide-binding transporter 1	4	JGVv53.63.t01; JGVv53.56.t01	7.76545	9.64994	7.41313	8.36238	7.23348	8.13863	6.9742	7.29182	-1.28755	-0.223751	-0.846814	-0.352322	-0.179647	-0.259278	1.88449	0.949255	0.905151	0.317615	1.21815e-12	7.35624e-13	1.76229e-05	3.57106e-11	2.05072e-11	0.00102788
CHR4_PDVV23_160_T01	VIT_04s0023g02190	PDVv23.160	Vv04s0023g02190	F6GWU5	No hit	2	PDVv23.160.t01; JGVv54.116.t01; JGVv37.103.t01	9.2714	8.22342	8.58531	8.40317	8.21726	8.39966	8.10831	10.0016	0.179749	-0.00350852	1.60191	-0.686086	-0.368051	-0.108954	-1.04798	-0.182142	0.182401	1.89327	0.0582994	0.354991	1.77498e-05	0.0936326	0.499001	0.00103036
CHR11_JGVV65_89_T01	VIT_11s0065g01070	JGVv65.89	Vv11s0065g01070	F6H9Q9	Unknown	1	JGVv65.97.t01; JGVv65.89.t01	14.0723	13.4318	13.7597	13.8724	13.8082	13.9123	13.9503	14.4328	0.440598	0.039894	0.520559	-0.312559	0.0485276	0.142053	-0.640484	0.112673	0.104039	0.482546	0.000332586	0.865562	1.78375e-05	0.00114291	0.91351	0.00103342
CHR4_JGVV44_100_T01	VIT_04s0044g00970	JGVv44.100	Vv04s0044g00970	D7U4G8	Unknown protein	0	JGVv44.100	9.06554	9.11515	9.88068	9.57637	11.1815	9.43482	12.5164	11.6419	0.461219	-0.141557	2.20706	0.815141	1.3008	1.33489	0.0496128	-0.304309	-1.74667	-0.874495	1.17456e-19	2.28288e-07	1.81842e-05	2.46158e-17	2.6046e-06	0.00105144
CHRUN_JGVV218_15_T01	VIT_00s0218g00150	JGVv218.15	Vv00s0218g00150	F6I727	UDP-rhamnose/rhamnosyltransferase	4	JGVv218.15.t01; JGVv218.17.t01; JGVv218.20.t01;JGVv218.19.t01; JGVv218.15.t01; JGVv218.19.t01;JGVv218.17.t01	9.35448	11.7588	9.16176	11.509	9.17385	11.1169	9.78087	10.8374	-0.249837	-0.392095	-0.279494	-0.19272	0.0120902	0.607027	2.40437	2.34725	1.94307	1.05655	0.0353452	1.58434e-23	1.84057e-05	0.061685	2.55832e-21	0.00106217
CHR2_JGVV87_60_T01	VIT_02s0087g00380	JGVv87.60	Vv02s0087g00380	F6HJ40	No hit	0	JGVv87.60	6.94251	9.58339	7.12063	8.66446	7.15996	9.27439	7.24268	8.04939	-0.91893	0.60993	-1.225	0.178118	0.0393239	0.0827229	2.64087	1.54383	2.11443	0.80671	0.00088439	6.5841e-18	1.85797e-05	0.00268341	4.16617e-16	0.00107012
CHR2_JGVV488_3_T01	VIT_02s0488g00030	JGVv488.3	Vv02s0488g00030	D7T5R6	No hit	0	JGVv488.3	11.0597	11.3886	11.4777	11.0321	11.7581	10.9821	11.7827	11.5929	-0.356507	-0.0499713	0.610821	0.417926	0.280397	0.0245993	0.328851	-0.445581	-0.77595	-0.189728	8.44475e-05	0.000216055	1.8777e-05	0.00034358	0.00121887	0.00107729
CHR15_JGVV48_4_T01	VIT_15s0048g02970	JGVv48.4	Vv15s0048g02970	F6I2V4	Extensin	1	JGVv48.4.t01; JGVv48.8.t01; JGVv48.7.t01	12.1582	9.31567	12.6602	9.94955	12.7505	10.7365	9.7943	9.33773	0.633877	0.786939	-1.39876	0.501999	0.090368	-2.95622	-2.84249	-2.71061	-2.01404	-0.456579	1.43716e-10	2.99595e-15	1.87768e-05	2.54911e-09	1.19635e-13	0.00107729
CHR1_JGVV26_147_T01	VIT_01s0026g01090	JGVV26.147	Vv01s0026g01090	D7TNI7	Unknown	0	JGVV26.147	9.12349	7.79673	9.11256	7.77255	8.80121	7.64923	7.87402	7.79259	-0.0241792	-0.123322	0.143357	-0.0109301	-0.311349	-0.927195	-1.32676	-1.34001	-1.15198	-0.0814299	2.56981e-05	3.88173e-13	1.91026e-05	0.000121152	1.1301e-11	0.00109384
CHR8_JGVV7_534_T01	VIT_08s0007g03370	JGVv7.534	Vv08s0007g03370	F6HKK8	Unknown protein	2	JGVv7.534.t01; JGVv21.69.t01	8.65804	12.0837	8.70949	12.0534	8.57808	11.5032	9.48226	11.5787	-0.030267	-0.550193	0.0754168	0.051445	-0.13141	0.904178	3.42566	3.34395	2.92517	2.0964	0.00169905	1.64179e-30	1.92939e-05	0.00475221	1.42691e-27	0.00110266
CHR14_JGVV68_11_T01	VIT_14s0068g00120	JGVv68.11	Vv14s0068g00120	D7SVA0	feronia receptor-like kinase	4	JGVv68.11.t01; JGVv68.10.t01; JGVv68.8.t01; JGVv68.6.t01	7.15505	8.18412	7.04542	10.3325	6.22412	9.74821	6.21093	7.44137	2.1484	-0.584305	-2.30683	-0.109636	-0.821297	-0.0131855	1.02906	3.2871	3.52409	1.23044	7.22384e-07	1.65993e-13	1.96372e-05	5.09705e-06	5.14701e-12	0.00111796
CHR16_RANDOM_JGVV196_7_T01	VIT_16s0039g00380	JGVv196.7	Vv16s0039g00380	F6GZ45	Ribosomal protein S14 30S	0	JGVv196.7	12.7058	11.9493	12.3599	12.541	11.8341	11.9697	10.14	11.9632	0.591667	-0.571325	-0.00649085	-0.345882	-0.525872	-1.69411	-0.756489	0.181059	0.135606	1.82323	1.48349e-07	0.102267	1.9606e-05	1.26186e-06	0.198306	0.00111796
CHR17_JGVV0_181_T01	VIT_17s0000g08370	JGVv0.181	Vv17s0000g08370	A5BFU2	RCD one 2 (SRO2)	0	JGVv0.181	13.8278	13.0663	13.8453	12.0951	13.248	11.9749	13.9227	13.7384	-0.971174	-0.120211	1.76353	0.0175137	-0.597311	0.674762	-0.761473	-1.75016	-1.27306	-0.184289	3.86784e-10	4.08922e-12	1.9725e-05	6.20828e-09	1.02058e-10	0.0011208
CHR10_RANDOM_JGVV235_18_T01	VIT_10s0116g00350	JGVv235.18	Vv10s0116g00350	F6HRE7	Unknown protein	0	JGVv235.18	10.1967	9.31653	11.1871	10.1086	11.3991	10.4952	10.7626	10.6908	0.792085	0.386616	0.195586	0.990409	0.211977	-0.636413	-0.880149	-1.07847	-0.903834	-0.0718351	1.11448e-14	3.76929e-13	1.98661e-05	5.48883e-13	1.09953e-11	0.00112561
CHR12_JGVV134_3_T01	VIT_12s0134g00030	JGVv134.3	Vv12s0134g00030	F6GXN7	E-beta-ocimene synthase	4	JGVv134.3.t01; JGVv134.2.t01	8.31538	7.36884	8.56562	7.24808	9.30424	10.4134	7.54408	8.34726	-0.120759	3.16528	-2.0661	0.250241	0.738618	-1.76016	-0.946547	-1.31755	1.10911	0.803177	2.25473e-10	0.500323	1.9886e-05	3.84683e-09	0.635675	0.00112561
CHR2_JGVV25_12_T01	VIT_02s0025g00140	JGVv25.12	Vv02s0025g00140	F6HUM1	Ring-H2 zinc finger protein RHA1b	0	JGVv25.12	12.2459	12.8923	11.3977	12.5378	11.6175	12.0179	10.3985	12.3978	-0.354425	-0.519954	0.379936	-0.848197	0.219723	-1.21893	0.646318	1.14009	0.400414	1.99928	3.56728e-08	1.48597e-11	1.99793e-05	3.52552e-07	3.41716e-10	0.00112873
CHR11_JGVV16_424_T01	VIT_11s0016g04720	JGVv16.424	Vv11s0016g04720	F6HH64	Blight-associated protein p12 precursor	0	JGVv16.424	8.43985	11.1675	9.12269	10.5672	8.53701	9.78471	7.82893	7.94921	-0.600347	-0.782485	-1.8355	0.682844	-0.585688	-0.708073	2.72769	1.4445	1.2477	0.120277	1.53359e-10	1.43453e-10	2.02109e-05	2.70069e-09	2.81103e-09	0.00113747
CHR19_JGVV14_208_T01	VIT_19s0014g02360	JGVv14.208	Vv19s0014g02360	F6H225	Phytosulfokine receptor precursor	0	JGVv14.208	8.84096	10.372	9.25333	10.3268	8.80628	10.9269	8.99978	9.82559	-0.0451083	0.600101	-1.10136	0.412362	-0.447049	0.193506	1.53099	1.07352	2.12067	0.825802	0.00275106	4.36472e-19	2.02075e-05	0.00718206	3.47648e-17	0.00113747
CHRUN_JGVV2300_1_T01	VIT_00s2300g00010	JGVv2300.1	Vv00s2300g00010	D7TGH5	Acyltransferase	0	JGVv2300.1	9.61718	10.0112	10.211	9.32488	10.2975	8.83455	9.93545	10.2255	-0.686365	-0.490322	1.39097	0.593794	0.0864814	-0.362	0.394065	-0.886093	-1.4629	0.29007	0.117839	0.00470331	2.05603e-05	0.167001	0.0168199	0.00115493
CHRUN_JGVV218_20_T01	VIT_00s0218g00200	JGVv218.20	Vv00s0218g00200	F6I732	UDP-glucuronosyl/UDP-glucosyltransferase	4	JGVv218.20.t01; JGVv218.17.t01; JGVv218.15.t01; JGVv218.16.t01	10.0562	12.8446	9.37237	12.4894	9.21156	12.002	10.5528	11.8899	-0.355148	-0.487451	-0.112029	-0.683849	-0.160812	1.34121	2.78834	3.11705	2.79041	1.33717	0.000409729	1.16995e-21	2.06116e-05	0.00137283	1.40941e-19	0.00115562
CHR18_JGVV1_342_T01	VIT_18s0001g06170	JGVv1.342	Vv18s0001g06170	F6H0W9	Phosphate-induced protein 1	2	JGVv1.342.t01; JGVv1.332.t01; JGVv1.341.t01	12.5284	11.11	10.9792	11.8423	11.1395	11.0245	7.18836	8.22095	0.73233	-0.817764	-2.80357	-1.54919	0.160302	-3.95111	-1.41841	0.863106	-0.11496	1.03258	1.239e-18	0.676389	2.10392e-05	1.83062e-16	0.780419	0.00117736
CHR19_JGVV14_367_T01	VIT_19s0014g04150	JGVv14.367	Vv19s0014g04150	F6H298	S-receptor protein kinase	3	JGVv14.367.t01; JGVv14.359.t01; JGVv14.357.t01; JGVv14.365.t01; JGVv14.362.t01; JGVv15.194.t01; JGVv14.358.t01; JGVv71.67.t01	8.66396	10.8851	9.24208	10.5596	8.63665	9.92006	9.14115	9.55139	-0.325516	-0.639543	-0.368672	0.578118	-0.605433	0.504503	2.22115	1.31752	1.28341	0.410235	0.000388569	1.00436e-14	2.12383e-05	0.00131046	3.70061e-13	0.00118625
CHR7_JGVV129_96_T01	VIT_07s0129g00990	JGVv129.96	Vv07s0129g00990	D7TTE1	Protein kinase	3	JGVv129.96.t01; JGVv1542.1.t01; JGVv129.94.t01; JGVv1542.2.t01; JGVv129.84.t01	8.7999	9.26599	7.91121	9.7727	8.31354	8.98592	8.51759	7.83952	0.506712	-0.78678	-1.14641	-0.888691	0.402328	0.204057	0.466093	1.8615	0.672388	-0.678075	0.00126551	0.000391175	2.24151e-05	0.00367383	0.00203257	0.00124492
CHR10_JGVV3_460_T01	VIT_10s0003g05450	JGVV3.460	Vv10s0003g05450	F6HM03	Reticuline oxidase precursor	1	JGVv3.460.t01; JGVv17.85.t01	11.4198	11.8692	12.1439	11.2913	12.3509	11.9536	11.2145	12.1271	-0.577876	0.66232	0.17355	0.724143	0.207014	-1.1364	0.449364	-0.852655	-0.397349	0.912596	0.0102937	0.809619	2.24009e-05	0.0220117	0.875701	0.00124492
CHR15_GSVIVT00026836001_T01	VIT_15s0046g03540	GSVIVT00026836001	Vv15s0046g03540	D7UC36	No hit	0	GSVIVT00026836001	9.15841	9.12267	9.03367	8.97395	7.38032	8.39012	8.00749	11.7902	-0.148711	-0.583834	3.40009	-0.124748	-1.65335	0.627172	-0.0357493	-0.0597123	1.0098	3.78271	8.96581e-06	1.61762e-05	2.23671e-05	4.74462e-05	0.00012398	0.00124492
CHR4_JGVV8_370_T01	VIT_04s0008g03930	JGVv8.370	Vv04s0008g03930	Q4VT47	RD22	0	JGVv8.370	10.1135	14.6764	10.4928	14.9592	10.5886	14.7786	11.3125	14.7093	0.282748	-0.180598	-0.0692143	0.379325	0.095787	0.723845	4.56288	4.46631	4.18992	3.39686	4.42748e-07	4.27527e-36	2.25412e-05	3.29552e-06	2.52668e-32	0.00124958
CHR11_JGVV16_39_T01	VIT_11s0016g00590	JGVv16.39	Vv11s0016g00590	F6HGM6	Invertase/pectin methylesterase inhibitor	0	JGVv16.39	12.3633	13.5201	12.4725	13.9123	12.7533	14.0751	12.5144	12.814	0.392174	0.162808	-1.2611	0.10914	0.280838	-0.238891	1.15682	1.43985	1.32182	0.299617	2.11024e-07	1.53984e-16	2.26697e-05	1.72116e-06	7.83174e-15	0.00125435
CHR9_JGVV18_136_T01	VIT_09s0018g01870	JGVv18.136	Vv09s0018g01870	F6HBZ6	D-3-phosphoglycerate dehydrogenase, chloroplast precursor (3-PGDH)	0	JGVv18.136	8.64248	10.8101	8.68367	10.687	8.02571	10.8795	8.19821	8.73523	-0.123143	0.192476	-2.14425	0.0411901	-0.65796	0.1725	2.16767	2.00333	2.85377	0.537022	1.30658e-06	1.20893e-15	2.32537e-05	8.6278e-06	5.21515e-14	0.00128426
CHR13_JGVV19_187_T01	VIT_13s0019g03350	JGVv19.187	Vv13s0019g03350	D7TMH3	Sedoheptulose-1,7-bisphosphatase (SBPase), Chloroplast	0	JGVv19.187	8.86251	10.708	8.87664	10.8709	8.66913	10.9908	9.58228	10.2035	0.162896	0.119811	-0.787284	0.0141333	-0.207514	0.913149	1.84554	1.9943	2.32163	0.621195	0.983015	2.77014e-18	2.33609e-05	0.985416	1.90367e-16	0.00128777
CHR14_PDVV68_174_T01	VIT_14s0068g01700	PDVv68.174	Vv14s0068g01700	F6H464	ATP synthase subunit beta	3	PDVv68.174.t01; JGVv332.5.t01; GSVIVT00033373001.t01	11.6584	11.0509	11.4185	11.0703	11.0219	11.3073	9.52482	11.65	0.0193882	0.237033	0.342673	-0.239839	-0.396626	-1.49709	-0.607481	-0.348254	0.285405	2.12517	0.00426443	0.216304	2.36701e-05	0.010442	0.349261	0.00130238
CHRUN_JGVV266_6_T01	VIT_00s0266g00070	JGVv266.6	Vv00s0266g00070	F6I7B0	Linalool synthase	0	JGVv266.6	7.46884	9.468	7.68672	9.08832	7.47222	9.05099	8.07404	8.28699	-0.379677	-0.0373326	-0.763993	0.217884	-0.214505	0.601823	1.99916	1.4016	1.57877	0.212955	0.334332	1.14952e-13	2.39113e-05	0.395292	3.65645e-12	0.00131321
CHR16_JGVV100_44_T01	VIT_16s0100g00840	JGVv100.44	Vv16s0100g00840	F6HP44	Stilbene synthase 4	4	JGVv100.44.t01; JGVv100.41.t01; JGVv100.40.t01; JGVv100.38.t01; JGVv100.30.t01; JGVv100.34.t01; JGVv100.32.t01; JGVv100.46.t01; JGVv100.43.t01; JGVv100.42.t01; JGVv100.36.t01; JGVv100.37.t01; JGVv100.28.t01; JGVv100.33.t01; JGVv100.31.t01; JGVv100.29.t01; JGVv100.19.t01; JGVv100.16.t01; JGVv100.13.t01; JGVv100.22.t01; JGVv100.52.t01; JGVv100.50.t01; JGVv100.49.t01; JGVv100.45.t01; JGVv100.39.t01;…	8.99782	11.7674	9.06125	10.0151	9.47984	9.92895	10.5729	11.2383	-1.75235	-0.0861451	1.30932	0.0634283	0.418592	1.09303	2.76962	0.953845	0.449107	0.665401	3.26319e-06	4.6832e-09	2.42062e-05	1.93435e-05	7.12608e-08	0.00132694
CHR16_JGVV22_158_T01	VIT_16s0022g00670	JGVv22.158	Vv16s0022g00670	Q9S944	Vacuolar invertase 1, GIN1	0	JGVv22.158	9.15746	10.0055	9.49858	10.2526	9.47763	9.17632	9.82496	8.7321	0.247071	-1.07626	-0.444221	0.341118	-0.0209438	0.347328	0.848058	0.754012	-0.301309	-1.09286	0.0203437	0.638418	2.44679e-05	0.0387893	0.751753	0.0013388
CHR3_JGVV63_17_T01	VIT_03s0063g00180	JGVv63.17	Vv03s0063g00180	F6HQ94	U-box domain-containing protein	0	JGVv63.17	8.91994	10.3796	9.79416	10.5389	9.29275	10.8319	9.61531	9.01082	0.159347	0.292958	-1.82109	0.874216	-0.501413	0.322568	1.45965	0.744786	1.53916	-0.604499	0.00160552	1.27873e-05	2.46899e-05	0.00452694	0.000100496	0.00134596
CHR8_JGVV7_771_T01	VIT_08s0007g00840	JGVv7.771	Vv08s0007g00840	D7THJ7	Ribulose bisphosphate carboxylase/oxygenase activase, chloroplast	2	JGVv7.771.t01; JGVv19.310.t01; JGVv4.307.t01	9.96127	12.4982	9.66044	12.5558	9.5442	12.4176	10.0158	11.0069	0.0575485	-0.138153	-1.41076	-0.300838	-0.116232	0.471547	2.53694	2.89532	2.8734	0.991099	0.00240398	7.45028e-18	2.46836e-05	0.00639461	4.68417e-16	0.00134596
CHR10_JGVV92_59_T01	VIT_10s0092g00760	JGVv92.59	Vv10s0092g00760	F6I3J9	Unknown protein	0	JGVv92.59	11.3347	11.2334	11.1965	11.5987	11.0213	11.026	9.72094	11.8464	0.365224	-0.572707	0.820391	-0.138212	-0.175179	-1.30034	-0.10122	0.402217	0.00468876	2.12542	0.00219366	0.00102143	2.47785e-05	0.00590911	0.00464571	0.00134831
CHRUN_JGVV484_3_T01	VIT_00s0484g00030	JGVv484.3	Vv00s0484g00030	F6HD39	ARK3 (Arabidopsis Receptor Kinase 3)	3	JGVv484.3.t01; JGVv456.2.t01; JGVv3.301.t01	6.58236	9.16149	6.27501	9.5458	6.31753	9.08535	6.21087	6.87054	0.384313	-0.460454	-2.21481	-0.307347	0.0425122	-0.106655	2.57913	3.27079	2.76782	0.659671	1.72143e-06	1.43346e-16	2.49418e-05	1.10271e-05	7.31587e-15	0.00135221
CHR12_JGVV35_163_T01	VIT_12s0035g00350	JGVv35.163	Vv12s0035g00350	F6HK72	AAA-type ATPase	4	JGVv35.163.t01; JGVv35.165.t01; JGVv35.164.t01; JGVv35.161.t01; JGVv176.2.t01	12.9816	11.3822	12.5968	11.5486	11.6624	10.985	10.5923	10.8261	0.166402	-0.563598	-0.158881	-0.384802	-0.93433	-1.07016	-1.59942	-1.04822	-0.677485	0.233793	5.64045e-11	2.63078e-07	2.49257e-05	1.09439e-09	2.96489e-06	0.00135221
CHR12_JGVV35_165_T01	VIT_12s0035g00330	JGVv35.165	Vv12s0035g00330	F6HK74	AAA-type ATPase	4	JGVv35.165.t01; JGVv35.163.t01; JGVv35.164.t01; JGVv35.161.t01; JGVv176.2.t01	12.2483	10.2286	11.2016	10.8561	11.0272	9.94331	9.93168	10.2418	0.627513	-0.912815	0.298538	-1.04669	-0.174365	-1.09551	-2.01965	-0.345439	-1.08389	0.310163	2.57189e-05	2.10181e-05	2.51832e-05	0.000121231	0.000156366	0.0013628
CHR17_JGVV0_810_T01	VIT_17s0000g01290	JGVv0.810	Vv17s0000g01290	F6GSW1	RGP1 (reversibly glycosylated polypeptide 1)	1	JGVv0.810.t01; JGVv11.614.t01	10.1198	8.49882	9.83541	8.17982	8.84981	8.30473	9.12124	8.83497	-0.318998	0.124914	0.530241	-0.284377	-0.985608	0.271438	-1.62097	-1.6556	-0.545074	-0.286271	0.000174598	3.64977e-12	2.52341e-05	0.000648894	9.17615e-11	0.00136306
CHR16_JGVV50_250_T01	VIT_16s0050g00020	JGVv50.250	Vv16s0050g00020	F6H6Q3	Cullin-4	2	JGVv50.250.t01; JGVv50.250.t01; JGVv388.4.t01	6.97706	9.28736	7.12436	9.09475	7.28417	8.47489	7.45587	8.22306	-0.192608	-0.619861	-0.251825	0.147291	0.159814	0.171698	2.3103	1.9704	1.19072	0.767198	0.16304	1.32091e-17	2.57809e-05	0.218189	8.03143e-16	0.00139005
CHR16_JGVV13_83_T01	VIT_16s0013g01120	JGVv13.83	Vv16s0013g01120	D7U797	Ethylene-responsive transcription factor ERF105	0	JGVv13.83	12.4109	13.8982	12.3952	13.8637	12.5379	13.8801	12.9201	13.2868	-0.0345359	0.0164554	-0.593313	-0.0156875	0.142712	0.382181	1.48733	1.46848	1.34223	0.366731	0.788686	4.3417e-17	2.59294e-05	0.815226	2.40911e-15	0.00139551
CHR15_JGVV48_45_T01	VIT_15s0048g02530	JGVv48.45	Vv15s0048g02530	F6I2Y6	Harpin-induced 1	0	JGVv48.45	10.5645	10.0705	10.7338	9.53652	10.3899	9.57318	10.2891	10.4306	-0.533982	0.0366618	0.8574	0.169341	-0.343954	-0.100778	-0.493983	-1.19731	-0.81669	0.141488	0.0201644	3.15795e-08	2.63216e-05	0.0385186	4.20728e-07	0.00141405
CHRUN_JGVV246_10_T01	VIT_00s0246g00130	JGVv246.10	Vv00s0246g00130	F6HMK2	No hit	0	JGVv246.10	9.34963	9.27526	9.15378	9.29056	7.87083	9.23536	8.21132	11.3447	0.0153016	-0.0551952	2.10935	-0.195858	-1.28294	0.34049	-0.074376	0.136784	1.36453	3.13339	0.00225447	8.12369e-06	2.65998e-05	0.00605468	6.67747e-05	0.0014264
CHR16_JGVV39_105_T01	VIT_16s0039g01650	JGVv39.105	Vv16s0039g01650	F6HEE0	Transporter-related	0	JGVv39.105	12.3196	12.0495	11.724	12.473	11.2577	12.3945	9.57872	9.30089	0.423538	-0.0785309	-3.09361	-0.59561	-0.466342	-1.67893	-0.270114	0.749033	1.13684	-0.277834	9.36706e-20	0.0060253	2.70744e-05	2.02041e-17	0.0206121	0.00144921
CHR3_JGVV38_80_T01	VIT_03s0038g03950	JGVv38.80	Vv03s0038g03950	D7U4R2	Phosphate carrier protein	1	JGVv38.80.t01; JGVv31.208.t01	7.96928	10.7967	8.29259	10.376	8.37881	9.47298	8.35942	10.0676	-0.420728	-0.902979	0.594619	0.32331	0.0862206	-0.0193865	2.82741	2.08337	1.09417	1.70818	0.0328825	4.68859e-20	2.76408e-05	0.0580071	4.48375e-18	0.00147686
CHR16_JGVV50_226_T01	VIT_16s0050g00260	JGVv50.226	Vv16s0050g00260	F6H6P0	Tubulin beta-8	4	JGVv50.226.t01; JGVv50.219.t01; JGVv3.453.t01; JGVv50.221.t01; JGVv50.224.t01	9.74297	8.50373	9.31431	9.60106	9.27345	9.3507	9.21202	8.99472	1.09734	-0.250366	-0.355977	-0.428653	-0.0408643	-0.0614257	-1.23924	0.286753	0.0772512	-0.2173	0.170652	0.00654652	2.80938e-05	0.226549	0.0220506	0.00149835
CHRUN_JGVV267_3_T01	VIT_00s0267g00030	JGVv267.3	Vv00s0267g00030	F6HRK5	Unknown	2	JGVv267.3.t01; JGVv245.1.t01; JGVv245.2.t01	7.30187	8.88299	7.87905	8.4146	8.23898	7.55272	8.47998	8.59888	-0.468392	-0.861878	1.04616	0.577181	0.359926	0.241	1.58112	0.535545	-0.686259	0.118904	0.0748681	0.0215712	2.84453e-05	0.115251	0.0582871	0.00151437
CHR8_JGVV7_647_T01	VIT_08s0007g02190	JGVv7.647	Vv08s0007g02190	F6HKS7	LHCB4 chlorophyll A-B binding protein CP29	0	JGVv7.647	9.11403	11.7934	9.82983	12.1079	8.79029	11.5851	9.07059	10.314	0.314414	-0.522718	-1.27111	0.715797	-1.03954	0.280301	2.67941	2.27803	2.79485	1.24343	2.13289e-08	1.19814e-22	2.85483e-05	2.23579e-07	1.7246e-20	0.00151712
CHR7_JGVV5_541_T01	VIT_07s0005g06110	JGVv5.541	Vv07s0005g06110	F6HZZ7	Pore-forming toxin-like protein Hfr-2	4	JGVv5.541.t01; JGVv5.532.t01; JGVv5.539.t01; JGVv5.536.t01	8.3416	9.66884	8.81066	8.07318	9.25667	8.09335	9.82712	9.48329	-1.59565	0.020169	1.38993	0.469056	0.446012	0.570449	1.32724	-0.737474	-1.16332	-0.343831	5.27095e-05	0.376038	2.8601e-05	0.000227117	0.520343	0.00151719
CHR14_JGVV108_124_T01	VIT_14s0108g01350	JGVv108.124	Vv14s0108g01350	D7SXH3	Unknown protein	0	JGVv108.124	10.1046	12.087	9.51518	11.1445	10.8181	11.6554	10.5996	11.1906	-0.942516	0.510974	-0.464872	-0.589458	1.30288	-0.218496	1.98234	1.62928	0.837369	0.590992	1.31193e-06	1.19812e-14	2.89583e-05	8.65924e-06	4.36555e-13	0.00153339
CHR1_JGVV11_92_T01	VIT_01s0011g05730	JGVV11.92	Vv01s0011g05730	F6HFD8	Nuclear pore complex protein Nup155 (Nucleoporin 155)	1	JGVv11.92.t01; PDVv17.52.t01; PDVv96.77.t01	12.5105	13.1098	12.7332	12.8892	12.9293	12.9608	12.973	12.9532	-0.220529	0.0715911	-0.00764858	0.222693	0.196103	0.0437392	0.599288	0.156066	0.0315543	-0.0198335	0.0194428	8.05448e-05	2.91934e-05	0.0373681	0.000511519	0.00154031
CHR18_JGVV1_1067_T01	VIT_18s0001g14270	JGVv1.1067	Vv18s0001g14270	E0CQ56	Gibberellin-regulated protein 1 (GASA1)	0	JGVv1.1067	13.2059	14.0522	12.5892	12.3607	12.2402	11.8677	13.4624	14.3784	-1.69143	-0.492992	2.51067	-0.616679	-0.348989	1.22221	0.846312	-0.22844	-0.372444	0.916024	5.55189e-16	0.0248044	2.91751e-05	3.84212e-14	0.0651934	0.00154031
CHR16_JGVV39_65_T01	VIT_16s0039g01120	JGVv39.65	Vv16s0039g01120	F6HEB2	Phenylalanin ammonia-lyase [Vitis vinifera]	4	JGVv39.65.t01; JGVv39.63.t01; JGVv2849.1.t01; JGVv39.77.t01; JGVv39.74.t01; JGVv39.73.t01; JGVv39.68.t01; JGVv39.72.t01; JGVv39.66.t01; JGVv39.64.t01; JGVv40.155.t01;JGVv39.73.t01; JGVv39.65.t01; JGVv2508.1.t01; JGVv4.543.t01; JGVv19.80.t01	8.12523	11.8569	7.57108	9.61477	7.3358	9.64004	9.39848	11.2163	-2.24208	0.0252642	1.57626	-0.55415	-0.235282	2.06269	3.73163	2.0437	2.30424	1.81782	7.78444e-13	2.45973e-20	2.92854e-05	2.39366e-11	2.45558e-18	0.00154242
CHR2_JGVV109_1_T01	VIT_02s0109g00430	JGVv109.1	Vv02s0109g00430	D7SYM2	Nitrilase 4 (NIT4)	4	JGVv109.1.t01; JGVv33.49.t01; JGVv33.61.t01; JGVv33.57.t01; JGVv33.56.t01; JGVv33.54.t01; JGVv33.50.t01; JGVv33.51.t01; JGVv33.46.t01; JGVv33.60.t01; JGVv80.28.t01; JGVv33.59.t01	7.66085	10.1019	7.08038	10.3755	6.89579	9.66954	9.46608	10.6968	0.273552	-0.705928	1.02728	-0.580473	-0.184587	2.57028	2.44106	3.29509	2.77375	1.23074	1.46755e-10	2.80062e-20	2.94234e-05	2.59522e-09	2.76784e-18	0.00154447
CHR8_JGVV58_32_T01	VIT_08s0058g01160	JGVv58.32	Vv08s0058g01160	F6GXX6	No hit	0	JGVv58.32	8.48445	9.6356	8.30832	8.25725	7.79165	7.64598	9.19291	8.74931	-1.37835	-0.611277	1.10333	-0.17613	-0.516672	1.40126	1.15115	-0.0510702	-0.145675	-0.443602	1.79308e-11	0.275714	2.9429e-05	3.94824e-10	0.416234	0.00154447
CHR9_JGVV2_585_T01	VIT_09s0002g06530	JGVv2.585	Vv09s0002g06530	F6HXB8	fertility restorer	0	JGVv2.585	6.99252	6.28702	6.70108	6.59921	6.62791	7.33918	6.65433	6.64978	0.312191	0.739971	-0.689401	-0.291441	-0.0731623	0.0264123	-0.705494	-0.101862	0.711271	-0.00454258	0.0167945	0.820449	2.96268e-05	0.0331117	0.883248	0.0015521
CHR13_RANDOM_PDVV112_26_T01	VIT_13s0067g00970	PDVv112.26	Vv13s0067g00970	F6I6L7	Unknown	0	PDVv112.26	8.95665	7.66417	7.42551	7.42498	7.70716	7.94366	8.00389	7.93858	-0.239188	0.518681	-0.00508606	-1.53114	0.281643	0.296735	-1.29248	-0.000529748	0.236508	-0.065313	1.68241e-05	0.00906552	2.97446e-05	8.30941e-05	0.0288112	0.00155551
CHR4_JGVV23_33_T01	VIT_04s0023g03590	JGVv23.33	Vv04s0023g03590	F6GWL9	Unknown	0	JGVv23.33	9.4772	8.33844	10.5691	7.95369	9.33372	8.01195	8.70977	8.4532	-0.384751	0.0582598	0.441251	1.09194	-1.23543	-0.623945	-1.13876	-2.61545	-1.32176	-0.256567	0.0170739	2.4602e-11	2.98848e-05	0.0335775	5.44561e-10	0.00156008
CHR17_JGVV0_229_T01	VIT_17s0000g07800	JGVv0.229	Vv17s0000g07800	D7SHX0	Unknown protein	0	JGVv0.229	10.0623	11.191	10.3764	11.0464	10.1335	10.6246	10.9885	11.1041	-0.144651	-0.42182	0.479518	0.314091	-0.242859	0.854976	1.12875	0.670005	0.491044	0.115586	1.90344e-07	1.88072e-11	3.00582e-05	1.57158e-06	4.25213e-10	0.00156637
CHR7_JGVV31_17_T01	VIT_07s0031g00200	JGVv31.17	Vv07s0031g00200	F6H4H6	IMP dehydrogenase	0	JGVv31.17	10.9997	11.8885	11.5446	11.6362	11.4913	11.7281	11.2892	11.0042	-0.252267	0.091901	-0.723946	0.544888	-0.0533333	-0.202115	0.888756	0.0916013	0.236836	-0.284996	0.000336763	0.00954116	3.02055e-05	0.00115512	0.0300513	0.00157127
CHR1_JGVV26_168_T01	VIT_01s0026g00880	JGVV26.168	Vv01s0026g00880	F6HPJ7	Transducin protein	0	JGVV26.168	6.9099	8.04208	7.43246	8.31418	7.2247	7.32259	7.44874	7.15946	0.272103	-0.991589	-0.16313	0.522566	-0.207763	0.224043	1.13218	0.881719	0.0978943	-0.289279	0.000391898	2.14692e-05	3.04179e-05	0.00131973	0.000159281	0.00157954
CHRUN_JGVV374_1_T01	VIT_00s0374g00010	JGVv374.1	Vv00s0374g00010	F6I1Y6	S-locus lectin protein kinase	3	JGVv374.1.t01; PDVv456.4.t01; JGVv374.3.t01; JGVv484.2.t01; JGVv456.3.t01; JGVv374.4.t01; JGVv374.2.t01; JGVv286.12.t01; JGVv286.11.t01; JGVv484.3.t01; JGVv484.1.t01; JGVv456.2.t01; JGVv353.5.t01; JGVv595.1.t01; JGVv353.3.t01; JGVv266.7.t01; JGVv2549.1.t01; PDVv266.3.t01; JGVv271.2.t01; JGVv14.370.t01; JGVv2.413.t01; JGVv16.438.t01	6.60843	9.16789	6.44024	9.56956	6.46326	8.37039	6.48979	7.34753	0.401672	-1.19917	-1.02286	-0.16819	0.0230254	0.0265284	2.55946	3.12932	1.90713	0.857736	1.3379e-05	4.70374e-16	3.07604e-05	6.78479e-05	2.16842e-14	0.00159452
CHR5_JGVV102_11_T01	VIT_05s0102g00130	JGVv102.11	Vv05s0102g00130	F6HYQ6	Unknown protein	0	JGVv102.11	13.133	13.313	12.4373	12.7093	11.609	12.7848	12.6654	13.0635	-0.603707	0.0754788	0.278705	-0.695684	-0.828325	1.05644	0.18003	0.272008	1.17581	0.398075	8.42205e-12	1.17161e-08	3.08243e-05	2.00058e-10	1.679e-07	0.00159504
CHR8_JGVV40_255_T01	VIT_08s0040g00640	JGVv40.255	Vv08s0040g00640	F6HQQ9	No hit	0	JGVv40.255	12.8475	12.134	12.4855	12.2626	12.0099	12.1241	11.6919	13.5425	0.128682	-0.138577	1.4184	-0.36194	-0.475644	-0.317956	-0.713509	-0.222888	0.11418	1.85054	0.262399	0.152234	3.12163e-05	0.322675	0.267733	0.0016125
CHR15_JGVV46_313_T01	VIT_15s0046g00170	JGVv46.313	Vv15s0046g00170	Q2MV91	MYBPA1 protein [Vitis vinifera]	0	JGVv46.313	10.2024	10.2307	10.6082	10.5258	11.9976	10.5642	13.5472	12.8012	0.295082	0.0384652	2.23695	0.40577	1.38941	1.54964	0.0282966	-0.0823907	-1.43333	-0.746024	5.2267e-22	1.51797e-05	3.17438e-05	3.28615e-19	0.000117087	0.00163688
CHR19_JGVV14_420_T01	VIT_19s0014g04750	JGVv14.420	Vv19s0014g04750	F6H2H4	Glycosyl hydrolase family 1 protein	0	JGVv14.420	7.20048	6.94915	7.2758	6.87478	7.38914	7.31583	9.08011	7.61003	-0.0743712	0.441046	0.294204	0.0753156	0.113341	1.69097	-0.251329	-0.401016	-0.0733098	-1.47007	2.33799e-12	1.78443e-06	3.20405e-05	6.41482e-11	1.69386e-05	0.0016493
CHR6_JGVV9_207_T01	VIT_06s0009g01380	JGVv9.207	Vv06s0009g01380	F6HA32	Ethylene-insensitive 3 (EIN3)	0	JGVv9.207	9.06182	10.2417	9.18254	10.4117	9.35271	10.7506	9.99626	10.2253	0.169963	0.338894	-0.52525	0.120721	0.170166	0.643546	1.17991	1.22915	1.39788	0.229084	0.00100822	2.68169e-15	3.27491e-05	0.00301152	1.08109e-13	0.00168285
CHR14_JGVV6_181_T01	VIT_14s0006g02850	JGVv6.181	Vv14s0006g02850	F6HSS1	BEE1 (BR Enhanced expression 1)	1	JGVv6.181.t01; JGVv26.142.t01; JGVv11.288.t01; JGVv0.608.t01	10.3729	9.20394	9.99578	9.0631	9.89697	10.4704	9.63708	10.2236	-0.140837	1.40726	-0.246719	-0.377097	-0.0988082	-0.259887	-1.16894	-0.932676	0.573394	0.586561	0.0321316	0.0515629	3.31774e-05	0.0568941	0.116436	0.0017019
CHR9_GSVIVT00017094001_T01	VIT_09s0002g04540	GSVIVT00017094001	Vv09s0002g04540	D7U0K0	RNA polymerase beta''	3	GSVIVT00017094001.t01; GSVIVT00019173001.t01; JGVv3.435.t01; GSVIVT00016331001.t01	11.3054	10.3042	11.1918	10.8456	11.0424	10.4449	9.82153	11.8151	0.541326	-0.400678	1.37023	-0.113622	-0.149368	-1.22088	-1.00117	-0.34622	-0.597529	1.99357	0.594951	0.390628	3.36428e-05	0.642244	0.534079	0.00172278
CHRUN_JGVV480_3_T01	VIT_00s0480g00030	JGVv480.3	Vv00s0480g00030	F6I2B5	Polyphenol oxidase	1	JGVv480.3.t01; JGVv480.6.t01	9.85487	12.9681	8.96642	12.6588	8.92518	12.9587	12.2339	13.8913	-0.309312	0.29992	0.932563	-0.888449	-0.0412439	3.30877	3.11326	3.6924	4.03356	1.65736	2.57905e-12	2.78828e-21	3.37978e-05	6.95356e-11	3.13284e-19	0.00172772
CHR2_JGVV25_277_T01	VIT_02s0025g03010	JGVv25.277	Vv02s0025g03010	A5APE7	Copper chaperone (CCH)	0	JGVv25.277	9.22516	8.028	9.34228	7.8417	9.83907	8.37246	7.92791	8.17906	-0.186299	0.530762	-0.1934	0.117114	0.496795	-1.91116	-1.19717	-1.50058	-1.46661	0.251153	1.71176e-05	1.71052e-09	3.38953e-05	8.4417e-05	2.78643e-08	0.00172972
CHR4_JGVV23_139_T01	VIT_04s0023g02430	JGVv23.139	Vv04s0023g02430	F6GWT1	Basic leucine-zipper 11 GBF6	1	JGVv23.139.t01; JGVv1.950.t01	8.4469	6.58692	7.52518	6.48254	7.80687	6.96469	6.61614	6.46625	-0.104384	0.482154	-0.498438	-0.92172	0.281688	-1.19072	-1.85998	-1.04264	-0.842177	-0.149891	4.57067e-07	5.10109e-11	3.39573e-05	3.38845e-06	1.07719e-09	0.00172989
CHR6_JGVV4_498_T01	VIT_06s0004g03100	JGVv4.498	Vv06s0004g03100	B2Z3R6	MLO1	0	JGVv4.498	10.338	12.9566	10.0013	10.9742	9.80965	11.2653	10.7969	12.4813	-1.9824	0.291071	1.21603	-0.336608	-0.191698	0.987229	2.61865	0.97286	1.45563	1.68443	9.20453e-12	9.4904e-19	3.40967e-05	2.17595e-10	7.13591e-17	0.00173102
CHR10_JGVV3_386_T01	VIT_10s0003g04350	JGVV3.386	Vv10s0003g04350	F6HLW0	Photosystem I subunit X (PSAK)	0	JGVV3.386	8.24295	10.3941	7.97157	9.81929	7.52887	8.75857	7.95072	8.0829	-0.574765	-1.06072	-0.675667	-0.271382	-0.442694	0.421842	2.15111	1.84773	1.2297	0.132186	6.4326e-08	8.17127e-12	3.40926e-05	5.9737e-07	1.9679e-10	0.00173102
CHR6_JGVV4_76_T01	VIT_06s0004g07680	JGVv4.76	Vv06s0004g07680	F6GUG4	Nodulin	0	JGVv4.76	6.96799	8.34698	7.30931	9.80621	7.30805	8.36924	7.72111	7.74547	1.45923	-1.43698	-0.623764	0.341326	-0.00126403	0.413064	1.379	2.4969	1.06119	0.0243589	0.000365016	7.44191e-10	3.44377e-05	0.00124037	1.29358e-08	0.00174534
CHR12_JGVV55_60_T01	VIT_12s0055g00800	JGVv55.60	Vv12s0055g00800	A5B6A1	Arachidonic acid-induced DEA1	4	JGVv55.60.t01; JGVv154.26.t01	8.27723	6.47904	7.60191	6.37277	6.61002	6.44991	6.47975	6.57666	-0.106275	0.0771394	0.126751	-0.67532	-0.991894	-0.130269	-1.79819	-1.22915	-0.160112	0.0969089	0.000437763	1.76171e-06	3.4613e-05	0.00145282	1.67337e-05	0.00175122
CHR11_JGVV16_101_T01	VIT_11s0016g01220	JGVv16.101	Vv11s0016g01220	A5B155	Auxin-binding protein ABP19a precursor	1	JGVv16.101.t01; JGVv2.111.t01	9.11939	11.0676	8.87882	10.0195	8.73122	8.97892	9.37284	8.99626	-1.0481	-1.04055	0.0173443	-0.240563	-0.147603	0.641619	1.94818	1.14065	0.247699	-0.376576	3.93073e-06	9.80866e-06	3.52347e-05	2.28109e-05	7.90201e-05	0.00177962
CHR5_JGVV20_248_T01	VIT_05s0020g02650	JGVv20.248	Vv05s0020g02650	F6HDL4	Unknown protein	0	JGVv20.248	12.0572	10.9118	11.138	11.0546	10.2023	10.5177	9.63067	10.2583	0.142796	-0.536868	-0.259447	-0.919207	-0.935708	-0.571625	-1.14541	-0.0834104	0.31543	0.627608	3.11921e-11	0.484274	3.5342e-05	6.47279e-10	0.621178	0.001782
CHR2_JGVV33_33_T01	VIT_02s0033g00410	JGVv33.33	Vv02s0033g00410	Q6L973	Myb VvMYBA1	4	JGVv33.33.t01; JGVv33.31.t01; GSVIVT00022662001.t01; JGVv33.36.t01	12.5427	14.037	11.0342	14.2395	10.205	13.3149	11.771	13.7979	0.202521	-0.924584	0.482923	-1.5085	-0.829206	1.56599	1.49433	3.20535	3.10998	2.02691	8.41721e-10	8.14994e-23	3.55253e-05	1.2424e-08	1.19816e-20	0.00178569
CHR4_JGVV8_476_T01	VIT_04s0008g05120	JGVv8.476	Vv04s0008g05120	D7SUR2	Phospholipase/carboxylesterase	0	JGVv8.476	11.0939	10.3465	10.5765	10.1319	9.59723	9.87765	8.80031	9.26302	-0.214544	-0.254281	-0.614637	-0.517368	-0.97931	-0.796912	-0.747426	-0.444602	0.280427	0.462702	2.3837e-15	0.171643	3.55361e-05	1.40036e-13	0.293475	0.00178569
CHR9_JGVV2_737_T01	VIT_09s0002g08310	JGVv2.737	Vv09s0002g08310	F6HXM3	Unknown	1	JGVv2.737.t01; JGVv144.7.t01	6.45892	6.06968	6.39548	5.98774	6.06717	6.1835	6.0045	6.78524	-0.0819394	0.195756	0.60174	-0.0634411	-0.328314	-0.0626609	-0.38924	-0.407738	0.116332	0.780733	0.126506	0.625038	3.58552e-05	0.177126	0.74081	0.00179867
CHRUN_JGVV220_5_T01	VIT_00s0220g00070	JGVv220.5	Vv00s0220g00070	F6H7V7	Latex cyanogenic beta glucosidase	1	JGVv220.5.t01; JGVv64.11.t01; JGVv4.649.t01	11.7707	13.1819	11.9219	13.5474	11.4909	13.222	11.2992	12.1293	0.365443	-0.325393	-1.09268	0.151186	-0.430987	-0.191675	1.41119	1.62545	1.73104	0.83003	1.26892e-13	1.31381e-24	3.61493e-05	4.8196e-12	2.71491e-22	0.00181035
CHR13_JGVV47_72_T01	VIT_13s0047g00210	JGVv47.72	Vv13s0047g00210	A5BQV8	flavonol synthase	0	JGVv47.72	7.19135	9.34697	7.94564	8.8067	7.70807	8.47978	7.80992	8.02327	-0.540268	-0.32692	-0.456513	0.754294	-0.237571	0.101854	2.15562	0.861063	0.771714	0.213347	0.0845103	5.45676e-10	3.67463e-05	0.12703	9.67289e-09	0.00183403
CHR15_GSVIVT00018425001_T01	VIT_15s0021g00030	GSVIVT00018425001	Vv15s0021g00030	D7SM85	No hit	0	GSVIVT00018425001	10.4228	10.3425	10.6646	10.4625	10.1852	10.7913	10.4861	12.0246	0.119969	0.32883	1.23332	0.241841	-0.479428	0.300884	-0.0802724	-0.202145	0.606113	1.53855	7.1648e-05	0.000622434	3.67346e-05	0.000296942	0.00302515	0.00183403
CHR10_JGVV3_5_T01	VIT_10s0003g00050	JGVV3.5	Vv10s0003g00050	D7TJB9	Squamosa promoter-binding protein 3 (SPL3)	0	JGVV3.5	8.62764	10.5267	8.77761	9.95059	8.18804	9.59774	9.39479	8.9966	-0.576102	-0.352853	-0.601135	0.149972	-0.589572	1.20675	1.89905	1.17298	1.4097	-0.398185	0.0326071	6.8126e-09	3.71179e-05	0.0575936	1.01366e-07	0.00184945
CHR6_JGVV4_748_T01	VIT_06s0004g00260	JGVv4.748	Vv06s0004g00260	D7SLM7	Shoot1 protein	0	JGVv4.748	8.67108	11.9054	8.97036	11.5499	8.46425	10.6636	8.16146	9.39044	-0.355486	-0.886245	-1.27321	0.299272	-0.506105	-0.302791	3.23429	2.57953	2.19939	1.22898	5.9786e-10	1.01841e-18	3.71919e-05	9.12069e-09	7.61872e-17	0.00185001
CHR9_JGVV54_58_T01	VIT_09s0054g01160	JGVv54.58	Vv09s0054g01160	D7SRY1	Beta-amyrin synthase	4	JGVv54.58.t01; JGVv54.54.t01; JGVv54.49.t01; JGVv54.35.t01; JGVv54.53.t01; JGVv54.41.t01; JGVv54.39.t01; JGVv54.32.t01; JGVv54.45.t01; JGVv54.52.t01; JGVv54.44.t01; JGVv65.53.t01; JGVv3.329.t01; JGVv3.328.t01	8.06354	8.43438	7.80393	8.71617	8.28858	8.23812	9.285	7.99606	0.281796	-0.478052	-0.242061	-0.259615	0.484654	0.996426	0.370839	0.91225	-0.0504562	-1.28894	0.176382	0.864307	3.74002e-05	0.232807	0.912707	0.00185725
CHR12_JGVV35_50_T01	VIT_12s0035g01790	JGVv35.50	Vv12s0035g01790	F6HK03	U2(RNU2) small nuclear RNA auxiliary factor 1-like 2	0	JGVv35.50	9.59938	8.39896	9.02208	8.58481	8.59561	9.32525	8.57418	8.61241	0.185844	0.740441	-0.712836	-0.577297	-0.426471	-0.0214291	-1.20041	-0.437272	0.72964	0.0382333	0.061177	0.028127	3.76513e-05	0.0974124	0.0719176	0.00186658
CHR1_GSVIVT00010311001_T01	VIT_01s0010g02310	GSVIVT00010311001	Vv01s0010g02310	D7TAL2	Ribosomal protein L23 50S	4	GSVIVT00010311001.t01; JGVv38.190.t01;JGVv38.190.t01; GSVIVT00010311001.t01; JGVv35.112.t01	12.1727	12.2456	12.6175	12.3012	12.1375	12.3247	11.2732	13.7001	0.0555576	0.0235423	1.37536	0.444722	-0.479957	-0.864298	0.0729155	-0.316249	0.18725	2.42691	0.707643	0.0149022	3.80115e-05	0.742995	0.0432148	0.00188129
CHR9_JGVV2_138_T01	VIT_09s0002g01590	JGVv2.138	Vv09s0002g01590	D7TZV2	Nuclear transcription factor Y subunit A-8	0	JGVv2.138	10.232	10.7228	9.99329	9.91816	9.65528	10.6841	9.54457	10.8349	-0.804663	0.765953	0.150749	-0.238694	-0.338003	-0.110718	0.49084	-0.0751285	1.02883	1.29029	0.00376445	1.60346e-08	3.80799e-05	0.00939224	2.24973e-07	0.00188151
CHRUN_JGVV438_1_T01	VIT_00s0438g00010	JGVv438.1	Vv00s0438g00010	F6HYH2	Cytochrome c oxidase subunit 2	0	JGVv438.1	10.8386	10.5062	10.5292	10.5836	10.0155	10.8185	9.88345	11.6644	0.0774319	0.234844	0.8459	-0.309395	-0.51367	-0.13206	-0.332379	0.0544482	0.802962	1.78092	0.413289	0.000845658	3.8452e-05	0.472536	0.00395727	0.0018907
CHR1_JGVV11_145_T01	VIT_01s0011g05180	JGVV11.145	Vv01s0011g05180	F6HFH0	Bet v I allergen	3	JGVv11.145.t01; JGVv11.148.t01; JGVv11.146.t01	10.1757	11.7514	9.69907	11.1418	9.04287	9.63396	9.69512	9.50337	-0.609544	-1.50788	-0.130588	-0.476642	-0.656201	0.652248	1.57566	1.44276	0.591088	-0.191748	2.55071e-11	1.69828e-07	3.8432e-05	5.40699e-10	1.98435e-06	0.0018907
CHR3_JGVV97_43_T01	VIT_03s0097g00600	JGVv97.43	Vv03s0097g00600	F6HW60	Octicosapeptide/Phox/Bem1p (PB1) domain-containing protein	1	JGVv97.43.t01; JGVv54.30.t01	10.6463	11.9679	10.9526	11.6734	11.0719	11.9249	11.4276	11.7008	-0.294497	0.251555	-0.224171	0.306299	0.11936	0.355689	1.3216	0.720808	0.853003	0.273143	0.0212459	5.53937e-14	3.84888e-05	0.0402549	1.8475e-12	0.0018907
CHR11_JGVV16_319_T01	VIT_11s0016g03560	JGVv16.319	Vv11s0016g03560	A5BQY3	Ethylene-responsive protein	0	JGVv16.319	13.5087	11.1696	13.4256	11.0794	13.7856	12.5034	13.4364	12.6818	-0.0902089	1.42399	0.178422	-0.0830997	0.359944	-0.349191	-2.33906	-2.34617	-1.28213	-0.754518	9.89286e-06	2.72504e-16	3.85857e-05	5.18047e-05	1.32008e-14	0.0018907
CHR18_JGVV1_297_T01	VIT_18s0001g05370	JGVv1.297	Vv18s0001g05370	F6H0W4	Unknown protein	0	JGVv1.297	11.1701	9.06327	10.6795	9.30588	10.6469	9.40157	10.2312	9.9359	0.242616	0.0956816	0.534339	-0.490581	-0.0326779	-0.415691	-2.10685	-1.37365	-1.24529	-0.295259	0.886027	8.5038e-12	3.85428e-05	0.900471	2.03967e-10	0.0018907
CHR9_JGVV2_324_T01	VIT_09s0002g03560	JGVv2.324	Vv09s0002g03560	F6HYA5	ABC transporter G member 15	4	JGVv2.324.t01; JGVv2.332.t01;JGVv2.332.t01; JGVv2.324.t01	7.72424	11.4802	7.60109	10.7002	7.48591	11.655	7.7608	8.76747	-0.779977	0.954838	-2.88756	-0.123148	-0.115183	0.274886	3.75593	3.0991	4.16912	1.00668	0.000320764	4.3584e-17	3.87208e-05	0.00110615	2.41181e-15	0.00189418
CHR18_JGVV1_716_T01	VIT_18s0001g10510	JGVv1.716	Vv18s0001g10510	E0CPV6	Thioredoxin family	0	JGVv1.716	6.84857	7.65721	6.71672	8.21611	6.54955	8.91094	6.5833	6.72216	0.558894	0.694835	-2.18878	-0.13185	-0.167178	0.0337519	0.80864	1.49938	2.3614	0.138859	0.000133695	3.95656e-10	3.87953e-05	0.000514949	7.186e-09	0.00189469
CHR1_JGVV26_125_T01	VIT_01s0026g01340	JGVV26.125	Vv01s0026g01340	F6HPH1	Glutathione S-transferase 29 GSTU18	2	JGVv26.125.t01; JGVv26.126.t01; JGVv26.124.t01	12.3414	14.2812	11.2907	14.6417	10.6639	13.9264	12.4983	14.3162	0.360441	-0.715259	0.389815	-1.05068	-0.626805	1.83444	1.93984	3.35096	3.2625	1.81787	6.00141e-06	5.78163e-21	3.91319e-05	3.33537e-05	6.2353e-19	0.00190797
CHRUN_JGVV2849_1_T01	VIT_00s2849g00010	JGVv2849.1	Vv00s2849g00010	F6I2I6	Phenylalanine ammonia-lyase	4	JGVv2849.1.t01; JGVv39.74.t01; JGVv39.73.t01; JGVv39.68.t01; JGVv39.66.t01; JGVv39.77.t01; JGVv39.72.t01; JGVv39.65.t01; JGVv39.63.t01; JGVv39.64.t01; JGVv40.155.t01; JGVv19.80.t01; JGVv4.543.t01; JGVv2508.1.t01	9.07311	12.9632	8.21168	10.6881	8.19322	10.4864	10.855	12.4651	-2.27507	-0.201776	1.97871	-0.861426	-0.0184673	2.66181	3.89009	2.47644	2.29313	1.61003	2.71197e-14	3.99107e-19	3.92791e-05	1.22536e-12	3.22022e-17	0.00191199
CHR6_JGVV4_371_T01	VIT_06s0004g04470	JGVv4.371	Vv06s0004g04470	F6GV26	Heat shock protein 70	3	JGVv4.371.t01; JGVv4.367.t01; JGVv19.350.t01; JGVv787.2.t01; JGVv254.2.t01; JGVv19.375.t01; JGVv7.837.t01; JGVv37.46.t01	13.2636	12.2616	13.4845	12.6443	13.9101	13.2016	14.3013	14.0925	0.382702	0.557289	0.890973	0.220959	0.425517	0.391261	-1.00201	-0.840271	-0.708499	-0.208787	4.26311e-21	6.5013e-16	3.96361e-05	1.55525e-18	2.95105e-14	0.00192619
CHRUN_JGVV346_11_T01	VIT_00s0346g00110	JGVv346.11	Vv00s0346g00110	D7TRS2	Mannitol dehydrogenase	4	JGVv371.4.t01; JGVv346.11.t01; JGVv615.1.t01; JGVv1389.1.t01; JGVv615.3.t01; JGVv371.5.t01; JGVv346.10.t01; JGVv615.2.t01; JGVv218.1.t01;JGVv615.1.t01; JGVv371.4.t01; JGVv371.3.t01; JGVv346.12.t01;JGVv346.11.t01	13.4797	14.6543	13.1827	14.6662	12.9955	14.2122	12.9578	13.5212	0.0118811	-0.454008	-0.691048	-0.297002	-0.187188	-0.0377188	1.17465	1.48354	1.21672	0.563387	5.98085e-11	1.05168e-20	3.98257e-05	1.15362e-09	1.1099e-18	0.00193223
CHR12_JGVV35_39_T01	VIT_12s0035g01900	JGVv35.39	Vv12s0035g01900	Q9XGT5	Pectinesterase family	0	JGVv35.39	15.4653	15.4973	15.2849	15.429	15.0981	15.2323	14.1474	14.7987	-0.0683483	-0.196713	-0.433561	-0.18042	-0.186807	-0.950661	0.0320138	0.144086	0.134179	0.651279	8.0124e-19	3.09628e-06	3.99015e-05	1.27294e-16	2.79289e-05	0.00193274
CHR10_RANDOM_JGVV235_4_T01	VIT_10s0116g00050	JGVv235.4	Vv10s0116g00050	D7TR67	Receptor protein kinase	0	JGVv235.4	8.38622	7.48337	8.21534	8.414	6.99947	9.29439	6.57061	6.94016	0.930639	0.880385	-2.35423	-0.170882	-1.21587	-0.428858	-0.902852	0.198669	2.29492	0.36955	1.60818e-05	0.0314664	4.0011e-05	7.99761e-05	0.0786061	0.00193487
CHR1_JGVV146_39_T01	VIT_01s0146g00440	JGVV146.39	Vv01s0146g00440	F6I1P6	Unknown protein	0	JGVV146.39	9.50743	9.47874	9.89255	9.50568	10.0041	10.1048	10.964	12.3293	0.0269426	0.599107	2.22448	0.385126	0.111579	0.959901	-0.0286841	-0.386868	0.10066	1.36524	8.04324e-16	0.0614364	4.05075e-05	5.32909e-14	0.133479	0.00195568
CHR9_JGVV18_89_T01	VIT_09s0018g01340	JGVv18.89	Vv09s0018g01340	D7T410	Cuticle protein	4	JGVv18.89.t01; JGVv18.90.t01;JGVv18.90.t01; JGVv18.89.t01	6.40549	8.58293	6.41533	7.72153	6.33519	6.72089	6.71857	6.47143	-0.861401	-1.00064	-0.24946	0.00983951	-0.0801477	0.383387	2.17744	1.3062	0.385707	-0.24714	0.000685554	4.60369e-06	4.08753e-05	0.00215237	4.01414e-05	0.00196076
CHR14_JGVV68_36_T01	VIT_14s0068g00400	JGVv68.36	Vv14s0068g00400	F6H497	Hydrolase, alpha/beta fold family	1	JGVv68.36.t01; JGVv11.584.t01	7.61513	9.78605	7.39237	9.55579	7.03042	9.46078	7.12	7.57821	-0.23026	-0.095012	-1.88257	-0.222757	-0.361954	0.0895865	2.17092	2.16342	2.43036	0.458202	1.21058e-07	1.25819e-15	4.08782e-05	1.05524e-06	5.41976e-14	0.00196076
CHR15_JGVV48_101_T01	VIT_15s0048g01930	JGVv48.101	Vv15s0048g01930	D7U7J3	ATPP2-A13	0	JGVv48.101	10.0757	10.533	10.1299	9.57517	10.2409	10.5279	10.1517	9.65326	-0.957842	0.952709	-0.874622	0.0541591	0.111045	-0.0892689	0.4573	-0.554701	0.286963	-0.49839	2.66893e-05	0.378941	4.08516e-05	0.000125186	0.523086	0.00196076
CHR19_JGVV15_67_T01	VIT_19s0015g00710	JGVv15.67	Vv19s0015g00710	F6I566	Cellulose synthase CSLE1	0	JGVv15.67	7.52746	10.1353	6.63108	8.25597	6.20219	8.61017	6.24199	6.45741	-1.87931	0.354206	-2.15276	-0.896376	-0.428888	0.0397958	2.60782	1.62489	2.40798	0.21542	1.09168e-11	1.12521e-11	4.08301e-05	2.53012e-10	2.64941e-10	0.00196076
CHR13_JGVV74_51_T01	VIT_13s0074g00660	JGVv74.51	Vv13s0074g00660	F6I5W5	ABC transporter G member 22	4	JGVv74.51.t01; JGVv74.53.t01; JGVv74.54.t01; JGVv74.52.t01; JGVv7.501.t01; JGVv61.13.t01; JGVv61.15.t01; JGVv61.14.t01; JGVv80.111.t01	7.59856	10.6974	7.63693	11.5929	7.5292	10.7441	7.6007	9.55134	0.895483	-0.848769	-1.19275	0.0383657	-0.107725	0.0714962	3.09882	3.95593	3.21489	1.95064	2.83523e-05	9.78739e-25	4.11615e-05	0.000131959	2.09578e-22	0.00197115
CHR18_JGVV1_497_T01	VIT_18s0001g08160	JGVv1.497	Vv18s0001g08160	E0CNU3	No hit	0	JGVv1.497	9.92228	8.4033	11.8255	8.41638	11.7737	8.68292	11.1689	9.10155	0.0130779	0.266548	0.418623	1.9032	-0.0518115	-0.604795	-1.51898	-3.4091	-3.09074	-2.06732	1.74936e-06	2.85074e-21	4.13036e-05	1.11722e-05	3.19089e-19	0.00197475
CHR3_JGVV63_164_T01	VIT_03s0063g01760	JGVv63.164	Vv03s0063g01760	F6HQI0	No hit	0	JGVv63.164	9.94381	8.87275	12.1837	9.03548	12.4661	9.36338	11.5159	8.93913	0.162736	0.327894	-0.424249	2.23992	0.282355	-0.950223	-1.07106	-3.14825	-3.10271	-2.57674	6.86932e-07	3.48634e-18	4.16383e-05	4.8807e-06	2.34673e-16	0.00198114
CHR5_JGVV77_156_T01	VIT_05s0077g01860	JGVv77.156	Vv05s0077g01860	D7SYA3	ERF (ethylene response factor) sub B-2	0	JGVv77.156	9.20056	10.3259	9.7212	9.09195	9.24168	9.47371	9.4585	9.8392	-1.23398	0.381764	0.365492	0.520639	-0.47952	0.21682	1.12537	-0.629251	0.232034	0.380706	0.0414701	0.0154744	4.1612e-05	0.0705493	0.0445551	0.00198114
CHR6_JGVV4_30_T01	VIT_06s0004g08190	JGVv4.30	Vv06s0004g08190	F6GU77	Ethylene-responsive transcription factor cytokinin response factor 1	0	JGVv4.30	9.01967	10.9942	9.51117	10.4539	9.38352	11.1071	8.97415	9.62069	-0.540372	0.65325	-1.48642	0.491499	-0.127646	-0.409371	1.97457	0.942697	1.72359	0.646542	3.0057e-07	2.35542e-16	4.15671e-05	2.3553e-06	1.15619e-14	0.00198114
CHR13_JGVV84_51_T01	VIT_13s0084g00570	JGVv84.51	Vv13s0084g00570	F6HVC2	CF2	4	JGVv84.51.t01; JGVv84.50.t01; JGVv37.60.t01; JGVv37.62.t01; JGVv99.27.t01; JGVv99.26.t01	7.07931	8.50795	7.5152	8.11557	7.62969	8.08061	7.645	7.42451	-0.392382	-0.0349638	-0.656099	0.43589	0.114492	0.0153116	1.42865	0.600373	0.450917	-0.220494	0.0951306	2.41072e-06	4.17825e-05	0.13994	2.22199e-05	0.0019848
CHR9_JGVV2_22_T01	VIT_09s0002g00330	JGVv2.22	Vv09s0002g00330	Q9XGT4	Pectinesterase PME1	0	JGVv2.22	13.462	13.3481	12.7964	13.2915	10.7293	12.8081	9.56308	10.4762	-0.0566455	-0.483363	-2.33187	-0.665672	-2.06705	-1.16623	-0.113924	0.495102	2.07879	0.913153	4.66489e-20	6.80873e-07	4.2328e-05	1.1299e-17	7.06206e-06	0.00200749
CHR1_JGVV11_275_T01	VIT_01s0011g03850	JGVV11.275	Vv01s0011g03850	F6HFM7	Unknown protein	0	JGVV11.275	8.41867	10.9814	9.02208	10.1475	9.15822	9.76193	10.3349	11.4276	-0.833898	-0.385549	1.66566	0.603412	0.136142	1.17667	2.5627	1.1254	0.603704	1.0927	5.70692e-09	2.97419e-12	4.2476e-05	6.94275e-08	7.58302e-11	0.00200812
CHR18_JGVV1_1082_T01	VIT_18s0001g14440	JGVv1.1082	Vv18s0001g14440	F6H1L6	Molecular chaperone DnaJ	1	JGVv1.1082.t01; JGVv23.44.t01	10.6438	10.9869	11.7278	10.3515	11.3016	10.2618	12.1047	11.0248	-0.635319	-0.0897014	0.76295	1.08398	-0.426201	0.803133	0.343089	-1.37621	-1.03971	-1.07989	0.000182806	1.93694e-07	4.24772e-05	0.000675376	2.23843e-06	0.00200812
CHR16_JGVV39_74_T01	VIT_16s0039g01300	JGVv39.74	Vv16s0039g01300	F6HEC0	Phenylalanine ammonia-lyase [Vitis vinifera]	4	JGVv2849.1.t01; JGVv39.74.t01; JGVv39.73.t01; JGVv39.68.t01; JGVv39.66.t01; JGVv39.77.t01; JGVv39.72.t01; JGVv39.65.t01; JGVv39.63.t01; JGVv39.64.t01; JGVv40.155.t01;JGVv2508.1.t01; JGVv4.543.t01; JGVv19.80.t01	8.49431	12.1766	7.60985	9.76924	7.51846	9.63672	10.03	11.46	-2.40739	-0.132512	1.82333	-0.884457	-0.0913918	2.51156	3.68232	2.15939	2.11827	1.43003	9.4427e-14	1.10418e-17	4.33583e-05	3.69578e-12	6.78345e-16	0.0020465
CHR6_JGVV9_99_T01	VIT_06s0009g02630	JGVv9.99	Vv06s0009g02630	F6HAA1	Pectinesterase family	4	JGVv9.101.t01; JGVv9.99.t01; JGVv9.104.t01; JGVv9.102.t01;JGVv9.99.t01; JGVv9.101.t01; JGVv9.103.t01	6.89348	8.42532	7.08108	7.21918	7.02834	6.97286	7.32369	7.38239	-1.20613	-0.246323	0.409532	0.187595	-0.052738	0.295349	1.53183	0.138106	-0.0554799	0.0587033	0.00277455	0.000808388	4.3577e-05	0.00723636	0.00380744	0.00205354
CHR11_JGVV16_38_T01	VIT_11s0016g00580	JGVv16.38	Vv11s0016g00580	F6HGM5	Unknown	0	JGVv16.38	9.62296	10.9602	10.1933	10.8216	10.7594	11.3782	11.8942	11.894	-0.138558	0.556529	0.5158	0.570389	0.566026	1.13482	1.33723	0.628284	0.618787	-0.000236893	3.73879e-16	3.89547e-09	4.43654e-05	2.74718e-14	6.02991e-08	0.00208737
CHR7_JGVV141_49_T01	VIT_07s0141g00890	JGVv141.49	Vv07s0141g00890	D7SQN0	CYP94A1	2	JGVv141.49.t01; JGVv141.51.t01	7.12176	9.23269	7.42307	8.7635	7.39418	8.02476	7.9862	9.93594	-0.469188	-0.738745	1.91118	0.301313	-0.0288891	0.592024	2.11094	1.34044	0.630579	1.94973	2.55565e-09	1.62516e-17	4.49099e-05	3.3654e-08	9.66268e-16	0.00210962
CHR17_JGVV0_134_T01	VIT_17s0000g08870	JGVv0.134	Vv17s0000g08870	F6GSL1	Carboxyl-terminal proteinase	1	JGVv0.134.t01; JGVv127.83.t01	10.5457	9.57241	10.1764	9.74758	9.79073	9.88042	9.64011	9.84766	0.175171	0.132832	-0.032755	-0.369291	-0.385657	-0.150612	-0.973261	-0.428799	0.0896895	0.207546	0.0448616	0.00291123	4.53078e-05	0.0753344	0.0112483	0.00212494
CHR18_JGVV1_554_T01	VIT_18s0001g08760	JGVv1.554	Vv18s0001g08760	E0CNZ4	No hit	1	JGVv1.554.t01; JGVv1328.2.t01	9.79747	12.2867	9.76548	10.7141	9.84177	9.77246	10.9107	12.0468	-1.57263	-0.941619	2.27433	-0.0319974	0.0762959	1.06889	2.48923	0.948597	-0.0693175	1.13612	1.29665e-08	1.66017e-08	4.64135e-05	1.43829e-07	2.32172e-07	0.00217334
CHRUN_JGVV207_6_T01	VIT_00s0207g00070	JGVv207.6	Vv00s0207g00070		HAD-superfamily hydrolase, subfamily IIA	0	JGVv207.6	12.0009	13.3048	11.8653	13.2247	12.1208	13.1134	12.6887	13.0054	-0.0801443	-0.111224	-0.107998	-0.135666	0.255485	0.567937	1.30386	1.35938	0.992675	0.316739	0.0726154	1.55e-15	4.65633e-05	0.112336	6.58081e-14	0.00217691
CHR18_JGVV41_62_T01	VIT_18s0041g01680	JGVv41.62	Vv18s0041g01680	F6I468	No hit	3	JGVv41.62.t01; JGVv122.88.t01; JGVv41.65.t01; JGVv41.67.t01; JGVv41.62.t01	6.97204	6.58102	6.66336	7.18996	6.90246	8.60473	6.54874	6.59848	0.608944	1.41477	-2.00625	-0.308677	0.239102	-0.353717	-0.391017	0.526604	1.70227	0.0497352	2.37686e-05	0.00224147	4.68568e-05	0.000112975	0.00902734	0.00218717
CHR6_JGVV4_199_T01	VIT_06s0004g06370	JGVv4.199	Vv06s0004g06370	F6GUT0	UDP-glucose: anthocyanidin 5,3-O-glucosyltransferase	2	JGVv4.199.t01; GSVIVT00024762001.t01; JGVv4.197.t01; JGVv4.198.t01; JGVv4.196.t01	11.875	11.9011	11.7662	12.0884	11.3109	12.6001	10.096	10.8148	0.1873	0.511746	-1.78534	-0.108763	-0.455325	-1.21487	0.0261256	0.322189	1.28926	0.718792	2.21787e-16	2.99051e-08	4.78914e-05	1.72016e-14	3.99682e-07	0.00223193
CHR11_JGVV118_14_T01	VIT_11s0118g00180	JGVv118.14	Vv11s0118g00180	F6HCG1	HHP1 (heptahelical protein 1)	0	JGVv118.14	10.4643	12.2641	10.314	12.2524	10.6591	11.5254	10.0712	10.9624	-0.0117465	-0.726934	-0.562992	-0.150252	0.345121	-0.587918	1.79984	1.93834	0.866287	0.891214	1.24914e-07	5.26096e-18	4.82918e-05	1.08342e-06	3.42426e-16	0.00224705
CHR6_JGVV4_256_T01	VIT_06s0004g05770	JGVv4.256	Vv06s0004g05770	F6GUW1	Heat shock protein 17.6 kDa class I	1	JGVv4.256.t01; JGVv19.243.t01; JGVv19.241.t01; JGVv19.240.t01; JGVv19.236.t01; JGVv19.234.t01; JGVv19.211.t01; JGVv19.205.t01; JGVv19.239.t01; JGVv19.233.t01	9.01743	10.1457	8.68146	8.49015	8.54074	8.69649	9.00317	8.23492	-1.65558	0.206332	-0.461565	-0.335963	-0.140723	0.462427	1.12831	-0.19131	0.155745	-0.768247	1.11083e-06	0.356911	4.86998e-05	7.48064e-06	0.500912	0.00226247
CHR13_JGVV139_17_T01	VIT_13s0139g00180	JGVv139.17	Vv13s0139g00180	F6HVF0	Disease resistance protein (NBS class)	2	JGVv139.17.t01; JGVv139.20.t01; JGVv139.21.t01; JGVv139.18.t01	7.39885	6.75104	6.98103	7.01496	6.78735	7.34332	7.04328	7.11554	0.26392	0.328362	-0.227777	-0.417826	-0.193678	0.25593	-0.647816	0.03393	0.55597	0.0722635	0.874699	0.943936	5.0215e-05	0.890643	0.963633	0.0023292
CHR9_JGVV70_40_T01	VIT_09s0070g00480	JGVv70.40	Vv09s0070g00480		LRX2 (leucine-rich repeat/extensin 2)	0	JGVv70.40	14.8303	14.2197	14.6129	13.4464	13.3295	11.6921	11.5466	12.1289	-0.773334	-1.75426	0.436739	-0.217403	-1.28331	-1.78292	-0.610547	-1.16648	-1.63743	0.582233	1.30084e-15	2.23574e-05	5.12501e-05	8.27089e-14	0.000165248	0.00237349
CHR11_JGVV16_412_T01	VIT_11s0016g04590	JGVv16.412	Vv11s0016g04590	F6HH56	ABC transporter g family pleiotropic drug resistance 12 PDR12	0	JGVv16.412	11.7696	10.0027	12.5577	10.4776	12.9607	11.2792	11.0784	10.7563	0.474918	0.801605	-0.522974	0.788095	0.403005	-1.88233	-1.76685	-2.08003	-1.68143	-0.322076	1.15121e-08	6.79149e-15	5.19629e-05	1.2989e-07	2.56964e-13	0.00240274
CHR2_JGVV25_392_T01	VIT_02s0025g04330	JGVv25.392	Vv02s0025g04330	Q9M4G6	Thaumatin VVTL1 [Vitis vinifera]	0	JGVv25.392	15.1627	14.7973	15.3127	14.7647	14.8045	15.0142	15.2884	15.6018	-0.0325993	0.249465	0.587639	0.149979	-0.508142	0.483864	-0.36537	-0.547948	0.209658	0.313433	2.50949e-06	0.134314	5.20482e-05	1.53399e-05	0.243317	0.00240292
CHR6_JGVV4_653_T01	VIT_06s0004g01380	JGVv4.653	Vv06s0004g01380	F6GUD7	S-receptor kinase	0	JGVv4.653	6.61275	7.72588	6.90644	8.76018	6.56447	9.39209	6.53412	6.97393	1.0343	0.631913	-2.41816	0.293696	-0.341969	-0.0303552	1.11313	1.85374	2.82762	0.439811	5.70389e-06	9.15027e-12	5.23299e-05	3.18379e-05	2.18233e-10	0.00241215
CHR16_JGVV22_95_T01	VIT_16s0022g01430	JGVv22.95	Vv16s0022g01430	F6HAM7	Phosphate-induced protein 1	0	JGVv22.95	10.0542	8.41825	9.97271	8.44092	9.15019	8.68151	8.53502	8.54277	0.0226772	0.240581	-0.138735	-0.0814619	-0.822521	-0.615173	-1.63593	-1.53179	-0.468684	0.00775334	0.000309724	3.08109e-09	5.25837e-05	0.00107308	4.83516e-08	0.00242008
CHR16_JGVV39_50_T01	VIT_16s0039g00900	JGVv39.50	Vv16s0039g00900	F6HE99	CYP89A28	2	JGVv39.50.t01; JGVv39.48.t01; JGVv39.51.t01	11.4082	11.1862	10.9739	11.1925	11.0296	10.874	9.74931	10.4435	0.00624112	-0.318469	-0.430521	-0.434315	0.0557116	-1.28034	-0.222032	0.218524	-0.155656	0.694159	1.82015e-15	0.0534576	5.27156e-05	1.1067e-13	0.119921	0.00242238
CHRUN_JGVV477_1_T01	VIT_00s0477g00010	JGVv477.1	Vv00s0477g00010	F6I7I3	No hit	3	JGVv477.1.t01; JGVv199.29.t01	12.708	12.1531	11.0969	12.1741	10.2519	10.362	10.985	12.8926	0.0209944	-1.8121	2.5306	-1.61115	-0.844937	0.733046	-0.554907	1.07724	0.110077	1.90763	1.57456e-09	0.000495062	5.30745e-05	2.17291e-08	0.0024943	0.00243508
CHRUN_GSVIVT00004959001_T01	VIT_00s0246g00020	GSVIVT00004959001	Vv00s0246g00020		No hit	0	GSVIVT00004959001	10.2224	10.2565	10.3479	10.7562	10.5171	10.5616	9.67571	11.7359	0.499754	-0.194621	1.17433	0.125428	0.169185	-0.841347	0.0340299	0.408356	0.0445491	2.06023	0.306769	0.000556077	5.32967e-05	0.367556	0.00275014	0.00244148
CHR4_GSVIVT00026606001_T01	VIT_04s0044g00380	GSVIVT00026606001	Vv04s0044g00380	D7U442	Nodulin MtN21 family	1	GSVIVT00026606001.t01; GSVIVT00026601001.t01	8.11985	6.98359	7.29632	7.6331	7.03321	6.88398	6.82234	7.91301	0.649507	-0.749122	1.02903	-0.823535	-0.263111	-0.210866	-1.13626	0.336781	-0.149229	1.09067	0.0383855	0.856178	5.38542e-05	0.066124	0.907093	0.0024556
CHR5_JGVV77_124_T01	VIT_05s0077g01530	JGVv77.124	Vv05s0077g01530	Q9FS42	Pathogenesis protein 10 [Vitis vinifera]	0	JGVv77.124	6.14016	8.19248	6.00256	6.59138	5.92926	6.69907	6.32705	6.17664	-1.6011	0.10769	-0.522426	-0.137605	-0.0733027	0.397797	2.05231	0.588819	0.769812	-0.150411	5.24376e-05	1.26957e-06	5.38259e-05	0.000226143	1.24431e-05	0.0024556
CHR7_JGVV31_47_T01	VIT_07s0031g00530	JGVv31.47	Vv07s0031g00530	D7SVW7	MAPKKK21	0	JGVv31.47	11.6856	12.0457	12.2114	12.1764	12.4561	11.7989	12.6341	12.7767	0.130649	-0.377501	0.977812	0.52585	0.244659	0.177969	0.360145	-0.0350561	-0.657216	0.142626	4.92423e-09	0.432902	5.37153e-05	6.09853e-08	0.57385	0.0024556
CHR6_JGVV9_75_T01	VIT_06s0009g02920	JGVv9.75	Vv06s0009g02920	F6HA84	flavonoid 3',5'-hydroxylase [Vitis vinifera]	4	JGVv9.75.t01; JGVv9.83.t01; JGVv9.81.t01; JGVv9.71.t01; JGVv9.82.t01; JGVv9.69.t01; PDVv9.92.t01; JGVv9.67.t01; JGVv9.66.t01; JGVv9.60.t01;JGVv9.83.t01; JGVv9.79.t01; JGVv9.75.t01; JGVv9.68.t01;JGVv9.79.t01; JGVv9.57.t01	9.93982	14.1083	10.904	14.73	10.8145	14.6991	11.1837	14.009	0.62173	-0.0309798	-0.690084	0.964219	-0.0895407	0.369202	4.16848	3.82599	3.88455	2.82526	6.77284e-07	2.01844e-34	5.40567e-05	4.82491e-06	5.96448e-31	0.00246104
CHR9_JGVV2_438_T01	VIT_09s0002g04840	JGVv2.438	Vv09s0002g04840	F6HX25	Unknown	0	JGVv2.438	10.167	7.68034	9.65313	7.47538	8.5333	7.50111	8.32454	7.99275	-0.204959	0.0257314	0.491636	-0.513878	-1.11983	-0.208757	-2.48667	-2.17775	-1.03219	-0.331793	0.000322209	3.7431e-12	5.46107e-05	0.00111061	9.38952e-11	0.00248243
CHR9_JGVV2_375_T01	VIT_09s0002g04120	JGVv2.375	Vv09s0002g04120	D7U0G3	Ethylene-responsive protein	1	JGVv2.375.t01; JGVv16.319.t01	11.3507	8.86713	10.6357	8.61422	10.8699	9.26312	9.20833	8.91246	-0.252905	0.648904	-0.350666	-0.714984	0.234137	-1.66155	-2.4836	-2.02152	-1.60676	-0.295875	2.30905e-05	2.08154e-12	5.47913e-05	0.000110177	5.46267e-11	0.00248682
CHRUN_JGVV301_8_T01	VIT_00s0301g00080	JGVv301.8	Vv00s0301g00080	F6GYY2	No hit	1	JGVv301.8.t01; JGVv301.6.t01; JGVv301.7.t01	10.3714	12.423	10.3444	10.677	9.63697	10.3542	11.8648	12.0035	-1.74599	-0.322871	1.64929	-0.0270211	-0.70743	2.22783	2.05161	0.332641	0.7172	0.138661	4.59651e-12	8.86401e-07	5.51047e-05	1.16158e-10	8.97949e-06	0.00249338
CHR8_JGVV56_27_T01	VIT_08s0056g00290	JGVv56.27	Vv08s0056g00290	C5DB59	Calcium-binding protein CML	0	JGVv56.27	13.009	13.5691	13.7998	13.9276	13.7334	13.7181	13.7888	13.4858	0.358507	-0.209449	-0.232317	0.790771	-0.0664621	0.0554563	0.56002	0.127756	-0.0152316	-0.303005	2.18617e-07	0.1884	5.50343e-05	1.77379e-06	0.31512	0.00249338
CHRUN_JGVV203_1_T01	VIT_00s0203g00020	JGVv203.1	Vv00s0203g00020	F6I736	No hit	0	JGVv203.1	9.92788	9.36688	11.9759	9.30824	11.4592	9.56023	12.3581	10.3653	-0.0586437	0.251992	0.80504	2.04805	-0.516685	0.898852	-0.560998	-2.66769	-1.89901	-1.99282	8.74803e-10	5.50201e-15	5.65093e-05	1.28481e-08	2.11423e-13	0.00254278
CHR2_JGVV12_138_T01	VIT_02s0012g01390	JGVv12.138	Vv02s0012g01390	F6HT85	Unknown	0	JGVv12.138	13.3037	14.3322	12.0312	14.2297	11.8821	14.2278	11.4126	13.0262	-0.102443	-0.00192881	-1.20163	-1.27253	-0.149092	-0.469416	1.02851	2.1986	2.34576	1.61354	1.78429e-13	1.42691e-21	5.64062e-05	6.57428e-12	1.67989e-19	0.00254278
CHR3_JGVV17_122_T01	VIT_03s0017g01990	JGVv17.122	Vv03s0017g01990	F6HTN7	UDP-glucose glucosyltransferase	2	JGVv17.122.t01; PDVv17.163.t01; PDVv17.160.t01; JGVv17.125.t01; JGVv34.200.t01; JGVv55.4.t01; JGVv34.193.t01; JGVv55.2.t01	6.40658	7.67385	6.45368	6.85885	6.60162	6.71067	6.56486	6.77791	-0.815005	-0.148181	0.0672475	0.047098	0.147939	-0.0367556	1.26727	0.405171	0.10905	0.213053	0.00611514	4.19152e-07	5.65199e-05	0.014155	4.5089e-06	0.00254278
CHR8_JGVV58_39_T01	VIT_08s0058g01090	JGVv58.39	Vv08s0058g01090	F6GXY0	CBL-interacting protein kinase 14 (CIPK14)	0	JGVv58.39	10.4264	9.30928	10.3237	9.37947	9.93398	9.71568	10.5702	10.9177	0.0701993	0.336206	1.20206	-0.102753	-0.389676	0.63618	-1.11714	-0.944185	-0.218303	0.347579	1.23366e-06	4.94414e-05	5.65407e-05	8.19207e-06	0.000333438	0.00254278
CHR11_JGVV118_8_T01	VIT_11s0118g00080	JGVv118.8	Vv11s0118g00080	F6HCF5	Disease resistance protein	2	JGVv118.8.t01; JGVv118.5.t01; JGVv118.12.t01; JGVv118.4.t01	5.99849	8.25355	5.85528	8.8761	5.86285	9.88735	5.92076	6.66205	0.622554	1.01124	-3.2253	-0.143205	0.00756832	0.0579086	2.25506	3.02082	4.02449	0.741289	0.000109058	3.34346e-14	5.66296e-05	0.000430778	1.15962e-12	0.00254291
CHR18_JGVV1_628_T01	VIT_18s0001g09550	JGVv1.628	Vv18s0001g09550	E0CPN0	Receptor kinase TRKe	0	JGVv1.628	8.97452	9.64985	9.63198	9.00167	10.6634	9.98145	13.1429	11.7542	-0.648181	0.979781	1.77271	0.657456	1.03147	2.47945	0.675332	-0.630306	-0.681993	-1.38873	1.19079e-19	0.00138612	5.70556e-05	2.47801e-17	0.00603326	0.00255815
CHRUN_JGVV246_14_T01	VIT_00s0246g00170	JGVv246.14	Vv00s0246g00170	F6HMK6	C-type cytochrome synthesis protein	0	JGVv246.14	10.36	9.58507	9.99891	9.95289	9.60161	9.47508	8.94859	10.7918	0.36782	-0.477811	1.31673	-0.361139	-0.397304	-0.653014	-0.77498	-0.046021	-0.126529	1.84321	0.188603	0.617785	5.75448e-05	0.245657	0.734778	0.00257127
CHR12_JGVV142_7_T01	VIT_12s0142g00160	JGVv142.7	Vv12s0142g00160	F6HNZ2	Unknown protein	0	JGVv142.7	13.6661	13.5994	13.7594	14.3924	12.5706	13.6477	12.2113	12.8309	0.79304	-0.74469	-0.816876	0.0933151	-1.18876	-0.359283	-0.0666753	0.63305	1.07712	0.619526	8.10223e-17	5.11466e-09	5.7547e-05	7.18982e-15	7.73878e-08	0.00257127
CHR17_JGVV0_431_T01	VIT_17s0000g05520	JGVv0.431	Vv17s0000g05520	F6GTB4	Calcium-dependent protein kinase 30 CPK30	1	JGVv0.431.t01; JGVv28.165.t01	12.7511	13.7392	12.8697	13.1442	12.9817	13.171	13.1064	13.1155	-0.594932	0.0267257	-0.0554435	0.118546	0.111991	0.124682	0.988044	0.274566	0.1893	0.00917458	0.111982	2.29416e-05	5.76093e-05	0.160228	0.000168848	0.00257127
CHR5_JGVV49_124_T01	VIT_05s0049g01400	JGVv49.124	Vv05s0049g01400	F6H8T4	Alcohol oxidase	1	JGVv49.124.t01; JGVv5.356.t01	9.00557	10.4617	9.36895	10.1842	9.10596	9.77115	9.69461	9.25118	-0.277538	-0.413022	-0.519966	0.363374	-0.262986	0.588651	1.45613	0.81522	0.665184	-0.443432	0.356223	5.87804e-06	5.78473e-05	0.416539	5.00277e-05	0.002578
CHR2_JGVV12_139_T01	VIT_02s0012g01380	JGVv12.139	Vv02s0012g01380	F6HT86	No hit	0	JGVv12.139	11.3528	12.5752	11.5757	12.3915	11.4322	12.1692	12.824	12.5166	-0.183736	-0.222294	0.347394	0.222865	-0.143499	1.39188	1.22245	0.815851	0.737056	-0.307426	1.71715e-06	7.78016e-07	5.83432e-05	1.10069e-05	7.99109e-06	0.00259603
CHR14_JGVV60_54_T01	VIT_14s0060g02090	JGVv60.54	Vv14s0060g02090	F6I4N0	Copper chaperone (CCH)	0	JGVv60.54	12.0137	9.81505	11.9938	10.201	11.5395	10.1007	10.6928	10.5149	0.385996	-0.100372	0.414228	-0.0199634	-0.454278	-0.846717	-2.19869	-1.79273	-1.43882	-0.177879	0.0617988	6.00431e-13	5.84276e-05	0.0982702	1.69301e-11	0.00259603
CHRUN_JGVV396_4_T01	VIT_00s0396g00050	JGVv396.4	Vv00s0396g00050	F6HRU1	Ribosomal protein S4, Mitochondrial	0	JGVv396.4	10.2522	10.3243	10.6727	11.4282	10.5413	11.8679	10.447	11.753	1.10386	0.439714	-0.114887	0.420577	-0.131408	-0.094365	0.0721511	0.755438	1.32656	1.30604	9.78562e-08	8.45293e-11	5.926e-05	8.73083e-07	1.72981e-09	0.00262848
CHR5_JGVV49_83_T01	VIT_05s0049g00940	JGVv49.83	Vv05s0049g00940	F6H8P9	Inorganic phosphate transporter 1-4	2	JGVv49.83.t01; JGVv49.81.t01; JGVv5.312.t01	10.6631	12.7992	10.4708	12.657	10.0444	12.3843	10.0756	10.233	-0.142214	-0.27276	-2.15124	-0.192338	-0.426353	0.031151	2.13612	2.18625	2.33984	0.157451	3.1554e-08	4.78924e-13	5.93358e-05	3.15967e-07	1.36868e-11	0.00262848
CHR3_JGVV91_52_T01	VIT_03s0091g00680	JGVv91.52	Vv03s0091g00680	F6H664	NPY2 (naked pins in yuc mutants 2)	1	JGVv91.52.t01; JGVv129.25.t01	10.0272	8.61883	9.78989	8.66248	9.72048	8.82397	9.11608	9.27455	0.0436485	0.161496	0.45058	-0.237318	-0.0694063	-0.604401	-1.40838	-1.12741	-0.896509	0.158473	0.773703	6.94125e-10	5.98632e-05	0.801785	1.21154e-08	0.00263997
CHR4_JGVV23_285_T01	VIT_04s0023g00770	JGVv23.285	Vv04s0023g00770	A5B6T5	Unknown protein	0	JGVv23.285	13.7399	12.73	13.6244	12.9239	13.4414	12.8188	13.4581	13.3899	0.193902	-0.105167	0.571102	-0.115414	-0.183085	0.0167234	-1.00982	-0.700508	-0.62259	-0.0682111	0.046288	2.26945e-11	5.9773e-05	0.0772949	5.06895e-10	0.00263997
CHR18_JGVV1_1141_T01	VIT_18s0001g15060	JGVv1.1141	Vv18s0001g15060	F6GZU2	No hit	4	JGVv1.1141.t01; JGVv1.1074.t01; JGVv1.1055.t01; JGVv1.1142.t01; JGVv1.1075.t01	10.9823	9.30543	10.4282	9.79373	10.6057	9.72395	10.0081	10.0628	0.488306	-0.0697814	0.338858	-0.554096	0.17742	-0.597531	-1.67691	-0.634509	-0.88171	0.0546796	0.89625	6.03523e-09	5.98522e-05	0.909422	9.0345e-08	0.00263997
CHR5_JGVV20_286_T01	VIT_05s0020g03050	JGVv20.286	Vv05s0020g03050	F6HDN4	Unknown	1	JGVv20.286.t01; JGVv240.4.t01	14.2186	13.0986	14.1377	14.205	14.2629	14.2966	13.2008	13.4626	1.10636	0.0916689	-0.834006	-0.0808785	0.125248	-1.06212	-1.11996	0.0672867	0.0337081	0.261818	6.19844e-08	0.201186	6.01579e-05	5.77258e-07	0.330666	0.00264901
CHR2_JGVV25_394_T01	VIT_02s0025g04350	JGVv25.394	Vv02s0025g04350	D7TW66	C2 domain protein	0	JGVv25.394	13.1883	13.9463	13.4569	13.4997	13.3254	13.3765	13.6367	13.5003	-0.446644	-0.123233	0.123802	0.268686	-0.131526	0.311296	0.758086	0.0427557	0.0510482	-0.136446	0.0617753	0.0074813	6.07512e-05	0.0982381	0.0245854	0.00266323
CHR3_JGVV91_73_T01	VIT_03s0091g00470	JGVv91.73	Vv03s0091g00470	F6H674	Protein phosphatase 2C	0	JGVv91.73	14.8834	14.2761	14.5563	13.8551	14.6236	13.8586	14.4359	14.347	-0.421045	0.0035251	0.488394	-0.327136	0.0673311	-0.187725	-0.607267	-0.701175	-0.764981	-0.0888621	7.98759e-06	6.89041e-14	6.06949e-05	4.28762e-05	2.26739e-12	0.00266323
CHR14_GSVIVT00021975001_T01	VIT_14s0030g00680	GSVIVT00021975001	Vv14s0030g00680	D7TUX0	Ribosomal protein S4 [Vitis vinifera]	0	GSVIVT00021975001	9.78676	9.40501	9.87909	9.59221	9.35122	9.26547	8.13743	9.98431	0.187203	-0.326743	0.718844	0.0923294	-0.527871	-1.2138	-0.381757	-0.286883	-0.0857542	1.84689	0.00765685	0.286949	6.05979e-05	0.0171163	0.428695	0.00266323
CHR10_JGVV42_62_T01	VIT_10s0042g00850	JGVV42.62	Vv10s0042g00850	F6HIR5	Stilbene synthase [Vitis pseudoreticulata]	4	JGVv42.62.t01; JGVv42.66.t01; JGVv100.49.t01; JGVv100.45.t01; JGVv100.25.t01; JGVv100.22.t01; JGVv100.21.t01; JGVv100.19.t01; JGVv100.18.t01; JGVv100.17.t01; JGVv100.16.t01; JGVv100.15.t01; JGVv100.13.t01; JGVv100.12.t01; JGVv42.70.t01; JGVv100.39.t01; JGVv100.20.t01; JGVv100.52.t01; JGVv100.50.t01; JGVv100.35.t01; JGVv100.33.t01; JGVv100.31.t01; JGVv100.29.t01; JGVv42.69.t01; JGVv42.68.t01; JGVv…	6.35582	7.60614	6.5819	6.37983	6.21627	6.71454	6.71289	7.22312	-1.22631	0.334714	0.508576	0.226079	-0.365625	0.496615	1.25032	-0.202067	0.498271	0.510232	5.18476e-05	3.53039e-06	6.08458e-05	0.000223991	3.1489e-05	0.00266342
CHR2_JGVV25_429_T01	VIT_02s0025g04720	JGVv25.429	Vv02s0025g04720	A2ICC9	Leucoanthocyanidin dioxgenase	0	JGVv25.429	11.9597	15.3402	12.2686	15.5514	12.1815	15.4866	12.759	15.2455	0.211194	-0.0647625	-0.241112	0.308847	-0.0870573	0.577518	3.38046	3.28281	3.3051	2.48647	0.00537761	1.70352e-36	6.11427e-05	0.0127055	1.25847e-32	0.00267246
CHR12_JGVV34_4_T01	VIT_12s0034g02570	JGVv34.4	Vv12s0034g02570	F6H943	Leucine Rich Repeat receptor-like kinase	3	JGVv34.4.t01; JGVv35.188.t01; JGVv130.38.t01; JGVv99.27.t01; JGVv99.26.t01; JGVv35.185.t01; JGVv34.2.t01; JGVv35.180.t01	6.7594	8.73488	6.80873	7.85734	6.92694	7.57997	6.75155	6.852	-0.877541	-0.277373	-0.727967	0.0493286	0.118212	-0.175388	1.97548	1.04861	0.653026	0.100447	0.000124764	1.08056e-08	6.15872e-05	0.000484018	1.55911e-07	0.00268791
CHR14_JGVV81_56_T01	VIT_14s0081g00190	JGVv81.56	Vv14s0081g00190	F6HVL0	No hit	0	JGVv81.56	6.44431	7.37225	6.87174	6.81238	6.47178	7.32463	6.90236	7.27285	-0.559871	0.512251	-0.0517852	0.427429	-0.399954	0.430573	0.927946	-0.0593542	0.852851	0.370492	0.0842616	6.74141e-09	6.18349e-05	0.126714	1.00357e-07	0.00269077
CHR18_JGVV89_67_T01	VIT_18s0089g00690	JGVv89.67	Vv18s0089g00690	F6GVZ7	CF9	3	JGVv89.67.t01; JGVv89.70.t01; JGVv89.68.t01; JGVv41.178.t01; JGVv89.72.t01; JGVv89.71.t01; JGVv110.14.t01	7.94069	6.54531	6.91576	6.80712	6.83541	7.0888	6.79271	6.65541	0.261803	0.281678	-0.433382	-1.02493	-0.0803497	-0.0427083	-1.39538	-0.108647	0.25338	-0.137293	0.0229268	0.00292188	6.17594e-05	0.0428653	0.011285	0.00269077
CHRUN_JGVV388_7_T01	VIT_00s0388g00080	JGVv388.7	Vv00s0388g00080	D7U3M9	Tetratricopeptide helical	4	JGVv388.7.t01; JGVv46.267.t01; GSVIVT00030915001.t01; JGVv80.46.t01	6.53102	6.81983	7.12809	7.69835	6.56359	9.45789	6.89872	7.25675	0.878524	1.75954	-2.20114	0.597068	-0.5645	0.335126	0.288806	0.570261	2.8943	0.358034	0.000255912	1.00166e-05	6.21416e-05	0.000907067	8.04982e-05	0.00269694
CHR1_JGVV146_4_T01	VIT_01s0146g00050	JGVV146.4	Vv01s0146g00050	F6I1M8	Unknown	4	JGVv2265.1.t01; JGVv38.400.t01; JGVv17.6.t01; JGVv146.4.t01; JGVv50.156.t01; JGVv174.24.t01; JGVv177.11.t01; JGVv81.2.t01; PDVv9.234.t01; JGVv2424.1.t01; JGVv20.320.t01; JGVv134.18.t01; JGVv42.56.t01; PDVv106.15.t01; JGVv22.101.t01; PDVv45.117.t01; JGVv45.69.t01; JGVv149.1.t01; JGVv49.140.t01; PDVv12.97.t01; JGVv14.290.t01; PDVv75.62.t01; JGVv1331.2.t01;JGVv146.4.t01; JGVv2265.1.t01; JGVv48.146.t…	11.3339	11.0602	11.145	10.7965	11.3694	10.7834	10.3971	11.5732	-0.263703	-0.0130249	0.789812	-0.188847	0.2244	-0.972351	-0.273724	-0.348579	-0.586004	1.17616	0.171754	0.480518	6.21592e-05	0.227736	0.61763	0.00269694
CHRUN_PDVV1711_2_T01	VIT_00s1711g00020	PDVv1711.2	Vv00s1711g00020	F6GZH1	No hit	0	PDVv1711.2	8.58952	7.46834	8.39827	7.65618	7.72443	8.28985	7.70664	8.24858	0.18784	0.633668	-0.0412632	-0.191252	-0.673839	-0.0177903	-1.12118	-0.742089	0.565418	0.541945	0.999272	0.169643	6.24857e-05	0.999441	0.290774	0.00270713
CHRUN_JGVV207_20_T01	VIT_00s0207g00210	JGVv207.20	Vv00s0207g00210	F6I229	Photosystem II PsbO protein	0	JGVv207.20	9.67764	12.1457	9.95753	12.4542	9.29157	12.5626	9.37918	10.9257	0.308422	0.108411	-1.6369	0.279883	-0.665958	0.0876126	2.46811	2.49665	3.27101	1.5465	1.62024e-07	1.83993e-24	6.29234e-05	1.36561e-06	3.57697e-22	0.00272211
CHR18_JGVV1_1146_T01	VIT_18s0001g15120	JGVv1.1146	Vv18s0001g15120	F6GZU7	Unknown protein	1	JGVv1.1146.t01; JGVv1.1147.t01	7.32549	9.44902	7.3521	9.84824	7.44977	8.56604	7.64755	8.78636	0.399222	-1.2822	0.220326	0.0266098	0.0976642	0.197785	2.12353	2.49614	1.11627	1.13881	0.00468429	2.6977e-17	6.30937e-05	0.0112987	1.55092e-15	0.00272548
CHR7_JGVV151_6_T01	VIT_07s0151g01060	JGVv151.6	Vv07s0151g01060	F6HI42	Chalcone isomerase	0	JGVv151.6	8.68436	10.1978	9.1147	10.3339	8.88795	10.2394	9.18433	9.46933	0.136057	-0.094481	-0.770046	0.430346	-0.226755	0.296382	1.51345	1.21916	1.35143	0.285003	0.02629	2.10466e-15	6.32208e-05	0.0480825	8.72269e-14	0.00272699
CHR6_JGVV4_644_T01	VIT_06s0004g01480	JGVv4.644	Vv06s0004g01480	F6GUA6	Lipoxygenase LOX1	4	JGVv4.644.t01; JGVv4.642.t01; JGVv4.645.t01; JGVv4.641.t01; JGVv4.646.t01; JGVv4.647.t01	7.26166	7.91305	7.37436	8.5322	7.54808	9.19935	8.67657	8.17948	0.619141	0.667154	-1.01987	0.112703	0.173721	1.12849	0.651396	1.15783	1.65127	-0.497091	0.000298065	5.71056e-06	6.38464e-05	0.00103725	4.87568e-05	0.00274995
CHRUN_JGVV463_3_T01	VIT_00s0463g00030	JGVv463.3	Vv00s0463g00030	F6HRV7	Ca2+-transporting ATPase type 2 isoform 8	3	JGVv463.3.t01; PDVv691.1.t01	9.28434	7.80164	8.2893	8.37496	7.6858	7.81696	7.72245	7.8753	0.573319	-0.558003	0.0583429	-0.99504	-0.603502	0.0366511	-1.4827	0.0856643	0.131163	0.152854	8.05908e-05	0.038963	6.43245e-05	0.000329522	0.0932273	0.00276652
CHRUN_JGVV414_6_T01	VIT_00s0414g00060	JGVv414.6	Vv00s0414g00060	F6HJK2	Cellulose synthase CSLE1	4	JGVv414.6.t01; JGVv469.5.t01; JGVv469.2.t01; JGVv414.3.t01; JGVv975.2.t01; JGVv414.4.t01; JGVv414.2.t01; JGVv469.4.t01; JGVv1349.1.t01; JGVv1213.1.t01; JGVv44.114.t01; JGVv469.1.t01; JGVv414.1.t01	7.66609	8.17366	7.31474	9.2107	6.63529	9.41174	6.28461	6.81114	1.03704	0.20104	-2.60059	-0.351347	-0.679451	-0.350674	0.507569	1.89596	2.77645	0.526529	3.30858e-07	4.73062e-09	6.44815e-05	2.56027e-06	7.19084e-08	0.00276924
CHR1_JGVV127_61_T01	VIT_01s0127g00240	JGVV127.61	Vv01s0127g00240	F6HHS5	Retrotransposon protein, Unclassified	4	JGVv127.61.t01; JGVv14.249.t01; PDVv8.563.t01; PDVv823.1.t01; JGVv50.223.t01; PDVv568.2.t01; PDVv504.2.t01; JGVv922.1.t01; JGVv50.222.t01; JGVv79.46.t01; PDVv107.5.t01; PDVv51.93.t01; JGVv6.31.t01; PDVv43.25.t01	10.3744	9.66766	10.1402	9.4134	9.8017	9.5543	9.97956	10.7884	-0.254263	0.140905	1.23414	-0.234158	-0.338535	0.177868	-0.706729	-0.726833	-0.247393	0.808879	0.00045027	0.0363124	6.461e-05	0.00148964	0.0880472	0.00277073
CHR2_JGVV33_13_T01	VIT_02s0033g00180	JGVv33.13	Vv02s0033g00180	A5AUJ0	Phenylpropanoid:glucosyltransferase 2	4	JGVv33.13.t01; JGVv33.9.t01	12.8797	12.239	13.0289	13.0544	13.1947	13.4481	13.0587	13.851	0.815349	0.393754	0.402868	0.149181	0.165782	-0.135931	-0.640667	0.0255016	0.253474	0.792273	7.35109e-06	0.167535	6.53009e-05	3.98504e-05	0.288114	0.00279225
CHR14_JGVV6_56_T01	VIT_14s0006g01090	JGVv6.56	Vv14s0006g01090	F6HSJ5	ADP-ribosylation factor-like A1A	0	JGVv6.56	12.1045	12.7939	12.2943	12.3342	12.4532	12.4082	13.3018	13.1379	-0.459754	0.0740696	0.729697	0.189806	0.158927	0.848555	0.689418	0.0398581	-0.0449998	-0.163858	2.73983e-13	0.033815	6.52274e-05	9.59265e-12	0.0831863	0.00279225
CHR7_JGVV5_71_T01	VIT_07s0005g00730	JGVv5.71	Vv07s0005g00730	F6HZ64	Pectinesterase family	0	JGVv5.71	9.76614	11.4278	9.67386	10.86	8.82792	10.0905	10.1391	10.1289	-0.567857	-0.769444	0.0384194	-0.0922811	-0.845939	1.31116	1.66168	1.1861	1.2626	-0.0101426	3.60248e-08	3.69136e-12	6.55022e-05	3.55793e-07	9.26759e-11	0.00279681
CHR9_JGVV2_237_T01	VIT_09s0002g02610	JGVv2.237	Vv09s0002g02610	D7U042	Lectin jacalin	1	JGVv2.237.t01; JGVv2.238.t01	10.0255	8.76561	10.2935	8.87743	9.8513	9.12594	9.57367	9.43477	0.111817	0.248508	0.308835	0.268082	-0.442232	-0.277633	-1.25984	-1.41611	-0.725366	-0.138897	0.671113	3.18719e-12	6.63357e-05	0.711004	8.08424e-11	0.00282831
CHR6_JGVV9_204_T01	VIT_06s0009g01410	JGVv9.204	Vv06s0009g01410	F6HA30	No hit	0	JGVv9.204	12.9091	13.6865	12.8384	13.7477	12.6061	12.9864	13.1945	12.9814	0.0612402	-0.761264	-0.00504216	-0.0706973	-0.232352	0.58849	0.777356	0.909293	0.380381	-0.213151	0.000162029	1.04441e-06	6.65241e-05	0.000609311	1.03809e-05	0.00283226
CHR17_JGVV0_48_T01	VIT_17s0000g09910	JGVv0.48	Vv17s0000g09910	D7SHD2	Haloacid dehalogenase hydrolase	0	JGVv0.48	11.0019	11.64	10.8484	11.686	11.2451	11.778	11.4724	11.2527	0.0460285	0.0919384	-0.525257	-0.153474	0.396713	0.227303	0.638145	0.837647	0.532873	-0.219687	0.125448	8.6879e-07	6.70975e-05	0.175861	8.82225e-06	0.00285256
CHR16_JGVV100_22_T01	VIT_16s0100g01100	JGVv100.22	Vv16s0100g01100	Q6BAL9	Stilbene synthase	4	JGVv100.22.t01; JGVv100.21.t01; JGVv100.52.t01; JGVv100.46.t01; JGVv100.43.t01; JGVv100.41.t01; JGVv100.40.t01; JGVv100.37.t01; JGVv100.34.t01; JGVv100.32.t01; JGVv100.49.t01; JGVv100.33.t01; JGVv100.31.t01; JGVv100.30.t01; JGVv100.28.t01; JGVv100.26.t01; JGVv100.50.t01; JGVv100.45.t01; JGVv100.39.t01; JGVv100.17.t01; JGVv100.13.t01; JGVv100.47.t01; JGVv100.44.t01; JGVv100.38.t01; JGVv42.70.t01; …	7.73695	9.84338	7.49698	8.34428	7.60295	8.56728	10.3295	10.6605	-1.4991	0.222999	2.09321	-0.239964	0.105971	2.72652	2.10644	0.847299	0.964327	0.331018	4.08472e-17	2.21176e-10	6.81876e-05	3.88114e-15	4.19571e-09	0.00289474
CHR12_JGVV34_107_T01	VIT_12s0034g01180	JGVv34.107	Vv12s0034g01180	F6H915	PAP/fibrillin family	0	JGVv34.107	6.27483	8.3713	6.42154	8.74858	6.36461	8.66733	6.29622	6.74328	0.377272	-0.0812489	-1.92405	0.146718	-0.0569353	-0.0683871	2.09648	2.32703	2.30272	0.447059	1.09134e-05	9.24768e-15	6.83106e-05	5.64982e-05	3.43303e-13	0.0028958
CHR7_JGVV104_133_T01	VIT_07s0104g00420	JGVv104.133	Vv07s0104g00420	D7TPC0	Endo-1,3;1,4-beta-D-glucanase precursor	1	JGVv104.133.t01; JGVv104.134.t01; JGVv104.132.t01	8.15674	10.7231	8.23518	10.4921	7.31037	9.61636	7.67849	8.3325	-0.230964	-0.875784	-1.28386	0.0784421	-0.92481	0.368115	2.56637	2.25696	2.30599	0.654012	8.76464e-09	7.99599e-16	6.8674e-05	1.01686e-07	3.58002e-14	0.00290704
CHR3_JGVV38_282_T01	VIT_03s0038g01830	JGVv38.282	Vv03s0038g01830	F6I133	Proline-rich protein 4	1	JGVv38.282.t01; JGVv38.281.t01	6.90062	8.08951	6.95707	8.15346	6.97548	7.01889	6.8542	6.96416	0.0639524	-1.13457	-0.0547254	0.0564481	0.0184108	-0.121283	1.18888	1.19639	0.0434018	0.109959	8.14707e-05	5.62533e-07	6.88434e-05	0.00033266	5.92404e-06	0.00291004
CHR10_JGVV42_67_T01	VIT_10s0042g00900	JGVV42.67	Vv10s0042g00900	F6HIS0	No hit	0	JGVV42.67	9.50114	8.68645	8.94959	8.31405	8.62555	8.50231	8.59499	9.04482	-0.3724	0.18826	0.542511	-0.551556	-0.324037	-0.0305586	-0.814691	-0.635535	-0.123238	0.449832	0.000720905	0.00283369	7.03883e-05	0.00224239	0.0109874	0.00297109
CHR9_JGVV96_41_T01	VIT_09s0096g00520	JGVv96.41	Vv09s0096g00520	F6HSA8	Coniferyl alcohol acyltransferase	4	JGVv96.41.t01; JGVv54.16.t01; JGVv54.13.t01; JGVv96.38.t01; JGVv96.51.t01; JGVv96.50.t01; JGVv96.36.t01; PDVv96.56.t01; JGVv96.40.t01; JGVv96.42.t01; JGVv96.21.t01	9.13043	7.06186	8.86331	6.92686	12.0961	8.18738	11.6209	8.43331	-0.135008	1.26053	0.245929	-0.267121	3.23275	-0.475126	-2.06856	-1.93645	-3.90867	-3.18761	3.34357e-15	1.68593e-19	7.06656e-05	1.8885e-13	1.4567e-17	0.0029743
CHR18_JGVV1_51_T01	VIT_18s0001g00760	JGVv1.51	Vv18s0001g00760	E0CQV6	Plastocyanin, chloroplast precursor	0	JGVv1.51	11.0376	13.0104	11.2879	12.7884	10.7907	12.3288	11.4417	11.5993	-0.221978	-0.459549	-0.729574	0.25036	-0.497207	0.650981	1.97277	1.50043	1.53809	0.157537	0.000944548	6.49e-14	7.06158e-05	0.00284665	2.14279e-12	0.0029743
CHR17_GSVIVT00008577001_T01	VIT_17s0000g01060	GSVIVT00008577001	Vv17s0000g01060	D7SH17	No hit	0	GSVIVT00008577001	10.8251	8.26072	10.7009	8.83188	10.2912	8.90426	8.54171	8.51634	0.571162	0.0723845	-0.387928	-0.12417	-0.409735	-1.74947	-2.56437	-1.86903	-1.38692	-0.0253741	0.000166236	5.23403e-10	7.11866e-05	0.000621808	9.3116e-09	0.00299196
CHR18_GSVIVT00009552001_T01	VIT_18s0001g11020	GSVIVT00009552001	Vv18s0001g11020	E0CPA4	Membrane protein ycf1	4	GSVIVT00009552001.t01; JGVv54.116.t01; GSVIVT00005309001.t01	8.03463	7.62113	7.61053	7.72373	7.60355	7.49279	6.98728	7.97575	0.102594	-0.230938	0.482963	-0.424099	-0.00697966	-0.616271	-0.413498	0.113195	-0.110764	0.98847	0.0478173	0.260534	7.20034e-05	0.0794356	0.399604	0.003022
CHR5_GSVIVT00034959001_T01	VIT_05s0077g00640	GSVIVT00034959001	Vv05s0077g00640	D7SYI4	No hit	0	GSVIVT00034959001	8.49185	8.54235	8.22228	8.15731	6.6868	8.6387	6.94249	10.1847	-0.38504	0.481388	1.546	-0.26957	-1.53548	0.255692	0.0505037	-0.0649659	1.9519	3.2422	0.0481512	1.4625e-05	7.26981e-05	0.0799319	0.000113311	0.00304682
CHR1_JGVV11_618_T01	VIT_01s0011g00120	JGVV11.618	Vv01s0011g00120	F6HF00	Unknown protein	0	JGVV11.618	10.8648	8.59929	10.4024	8.44268	10.9117	9.6169	7.96552	8.09766	-0.156606	1.17421	-1.51924	-0.462368	0.509299	-2.94623	-2.26552	-1.95976	-1.29485	0.132136	2.14916e-10	3.49405e-09	7.43303e-05	3.68588e-09	5.45714e-08	0.00311082
CHRUN_JGVV374_3_T01	VIT_00s0374g00030	JGVv374.3	Vv00s0374g00030	F6I1Y8	ARK3 (Arabidopsis Receptor Kinase 3)	4	JGVv374.3.t01; JGVv374.2.t01; JGVv456.3.t01; JGVv286.12.t01; PDVv456.4.t01; JGVv374.1.t01; JGVv374.3.t01; JGVv484.2.t01; JGVv374.4.t01	6.87204	8.53705	6.93054	9.251	6.83031	8.84863	7.16448	7.78935	0.713951	-0.402378	-1.05927	0.0584987	-0.100236	0.334177	1.66501	2.32046	2.01832	0.624869	0.00561016	4.86862e-16	7.44725e-05	0.0131729	2.23397e-14	0.00311236
CHR5_JGVV20_175_T01	VIT_05s0020g01900	JGVv20.175	Vv05s0020g01900		No hit	0	JGVv20.175	8.86553	8.96925	8.62232	11.5473	9.87874	10.6436	9.8939	10.8382	2.578	-0.903682	0.194657	-0.243213	1.25643	0.0151571	0.103724	2.92494	0.764832	0.944331	4.84184e-05	1.82167e-06	7.45929e-05	0.000210903	1.72533e-05	0.00311299
CHR16_JGVV22_118_T01	VIT_16s0022g01140	JGVv22.118	Vv16s0022g01140	F6HAS3	Chalcone synthase [Vitis vinifera]	4	PDVv22.118.t01; JGVv22.128.t01; JGVv22.118.t01;PDVv1492.1.t01; PDVv22.134.t01; PDVv22.118.t01;JGVv22.118.t01; PDVv1492.1.t01	6.30584	6.50896	6.81767	6.38869	6.58671	6.29229	6.28378	6.59336	-0.120271	-0.096402	0.301073	0.51183	-0.230954	-0.302934	0.203122	-0.428978	-0.294426	0.309581	0.110614	0.403456	7.47641e-05	0.158605	0.546259	0.00311573
CHR17_JGVV0_854_T01	VIT_17s0000g00720	JGVv0.854	Vv17s0000g00720	D7SH41	DNA-binding protein	2	JGVv0.854.t01; JGVv0.853.t01	10.7537	9.55201	10.4559	8.97393	10.2109	9.1324	8.98575	8.99967	-0.578087	0.15847	-0.132726	-0.297751	-0.245008	-1.22519	-1.20169	-1.48202	-1.07854	0.0139237	2.93499e-08	6.82244e-11	7.49569e-05	2.96916e-07	1.41874e-09	0.00311937
CHR15_JGVV21_167_T01	VIT_15s0021g00940	JGVv21.167	Vv15s0021g00940	F6GVD8	Senescence-associated protein	0	JGVv21.167	12.2291	12.3843	12.9897	12.5954	12.5178	11.5884	11.426	11.3786	0.211058	-1.00701	-0.209743	0.760633	-0.471935	-1.09181	0.155213	-0.394362	-0.929433	-0.0473664	9.23637e-15	0.00015984	7.70094e-05	4.65759e-13	0.000937159	0.00320028
CHR19_JGVV14_428_T01	VIT_19s0014g04830	JGVv14.428	Vv19s0014g04830	F6H2I0	YIP1	0	JGVv14.428	7.81992	6.47827	6.96187	7.02733	6.85017	6.5933	6.61338	6.72061	0.549059	-0.434032	0.127314	-0.85805	-0.1117	-0.236788	-1.34165	0.065461	-0.256871	0.107231	0.0106526	0.00151181	7.71887e-05	0.0226789	0.00648014	0.00320322
CHR7_JGVV104_134_T01	VIT_07s0104g00410	JGVv104.134	Vv07s0104g00410	D7TPC1	Endo-1,3;1,4-beta-D-glucanase precursor	3	JGVv104.134.t01; JGVv104.132.t01; JGVv104.133.t01	7.34257	9.27002	7.26512	9.04494	6.90164	7.45005	7.07598	7.31129	-0.22508	-1.59489	-0.138762	-0.0774501	-0.363476	0.174345	1.92745	1.77982	0.548408	0.235301	1.45549e-07	5.0775e-10	7.79823e-05	1.24055e-06	9.05493e-09	0.00322508
CHR7_JGVV255_1_T01	VIT_07s0255g00010	JGVv255.1	Vv07s0255g00010	D7UE05	Hydroxyproline-rich glycoprotein family protein	0	JGVv255.1	10.0689	9.0463	9.66579	9.71703	9.68701	10.2183	10.1182	10.5643	0.670731	0.501294	0.345956	-0.403132	0.0212246	0.431165	-1.02262	0.051248	0.531318	0.446109	0.000417776	0.873247	7.79046e-05	0.0013951	0.918667	0.00322508
CHR18_RANDOM_JGVV111_8_T01	VIT_18s0122g00390	JGVv111.8	Vv18s0122g00390	F6HJA4	Laccase	3	JGVv111.8.t01; JGVv111.9.t01; JGVv126.34.t01	8.64976	8.75085	9.17025	9.20309	9.56275	10.5677	10.2899	9.51135	0.452243	1.36462	-1.05637	0.520491	0.392499	0.727198	0.101096	0.0328478	1.00497	-0.778598	1.27513e-09	0.247988	7.80429e-05	1.80831e-08	0.3852	0.00322508
CHRUN_JGVV652_1_T01	VIT_00s0652g00010	JGVv652.1	Vv00s0652g00010	F6HJS1	Dof zinc finger protein DOF1.4	0	JGVv652.1	9.06491	8.27973	9.72673	8.56672	9.37589	8.65666	9.42092	9.42487	0.286993	0.0899381	0.768206	0.661821	-0.350845	0.0450337	-0.785185	-1.16001	-0.71923	0.00394297	6.90619e-07	2.08892e-10	7.82683e-05	4.90336e-06	3.97986e-09	0.00322788
CHR11_JGVV16_496_T01	VIT_11s0016g05520	JGVv16.496	Vv11s0016g05520	A5BRT6	Plastocyanin domain-containing protein	0	JGVv16.496	10.1181	13.0432	10.5415	12.822	10.065	12.2236	10.4175	11.8136	-0.221203	-0.598451	-0.409971	0.423421	-0.476497	0.352475	2.92514	2.28052	2.15856	1.39612	0.000319419	9.65354e-24	7.83291e-05	0.00110215	1.64891e-21	0.00322788
CHRUN_JGVV347_11_T01	VIT_00s0347g00110	JGVv347.11	Vv00s0347g00110	F6GZ98	S-locus lectin protein kinase	3	JGVv347.11.t01; JGVv347.6.t01; GSVIVT00003682001.t01; JGVv2847.1.t01; JGVv2776.1.t01; JGVv743.2.t01; JGVv347.7.t01; JGVv762.3.t01; JGVv347.8.t01; JGVv743.1.t01	7.64601	7.2367	7.3862	8.01966	7.4076	7.87902	7.78119	7.94893	0.78296	-0.140646	0.0699191	-0.259811	0.0214047	0.37359	-0.409306	0.633465	0.471414	0.167744	0.00274981	0.00553465	8.03957e-05	0.00717943	0.0192021	0.00330843
CHR1_RANDOM_GSVIVT00001329001_T01	VIT_01s0011g00020	GSVIVT00001329001	Vv01s0011g00020	D7U189	No hit	0	GSVIVT00001329001	9.40486	8.9789	8.53831	9.4925	7.74712	8.78483	7.71859	10.299	0.513596	-0.707669	1.51422	-0.866551	-0.791184	-0.0285336	-0.425956	0.954191	1.03771	2.58046	0.003161	8.37418e-06	8.14793e-05	0.00806838	6.85857e-05	0.00334836
CHR14_JGVV60_98_T01	VIT_14s0060g01640	JGVv60.98	Vv14s0060g01640	D7U9Z3	Armadillo helical	1	JGVv60.98.t01; JGVv31.104.t01	6.33557	6.04182	6.08665	6.12087	5.92739	6.23049	6.00776	6.08085	0.079049	0.109626	-0.149644	-0.248917	-0.159264	0.0803681	-0.293752	0.0342141	0.303105	0.0730927	0.0896401	0.419502	8.26949e-05	0.133378	0.561476	0.00339359
CHR3_JGVV38_189_T01	VIT_03s0038g02790	JGVv38.189	Vv03s0038g02790	D7U513	Ribosomal protein L2, Chloroplast	0	JGVv38.189	14.1864	14.9234	14.7544	15.08	14.7157	15.0293	13.7212	15.1573	0.156516	-0.0506317	0.127935	0.567986	-0.0386468	-0.99451	0.737053	0.325584	0.313599	1.43604	0.000101502	2.79568e-10	8.35361e-05	0.000404665	5.21213e-09	0.00342336
CHR1_JGVV150_5_T01	VIT_01s0150g00050	JGVV150.5	Vv01s0150g00050	F6HJ64	GT2-like trihelix DNA-binding protein	0	JGVV150.5	12.4709	11.9839	12.8732	12.4341	12.9156	13.0889	13.1064	12.3228	0.450192	0.654836	-0.766171	0.402359	0.0423751	0.190788	-0.486957	-0.439124	0.173337	-0.783623	1.97331e-08	8.70736e-07	8.6134e-05	2.08851e-07	8.83897e-06	0.00352493
CHR16_JGVV98_53_T01	VIT_16s0098g01420	JGVv98.53	Vv16s0098g01420	F6H7D0	DOF affecting germination 1	0	JGVv98.53	10.7148	8.75691	10.5615	8.54424	11.3081	9.35817	11.1693	10.2889	-0.212679	0.813932	0.930769	-0.153355	0.746626	-0.138804	-1.9579	-2.01722	-1.94992	-0.880343	3.82577e-11	1.971e-21	8.66655e-05	7.77522e-10	2.27512e-19	0.00354178
CHR14_JGVV66_125_T01	VIT_14s0066g01380	JGVv66.125	Vv14s0066g01380	F6HV00	Calcium homeostasis regulator CHoR1	0	JGVv66.125	9.52166	10.3171	10.1303	10.6338	9.71047	10.6099	9.84548	9.73429	0.316772	-0.0239689	-0.875592	0.608647	-0.419842	0.135013	0.795415	0.50354	0.899413	-0.111192	8.41842e-06	5.81399e-08	8.70247e-05	4.49439e-05	7.35459e-07	0.00354665
CHR16_JGVV148_28_T01	VIT_16s0148g00380	JGVv148.28	Vv16s0148g00380	F6HWH3	Receptor kinase LRK10	4	JGVv258.8.t01; JGVv2254.1.t01; JGVv148.28.t01; JGVv148.25.t01; JGVv424.1.t01; JGVv50.6.t01; JGVv258.4.t01; JGVv307.4.t01; JGVv148.20.t01; JGVv294.5.t01;JGVv424.1.t01; JGVv258.8.t01; JGVv425.1.t01; JGVv258.7.t01; JGVv258.6.t01; JGVv307.1.t01; JGVv148.10.t01; JGVv148.11.t01; JGVv2588.1.t01; JGVv98.182.t01; JGVv98.176.t01; JGVv148.4.t01; JGVv1467.1.t01; JGVv425.2.t01; JGVv98.174.t01; JGVv148.6.t01; …	6.0557	8.77734	5.99855	7.48449	5.8175	6.92488	5.82218	6.57677	-1.29284	-0.559616	-0.348104	-0.0571441	-0.181048	0.00467124	2.72164	1.48594	1.10737	0.754598	1.39838e-06	2.40305e-12	8.69321e-05	9.15421e-06	6.21805e-11	0.00354665
CHR8_JGVV7_244_T01	VIT_08s0007g06450	JGVv7.244	Vv08s0007g06450	F6HLJ4	Omega-6 fatty acid desaturase, endoplasmic reticulum (FAD2)	0	JGVv7.244	14.1267	14.2889	13.9624	14.8438	13.6392	14.5399	13.8003	14.6202	0.554822	-0.303881	0.0802959	-0.164276	-0.323269	0.161114	0.162223	0.881322	0.900709	0.819891	0.00810579	1.68169e-14	8.79932e-05	0.0179501	6.01622e-13	0.00358118
CHR19_JGVV14_186_T01	VIT_19s0014g02120	JGVv14.186	Vv19s0014g02120	E0CSF3	Metallothionein	0	JGVv14.186	9.45173	10.8096	8.14036	9.98696	7.84168	7.96413	8.85059	9.54613	-0.822686	-2.02282	1.58199	-1.31137	-0.298674	1.00891	1.35792	1.8466	0.122451	0.695538	2.48431e-13	6.50976e-10	8.94325e-05	8.80231e-12	1.14027e-08	0.00363475
CHR1_JGVV11_58_T01	VIT_01s0011g06080	JGVV11.58	Vv01s0011g06080	F6HFB8	Lectin protein kinase family	0	JGVV11.58	8.7215	9.6047	8.9836	8.79784	8.91909	9.43933	9.41969	8.67866	-0.806861	0.64149	-0.760672	0.262102	-0.0645118	0.500601	0.883203	-0.185759	0.520242	-0.741031	0.230573	0.374761	9.00158e-05	0.289835	0.518989	0.00365343
CHR13_JGVV67_34_T01	VIT_13s0067g03310	JGVv67.34	Vv13s0067g03310		ATP synthase CF1 alpha subunit	0	JGVv67.34	12.5755	12.022	12.5027	12.5306	12.5109	12.154	11.7569	13.1626	0.508635	-0.376603	1.00863	-0.0727925	0.00819464	-0.753999	-0.553492	0.0279348	-0.356863	1.40576	0.666384	0.78706	9.12274e-05	0.706716	0.860183	0.00369753
CHR1_JGVV10_260_T01	VIT_01s0010g03490	JGVV10.260	Vv01s0010g03490	F6HGA0	Caffeoyl-CoA O-methyltransferase	3	JGVv10.260.t01; JGVv10.262.t01; JGVv10.257.t01;JGVv10.262.t01; JGVv10.260.t01; JGVv10.258.t01	8.52019	12.3635	9.24566	13.005	8.47103	12.512	8.92921	11.2539	0.64147	-0.49303	-1.25809	0.725472	-0.774634	0.458179	3.84333	3.75932	4.04093	2.32466	7.91558e-05	1.59313e-26	9.15344e-05	0.000324346	4.75526e-24	0.00370489
CHR9_JGVV2_90_T01	VIT_09s0002g01090	JGVv2.90	Vv09s0002g01090	F6HXV7	flavonoid 3-monooxygenase	0	JGVv2.90	9.58112	11.6604	9.9638	11.4084	9.44549	11.4218	8.90494	9.59644	-0.251994	0.0133813	-1.82534	0.382673	-0.518308	-0.540546	2.07927	1.4446	1.97629	0.691498	1.78127e-12	5.71992e-18	9.22859e-05	5.01777e-11	3.69047e-16	0.00373019
CHR9_JGVV2_407_T01	VIT_09s0002g04470	JGVv2.407	Vv09s0002g04470	D7U0J4	No hit	0	JGVv2.407	11.285	12.0087	9.98158	10.899	10.9645	9.50318	12.6579	11.2306	-1.10969	-1.39579	1.72742	-1.30338	0.982957	1.69341	0.723698	0.917389	-1.46136	-1.42734	7.4153e-06	0.0605652	9.35182e-05	4.01396e-05	0.132016	0.00377468
CHR15_JGVV48_177_T01	VIT_15s0048g01130	JGVv48.177	Vv15s0048g01130	F6I361	Subtilase	2	JGVv48.177.t01; JGVv48.172.t01; JGVv48.178.t01; JGVv48.170.t01	7.01832	7.96039	7.94656	7.61402	8.04947	7.25397	7.80583	7.73694	-0.34637	-0.360052	0.482977	0.928238	0.102912	-0.243637	0.942068	-0.33254	-0.795504	-0.0688902	0.542103	0.591148	9.36419e-05	0.59394	0.713754	0.00377468
CHR9_JGVV2_416_T01	VIT_09s0002g04580	JGVv2.416	Vv09s0002g04580	F6HYF5	Unknown protein	0	JGVv2.416	13.4873	12.7116	12.5273	13.0388	12.3283	12.2778	12.2506	12.6156	0.327188	-0.760928	0.337737	-0.960014	-0.198944	-0.0776843	-0.775707	0.511495	-0.0504897	0.364931	2.88078e-06	0.920729	9.43816e-05	1.73269e-05	0.950051	0.00379931
CHR16_JGVV39_49_T01	VIT_16s0039g00880	JGVv39.49	Vv16s0039g00880	F6HE98	CYP89H3	0	JGVv39.49	10.9008	9.28005	9.72546	9.40616	8.77481	8.71105	8.25905	8.58214	0.126106	-0.695102	-0.12891	-1.17535	-0.950649	-0.515766	-1.62077	-0.319306	-0.0637587	0.323098	4.94016e-10	0.00723685	9.47723e-05	7.70352e-09	0.0239098	0.00380985
CHR6_JGVV9_187_T01	VIT_06s0009g01620	JGVv9.187	Vv06s0009g01620	D7T1H6	Harpin-induced protein	0	JGVv9.187	15.2592	14.9291	14.833	14.956	14.1251	14.4414	14.3556	14.9446	0.0268884	-0.514583	0.503205	-0.426205	-0.707961	0.23058	-0.330139	0.122955	0.316332	0.588958	7.21861e-10	0.00841056	9.63768e-05	1.08389e-08	0.0270479	0.00386666
CHR13_JGVV19_305_T01	VIT_13s0019g02100	JGVv19.305	Vv13s0019g02100	F6HNU9	No hit	0	JGVv19.305	8.24257	10.1197	8.25215	8.65304	7.7985	9.27533	8.71971	9.66787	-1.46668	0.622286	0.392542	0.00958684	-0.453653	0.921207	1.87715	0.400886	1.47682	0.948159	1.92951e-06	2.87401e-13	9.64473e-05	1.21287e-05	8.54397e-12	0.00386666
CHRUN_JGVV291_5_T01	VIT_00s0291g00060	JGVv291.5	Vv00s0291g00060	F6GZ13	Inorganic phosphate transporter 2-1, chloroplast precursor	0	JGVv291.5	8.62208	11.5892	8.92086	10.9574	8.59182	10.736	8.64338	9.87779	-0.631824	-0.221356	-0.858211	0.298774	-0.329033	0.0515507	2.9671	2.0365	2.14417	1.23441	0.000113799	3.09687e-20	9.78454e-05	0.000447236	3.05042e-18	0.00390889
CHRUN_JGVV323_6_T01	VIT_00s0323g00070	JGVv323.6	Vv00s0323g00070	A5CBR6	Pectin methylesterase inhibitor	0	JGVv323.6	11.7115	12.8889	11.2924	11.9602	11.0606	12.6699	12.8846	12.6782	-0.928708	0.709674	0.00830057	-0.419167	-0.231809	1.82404	1.17735	0.667812	1.6093	-0.206444	2.28962e-07	1.49337e-07	9.80823e-05	1.84606e-06	1.76305e-06	0.00390889
CHR6_PDVV4_111_T01	VIT_06s0004g07410	PDVv4.111	Vv06s0004g07410	F6GUI6	NADH dehydrogenase subunit 7	1	PDVv4.111.t01; JGVv116.3.t01	9.26973	8.7752	9.05207	9.09697	8.5329	8.79794	7.86906	9.9482	0.321768	-0.299026	1.15026	-0.217661	-0.519175	-0.663838	-0.494533	0.0448959	0.265045	2.07914	0.227434	0.0521085	9.81621e-05	0.28667	0.117372	0.00390889
CHR13_JGVV19_112_T01	VIT_13s0019g04140	JGVv19.112	Vv13s0019g04140	A5AE63	LHCA1	0	JGVv19.112	8.80907	11.8004	9.38537	11.5578	8.55964	10.6035	9.0103	9.92791	-0.242595	-0.954267	-0.675587	0.5763	-0.825736	0.450666	2.99129	2.17239	2.04386	0.917607	1.12404e-06	9.96041e-18	9.80236e-05	7.55456e-06	6.14054e-16	0.00390889
CHR14_JGVV66_200_T01	VIT_14s0066g02180	JGVv66.200	Vv14s0066g02180	F6HV52	Myb domain protein 35	0	JGVv66.200	8.68345	8.72431	9.99204	8.4075	9.25083	8.54457	9.25486	8.67421	-0.316809	0.137073	0.129633	1.30858	-0.741204	0.00402391	0.0408568	-1.58454	-0.706258	-0.58065	0.0488643	1.34174e-07	9.79561e-05	0.0809383	1.59615e-06	0.00390889
CHR11_JGVV16_476_T01	VIT_11s0016g05320	JGVv16.476	Vv11s0016g05320	D7TC15	Peroxidase	3	JGVv16.476.t01; JGVv16.473.t01; GSVIVT00015536001.t01	10.4552	8.93386	10.7687	8.56608	11.7845	10.0049	11.593	10.8688	-0.367782	1.43886	0.863821	0.313535	1.01577	-0.191484	-1.52131	-2.20263	-1.77954	-0.724235	6.78118e-15	3.22944e-18	0.000101344	3.52168e-13	2.18876e-16	0.00403014
CHR6_JGVV61_130_T01	VIT_06s0061g00230	JGVv61.130	Vv06s0061g00230	D7SNF0	ABC transporter G member 7	1	JGVv61.130.t01; JGVv61.127.t01	9.4407	14.2315	9.57452	14.6571	9.36684	14.5722	9.92753	13.4083	0.425603	-0.0849293	-1.1639	0.133818	-0.207675	0.560687	4.79082	5.0826	5.20535	3.48076	0.119624	1.52757e-32	0.000101732	0.169022	2.70832e-29	0.00404014
CHRUN_JGVV323_3_T01	VIT_00s0323g00040	JGVv323.3	Vv00s0323g00040	A5BEK8	Unknown protein	0	JGVv323.3	9.42582	10.7576	9.58676	9.98147	9.53795	9.99859	9.44091	9.2745	-0.77617	0.0171156	-0.724092	0.160942	-0.0488101	-0.0970396	1.33183	0.394716	0.460641	-0.166411	0.000284511	1.3745e-05	0.000102549	0.000995653	0.000107281	0.0040617
CHR10_RANDOM_JGVV168_20_T01	VIT_10s0116g01380	JGVv168.20	Vv10s0116g01380	F6GVJ1	Amino acid permease 2	0	JGVv168.20	8.77305	7.88272	8.68716	7.5792	8.64752	8.01922	8.21084	8.3325	-0.303519	0.440022	0.313275	-0.0858872	-0.039641	-0.436685	-0.890331	-1.10796	-0.6283	0.121661	0.298943	2.09824e-08	0.000102433	0.359664	2.88789e-07	0.0040617
CHR7_JGVV129_94_T01	VIT_07s0129g00970	JGVv129.94	Vv07s0129g00970	D7TTE0	Protein kinase family	4	JGVv129.94.t01; JGVv129.96.t01; JGVv1542.2.t01; JGVv1542.1.t01	10.8068	10.1943	10.1308	10.4952	10.5641	10.0487	11.0996	9.82339	0.300951	-0.446534	-0.225287	-0.675941	0.43325	0.53554	-0.612488	0.364404	-0.51538	-1.27621	0.49441	2.62592e-05	0.00010282	0.549696	0.00019056	0.00406698
CHRUN_PDVV319_1_T01	VIT_00s0319g00010	PDVv319.1	Vv00s0319g00010		No hit	4	PDVv319.1.t01; PDVv319.1.t01; JGVv97.19.t01; PDVv19.357.t01; JGVv10.235.t01; JGVv25.165.t01	13.7272	12.5317	12.8188	13.0453	12.9229	12.5383	13.6889	13.8323	0.513587	-0.507001	1.29398	-0.908355	0.104074	0.766001	-1.19548	0.226458	-0.384617	0.143358	2.52932e-07	0.00365675	0.000103235	2.01405e-06	0.0136298	0.0040779
CHR14_JGVV108_53_T01	VIT_14s0108g00540	JGVv108.53	Vv14s0108g00540	D7SXA1	Phosphofructokinase	0	JGVv108.53	8.0983	11.2	8.47872	10.2067	8.04259	9.96451	8.8794	10.4189	-0.993321	-0.242193	0.454354	0.380418	-0.43613	0.836809	3.10172	1.72798	1.92192	1.53946	0.000546038	3.99423e-20	0.000104242	0.00176517	3.85718e-18	0.00411219
CHRUN_JGVV246_16_T01	VIT_00s0246g00190	JGVv246.16	Vv00s0246g00190	F6HMK8	NADH-plastoquinone oxidoreductase subunit 4	2	JGVv246.16.t01; JGVv438.1.t01	13.308	12.9685	13.3593	13.6009	13.4017	13.3991	12.0127	13.4988	0.632416	-0.201756	0.0996631	0.0513413	0.0423406	-1.38895	-0.339545	0.24153	-0.00256673	1.48605	0.000654409	0.0402473	0.00010507	0.00206711	0.095565	0.00413936
CHR18_JGVV1_859_T01	VIT_18s0001g12070	JGVv1.859	Vv18s0001g12070	F6H1G4	Photosystem II PsbM	0	JGVv1.859	10.7547	10.6256	10.539	10.7461	10.5841	10.0484	9.19483	11.1718	0.120466	-0.697609	1.12334	-0.215696	0.0450691	-1.38927	-0.129131	0.20703	-0.535648	1.97696	0.0328557	0.0964269	0.000105524	0.0579765	0.189683	0.00415169
CHR6_JGVV4_29_T01	VIT_06s0004g08200	JGVv4.29	Vv06s0004g08200	D7SJH9	Ubiquitin-conjugating enzyme E2 D/E	3	JGVv4.29.t01; JGVv40.313.t01; JGVv50.38.t01; JGVv25.96.t01; JGVv46.212.t01	12.5148	12.6984	13.0554	12.4945	13.4861	12.628	13.7748	12.7092	-0.203927	0.133541	0.0812195	0.540598	0.430659	0.288695	0.183566	-0.560959	-0.858077	-1.06555	0.000502879	1.92234e-07	0.000106434	0.00164291	2.22473e-06	0.00418193
CHR18_JGVV1_873_T01	VIT_18s0001g12220	JGVv1.873	Vv18s0001g12220	E0CQ24	Indeterminate(ID)-domain 2	0	JGVv1.873	13.3824	13.1551	12.3536	12.6382	12.2153	12.902	11.5854	12.6302	-0.516845	0.263801	-0.271825	-1.02884	-0.138245	-0.629903	-0.227308	0.284691	0.686738	1.04482	5.48421e-09	4.0448e-05	0.000107179	6.70217e-08	0.000279588	0.00420561
CHR17_JGVV0_212_T01	VIT_17s0000g07990	JGVv0.212	Vv17s0000g07990	D7SHV1	IS10 transposase	0	JGVv0.212	12.0559	12.3345	12.2813	12.0492	13.0446	13.0652	12.9974	12.2854	-0.285234	1.01596	-0.779753	0.225383	0.763266	-0.0471717	0.278561	-0.232056	0.0206365	-0.711945	4.33837e-11	0.0164965	0.000107513	8.68556e-10	0.0468541	0.00421311
CHR4_JGVV23_169_T01	VIT_04s0023g02100	JGVv23.169	Vv04s0023g02100	F6GWV0	Unknown	0	JGVv23.169	8.39406	9.82194	8.5934	8.7917	8.92472	8.52681	10.2742	10.8961	-1.03024	-0.264891	2.3693	0.199338	0.331316	1.34952	1.42788	0.198297	-0.397909	0.621868	1.3834e-12	0.000296513	0.000108415	4.00387e-11	0.001608	0.00424284
CHR3_JGVV180_21_T01	VIT_03s0180g00090	JGVv180.21	Vv03s0180g00090	F6I5Y7	Receptor kinase	0	JGVv180.21	10.7372	9.81922	10.1596	9.4342	9.99679	9.58421	9.01415	9.69422	-0.385016	0.150005	0.11001	-0.577593	-0.162784	-0.982643	-0.917949	-0.725372	-0.412582	0.680071	9.86101e-06	0.00255441	0.00010906	5.16471e-05	0.0100744	0.00426244
CHR1_JGVV26_174_T01	VIT_01s0026g00810	JGVV26.174	Vv01s0026g00810	F6HPK1	Leaf senescence protein	0	JGVV26.174	11.1293	10.2127	10.3682	10.8673	9.22743	9.7607	9.73894	10.5216	0.654636	-1.10659	0.760864	-0.761045	-1.14078	0.511515	-0.916597	0.499084	0.533273	0.782622	3.47195e-08	0.159413	0.000109726	3.44167e-07	0.277227	0.00428279
CHRUN_JGVV246_15_T01	VIT_00s0246g00180	JGVv246.15	Vv00s0246g00180	F6HMK7	NADH-plastoquinone oxidoreductase subunit 4	1	JGVv246.15.t01; GSVIVT00023768001.t01	13.6453	13.4128	13.7023	13.69	13.6963	13.2903	12.6219	13.7816	0.277158	-0.399653	0.491276	0.0569753	-0.00596118	-1.07441	-0.232473	-0.0122904	-0.405982	1.1597	0.0141113	0.466005	0.000112195	0.028667	0.60457	0.00437249
CHR13_JGVV47_18_T01	VIT_13s0047g01060	JGVv47.18	Vv13s0047g01060	D7TF59	No hit	1	JGVv47.18.t01; JGVv21.88.t01	9.08392	8.4774	9.31948	8.65701	9.33281	9.7779	9.25069	9.39856	0.179613	1.12089	-0.379339	0.235563	0.013325	-0.0821205	-0.606516	-0.662466	0.445095	0.147876	1.47165e-06	0.070561	0.00011232	9.58371e-06	0.148362	0.00437249
CHR5_JGVV136_15_T01	VIT_05s0136g00260	JGVv136.15	Vv05s0136g00260	Q8W3P6	Chalcone synthase	0	JGVv136.15	11.6864	15.1379	12.2728	15.5647	12.5835	15.5691	13.0484	14.9437	0.426714	0.00442855	-0.625359	0.586383	0.310645	0.464911	3.45151	3.29184	2.98562	1.89535	0.000395488	5.72639e-28	0.000113412	0.00132969	2.41735e-25	0.00440918
CHRUN_JGVV227_14_T01	VIT_00s0227g00180	JGVv227.14	Vv00s0227g00180	F6HCR3	Acyl-coenzyme A thioesterase 9.	4	JGVv582.2.t01; JGVv227.14.t01; JGVv227.15.t01;JGVv227.14.t01; JGVv582.2.t01; JGVv582.1.t01; JGVv18.10.t01	11.2534	11.5191	10.8571	11.9109	10.8151	12.3046	10.6325	11.4108	0.391881	0.393696	-0.893864	-0.396333	-0.0420128	-0.182606	0.265603	1.05382	1.48953	0.778268	0.000282854	5.92403e-13	0.000113741	0.000991147	1.67197e-11	0.00441616
CHRUN_JGVV1600_1_T01	VIT_00s1600g00010	JGVv1600.1	Vv00s1600g00010	F6HS05	No hit	4	JGVv1600.1.t01; JGVv116.99.t01	10.3219	12.1568	10.254	11.9359	10.9149	11.8436	11.8884	11.7662	-0.220832	-0.0923141	-0.077468	-0.067916	0.660942	0.973462	1.83488	1.68196	0.928708	-0.122222	0.0612741	3.93632e-07	0.000114117	0.0975355	4.26357e-06	0.00442497
CHR3_JGVV91_20_T01	VIT_03s0091g01050	JGVv91.20	Vv03s0091g01050	D7SXN6	Nucleobase-ascorbate transporter 4 (NAT4)	0	JGVv91.20	10.5376	9.64773	10.5602	9.13301	9.91832	9.04502	8.9352	9.11571	-0.514729	-0.087983	0.0706915	0.0225538	-0.641845	-0.983114	-0.889875	-1.42716	-0.873296	0.18051	2.32988e-07	3.11924e-08	0.000115368	1.87597e-06	4.15758e-07	0.0044676
CHRUN_JGVV480_6_T01	VIT_00s0480g00060	JGVv480.6	Vv00s0480g00060	F6I2B7	Polyphenol oxidase [Vitis vinifera]	1	JGVv480.6.t01; JGVv480.10.t01; JGVv480.8.t01; JGVv423.3.t01	7.65456	8.85797	8.17586	8.85111	8.70882	8.39147	9.01516	8.68088	-0.00685584	-0.459646	0.289415	0.521304	0.532955	0.306338	1.20341	0.675249	-0.317352	-0.334275	0.0571567	0.0188525	0.000116637	0.0920525	0.0521572	0.00450474
CHR2_JGVV33_54_T01	VIT_02s0033g00770	JGVv33.54	Vv02s0033g00770	F6I076	Nitrilase 4B	4	JGVv33.54.t01; JGVv33.49.t01; JGVv33.57.t01; JGVv33.56.t01; JGVv33.51.t01; JGVv33.50.t01; JGVv33.46.t01; JGVv33.61.t01; JGVv109.1.t01; JGVv33.60.t01; JGVv33.59.t01	9.7584	12.0938	9.81952	12.2469	9.82652	12.0713	11.6707	12.5317	0.153129	-0.175604	0.460403	0.0611195	0.00700222	1.84415	2.33539	2.4274	2.24479	0.861047	3.16313e-08	6.36579e-19	0.00011653	3.16577e-07	4.89867e-17	0.00450474
CHR8_JGVV56_48_T01	VIT_08s0056g00590	JGVv56.48	Vv08s0056g00590	D7TKZ3	Chloroplast envelope membrane protein [Vitis vinifera]	0	JGVv56.48	13.0785	12.187	12.8951	13.3603	12.9472	12.82	10.1304	11.9496	1.17328	-0.540345	-0.870376	-0.183324	0.052052	-2.81681	-0.891439	0.465163	-0.127234	1.8192	1.28559e-08	0.260361	0.000116785	1.42763e-07	0.399443	0.00450474
CHRUN_JGVV265_10_T01	VIT_00s0265g00100	JGVv265.10	Vv00s0265g00100	F6H9C5	Lectin-receptor like protein kinase 3	3	JGVv265.10.t01; JGVv1557.1.t01; JGVv265.10.t01	8.83344	10.9876	8.72297	10.0816	8.85602	9.35193	9.36668	10.3531	-0.906013	-0.729701	1.00118	-0.110467	0.133042	0.510666	2.1542	1.35866	0.495914	0.986427	9.13081e-05	4.36942e-13	0.000117871	0.000368349	1.2609e-11	0.00454074
CHR6_JGVV4_682_T01	VIT_06s0004g01050	JGVv4.682	Vv06s0004g01050	F6GUG0	Calcineurin phosphoesterase	0	JGVv4.682	11.4849	8.98717	10.5349	8.29684	9.5544	8.84226	10.4269	10.2187	-0.690325	0.545415	1.37649	-0.950029	-0.980453	0.872479	-2.49771	-2.23801	-0.71214	-0.208133	0.000497126	3.951e-09	0.00011849	0.00162579	6.11268e-08	0.00455863
CHR1_JGVV26_198_T01	VIT_01s0026g00570	JGVV26.198	Vv01s0026g00570	D7TNN1	Bet v I allergen	0	JGVV26.198	6.40732	8.27917	6.63331	7.45026	6.45464	7.02461	6.19975	6.49312	-0.828913	-0.42565	-0.531488	0.225988	-0.178673	-0.254893	1.87185	0.816947	0.56997	0.293375	1.52757e-05	4.41857e-09	0.00011932	7.6386e-05	6.75122e-08	0.0045846
CHR7_JGVV5_49_T01	VIT_07s0005g00510	JGVv5.49	Vv07s0005g00510	D7U297	Monoglyceride lipase	0	JGVv5.49	9.53506	10.8982	9.5627	10.6034	9.81652	10.5222	10.7067	10.495	-0.294801	-0.0811512	-0.0272564	0.0276386	0.253813	0.890198	1.36311	1.04067	0.705707	-0.211748	0.0167377	2.53966e-07	0.00011948	0.033021	2.87316e-06	0.00458478
CHR12_JGVV28_278_T01	VIT_12s0028g01080	JGVv28.278	Vv12s0028g01080	Q6XNL9	Photosystem II oxygen-evolving complex precursor, 23kda PSBP	0	JGVv28.278	10.4408	12.9158	10.5038	13.17	9.70931	13.1115	10.0739	12.161	0.254151	-0.0584582	-0.950495	0.0630114	-0.794532	0.364635	2.47501	2.66615	3.40222	2.08709	2.0934e-05	1.75288e-28	0.000120077	0.000100913	8.35447e-26	0.00459781
CHR14_JGVV83_86_T01	VIT_14s0083g00980	JGVv83.86	Vv14s0083g00980	D7SMN1	Pollen Ole e 1 allergen and extensin	0	JGVv83.86	7.26489	6.76238	7.19277	7.03657	6.7737	7.48959	7.01411	7.59421	0.274181	0.453021	0.10462	-0.0721184	-0.419066	0.240408	-0.502504	-0.156204	0.715883	0.580096	0.157682	0.0859438	0.000120131	0.212356	0.173354	0.00459781
CHR5_JGVV49_32_T01	VIT_05s0049g00350	JGVv49.32	Vv05s0049g00350	F6H8K1	Desacetoxyvindoline 4-hydroxylase	2	JGVv49.32.t01; JGVv49.33.t01	7.06569	7.36063	7.13436	7.70282	7.02857	8.30232	7.26095	7.05816	0.34219	0.599505	-1.24416	0.068665	-0.105787	0.232377	0.294937	0.568463	1.27375	-0.202786	0.00295954	1.39258e-05	0.000120608	0.00764261	0.000108663	0.00460005
CHR6_PDVV4_508_T01	VIT_06s0004g02780	PDVv4.508	Vv06s0004g02780		Unknown	1	PDVv4.508.t01; JGVv1.519.t01	12.276	11.8901	12.2415	12.4729	11.9589	12.0544	10.2313	12.0863	0.582817	-0.418509	0.0318667	-0.0344095	-0.282677	-1.72761	-0.385856	0.23137	0.095538	1.85502	3.17103e-06	0.0553818	0.0001206	1.88426e-05	0.123261	0.00460005
CHR13_JGVV84_70_T01	VIT_13s0084g00800	JGVv84.70	Vv13s0084g00800	F6HVD4	Transcription factor	0	JGVv84.70	10.8005	10.9021	10.9307	12.318	11.3128	12.2601	9.58724	10.0323	1.41597	-0.0579762	-2.22775	0.130195	0.382143	-1.72556	0.101599	1.38737	0.947252	0.44506	1.82538e-17	3.68862e-09	0.000120657	1.92643e-15	5.72772e-08	0.00460005
CHR15_JGVV48_135_T01	VIT_15s0048g01570	JGVv48.135	Vv15s0048g01570	F6I334	CYP76C2	3	JGVv48.135.t01; JGVv48.141.t01; JGVv48.133.t01; JGVv48.132.t01; JGVv48.131.t01; JGVv48.138.t01	6.35812	6.23671	6.09576	6.56878	6.26937	6.41308	6.32528	6.34793	0.332065	-0.155695	-0.065156	-0.262364	0.173609	0.0559066	-0.12141	0.473019	0.143715	0.0226524	0.885743	0.00428026	0.000121514	0.900244	0.0155593	0.00462676
CHR18_JGVV164_2_T01	VIT_18s0164g00030	JGVv164.2	Vv18s0164g00030	F6HVW3	ATP synthase delta chain, chloroplast precursor	0	JGVv164.2	9.59514	11.8962	9.50571	11.421	9.31606	11.691	9.22963	10.3111	-0.475264	0.269998	-1.37987	-0.0894336	-0.189646	-0.0864284	2.30108	1.91525	2.3749	1.08146	5.42255e-07	2.15276e-21	0.00012305	3.94866e-06	2.43732e-19	0.00467924
CHR11_JGVV16_403_T01	VIT_11s0016g04500	JGVv16.403	Vv11s0016g04500	D7TBU2	Protein phosphatase 2 (formerly 2A), regulatory subunit B'	0	JGVv16.403	10.2502	10.7689	10.6633	10.6081	10.7247	10.4059	10.2116	9.81652	-0.160736	-0.202186	-0.589425	0.413093	0.0613494	-0.513093	0.518625	-0.0552039	-0.318739	-0.395071	3.37556e-07	0.295263	0.000123787	2.6044e-06	0.437696	0.00470121
CHR18_RANDOM_JGVV111_7_T01	VIT_18s0122g00370	JGVv111.7	Vv18s0122g00370	F6HJA3	Laccase	1	JGVv111.7.t01; JGVv111.9.t01	8.79313	9.46744	9.1951	9.69988	9.66575	11.5439	9.81297	9.74737	0.232439	1.84405	-1.79656	0.401966	0.47065	0.14722	0.674313	0.504785	1.87818	-0.0655957	9.79494e-09	1.83612e-06	0.000124413	1.1236e-07	1.73679e-05	0.00471889
CHR6_JGVV4_243_T01	VIT_06s0004g05910	JGVv4.243	Vv06s0004g05910	A5B6U6	Organic anion transmembrane transporter	1	JGVv4.243.t01; JGVv19.194.t01	9.37737	8.67934	8.61004	8.60534	7.85621	8.34878	8.22039	8.66472	-0.074005	-0.256557	0.31594	-0.76733	-0.753828	0.36418	-0.698024	-0.00469955	0.492571	0.444331	2.5583e-07	0.537499	0.000124935	2.03493e-06	0.668143	0.00473264
CHR7_JGVV31_135_T01	VIT_07s0031g01520	JGVv31.135	Vv07s0031g01520	D7SW52	No hit	0	JGVv31.135	8.35752	10.5163	8.53819	9.34573	8.22308	8.75794	8.92182	9.58636	-1.1706	-0.587788	0.82842	0.180669	-0.315114	0.698746	2.15881	0.807542	0.534868	0.664542	1.61227e-05	8.0731e-11	0.000125376	8.0166e-05	1.65762e-09	0.00474325
CHRUN_JGVV601_4_T01	VIT_00s0601g00040	JGVv601.4	Vv00s0601g00040	F6HRX4	Unknown protein	0	JGVv601.4	8.5988	7.41866	8.40679	7.11011	7.90419	7.39726	7.48491	7.88923	-0.308552	0.287152	0.491968	-0.192013	-0.502595	-0.41928	-1.18014	-1.29668	-0.506931	0.404317	0.260926	1.01021e-05	0.000126302	0.321091	8.10923e-05	0.00475798
CHR1_GSVIVT00010509001_T01	VIT_01s0010g03840	GSVIVT00010509001	Vv01s0010g03840	D7TB02	No hit	4	GSVIVT00010509001.t01; GSVIVT00030778001.t01; GSVIVT00027888001.t01; GSVIVT00026366001.t01; GSVIVT00036680001.t01; GSVIVT00021757001.t01; GSVIVT00005721001.t01; GSVIVT00037283001.t01; JGVv49.180.t01; JGVv64.140.t01; JGVv267.4.t01; JGVv6.81.t01; JGVv73.48.t01; JGVv38.377.t01; JGVv115.4.t01; JGVv282.6.t01; JGVv194.22.t01; JGVv33.37.t01; JGVv10.83.t01; GSVIVT00000500001.t01; JGVv93.8.t01; JGVv21.78.…	6.06567	5.78849	5.86473	5.75306	5.81862	5.79495	5.72423	6.12952	-0.0354316	0.0418886	0.334574	-0.200936	-0.0461092	-0.0943859	-0.277175	-0.111671	-0.023673	0.405287	0.135829	0.901132	0.000126068	0.187927	0.937091	0.00475798
CHR5_JGVV62_24_T01	VIT_05s0062g00300	JGVv62.24	Vv05s0062g00300	F6I4D2	UDP-glucoronosyl/UDP-glucosyl transferase UGT75C1	3	JGVv62.24.t01; JGVv62.25.t01; JGVv62.22.t01; JGVv62.53.t01; JGVv62.52.t01; JGVv62.49.t01; JGVv62.29.t01	7.61916	10.0976	7.28647	8.69321	7.13722	8.08783	8.27832	9.11682	-1.40436	-0.605389	1.02899	-0.332686	-0.149251	1.1411	2.47841	1.40674	0.950606	0.838496	1.9866e-08	4.999e-14	0.000126316	2.10108e-07	1.67864e-12	0.00475798
CHR18_JGVV1_746_T01	VIT_18s0001g10810	JGVv1.746	Vv18s0001g10810	F6H009	Carboxylesterase CXE	0	JGVv1.746	8.1165	10.6425	8.57146	10.1894	8.49005	9.19599	8.74066	9.60897	-0.45308	-0.99345	0.412982	0.454959	-0.0814089	0.25061	2.52602	1.61798	0.705937	0.868309	0.0206191	4.19389e-13	0.000126409	0.0392385	1.21262e-11	0.00475798
CHR9_JGVV2_43_T01	VIT_09s0002g00580	JGVv2.43	Vv09s0002g00580	D7TZL8	Lipase GDSL 3	1	JGVv2.43.t01; JGVv2.41.t01	9.5377	9.40644	10.0199	9.11652	11.5246	9.40318	12.2626	10.493	-0.289913	0.286653	1.08985	0.48218	1.50475	0.737938	-0.131261	-0.903354	-2.12145	-1.76954	2.11037e-11	8.36249e-10	0.000127611	4.57195e-10	1.44088e-08	0.00479708
CHR8_JGVV7_26_T01	VIT_08s0007g08770	JGVv7.26	Vv08s0007g08770	F6HKV4	GTP binding protein	0	JGVv7.26	9.56268	9.56712	10.0896	9.75638	9.65582	9.85834	9.76759	10.346	0.189264	0.101957	0.487677	0.526959	-0.433824	0.111773	0.00443173	-0.333264	0.202517	0.578421	2.4606e-05	0.0656171	0.000128442	0.000116505	0.140262	0.0048222
CHR6_JGVV9_237_T01	VIT_06s0009g00980	JGVv9.237	Vv06s0009g00980	F6HA78	CXE carboxylesterase	1	JGVv9.237.t01; JGVv32.57.t01; JGVv32.40.t01; JGVv32.56.t01	9.11214	10.3799	9.73853	10.2942	9.40432	9.56682	8.98615	9.04793	-0.0857482	-0.72737	-0.51889	0.626386	-0.334203	-0.418177	1.2678	0.555665	0.162497	0.0617846	3.27395e-08	4.13199e-06	0.000128852	3.26732e-07	3.63394e-05	0.00483146
CHR6_JGVV9_91_T01	VIT_06s0009g02710	JGVv9.91	Vv06s0009g02710	F6HA96	DUTP pyrophosphatase	2	JGVv9.91.t01; JGVv1.886.t01	10.1836	9.16635	9.4896	9.30719	9.22825	9.26018	9.61691	9.9672	0.140836	-0.0470119	0.707022	-0.69403	-0.261348	0.388657	-1.01727	-0.182409	0.031927	0.350292	0.000615948	0.033219	0.000129529	0.00195902	0.0819863	0.00485068
CHRUN_JGVV1674_1_T01	VIT_00s1674g00010	JGVv1674.1	Vv00s1674g00010	F6HWY6	4-nitrophenylphosphatase	0	JGVv1674.1	10.826	11.6824	10.643	11.9343	11.113	12.0352	11.4938	11.7055	0.251972	0.100893	-0.32975	-0.183014	0.470038	0.38076	0.856376	1.29136	0.922216	0.211706	0.00611417	1.08249e-12	0.000130963	0.0141538	2.95906e-11	0.0048858
CHR4_JGVV44_167_T01	VIT_04s0044g00020	JGVv44.167	Vv04s0044g00020	Q8S568	Catalase [Vitis vinifera]	4	JGVv44.167.t01; JGVv698.1.t01;JGVv698.1.t01; JGVv44.167.t01; JGVv122.12.t01	14.1514	14.7102	14.3561	14.9822	14.6884	14.8976	13.4906	13.0403	0.271962	-0.0846063	-1.85729	0.204738	0.332232	-1.1978	0.558827	0.626051	0.209213	-0.450272	1.84737e-15	0.00798481	0.000130851	1.11636e-13	0.0259173	0.0048858
CHR12_JGVV55_28_T01	VIT_12s0055g00370	JGVv55.28	Vv12s0055g00370	F6H1R4	Harpin-induced protein	0	JGVv55.28	12.5874	11.3603	12.4805	11.963	12.9132	12.4678	12.2129	12.3258	0.602685	0.504837	-0.142087	-0.106956	0.432706	-0.700269	-1.22713	-0.517491	-0.44536	0.112823	4.07277e-05	4.93946e-06	0.00013074	0.000181661	4.28289e-05	0.0048858
CHR19_PDVV15_154_T01	VIT_19s0015g01880	PDVv15.154	Vv19s0015g01880	F6I4X5	No hit	0	PDVv15.154	8.75762	7.36688	8.46046	8.2739	7.85847	9.86181	7.02787	7.15543	0.907024	1.58791	-2.70639	-0.297154	-0.601995	-0.830593	-1.39074	-0.186563	2.00334	0.127551	6.34211e-05	0.485176	0.000131593	0.000266737	0.621929	0.00490312
CHR4_JGVV8_117_T01	VIT_04s0008g01280	JGVv8.117	Vv04s0008g01280	F6H3P1	No hit	0	JGVv8.117	12.994	11.3169	13.6525	11.7703	14.2033	12.791	13.7032	13.3159	0.453371	1.02069	0.524947	0.658465	0.550784	-0.500056	-1.67714	-1.88224	-1.41233	-0.387327	1.28507e-11	2.36468e-15	0.000132309	2.92106e-10	9.69157e-14	0.004921
CHR17_JGVV0_599_T01	VIT_17s0000g03670	JGVv0.599	Vv17s0000g03670	F6GTL3	Unknown protein	0	JGVv0.599	8.66714	7.06103	8.48113	6.88332	7.50576	7.03144	7.33096	7.40825	-0.177716	0.148118	0.376818	-0.186006	-0.975373	-0.174792	-1.6061	-1.59781	-0.47432	0.0772891	0.0143599	3.89775e-08	0.000132406	0.0290561	5.09865e-07	0.004921
CHR17_JGVV0_59_T01	VIT_17s0000g09790	JGVv0.59	Vv17s0000g09790	D7SHE1	BT1 (BTB and TAZ domain protein 1)	0	JGVv0.59	11.3112	10.9656	11.4474	11.5528	10.1759	11.4188	10.8981	11.6911	0.587193	-0.133997	0.272276	0.136211	-1.27149	0.722195	-0.345574	0.105408	1.2429	0.792984	0.000977961	0.000503399	0.000132675	0.00293269	0.00252926	0.00492482
CHR4_JGVV8_157_T01	VIT_04s0008g01700	JGVv8.157	Vv04s0008g01700	F6H3R8	Unknown protein	0	JGVv8.157	9.56337	8.33806	8.48742	7.05915	7.52992	7.03008	7.01661	7.35811	-1.27891	-0.0290658	0.328023	-1.07595	-0.957504	-0.513305	-1.22531	-1.42827	-0.499836	0.341491	2.89941e-11	1.05747e-05	0.000132985	6.05923e-10	8.46147e-05	0.00493011
CHR4_JGVV8_562_T01	VIT_04s0008g06040	JGVv8.562	Vv04s0008g06040	F6H3U9	Aspartate aminotransferase, chloroplast precursor	0	JGVv8.562	13.2201	13.6457	13.157	13.5227	13.0441	13.7818	12.915	12.4345	-0.123027	0.259115	-1.3473	-0.0630728	-0.112971	-0.129028	0.425617	0.365663	0.737748	-0.480521	1.51396e-06	0.00667525	0.000134256	9.83024e-06	0.0224101	0.00496704
CHR12_JGVV142_9_T01	VIT_12s0142g00190	JGVv142.9	Vv12s0142g00190	D7TMN2	No hit	0	JGVv142.9	13.169	12.5986	12.9518	12.9006	12.4521	12.2343	11.8511	12.1141	0.301961	-0.666253	-0.12018	-0.217212	-0.499698	-0.601043	-0.570429	-0.0512566	-0.217812	0.263051	3.98042e-15	0.0154421	0.000134317	2.20678e-13	0.0444836	0.00496704
CHR13_JGVV19_170_T01	VIT_13s0019g03530	JGVv19.170	Vv13s0019g03530	F6HNK9	No hit	0	JGVv19.170	6.57964	8.07839	6.50306	6.67892	6.43116	6.85144	6.91552	7.01589	-1.39947	0.172523	0.164447	-0.0765862	-0.0718935	0.484352	1.49875	0.175859	0.420276	0.10037	6.05744e-05	1.70768e-05	0.000135404	0.000256579	0.000130056	0.00500097
CHR7_JGVV5_58_T01	VIT_07s0005g00600	JGVv5.58	Vv07s0005g00600	D7U2A5	O-methyltransferase	0	JGVv5.58	8.95239	9.52167	9.19106	9.07536	9.01591	9.26725	9.93834	9.49941	-0.446314	0.191888	0.232162	0.238665	-0.175149	0.92243	0.56928	-0.115699	0.251338	-0.43893	1.26332e-06	0.343025	0.000136761	8.3721e-06	0.487137	0.0050448
CHR4_JGVV8_525_T01	VIT_04s0008g05620	JGVv8.525	Vv04s0008g05620	D7SUV9	Adenine phosphoribosyltransferase	1	JGVv8.525.t01; JGVv2.638.t01	11.4117	11.9214	11.5728	11.5646	11.5161	11.7139	10.7097	10.3743	-0.35685	0.149343	-1.33963	0.161086	-0.0566578	-0.806382	0.509775	-0.00816124	0.197839	-0.335405	6.76868e-17	0.149657	0.000138007	6.098e-15	0.264417	0.00508442
CHR14_JGVV66_62_T01	VIT_14s0066g00700	JGVv66.62	Vv14s0066g00700	A5ALS9	Oleosin H-isoform	0	JGVv66.62	13.2009	10.9262	12.8813	9.72086	12.7005	9.81567	14.0679	12.9373	-1.20531	0.0948047	3.12159	-0.319621	-0.180818	1.36746	-2.27475	-3.16043	-2.88481	-1.13068	3.08802e-14	3.41295e-19	0.000138652	1.37841e-12	2.78599e-17	0.00510179
CHR6_JGVV4_694_T01	VIT_06s0004g00910	JGVv4.694	Vv06s0004g00910	D7SLG3	Protease inhibitor/seed storage/lipid transfer protein (LTP)	0	JGVv4.694	9.96911	11.4467	9.74536	10.5154	9.96814	11.0545	9.76957	8.94042	-0.931293	0.539086	-2.11408	-0.223748	0.222775	-0.19857	1.47759	0.770044	1.08636	-0.829152	2.18919e-05	0.000737125	0.000139515	0.000105017	0.0035138	0.00512118
CHR6_JGVV9_69_T01	VIT_06s0009g03000	JGVv9.69	Vv06s0009g03000	F6HA80	Flavonoid 3',5'-hydroxylase	4	JGVv9.69.t01; JGVv9.83.t01; JGVv9.81.t01; JGVv9.71.t01; JGVv9.82.t01; JGVv9.75.t01; JGVv9.67.t01; JGVv9.66.t01; JGVv9.60.t01; PDVv9.92.t01; JGVv9.76.t01;JGVv9.81.t01; JGVv9.69.t01; JGVv9.57.t01	8.89098	11.7726	9.40458	13.2203	9.25176	13.1949	9.61642	11.9915	1.44776	-0.0254278	-1.20341	0.513594	-0.152819	0.364663	2.88157	3.81574	3.94313	2.37506	1.00043e-05	4.17566e-26	0.000139525	5.23512e-05	1.11163e-23	0.00512118
CHR6_JGVV4_537_T01	VIT_06s0004g02680	JGVv4.537	Vv06s0004g02680	D7SL01	Lysine decarboxylase	2	JGVv4.537.t01; JGVv38.130.t01; JGVv1.16.t01; JGVv40.148.t01	12.7282	13.3418	13.3501	14.0139	13.371	13.6961	11.8724	11.3728	0.67214	-0.317857	-2.32333	0.621862	0.0209036	-1.49853	0.613609	0.663888	0.325127	-0.499672	8.68027e-19	0.0128288	0.000139747	1.3637e-16	0.0382496	0.00512296
CHR6_JGVV61_129_T01	VIT_06s0061g00240	JGVv61.129	Vv06s0061g00240	F6GWB1	ABC transporter G member 7	0	JGVv61.129	8.17649	9.16296	NaN	9.17157	8.67203	8.69827	9.57354	8.2358	0.00860955	-0.473293	-0.462476	#VALUE!	#VALUE!	0.901513	0.986471	#VALUE!	0.0262441	-1.33775	0.16213	0.459617	0.000141279	0.217188	0.598735	0.00517269
CHR9_JGVV70_55_T01	VIT_09s0070g00650	JGVv70.55	Vv09s0070g00650	F6I3E4	RNA polymerase beta''	2	JGVv70.55.t01; JGVv3.436.t01; JGVv3.435.t01	11.3273	10.3867	10.7301	10.5463	10.3919	10.2053	8.1777	10.4689	0.159594	-0.340989	0.263613	-0.597162	-0.338223	-2.21418	-0.940572	-0.183815	-0.186582	2.29121	5.1134e-05	0.696256	0.000144628	0.000221361	0.795237	0.00528223
CHR18_JGVV89_115_T01	VIT_18s0089g00140	JGVv89.115	Vv18s0089g00140	F6GW24	1,4-beta-mannan endohydrolase	4	JGVv89.115.t01; JGVv89.113.t01; JGVv89.111.t01; JGVv89.112.t01	8.83348	8.69926	7.4004	8.56195	7.33625	9.54625	6.54451	7.03874	-0.137309	0.984298	-2.50751	-1.43308	-0.0641487	-0.791745	-0.134212	1.16155	2.21	0.494234	1.03178e-09	2.80201e-06	0.000144481	1.488e-08	2.55704e-05	0.00528223
CHR4_JGVV23_55_T01	VIT_04s0023g03360	JGVv23.55	Vv04s0023g03360	F6GWM9	Unknown protein	0	JGVv23.55	10.2619	9.35639	9.99782	9.37497	9.05068	9.02682	8.64983	8.87355	0.0185795	-0.348153	-0.15327	-0.264126	-0.947138	-0.400851	-0.905554	-0.622848	-0.023864	0.223717	3.56941e-11	0.000341052	0.000150176	7.30444e-10	0.00180708	0.00547807
CHR11_JGVV37_81_T01	VIT_11s0037g00890	JGVv37.81	Vv11s0037g00890	D7U1H2	Glutamine amidotransferase class-I domain-containing protein	0	JGVv37.81	9.65194	8.91162	9.32135	9.24407	10.3292	9.09558	12.7158	11.0378	0.332449	-0.148487	1.94222	-0.33059	1.00787	2.38661	-0.740321	-0.0772813	-1.23364	-1.67803	2.56335e-19	3.62714e-09	0.000152314	4.69284e-17	5.64998e-08	0.00554859
CHR14_JGVV68_88_T01	VIT_14s0068g00930	JGVv68.88	Vv14s0068g00930	Q5UNS4	Chalcone synthase	3	JGVv68.88.t01; JGVv68.87.t01; JGVv136.15.t01	8.89875	12.968	9.28381	13.608	9.36724	12.985	10.2612	13.0042	0.639934	-0.622914	0.0191368	0.385059	0.0834305	0.893922	4.06927	4.32415	3.6178	2.74302	9.29649e-05	3.63401e-30	0.000152484	0.000374266	2.9023e-27	0.00554859
CHR12_JGVV34_101_T01	VIT_12s0034g01260	JGVv34.101	Vv12s0034g01260	F6H8Z6	R protein L6	4	JGVv34.101.t01; PDVv34.99.t01; JGVv34.100.t01; JGVv34.99.t01; JGVv34.96.t01; JGVv41.188.t01; JGVv41.186.t01; JGVv54.63.t01; JGVv41.190.t01; JGVv54.65.t01; JGVv54.62.t01; JGVv54.29.t01	6.32577	5.87041	5.92778	6.02459	5.95989	6.02064	5.87944	5.90169	0.154187	-0.00395537	-0.118944	-0.397992	0.0321122	-0.0804573	-0.455368	0.0968113	0.0607437	0.0222565	0.0216609	0.139813	0.000153416	0.0409154	0.250803	0.00557564
CHRUN_JGVV2539_1_T01	VIT_00s2539g00010	JGVv2539.1	Vv00s2539g00010	F6H8G3	Protein kinase APK1B	4	JGVv2539.1.t01; JGVv44.164.t01	8.04215	9.32272	7.93966	8.8339	7.77549	9.05275	8.02834	8.18959	-0.488818	0.218849	-0.863161	-0.102486	-0.164168	0.252845	1.28057	0.894238	1.27725	0.161249	0.00063993	1.39507e-12	0.00015546	0.00202853	3.74427e-11	0.00564258
CHR14_JGVV30_67_T01	VIT_14s0030g01590	JGVv30.67	Vv14s0030g01590	F6HTU5	Rubredoxin	0	JGVv30.67	9.47868	10.6724	9.8229	9.84738	9.47186	10.1603	10.0443	9.62207	-0.824982	0.312928	-0.538241	0.344216	-0.351039	0.572395	1.19368	0.024483	0.688451	-0.422185	0.240345	0.000598371	0.00015564	0.299914	0.00292414	0.00564258
CHR6_GSVIVT00037517001_T01	VIT_06s0009g01040	GSVIVT00037517001	Vv06s0009g01040	D7T1L6	No hit	0	GSVIVT00037517001	7.12129	6.78919	6.5138	6.84372	6.25799	7.13654	6.40847	8.65873	0.0545303	0.292825	1.52219	-0.607492	-0.255816	0.150486	-0.332108	0.329914	0.878555	2.25026	0.00743578	0.0003122	0.000156626	0.0167093	0.00167981	0.00567134
CHR12_JGVV59_138_T01	VIT_12s0059g01470	JGVv59.138	Vv12s0059g01470	D7TEF0	Unknown protein	0	JGVv59.138	11.6523	11.9193	11.7386	11.6194	12.0515	11.6009	11.8907	11.4654	-0.299938	-0.0184824	-0.135466	0.0862639	0.312908	-0.160753	0.267016	-0.119186	-0.450576	-0.42529	0.141616	0.00255646	0.000156846	0.19435	0.0100805	0.00567239
CHRUN_JGVV275_1_T01	VIT_00s0275g00010	JGVv275.1	Vv00s0275g00010	F6HRT1	Photosystem II protein D2	4	JGVv275.1.t01; JGVv504.1.t01; JGVv103.58.t01; GSVIVT00029661001.t01;JGVv504.1.t01; JGVv275.1.t01; JGVv103.59.t01	12.7006	12.1488	12.5765	13.1473	12.5757	12.9628	12.1319	13.6488	0.998501	-0.184529	0.686051	-0.124145	-0.000720711	-0.443815	-0.551814	0.570833	0.387025	1.51689	0.074234	0.00281621	0.000157645	0.114422	0.0109289	0.00569431
CHR1_JGVV11_415_T01	VIT_01s0011g02330	JGVV11.415	Vv01s0011g02330	D7T9F1	Unknown protein	1	JGVv11.415.t01; JGVv11.416.t01	7.50707	9.51156	7.23653	9.89148	7.18414	9.43709	7.76259	8.76797	0.379919	-0.454388	-0.669125	-0.270534	-0.0523929	0.578449	2.0045	2.65495	2.25295	1.00538	0.139842	2.32206e-18	0.000158406	0.19238	1.63373e-16	0.00570807
CHR5_JGVV20_168_T01	VIT_05s0020g01830	JGVv20.168	Vv05s0020g01830	F6HDH3	UPF0497 family	0	JGVv20.168	12.7099	13.3744	12.1177	13.4098	12.0612	13.648	12.8931	13.9944	0.0354008	0.238185	0.346433	-0.592222	-0.0564103	0.83184	0.664511	1.29213	1.58673	1.10132	3.8992e-08	4.83267e-20	0.000158799	3.81402e-07	4.5771e-18	0.00570807
CHR10_JGVV92_47_T01	VIT_10s0092g00590	JGVv92.47	Vv10s0092g00590	F6I3J1	Leucine-rich repeat family	1	JGVv92.47.t01; JGVv92.36.t01; JGVv92.45.t01; JGVv92.41.t01; JGVv125.10.t01; JGVv125.7.t01; JGVv125.17.t01; JGVv92.56.t01; JGVv55.44.t01; JGVv55.43.t01	7.49408	9.12127	7.35244	9.12123	7.10436	8.2513	7.47406	7.57368	-3.37624e-05	-0.869934	-0.677614	-0.141642	-0.248078	0.369698	1.62719	1.7688	1.14694	0.0996264	6.75674e-05	6.11112e-11	0.000158747	0.000282128	1.28073e-09	0.00570807
CHR12_PDVV55_47_T01	VIT_12s0055g00530	PDVv55.47	Vv12s0055g00530		No hit	0	PDVv55.47	7.84244	6.8158	7.08167	7.31237	6.70377	7.10971	6.52822	7.8073	0.496573	-0.202662	0.697589	-0.760762	-0.377905	-0.175546	-1.02664	0.230696	0.405939	1.27907	0.267678	0.360269	0.000158786	0.32802	0.504237	0.00570807
CHR13_JGVV67_187_T01	VIT_13s0067g00990	JGVv67.187	Vv13s0067g00990	D7T4P0	Heat shock protein-related	0	JGVv67.187	9.30009	7.90734	9.89768	8.46835	8.72402	9.23484	7.60883	8.17338	0.561013	0.766487	-1.06146	0.597589	-1.17366	-1.11519	-1.39275	-1.42932	0.510819	0.56455	0.000101325	0.0255393	0.000159732	0.000404014	0.0667215	0.00573464
CHR14_JGVV60_25_T01	VIT_14s0060g02390	JGVv60.25	Vv14s0060g02390	A5BGY9	SRC2/SRC2 (soybean gene regulated BY cold-2)	0	JGVv60.25	10.7012	10.1427	10.8037	9.45316	10.8365	9.69625	11.7551	12.0109	-0.689525	0.243089	2.31461	0.102497	0.0327976	0.91854	-0.55856	-1.35058	-1.14029	0.255776	1.04719e-12	7.8615e-07	0.000160115	3.11627e-11	8.05784e-06	0.00573688
CHR17_GSVIVT00008521001_T01	VIT_17s0000g01580	GSVIVT00008521001	Vv17s0000g01580	D7SGW7	No hit	2	GSVIVT00008521001.t01; JGVv0.840.t01; JGVv147.4.t01	10.3816	8.69703	9.60527	10.0036	10.9064	9.34857	11.436	10.1901	1.30661	-0.655065	0.84151	-0.776338	1.30115	0.529575	-1.68458	0.398363	-1.55785	-1.24591	4.31648e-06	1.24156e-07	0.000160183	2.47481e-05	1.48535e-06	0.00573688
CHR1_JGVV11_315_T01	VIT_01s0011g03450	JGVV11.315	Vv01s0011g03450	F6HEX2	Alpha-glucosidase	0	JGVV11.315	9.48469	11.4838	8.8771	11.3923	9.02546	10.6695	8.56339	8.82618	-0.091482	-0.722732	-1.84337	-0.607585	0.14836	-0.462071	1.99907	2.51518	1.64409	0.262786	2.63983e-08	2.14272e-11	0.000160905	2.70669e-07	4.79677e-10	0.00575575
CHR6_JGVV4_563_T01	VIT_06s0004g02380	JGVv4.563	Vv06s0004g02380	D7SL25	Cinnamyl alcohol dehydrogenase	2	JGVv4.563.t01; GSVIVT00027304001.t01; JGVv110.29.t01; JGVv4.564.t01	12.0142	12.7936	12.2639	12.4936	12.2773	12.6356	12.1411	11.5631	-0.299978	0.142003	-1.07251	0.249754	0.0133559	-0.136195	0.77938	0.229648	0.358295	-0.57802	4.99765e-05	0.0884017	0.000161727	0.000216795	0.177163	0.00577816
CHR6_PDVV4_672_T01	VIT_06s0004g01010	PDVv4.672	Vv06s0004g01010	F6GUI8	Dirigent protein pDIR9	3	PDVv4.672.t01; JGVv4.685.t01; JGVv4.686.t01; JGVv4.687.t01; JGVv4.684.t01	7.66638	10.872	6.53329	7.86297	6.26257	8.14114	10.3571	10.8404	-3.00902	0.278174	2.69927	-1.13309	-0.270718	4.0945	3.2056	1.32968	1.87857	0.48334	1.2741e-14	4.56485e-09	0.000161977	6.21279e-13	6.95675e-08	0.00578012
CHR3_JGVV38_247_T01	VIT_03s0038g02190	JGVv38.247	Vv03s0038g02190	D7U573	Nodulin	0	JGVv38.247	12.3776	12.706	11.9595	12.3806	11.4844	12.3165	10.8911	10.2856	-0.325376	-0.0640465	-2.03095	-0.418099	-0.47514	-0.593238	0.328357	0.42108	0.832174	-0.605542	1.99027e-15	0.0271746	0.000163368	1.19781e-13	0.0700766	0.00582273
CHR11_JGVV16_118_T01	VIT_11s0016g01400	JGVv16.118	Vv11s0016g01400	F6HGT9	PSBX (photosystem II subunit X)	0	JGVv16.118	9.91567	11.2696	9.71218	11.3128	10.1872	10.7154	10.5643	10.9403	0.0432057	-0.597455	0.224912	-0.203493	0.474998	0.377142	1.35393	1.60063	0.528177	0.375947	0.183461	2.28896e-11	0.000164075	0.240284	5.10868e-10	0.00584087
CHR13_GSVIVT00001378001_T01	VIT_13s0156g00420	GSVIVT00001378001	Vv13s0156g00420	D7TNV7	Disease resistance protein (NBS-LRR class)	2	GSVIVT00001378001.t01; JGVv156.54.t01; JGVv156.53.t01; JGVv156.50.t01; JGVv156.47.t01; JGVv106.1.t01; PDVv156.48.t01	8.98783	8.27463	8.96065	8.45084	8.77973	8.66121	8.40761	8.85215	0.176214	0.210369	0.190939	-0.027174	-0.180919	-0.372125	-0.7132	-0.509813	-0.118525	0.444538	0.686744	0.00919673	0.000165627	0.724786	0.0291717	0.00588901
CHR10_JGVV71_39_T01	VIT_10s0071g00760	JGVv71.39	Vv10s0071g00760	F6HVZ4	No hit	0	JGVv71.39	11.3688	12.1707	11.6593	11.5128	11.8421	11.5022	11.6694	11.546	-0.657913	-0.0105746	0.0438029	0.290512	0.182802	-0.172697	0.801915	-0.14651	-0.339886	-0.123387	0.334788	0.770655	0.00016653	0.395735	0.848467	0.00591401
CHR7_JGVV5_522_T01	VIT_07s0005g05850	JGVv5.522	Vv07s0005g05850	D7U3G3	Unknown protein	0	JGVv5.522	12.3208	12.7136	12.5218	12.7998	12.33	12.8244	11.8043	11.386	0.0861437	0.0246576	-1.43846	0.201003	-0.191886	-0.525657	0.392802	0.277943	0.494486	-0.418321	3.84665e-13	0.0223787	0.000166761	1.28366e-11	0.0599268	0.0059151
CHR18_JGVV122_110_T01	VIT_18s0122g00080	JGVv122.110	Vv18s0122g00080	D7UDJ3	UPF0496 protein	0	JGVv122.110	11.4752	10.9095	11.1425	11.265	11.2088	11.6131	11.1219	11.1356	0.355469	0.348131	-0.477516	-0.332732	0.0663072	-0.0868836	-0.565721	0.12248	0.404304	0.0136709	0.0301943	0.851828	0.000169867	0.0539922	0.903825	0.00601807
CHR4_JGVV23_290_T01	VIT_04s0023g00720	JGVv23.290	Vv04s0023g00720	F6GX17	Unknown protein	0	JGVv23.290	9.1467	10.9351	8.20665	10.9109	7.84048	10.4211	8.08587	9.13428	-0.0242247	-0.489803	-1.2868	-0.940044	-0.366173	0.24539	1.7884	2.70422	2.58059	1.04841	1.0017e-08	1.40234e-18	0.000170116	1.14678e-07	1.03598e-16	0.00601965
CHR8_PDVV40_52_T01	VIT_08s0040g02820	PDVv40.52	Vv08s0040g02820	A5AI93	Unknown protein	0	PDVv40.52	8.70749	12.0562	9.8568	12.2223	10.4876	11.5273	10.4176	11.5317	0.166116	-0.694954	0.00440488	1.14932	0.630801	-0.0699909	3.34867	2.36546	1.03971	1.11411	0.272712	1.98029e-12	0.000171585	0.333112	5.21084e-11	0.00606438
CHR2_JGVV25_40_T01	VIT_02s0025g00420	JGVv25.40	Vv02s0025g00420	F6HUN4	WRKY DNA-binding protein 27	0	JGVv25.40	8.94485	11.5723	NaN	11.2036	9.59729	10.776	10.1318	11.6084	-0.368682	-0.427603	0.832376	#VALUE!	#VALUE!	0.534553	2.62741	#VALUE!	1.17869	1.47651	3.30646e-06	8.68177e-16	0.000171793	1.95647e-05	3.85784e-14	0.00606446
CHR8_JGVV7_362_T01	VIT_08s0007g05180	JGVv7.362	Vv08s0007g05180	F6HKA9	Unknown	0	JGVv7.362	7.67119	9.61112	8.08553	8.24387	8.47272	8.25828	8.92143	9.66675	-1.36726	0.0144156	1.40847	0.414342	0.387191	0.448713	1.93994	0.158339	-0.214436	0.74532	3.78199e-05	5.42288e-05	0.000172629	0.00017011	0.000362057	0.00608671
CHR8_JGVV40_129_T01	VIT_08s0040g01980	JGVv40.129	Vv08s0040g01980	F6HR16	fasciclin arabinogalactan-protein (FLA11)	3	JGVv40.129.t01; JGVv40.130.t01; JGVv40.124.t01; GSVIVT00025661001.t01; JGVv40.125.t01	7.79003	9.22714	NaN	8.7633	9.54846	8.39471	9.53839	9.63832	-0.463843	-0.368593	1.24361	#VALUE!	#VALUE!	-0.0100731	1.43712	#VALUE!	-1.15375	0.0999334	0.0195783	0.613273	0.000174166	0.0375845	0.731384	0.0061336
CHR4_JGVV8_351_T01	VIT_04s0008g03730	JGVv8.351	Vv04s0008g03730	D7SUD3	4-amino-4-deoxychorismate lyase	0	JGVv8.351	8.53498	7.48855	8.34004	8.00479	8.00655	9.05324	7.6258	7.9512	0.516238	1.04845	-1.10204	-0.194935	-0.333489	-0.380756	-1.04642	-0.335252	1.04669	0.325402	0.00565087	0.954533	0.000175718	0.0132537	0.970228	0.00618087
CHR5_JGVV20_29_T01	VIT_05s0020g00350	JGVv20.29	Vv05s0020g00350	D7T648	Chloroplast envelope membrane protein	4	JGVv20.29.t01; JGVv59.230.t01; JGVv56.48.t01	11.332	10.5791	11.117	11.5752	10.7669	11.7102	7.09164	10.3687	0.996038	0.135067	-1.34155	-0.215034	-0.350099	-3.67526	-0.752893	0.458179	0.943346	3.27705	1.04318e-07	0.00168856	0.000176472	9.25149e-07	0.00711389	0.00619265
CHR16_JGVV39_119_T01	VIT_16s0039g01820	JGVv39.119	Vv16s0039g01820	D7T7M9	Unknown protein	0	JGVv39.119	10.7717	11.0931	10.8626	11.27	10.9755	11.315	10.4272	10.0118	0.176928	0.0449394	-1.30321	0.0909325	0.112834	-0.548269	0.321403	0.407398	0.339504	-0.415437	3.6951e-12	0.0266167	0.000176384	9.5613e-11	0.0689206	0.00619265
CHR3_JGVV63_63_T01	VIT_03s0063g00680	JGVv63.63	Vv03s0063g00680	F6HQC5	Zinc metalloprotease pitrilysin sub A	0	JGVv63.63	12.4582	13.4363	12.5513	13.6651	12.7661	13.4342	12.3019	12.6763	0.22875	-0.230836	-0.757897	0.0931282	0.214822	-0.464207	0.978148	1.11377	0.668113	0.374423	2.08389e-09	2.98741e-16	0.000177066	2.79017e-08	1.43775e-14	0.00620161
CHR18_JGVV1_63_T01	VIT_18s0001g00950	JGVv1.63	Vv18s0001g00950	E0CQW5	Prolyl 4-hydroxylase alpha-2 subunit precursor	0	JGVv1.63	11.4604	11.0788	12.1485	10.8904	12.2624	11.0331	12.0616	10.8478	-0.188482	0.142767	-0.185368	0.688112	0.113919	-0.200754	-0.38152	-1.25811	-1.22927	-1.21388	0.0109904	1.40853e-16	0.000177147	0.0232575	7.20107e-15	0.00620161
CHR1_JGVV11_103_T01	VIT_01s0011g05610	JGVV11.103	Vv01s0011g05610	D7T8M1	Caleosin	0	JGVV11.103	10.5174	10.9363	10.8316	10.0861	11.6015	10.6951	11.7226	10.8856	-0.850272	0.609017	0.190523	0.314212	0.76994	0.121099	0.418934	-0.74555	-0.906473	-0.837049	1.31078e-05	1.78869e-05	0.000178203	6.66452e-05	0.00013525	0.00623119
CHR15_JGVV46_116_T01	VIT_15s0046g02410	JGVv46.116	Vv15s0046g02410	F6I638	Aquaporin TMP-C	4	JGVv46.116.t01; JGVv46.115.t01; JGVv29.72.t01; JGVv82.116.t01; JGVv25.312.t01; JGVv34.183.t01; JGVv19.98.t01; JGVv3.322.t01; PDVv82.98.t01	11.1744	12.5427	10.7321	12.724	10.8734	12.0045	11.5286	12.2768	0.181253	-0.719432	0.272297	-0.442313	0.141313	0.655171	1.36828	1.99184	1.1311	0.748224	0.00649028	1.06606e-16	0.000179292	0.0148996	5.55591e-15	0.00626187
CHR3_GSVIVT00038504001_T01	VIT_03s0097g00410	GSVIVT00038504001	Vv03s0097g00410	D7TY56	No hit	4	GSVIVT00038504001.t01; JGVv1.356.t01	7.46968	6.63244	6.75861	7.30563	6.73819	6.87506	6.86838	6.79469	0.673188	-0.430566	-0.0803735	-0.711072	-0.0204138	0.130191	-0.837239	0.54702	0.136868	-0.0736957	0.168737	0.342305	0.000180426	0.224452	0.486304	0.00629402
CHRUN_PDVV485_1_T01	VIT_00s0485g00010	PDVv485.1	Vv00s0485g00010	F6HJQ7	Receptor kinase homolog LRK14	4	PDVv485.1.t01; JGVv388.5.t01; JGVv50.251.t01; JGVv98.166.t01; JGVv22.70.t01; JGVv13.95.t01; JGVv13.93.t01; PDVv425.2.t01; JGVv294.2.t01; JGVv98.170.t01; JGVv98.151.t01; JGVv98.149.t01; JGVv50.7.t01; JGVv22.75.t01; JGVv148.7.t01; JGVv148.5.t01; JGVv13.85.t01; JGVv307.8.t01; JGVv50.67.t01; PDVv1614.1.t01; PDVv13.108.t01; JGVv424.3.t01; JGVv258.11.t01; JGVv258.9.t01; JGVv258.2.t01; JGVv258.1.t01; PD…	6.27512	6.60412	6.47748	8.13647	6.38933	8.44399	6.16972	6.43189	1.53235	0.307521	-2.0121	0.202361	-0.0881507	-0.219612	0.328995	1.65899	2.05466	0.262171	1.53716e-06	1.45511e-08	0.000180717	9.96337e-06	2.05243e-07	0.00629674
CHR10_JGVV3_130_T01	VIT_10s0003g01430	JGVV3.130	Vv10s0003g01430	F6HMA6	MEE62 (maternal effect embryo arrest 62)	0	JGVV3.130	14.6251	13.6857	14.4984	13.9911	14.4097	14.1251	14.0182	13.668	0.305355	0.134052	-0.457104	-0.126627	-0.0887335	-0.391527	-0.939342	-0.50736	-0.284574	-0.35015	1.73285e-06	3.98545e-12	0.000181364	1.10825e-05	9.96364e-11	0.00630444
CHR11_JGVV16_497_T01	VIT_11s0016g05530	JGVv16.497	Vv11s0016g05530	D7TC34	Plastocyanin domain-containing protein	0	JGVv16.497	14.9478	14.997	14.7632	14.9262	14.1912	14.8036	14.5039	15.0364	-0.0707653	-0.122636	0.232813	-0.184635	-0.571921	0.312653	0.0491887	0.163058	0.612343	0.532504	2.38128e-07	9.13923e-09	0.000181306	1.91266e-06	1.32971e-07	0.00630444
CHR19_JGVV15_50_T01	VIT_19s0015g00530	JGVv15.50	Vv19s0015g00530	F6I557	fasciclin arabinogalactan-protein (FLA1)	0	JGVv15.50	7.93165	8.57406	8.33313	8.42471	7.74896	8.54555	8.66683	7.89011	-0.149347	0.120833	-0.655437	0.401473	-0.584165	0.917865	0.642407	0.0915873	0.796585	-0.776717	0.769062	0.0660835	0.000182299	0.797564	0.141014	0.0063295
CHR2_JGVV12_73_T01	VIT_02s0012g02220	JGVv12.73	Vv02s0012g02220	D7TTQ4	Xyloglucan endotransglucosylase/hydrolase 30	0	JGVv12.73	14.6745	14.1284	14.7218	14.1937	14.8087	14.362	15.1009	14.9557	0.0652905	0.168308	0.593671	0.0473121	0.0868906	0.292148	-0.546067	-0.528088	-0.446671	-0.145147	1.23875e-16	8.24315e-16	0.000182605	1.0549e-14	3.67399e-14	0.00633265
CHR1_JGVV150_38_T01	VIT_01s0150g00380	JGVV150.38	Vv01s0150g00380	F6HJ82	Unknown protein	0	JGVV150.38	13.6753	12.6871	12.6658	11.2207	12.5023	11.5869	8.33857	8.36954	-1.46637	0.366223	-3.21739	-1.00948	-0.163474	-4.16374	-0.988184	-1.44508	-0.915378	0.0309686	1.54967e-29	2.28309e-10	0.000183076	1.91874e-25	4.32193e-09	0.00634154
CHR8_JGVV7_439_T01	VIT_08s0007g04340	JGVv7.439	Vv08s0007g04340	D7TIX8	Peptidylprolyl isomerase	1	JGVv7.439.t01; GSVIVT00022536001.t01	10.0497	11.4092	9.71197	11.2048	9.33293	10.9964	9.40686	10.0041	-0.204412	-0.208416	-0.99233	-0.33769	-0.379039	0.0739328	1.35957	1.49285	1.66347	0.597208	8.41717e-11	1.69139e-19	0.000183326	1.56728e-09	1.45716e-17	0.00634277
CHR15_JGVV46_71_T01	VIT_15s0046g02950	JGVv46.71	Vv15s0046g02950	D7UC77	Barwin endoglucanase	4	JGVv46.71.t01; JGVv2.612.t01; JGVv46.70.t01; JGVv46.68.t01; JGVv46.67.t01; JGVv2.614.t01; JGVv2.613.t01; JGVv46.66.t01; JGVv46.72.t01	7.04494	6.89577	6.9407	7.03123	7.04388	6.95728	9.1238	7.98297	0.135453	-0.0739442	1.02569	-0.104247	0.103188	2.07992	-0.149171	0.0905294	-0.0866024	-1.14083	1.08256e-14	0.0020293	0.000185985	5.35838e-13	0.00832974	0.00642726
CHR5_JGVV49_62_T01	VIT_05s0049g00720	JGVv49.62	Vv05s0049g00720	F6H8L4	No hit	4	JGVv49.63.t01; JGVv49.63.t01; JGVv49.62.t01; JGVv49.64.t01; JGVv49.54.t01; JGVv49.58.t01; JGVv49.52.t01; JGVv49.68.t01; JGVv49.70.t01; JGVv49.73.t01; JGVv49.67.t01; JGVv49.69.t01;JGVv49.62.t01	8.9708	7.68768	8.67309	7.59235	8.3792	7.15721	7.45017	7.55246	-0.095326	-0.435139	0.395251	-0.297707	-0.293892	-0.929025	-1.28312	-1.08074	-1.22199	0.10229	1.67905e-05	7.69166e-10	0.00018716	8.29839e-05	1.33385e-08	0.00645473
CHR14_JGVV108_144_T01	VIT_14s0108g01560	JGVv108.144	Vv14s0108g01560	D7SXJ4	Alpha-1,4 glucan phosphorylase, L isozyme, chloroplast precursor	1	JGVv108.144.t01; JGVv11.567.t01	10.9664	11.4876	10.0664	11.3731	10.0944	11.2692	9.30889	8.86373	-0.114599	-0.103881	-2.40544	-0.899966	0.0279807	-0.785506	0.52127	1.30664	1.17477	-0.445158	9.64758e-12	6.01837e-05	0.000187217	2.26259e-10	0.000396209	0.00645473
CHR12_JGVV35_188_T01	VIT_12s0035g00020	JGVv35.188	Vv12s0035g00020	F6HK92	Leucine Rich Repeat receptor-like kinase	4	JGVv35.188.t01; JGVv34.4.t01; JGVv130.38.t01	5.90678	8.97197	5.93626	8.17977	5.92232	7.73529	5.92858	6.22994	-0.792204	-0.444477	-1.50535	0.0294746	-0.0139366	0.00625596	3.06519	2.24351	1.81297	0.301367	0.000845776	1.50884e-10	0.000187981	0.00258136	2.94493e-09	0.00646935
CHR18_JGVV72_28_T01	VIT_18s0072g01000	JGVv72.28	Vv18s0072g01000	F6GY10	Dihydrolipoamide S-acetyltransferase	0	JGVv72.28	10.9666	11.0937	10.8292	11.4583	10.7513	11.764	10.5828	10.373	0.364621	0.305742	-1.39103	-0.137424	-0.0779086	-0.168494	0.12705	0.629094	1.01274	-0.209791	3.45148e-06	0.000269405	0.000188079	2.03251e-05	0.00147725	0.00646935
CHR19_JGVV14_333_T01	VIT_19s0014g03730	JGVv14.333	Vv19s0014g03730	F6H2E7	No hit	0	JGVv14.333	10.8023	11.6653	11.5969	10.4965	11.1217	10.6197	9.33924	8.54299	-1.16881	0.123178	-2.07667	0.794521	-0.475197	-1.78242	0.862944	-1.10038	-0.502007	-0.796251	6.38858e-13	0.021324	0.000189215	1.9977e-11	0.0577408	0.00650086
CHR8_GSVIVT00025613001_T01	VIT_08s0040g02530	GSVIVT00025613001	Vv08s0040g02530	D7TQF8	No hit	0	GSVIVT00025613001	10.1376	7.11581	NaN	7.41847	8.72423	9.29382	8.87229	8.03237	0.302658	1.87535	-1.26145	#VALUE!	#VALUE!	0.148056	-3.02177	#VALUE!	0.569591	-0.839919	0.0301097	0.000116074	0.000189606	0.0538713	0.00070186	0.00650671
CHR9_PDVV96_56_T01	VIT_09s0096g00720	PDVv96.56	Vv09s0096g00720	F6HSB3	C2-HC type zinc finger protein C.e-MyT1	4	PDVv96.56.t01; JGVv96.50.t01; JGVv96.18.t01; JGVv96.51.t01; JGVv96.36.t01; JGVv54.13.t01; JGVv54.16.t01; JGVv96.40.t01	10.0327	8.31532	10.9753	8.03383	12.3076	9.80645	12.0456	10.5461	-0.28149	1.77261	0.73961	0.942576	1.33231	-0.261953	-1.71739	-2.94146	-2.50115	-1.49959	4.48575e-18	1.78461e-21	0.000190078	5.6406e-16	2.07619e-19	0.00651534
CHR6_JGVV80_32_T01	VIT_06s0080g00920	JGVv80.32	Vv06s0080g00920	A5BS10	Photosystem I subunit O (PSAO)	0	JGVv80.32	8.87595	11.2908	9.41168	11.5174	9.00982	11.366	9.43719	10.8384	0.226654	-0.15146	-0.527554	0.535731	-0.401869	0.427379	2.41483	2.10575	2.35616	1.40123	0.123444	2.16044e-26	0.000190752	0.17353	5.91121e-24	0.00653086
CHR2_JGVV109_10_T01	VIT_02s0109g00310	JGVv109.10	Vv02s0109g00310	F6H7P5	flavonoid 3-monooxygenase	4	JGVv109.10.t01; JGVv109.11.t01; JGVv109.12.t01	6.82513	8.98978	6.78282	9.48537	6.58102	9.28538	6.79785	7.77532	0.49559	-0.199993	-1.51006	-0.042311	-0.201799	0.21683	2.16465	2.70256	2.70436	0.977473	0.000452131	9.70657e-18	0.000191652	0.00149496	6.03851e-16	0.00653473
CHR5_JGVV49_54_T01	VIT_05s0049g00610	JGVv49.54	Vv05s0049g00610	F6H8M9	No hit	4	JGVv49.54.t01; JGVv49.64.t01; JGVv49.58.t01; JGVv49.63.t01; JGVv49.62.t01; JGVv49.52.t01; JGVv49.70.t01; JGVv49.68.t01; JGVv49.73.t01; JGVv49.69.t01; JGVv49.66.t01; PDVv49.66.t01; JGVv49.60.t01	11.3204	10.4487	11.501	10.5107	11.3679	9.90428	10.3433	10.7721	0.0620412	-0.606454	0.86781	0.180581	-0.133154	-1.02454	-0.871732	-0.990272	-1.46357	0.428779	0.0709132	1.43429e-07	0.000191637	0.110189	1.69872e-06	0.00653473
CHR7_JGVV31_94_T01	VIT_07s0031g01060	JGVv31.94	Vv07s0031g01060	F6H4M8	Unknown	1	JGVv31.94.t01; JGVv37.102.t01	11.4116	11.4397	11.3034	10.804	11.0419	10.2502	9.7054	11.6156	-0.63562	-0.553795	1.36537	-0.108177	-0.261525	-1.33652	0.0280487	-0.499394	-0.791665	1.91022	0.00768306	0.731741	0.000191749	0.0171638	0.820481	0.00653473
CHR10_PDVV3_214_T01	VIT_10s0003g02520	PDVv3.214	Vv10s0003g02520	F6HMF8	THO complex subunit 2	4	JGVv2505.1.t01; PDVv3.214.t01; JGVv11.57.t01; JGVv67.76.t01	7.7141	6.83971	7.30265	7.6009	7.55158	9.04974	7.24868	7.52213	0.761195	1.44884	-1.52762	-0.411443	0.248927	-0.302898	-0.874386	0.298251	1.49816	0.273447	0.00014905	0.119472	0.000191144	0.00056583	0.223146	0.00653473
CHR5_JGVV62_56_T01	VIT_05s0062g00740	JGVv62.56	Vv05s0062g00740	F6I4G1	UDP-glucoronosyl/UDP-glucosyl transferase UGT75C1	2	JGVv62.56.t01; JGVv62.54.t01	10.6387	12.5559	10.2477	12.5657	10.8518	12.7745	10.3066	11.4786	0.00983346	0.208816	-1.29587	-0.390997	0.60412	-0.545251	1.91717	2.318	1.9227	1.17208	2.19348e-08	5.75939e-23	0.000192318	2.29117e-07	8.77267e-21	0.00654656
CHR5_JGVV77_139_T01	VIT_05s0077g01680	JGVv77.139	Vv05s0077g01680	A5C110	Mal d 1 allergen	0	JGVv77.139	7.39016	8.60657	7.45928	8.30928	7.21254	9.38926	7.55567	7.7307	-0.297297	1.07998	-1.65856	0.0691195	-0.246735	0.343125	1.21641	0.849997	2.17672	0.175032	0.0285479	5.6716e-10	0.00019386	0.0514949	1.00237e-08	0.00658387
CHR18_JGVV1_807_T01	VIT_18s0001g11470	JGVv1.807	Vv18s0001g11470	F6H1F7	CyP82A3	4	JGVv1.807.t01; JGVv1.805.t01; JGVv1.809.t01; JGVv1.811.t01; JGVv1.806.t01; JGVv1.804.t01;JGVv1.811.t01; JGVv1.807.t01	7.83801	7.80007	7.87166	8.1684	8.8017	8.22702	9.98491	8.63748	0.36833	0.0586165	0.410461	0.0336524	0.930033	1.18321	-0.0379391	0.296739	-0.574678	-1.34743	1.28717e-10	0.0034484	0.000193854	2.31725e-09	0.0129726	0.00658387
CHR4_JGVV8_90_T01	VIT_04s0008g01010	JGVv8.90	Vv04s0008g01010	F6H399	No hit	0	JGVv8.90	14.668	14.8974	14.7808	14.5765	14.8264	14.5495	14.9846	14.8531	-0.320898	-0.0269483	0.303575	0.112781	0.0456024	0.158253	0.229355	-0.204323	-0.276874	-0.131553	0.000176478	0.0165103	0.000196342	0.000654896	0.0468798	0.00666051
CHR3_JGVV38_390_T01	VIT_03s0038g00340	JGVv38.390	Vv03s0038g00340	F6I1A0	Salt tolerance homolog2	0	JGVv38.390	7.65156	9.89309	8.21545	10.231	8.51197	9.76289	8.60813	9.58338	0.337915	-0.468118	-0.179505	0.563892	0.296516	0.0961587	2.24153	2.01555	1.25092	0.975256	0.0543897	1.19542e-17	0.000201107	0.0884689	7.31359e-16	0.00681433
CHR3_JGVV91_17_T01	VIT_03s0091g01090	JGVv91.17	Vv03s0091g01090	D7SXN4	Unknown	1	JGVv91.17.t01; JGVv1.565.t01	6.85027	7.6404	6.8009	7.77914	6.94479	8.13782	7.29974	7.25485	0.138739	0.358681	-0.882968	-0.0493698	0.143884	0.35495	0.790126	0.978235	1.19303	-0.0448859	0.123605	7.20445e-09	0.000201634	0.173723	1.06499e-07	0.00681657
CHR18_JGVV1_884_T01	VIT_18s0001g12340	JGVv1.884	Vv18s0001g12340	E0CQ36	Unknown protein	0	JGVv1.884	11.5051	13.0065	11.4594	13.5526	11.3952	13.4278	11.8745	13.1519	0.54615	-0.124884	-0.275879	-0.0456736	-0.0642088	0.479331	1.50139	2.09321	2.03254	1.27733	0.0176023	1.35978e-26	0.00020143	0.0344194	4.18558e-24	0.00681657
CHR1_JGVV11_263_T01	VIT_01s0011g03980	JGVV11.263	Vv01s0011g03980	F6HFM0	Wall-associated kinase	3	JGVv11.263.t01; JGVv11.264.t01; JGVv11.265.t01	8.0622	9.47536	8.16333	8.49106	7.78623	8.96038	8.08984	8.65702	-0.984297	0.469318	-0.303354	0.101126	-0.377102	0.303617	1.41315	0.327731	1.17415	0.56718	0.00560218	9.18714e-12	0.000202851	0.0131551	2.18935e-10	0.00683425
CHR3_JGVV88_84_T01	VIT_03s0088g00290	JGVv88.84	Vv03s0088g00290	A5BE70	Phytosulfokines PSK2	1	JGVv88.84.t01; JGVv1328.2.t01; JGVv1.554.t01	7.68826	10.1661	7.76733	10.1957	7.72217	9.25132	8.01142	9.14835	0.0296135	-0.944417	-0.102973	0.0790642	-0.0451579	0.289252	2.47786	2.42841	1.52915	1.13693	0.0145739	2.34405e-18	0.000202698	0.0294346	1.64529e-16	0.00683425
CHR14_JGVV60_176_T01	VIT_14s0060g00810	JGVv60.176	Vv14s0060g00810	D7UA62	Galactinol synthase	3	JGVv60.176.t01; JGVv60.181.t01; JGVv60.180.t01; JGVv60.178.t01; JGVv60.184.t01; JGVv60.177.t01	10.9963	12.6074	9.70433	11.5404	10.3965	11.9749	11.7199	12.4803	-1.06702	0.434474	0.505426	-1.29196	0.692188	1.32341	1.61112	1.83607	1.57835	0.760369	8.56032e-15	2.65383e-19	0.000202814	4.35383e-13	2.20904e-17	0.00683425
CHR11_JGVV52_110_T01	VIT_11s0052g00640	JGVv52.110	Vv11s0052g00640	D7SQC9	Nitrogen fixation NifU	0	JGVv52.110	11.1965	11.8767	11.4674	11.3484	11.6354	11.9304	11.4009	11.3303	-0.528364	0.582046	-0.600143	0.270874	0.167998	-0.234449	0.680235	-0.119002	0.295046	-0.0706484	0.000154258	0.00637562	0.000204142	0.000583428	0.0215906	0.00686993
CHR4_JGVV23_90_T01	VIT_04s0023g03010	JGVv23.90	Vv04s0023g03010	F6GWQ0	fructose-bisphosphate aldolase, chloroplast precursor	2	JGVv23.90.t01; JGVv38.367.t01	9.81303	11.9856	9.9026	12.7554	9.7275	12.368	10.4569	12.1323	0.769862	-0.38741	-0.23572	0.0895758	-0.175102	0.729433	2.17253	2.85282	2.64051	1.67535	0.010002	4.71277e-26	0.000204906	0.021467	1.23783e-23	0.00687214
CHR12_JGVV59_117_T01	VIT_12s0059g01240	JGVv59.117	Vv12s0059g01240	F6HIE3	Nitrate transporter (NTP3)	2	JGVv59.117.t01; JGVv87.40.t01	9.96397	12.9722	9.1944	13.7192	8.55139	12.4231	9.42006	11.8168	0.747028	-1.29612	-0.60635	-0.769579	-0.643006	0.86867	3.00823	4.52484	3.87172	2.3967	1.16898e-05	8.28899e-22	0.00020469	6.01488e-05	1.03788e-19	0.00687214
CHR14_JGVV60_62_T01	VIT_14s0060g02000	JGVv60.62	Vv14s0060g02000	F6I4N5	ATPP2-B14	3	JGVv60.62.t01; JGVv60.60.t01	8.00179	7.30797	9.14509	7.29664	9.21211	7.42906	8.16637	7.64749	-0.0113361	0.132419	0.218438	1.1433	0.0670224	-1.04574	-0.693817	-1.84845	-1.78305	-0.518875	0.00167557	3.95424e-12	0.000204569	0.00469675	9.89397e-11	0.00687214
CHR8_JGVV7_701_T01	VIT_08s0007g01590	JGVv7.701	Vv08s0007g01590	D7THD4	fructose 1,6-bisphosphatase	0	JGVv7.701	7.38707	8.30489	7.82516	8.45266	7.85044	8.61669	8.17595	7.94684	0.147767	0.164026	-0.669845	0.438088	0.0252779	0.325507	0.91782	0.627498	0.766247	-0.229106	0.0163778	1.67601e-07	0.000205431	0.0324198	1.95988e-06	0.00688195
CHR11_JGVV118_12_T01	VIT_11s0118g00160	JGVv118.12	Vv11s0118g00160	F6HCG0	Disease resistance protein	3	JGVv118.12.t01; JGVv118.8.t01; JGVv118.5.t01; JGVv118.4.t01	6.71017	9.6826	6.81816	8.73502	6.63996	9.6069	6.46573	6.93168	-0.947573	0.871878	-2.67522	0.107991	-0.178197	-0.174232	2.97243	1.91687	2.96694	0.46595	8.12724e-06	1.24162e-11	0.000205761	4.34915e-05	2.90268e-10	0.00688518
CHRUN_JGVV920_1_T01	VIT_00s0920g00010	JGVv920.1	Vv00s0920g00010	F6GZE0	HEAT repeat-containing protein	0	JGVv920.1	NaN	6.92197	7.84592	7.39298	6.67804	9.14495	6.65005	6.48766	0.471006	1.75198	-2.65729	#VALUE!	-1.16788	-0.0279872	#VALUE!	-0.452942	2.46691	-0.162396	0.00123151	0.0167051	0.000206304	0.00358711	0.0473375	0.00689555
CHR19_JGVV14_272_T01	VIT_19s0014g03090	JGVv14.272	Vv19s0014g03090	E0CSN4	CBS domain-containing protein	0	JGVv14.272	10.6741	10.5	10.0441	8.91767	10.3021	10.3869	9.72063	10.0583	-1.58232	1.46925	-0.328585	-0.629963	0.25795	-0.581473	-0.174118	-1.12648	0.0848221	0.33771	7.9927e-08	0.056255	0.000206712	7.25828e-07	0.124812	0.00690139
CHR1_JGVV127_22_T01	VIT_01s0127g00680	JGVV127.22	Vv01s0127g00680	F6HHU3	SRO2 (similar to rcd one 2)	0	JGVV127.22	13.9407	13.3703	13.8568	13.6603	13.7462	13.5179	14.1078	14.156	0.289989	-0.142399	0.638119	-0.083893	-0.110607	0.361659	-0.570397	-0.196515	-0.228307	0.0481538	5.31221e-10	3.46649e-06	0.000208088	8.22724e-09	3.09752e-05	0.00693166
CHR7_JGVV5_178_T01	VIT_07s0005g01820	JGVv5.178	Vv07s0005g01820	D7U2L5	Nitrogen fixation NifU	0	JGVv5.178	11.8881	12.5949	12.0905	12.6976	12.3734	12.7928	12.6874	12.7434	0.102649	0.0951999	-0.0493232	0.202347	0.282893	0.314051	0.706791	0.607093	0.4194	0.0560253	1.20822e-07	3.06961e-11	0.000207947	1.05411e-06	6.69918e-10	0.00693166
CHR13_JGVV19_357_T01	VIT_13s0019g01260	JGVv19.357	Vv13s0019g01260	A5BAZ7	Enoyl reductase	0	JGVv19.357	12.1528	12.5222	11.9316	13.1155	12.052	12.7209	12.0702	12.0346	0.593287	-0.394573	-0.68626	-0.221137	0.120308	0.018232	0.36938	1.1838	0.668923	-0.0355692	0.00492399	3.38044e-07	0.000211785	0.0117922	3.71899e-06	0.00704687
CHR11_JGVV65_97_T01	VIT_11s0065g01170	JGVv65.97	Vv11s0065g01170	F6H9R5	Unknown protein	4	JGVv65.97.t01; JGVv65.89.t01	12.8674	12.2118	12.5192	12.7105	12.6546	12.9229	12.4999	13.4546	0.498692	0.212405	0.531782	-0.348237	0.135424	-0.154681	-0.655637	0.191291	0.268272	0.954736	0.203832	0.0956985	0.000213541	0.261846	0.188513	0.00709731
CHRUN_JGVV2668_1_T01	VIT_00s2668g00010	JGVv2668.1	Vv00s2668g00010	A5AZ75	F-box family protein	0	JGVv2668.1	10.953	10.1558	10.5714	10.0685	10.4656	10.2122	10.9502	11.3646	-0.0872467	0.143678	1.15241	-0.381585	-0.105803	0.484587	-0.797214	-0.502875	-0.253394	0.414433	3.03949e-08	0.00372332	0.000213996	3.05707e-07	0.0138534	0.00710442
CHRUN_JGVV477_2_T01	VIT_00s0477g00030	JGVv477.2	Vv00s0477g00030		MATE efflux family protein ripening responsive	0	JGVv477.2	11.1722	12.6811	10.6506	12.0865	9.89495	11.5806	12.2669	12.8491	-0.594581	-0.505866	1.26854	-0.521593	-0.755628	2.37199	1.50889	1.4359	1.68566	0.582204	2.20717e-17	1.85973e-18	0.000214563	2.27254e-15	1.34693e-16	0.00710728
CHR12_JGVV59_105_T01	VIT_12s0059g01120	JGVv59.105	Vv12s0059g01120	A5AH48	CAF protein	0	JGVv59.105	8.50701	10.4701	8.57213	8.75903	8.53672	10.3132	10.0902	10.9533	-1.71107	1.55414	0.640149	0.0651188	-0.0354163	1.5535	1.96309	0.186893	1.77645	0.8631	1.43462e-10	3.79727e-10	0.000214386	2.54613e-09	6.92223e-09	0.00710728
CHR9_JGVV2_764_T01	VIT_09s0002g08710	JGVv2.764	Vv09s0002g08710	F6HXR7	Ankyrin repeat	4	JGVv2.764.t01; JGVv2.775.t01; JGVv2.768.t01; JGVv2.772.t01	6.0368	5.79018	5.7503	5.7896	5.67116	5.83131	5.69003	5.84641	-0.00057686	0.0417118	0.0150927	-0.286495	-0.0791456	0.0188776	-0.246619	0.0392987	0.160156	0.156371	0.00378521	0.381889	0.000217192	0.00943827	0.525854	0.00718631
CHR8_JGVV40_287_T01	VIT_08s0040g00320	JGVv40.287	Vv08s0040g00320	F6HQS7	Alpha-L-arabinofuranosidase	0	JGVv40.287	13.9558	14.0114	14.0497	13.9478	14.7233	14.3227	14.8888	14.2926	-0.0636095	0.374908	-0.0300856	0.0938555	0.67355	0.165529	0.0555315	-0.101934	-0.400575	-0.59619	7.1967e-12	9.79963e-06	0.000217783	1.72616e-10	7.89689e-05	0.0071978
CHRUN_JGVV379_2_T01	VIT_00s0379g00020	JGVv379.2	Vv00s0379g00020	F6HJH4	Transducin protein	0	JGVv379.2	8.86948	7.83141	8.94266	8.36169	8.46268	10.0407	7.931	7.72883	0.530282	1.67905	-2.31191	0.0731877	-0.479988	-0.531675	-1.03807	-0.580973	1.57807	-0.202172	6.86834e-05	0.87274	0.000218256	0.000286221	0.918439	0.00720539
CHR18_JGVV1_509_T01	VIT_18s0001g08290	JGVv1.509	Vv18s0001g08290	F6H153	Poly(ADP-ribose) polymerase	0	JGVv1.509	14.1113	13.4978	13.9366	13.9859	14.0663	13.7053	14.1717	14.4378	0.488083	-0.280544	0.732419	-0.174786	0.129764	0.105336	-0.613543	0.0493253	-0.360982	0.2661	3.54842e-05	0.0149977	0.000218616	0.000160772	0.0434407	0.00720919
CHR1_JGVV127_3_T01	VIT_01s0127g00890	JGVV127.3	Vv01s0127g00890	F6HHT5	Dual-specific kinase DSK1	4	JGVv127.3.t01; JGVv2.218.t01; JGVv16.208.t01	9.68407	10.1215	9.60849	11.1906	9.67731	10.9481	9.19033	9.18905	1.06912	-0.242525	-1.75901	-0.075583	0.0688193	-0.48698	0.437378	1.58209	1.27074	-0.00128465	1.65268e-07	3.40548e-07	0.000219293	1.3882e-06	3.74236e-06	0.00722346
CHR2_JGVV241_10_T01	VIT_02s0241g00100	JGVv241.10	Vv02s0241g00100	D7SX51	Unknown protein	0	JGVv241.10	10.4829	9.91692	11.7763	9.60839	11.3872	9.80265	13.5337	12.1689	-0.308536	0.194262	2.36627	1.29337	-0.389079	2.14653	-0.566002	-2.16791	-1.58457	-1.36483	1.21361e-19	1.19619e-15	0.000220179	2.50785e-17	5.17532e-14	0.0072417
CHR4_JGVV79_53_T01	VIT_04s0079g00680	JGVv79.53	Vv04s0079g00680	F6HFX4	Phytoene synthase, chloroplast precursor	0	JGVv79.53	10.0537	12.0326	9.7002	11.5891	10.3049	12.0014	9.25197	9.3946	-0.443447	0.41229	-2.60683	-0.353508	0.604652	-1.05288	1.97888	1.88894	1.69658	0.142631	7.82901e-11	2.10246e-12	0.000220337	1.47261e-09	5.50778e-11	0.0072417
CHR6_JGVV4_341_T01	VIT_06s0004g04800	JGVv4.341	Vv06s0004g04800	A5AZX9	Triosephosphate isomerase, cytosolic	0	JGVv4.341	13.1248	13.3812	13.3629	13.1985	13.353	13.1522	13.3225	12.8661	-0.182708	-0.0463582	-0.286113	0.238066	-0.00990778	-0.0304647	0.256437	-0.164336	-0.200787	-0.456435	0.049625	0.00758894	0.000222454	0.0820008	0.0248507	0.00730315
CHRUN_JGVV332_15_T01	VIT_00s0332g00170	JGVv332.15	Vv00s0332g00170	F6HSD9	NADH dehydrogenase subunit 7	4	JGVv332.15.t01; JGVv246.8.t01; JGVv246.7.t01; JGVv246.1.t01	8.79338	9.01007	9.22179	9.22767	8.3836	9.70678	8.84556	10.1198	0.217598	0.479114	0.41301	0.428408	-0.838186	0.46196	0.216687	0.00587752	1.32318	1.27423	0.00756312	3.3743e-07	0.000224912	0.0169439	3.71362e-06	0.00733495
CHRUN_JGVV629_2_T01	VIT_00s0629g00020	JGVv629.2	Vv00s0629g00020	F6HD83	NADH dehydrogenase subunit 4	0	JGVv629.2	9.27324	9.04174	9.50499	9.43307	9.17031	9.91475	8.79268	10.096	0.391337	0.481682	0.181203	0.231751	-0.334684	-0.377627	-0.231509	-0.0719225	0.744443	1.30327	0.192435	0.000669705	0.000224524	0.249866	0.00322624	0.00733495
CHR1_JGVV11_477_T01	VIT_01s0011g01670	JGVV11.477	Vv01s0011g01670	F6HF58	Unknown	0	JGVV11.477	11.5296	10.9823	11.2826	10.9511	11.1359	11.2511	10.753	11.1866	-0.0312722	0.300075	-0.0645377	-0.247037	-0.146738	-0.38283	-0.547281	-0.331516	0.115297	0.433589	0.0421473	0.367737	0.000224128	0.0715284	0.511822	0.00733495
CHR5_JGVV51_68_T01	VIT_05s0051g00870	JGVv51.68	Vv05s0051g00870	D7TS92	Glutathione reductase	0	JGVv51.68	12.8428	12.9252	12.944	12.8949	13.0886	13.0168	12.6713	12.1189	-0.0302229	0.121821	-0.897805	0.10121	0.1446	-0.417277	0.0823588	-0.0490742	-0.0718532	-0.552381	6.81902e-11	0.0035924	0.000224819	1.30182e-09	0.0134255	0.00733495
CHR10_JGVV116_14_T01	VIT_10s0116g00370	JGVV116.14	Vv10s0116g00370	E0CVK5	Unknown protein	0	JGVV116.14	13.9247	13.666	13.4636	13.3314	12.8065	13.3607	12.8196	12.6838	-0.334601	0.0293362	-0.676872	-0.461187	-0.657105	0.0131713	-0.258776	-0.13219	0.554251	-0.135792	2.9705e-13	0.876981	0.000224606	1.02665e-11	0.921284	0.00733495
CHR15_JGVV48_152_T01	VIT_15s0048g01390	JGVv48.152	Vv15s0048g01390	F6I347	Gibberellin receptor GID1L3	1	JGVv48.152.t01; JGVv48.155.t01	8.26104	10.286	8.89252	10.3358	9.11065	9.58123	9.59627	10.4531	0.0497689	-0.754562	0.871906	0.631487	0.218125	0.485617	2.02499	1.44327	0.470585	0.856874	0.00080619	7.65864e-12	0.000224442	0.00247691	1.8535e-10	0.00733495
CHR13_JGVV64_121_T01	VIT_13s0064g00460	JGVv64.121	Vv13s0064g00460	F6HBC6	Unknown protein	0	JGVv64.121	13.2853	13.7803	12.719	14.2122	11.6264	13.5721	9.62592	10.0994	0.431891	-0.640075	-3.47268	-0.5663	-1.09264	-2.00045	0.494967	1.49316	1.94572	0.473488	2.37234e-22	1.30814e-10	0.000225395	1.63029e-19	2.59086e-09	0.0073426
CHR5_GSVIVT00017614001_T01	VIT_05s0020g00150	GSVIVT00017614001	Vv05s0020g00150	D7T632	No hit	4	GSVIVT00017629001.t01; GSVIVT00017614001.t01; GSVIVT00014131001.t01; JGVv20.204.t01	10.249	9.87468	9.84458	9.57156	7.87908	9.4345	7.38397	9.16795	-0.303117	-0.137062	-0.266554	-0.404393	-1.9655	-0.495109	-0.374292	-0.273016	1.55543	1.78398	2.535e-08	0.00241286	0.000226714	2.60826e-07	0.00960659	0.00737744
CHR6_JGVV4_295_T01	VIT_06s0004g05310	JGVv4.295	Vv06s0004g05310	D7SK99	Tropinone reductase	3	JGVv4.295.t01; JGVv4.294.t01; JGVv4.293.t01; JGVv4.288.t01; JGVv4.286.t01; JGVv4.292.t01; JGVv4.283.t01; JGVv4.291.t01; JGVv4.287.t01; JGVv4.290.t01; JGVv4.289.t01; JGVv4.282.t01	10.1499	13.471	10.0836	14.2776	10.0971	13.5053	9.51926	11.5792	0.806567	-0.772259	-1.92613	-0.0663064	0.0134682	-0.577806	3.32112	4.19399	3.40826	2.05994	9.3864e-09	2.9901e-22	0.000229338	1.08094e-07	3.96222e-20	0.00744641
CHR14_JGVV81_64_T01	VIT_14s0081g00070	JGVv81.64	Vv14s0081g00070	F6HVL5	Zinc finger (C3HC4-type ring finger)	0	JGVv81.64	10.456	10.2789	9.98297	10.1028	9.84289	10.4677	9.73769	10.4396	-0.176049	0.364845	-0.0280526	-0.473026	-0.140079	-0.105209	-0.177144	0.119834	0.624757	0.701913	0.013878	8.39782e-05	0.00022925	0.0282584	0.000530247	0.00744641
CHR7_JGVV5_317_T01	VIT_07s0005g03340	JGVv5.317	Vv07s0005g03340	Q2MV85	Myb domain protein 14	1	JGVv5.317.t01; JGVv49.90.t01	9.30499	12.1677	9.06987	10.5523	9.61816	10.8678	11.0315	12.7728	-1.61539	0.315436	1.90505	-0.235122	0.54829	1.41337	2.86272	1.48246	1.2496	1.74128	3.526e-13	1.51125e-17	0.000229609	1.18807e-11	9.1004e-16	0.00744704
CHR18_JGVV1_1011_T01	VIT_18s0001g13680	JGVv1.1011	Vv18s0001g13680	A5B3G3	Histone H3	2	JGVv1.1011.t01; JGVv23.79.t01; JGVv2837.1.t01; JGVv191.13.t01	14.083	14.8378	14.3347	14.394	14.4504	14.6732	14.9307	14.9354	-0.443767	0.279129	0.262255	0.25176	0.115698	0.480226	0.754807	0.0592808	0.222712	0.00474113	1.34904e-07	0.000120552	0.000229935	1.15783e-06	0.000727299	0.00744944
CHR6_JGVV4_441_T01	VIT_06s0004g03700	JGVv4.441	Vv06s0004g03700	F6GTW2	Phototropin-1	0	JGVv4.441	8.28106	11.5277	7.99085	10.885	7.49557	11.1874	6.78294	8.26681	-0.642675	0.302381	-2.92058	-0.290214	-0.495277	-0.712628	3.24662	2.89416	3.69182	1.48387	4.19564e-11	5.78723e-18	0.000233465	8.4341e-10	3.71767e-16	0.007539
CHR12_JGVV57_94_T01	VIT_12s0057g01060	JGVv57.94	Vv12s0057g01060	D7TD75	Jasmonate O-methyltransferase	0	JGVv57.94	9.56657	9.32432	9.88526	9.80823	10.2891	11.7995	9.46879	10.3616	0.483915	1.99127	-1.43795	0.318684	0.40386	-0.820331	-0.242254	-0.0770239	1.51039	0.892768	2.19002e-09	0.000728972	0.000233427	2.92168e-08	0.00347999	0.007539
CHR19_JGVV90_131_T01	VIT_19s0090g01420	JGVv90.131	Vv19s0090g01420	F6HEL4	Wax synthase isoform 1	0	JGVv90.131	11.6472	11.4818	11.5114	10.7278	11.5134	11.1392	11.0089	11.7893	-0.753957	0.411395	0.650037	-0.135759	0.0019967	-0.504526	-0.165405	-0.783603	-0.374205	0.780359	0.0243211	0.183107	0.000233406	0.0450202	0.308555	0.007539
CHR4_JGVV23_298_T01	VIT_04s0023g00600	JGVv23.298	Vv04s0023g00600	F6GX19	Isopentenyl diphosphate isomerase 2	1	JGVv23.298.t01; JGVv206.2.t01; PDVv6.133.t01; JGVv768.3.t01	12.3866	12.5613	12.5809	12.4754	12.1771	12.2985	12.3308	11.7899	-0.0858969	-0.176843	-0.508655	0.194361	-0.403805	0.153721	0.174719	-0.105539	0.121423	-0.540953	1.43417e-06	0.0938312	0.000234879	9.36778e-06	0.185577	0.00755166
CHR7_PDVV31_222_T01	VIT_07s0031g02600	PDVv31.222	Vv07s0031g02600	F6H4E9	No hit	0	PDVv31.222	9.05667	9.40264	8.89481	8.82676	9.14988	8.74053	8.7713	8.46735	-0.575885	-0.0862264	-0.273184	-0.161857	0.255063	-0.378576	0.345973	-0.0680542	-0.409343	-0.303952	4.89961e-07	0.0979411	0.000234714	3.61417e-06	0.19192	0.00755166
CHR13_JGVV19_87_T01	VIT_13s0019g04390	JGVv19.87	Vv13s0019g04390	F6HNF8	GATA transcription factor 10	0	JGVv19.87	13.642	12.3211	12.8943	12.8506	11.8561	11.3316	11.156	10.8022	0.529529	-1.51902	-0.529386	-0.747688	-1.0382	-0.700081	-1.32092	-0.0437046	-0.524529	-0.353833	2.2799e-19	2.79511e-07	0.000234875	4.26399e-17	3.12744e-06	0.00755166
CHR13_JGVV67_91_T01	VIT_13s0067g02500	JGVv67.91	Vv13s0067g02500	F6HC52	Xanthine/uracil permease	0	JGVv67.91	9.80077	12.9699	9.85348	11.5999	9.59781	11.7083	11.0965	12.2462	-1.36998	0.108333	0.537905	0.0527088	-0.255669	1.49872	3.16914	1.74645	2.11045	1.14964	5.21345e-06	1.32691e-17	0.00023425	2.93554e-05	8.0514e-16	0.00755166
CHR19_JGVV14_276_T01	VIT_19s0014g03130	JGVv14.276	Vv19s0014g03130	E0CSN8	Stem-specific protein TSJT1	0	JGVv14.276	12.0655	12.2228	11.8826	11.5743	12.5995	12.1136	12.5956	10.8865	-0.648487	0.539235	-1.22711	-0.182963	0.716918	-0.00386555	0.157305	-0.30822	-0.485903	-1.70915	0.00425238	0.000291053	0.000235215	0.0104203	0.00158303	0.00755425
CHR8_JGVV7_631_T01	VIT_08s0007g02350	JGVv7.631	Vv08s0007g02350	A5ALF3	Harpin-induced protein	0	JGVv7.631	15.349	15.2615	15.4212	15.4568	15.3481	15.375	14.9983	15.2645	0.195394	-0.081852	-0.110485	0.072157	-0.0730333	-0.349802	-0.0875676	0.035669	0.0268503	0.266167	2.73727e-09	0.0250188	0.000235682	3.57746e-08	0.0656227	0.00756103
CHR8_JGVV58_103_T01	VIT_08s0058g00350	JGVv58.103	Vv08s0058g00350	F6GXU3	OAS high accumulation 1 OSH1	0	JGVv58.103	NaN	6.44724	7.04906	6.18007	6.37385	6.38937	6.61157	6.48588	-0.267171	0.209307	0.0965117	#VALUE!	-0.675214	0.237722	#VALUE!	-0.868995	0.0155253	-0.125685	0.245134	0.00042713	0.000236551	0.305011	0.00219051	0.00758066
CHR9_JGVV2_710_T01	VIT_09s0002g08010	JGVv2.710	Vv09s0002g08010	F6HXJ8	Vacuolar pyrophosphatase [Vitis vinifera]	0	JGVv2.710	8.07931	6.49958	6.6956	7.20878	6.84149	6.8176	7.18435	6.78847	0.709198	-0.39118	-0.0291253	-1.38372	0.145889	0.342859	-1.57973	0.513182	-0.0238877	-0.395872	0.142234	0.0140292	0.000237912	0.195009	0.0411846	0.00760779
CHR13_JGVV73_2_T01	VIT_13s0073g00690	JGVv73.2	Vv13s0073g00690	D7T398	Unknown protein	0	JGVv73.2	9.91299	9.05646	10.0451	9.21868	9.75734	9.36803	8.87907	9.10479	0.162213	0.149358	-0.263241	0.132105	-0.28775	-0.878273	-0.856527	-0.826419	-0.389311	0.225722	1.83966e-05	1.31635e-05	0.000237703	9.00031e-05	0.000103187	0.00760779
CHR5_JGVV20_476_T01	VIT_05s0020g05040	JGVv20.476	Vv05s0020g05040	A5C3X4	Proteinase inhibitor 1 PPI3B2	0	JGVv20.476	10.6572	12.0018	9.65524	10.9717	9.70969	11.0683	13.0461	12.3854	-1.0301	0.0965181	1.31718	-1.00196	0.0544446	3.33641	1.34463	1.31649	1.35856	-0.660676	2.40494e-12	5.84386e-05	0.000238408	6.53781e-11	0.000386149	0.00761539
CHR6_JGVV4_736_T01	VIT_06s0004g00440	JGVv4.736	Vv06s0004g00440	F6GUN4	No hit	0	JGVv4.736	14.8765	14.6272	14.424	14.737	13.4903	13.9633	13.5339	14.2607	0.109868	-0.773691	0.297342	-0.452455	-0.933678	0.0435286	-0.249295	0.313029	0.473016	0.726829	6.07433e-14	8.56874e-05	0.000239792	2.51582e-12	0.000539771	0.00765132
CHR5_JGVV49_129_T01	VIT_05s0049g01450	JGVv49.129	Vv05s0049g01450	F6H8T6	No hit	0	JGVv49.129	9.0016	12.8924	9.27894	13.0482	8.88301	11.5634	8.64066	10.169	0.155755	-1.48476	-1.39439	0.27734	-0.395932	-0.242346	3.8908	3.76922	2.68039	1.52835	2.40847e-06	3.41978e-17	0.000240902	1.47967e-05	1.93221e-15	0.00767017
CHR18_JGVV1_779_T01	VIT_18s0001g11160	JGVv1.779	Vv18s0001g11160	F6H1E2	Unknown protein	0	JGVv1.779	9.56007	11.9135	9.56184	11.3845	9.82443	11.8505	9.98661	10.8889	-0.52896	0.46594	-0.961507	0.0017678	0.262589	0.162179	2.3534	1.82267	2.02603	0.902338	0.0671623	5.30916e-19	0.000240792	0.105292	4.10696e-17	0.00767017
CHR3_JGVV17_50_T01	VIT_03s0017g00940	JGVv17.50	Vv03s0017g00940	F6HTI7	Cytochrome B6-F complex iron-sulfur subunit, PETC	4	JGVv17.50.t01; JGVv14.344.t01; JGVv134.43.t01	9.97508	11.0783	9.28479	11.5858	8.6106	10.8183	9.20414	10.5771	0.507408	-0.767434	-0.2412	-0.690295	-0.67419	0.593536	1.10326	2.30097	2.20772	1.37299	3.77862e-06	4.7802e-19	0.000241554	2.2019e-05	3.74682e-17	0.00767442
CHR3_JGVV38_127_T01	VIT_03s0038g03450	JGVv38.127	Vv03s0038g03450	F6I0U6	Auxin-induced SAUR	3	JGVv38.127.t01; JGVv38.96.t01; JGVv38.95.t01; JGVv38.124.t01; JGVv38.125.t01; JGVv38.94.t01	6.70024	8.80762	6.80335	8.37907	6.79228	8.08011	6.64663	7.00564	-0.428546	-0.29896	-1.07447	0.103108	-0.0110704	-0.14565	2.10737	1.57572	1.28783	0.35901	4.75643e-05	3.15224e-13	0.000241519	0.000207734	9.287e-12	0.00767442
CHR4_JGVV8_515_T01	VIT_04s0008g05520	JGVv8.515	Vv04s0008g05520	D7SUU9	Unknown protein	0	JGVv8.515	6.91929	8.15685	6.84168	9.20953	7.11465	9.95572	7.07191	7.77805	1.05268	0.74619	-2.17767	-0.0776014	0.27297	-0.0427398	1.23756	2.36784	2.84106	0.706131	0.000215104	1.67593e-12	0.000242585	0.000778485	4.43762e-11	0.00769887
CHR3_JGVV97_36_T01	VIT_03s0097g00510	JGVv97.36	Vv03s0097g00510	F6HW55	Oligopeptide transporter OPT4	0	JGVv97.36	8.56571	11.3616	8.33238	11.9793	7.47018	11.9113	7.56559	9.47826	0.617674	-0.0679477	-2.43305	-0.233331	-0.862199	0.0954112	2.79587	3.64688	4.44113	1.91267	3.92383e-07	7.56905e-18	0.000244012	2.96469e-06	4.74873e-16	0.00773587
CHR18_JGVV1_299_T01	VIT_18s0001g05400	JGVv1.299	Vv18s0001g05400	F6H0W6	Unknown	0	JGVv1.299	12.1664	11.262	12.1492	11.9013	11.9013	12.0264	11.3131	11.9459	0.639308	0.125097	-0.0804663	-0.0171693	-0.247922	-0.588219	-0.904382	-0.247905	0.125114	0.632866	0.0347583	0.468805	0.000245755	0.0607937	0.607037	0.00778277
CHR7_JGVV31_269_T01	VIT_07s0031g03000	JGVv31.269	Vv07s0031g03000	F6H4I4	Ribulose 1,5-bisphosphate carboxylase large subunit	1	JGVv31.269.t01; PDVv55.46.t01	13.1898	13.1338	13.1797	13.3809	12.8678	13.2784	12.2131	13.7672	0.247108	-0.102474	0.488731	-0.0100964	-0.311902	-0.654616	-0.0559581	0.201247	0.410674	1.55402	0.230083	9.14432e-05	0.000247808	0.289366	0.000570073	0.00783939
CHR1_JGVV26_63_T01	VIT_01s0026g02100	JGVV26.63	Vv01s0026g02100	F6HPD5	Unknown protein	0	JGVV26.63	12.2226	11.019	12.7959	11.9897	11.9325	10.9649	11.9762	12.1367	0.970627	-1.02473	1.17178	0.573352	-0.863385	0.0436515	-1.20351	-0.806231	-0.967578	0.160549	1.1292e-07	4.46038e-08	0.000249266	9.95463e-07	5.77836e-07	0.00787708
CHR9_JGVV2_270_T01	VIT_09s0002g02980	JGVv2.270	Vv09s0002g02980	D7U071	FRK1 (FLG22-induced receptor-like kinase 1)	1	JGVv2.270.t01; JGVv2.252.t01	6.15871	8.53939	6.2054	8.805	6.12519	8.58727	6.17967	6.49125	0.265609	-0.217731	-2.09602	0.0466884	-0.080209	0.0544799	2.38069	2.59961	2.46208	0.311583	0.000284124	1.43904e-12	0.000249774	0.000994624	3.85178e-11	0.0078847
CHR9_JGVV2_605_T01	VIT_09s0002g06770	JGVv2.605	Vv09s0002g06770	D7U120	Unknown protein	0	JGVv2.605	10.0258	11.5923	10.5614	11.5722	10.5517	11.3595	12.3184	12.4223	-0.0201537	-0.212685	1.06283	0.535627	-0.00965205	1.76669	1.56655	1.01077	0.807738	0.103873	2.63987e-13	3.13124e-10	0.000251854	9.28667e-12	5.80842e-09	0.00794187
CHR10_JGVV116_107_T01	VIT_10s0116g01780	JGVV116.107	Vv10s0116g01780	A5AGY5	Cationic peroxidase	0	JGVV116.107	9.8082	11.4028	9.52224	11.5969	8.4266	11.0207	9.44826	9.61345	0.194075	-0.576212	-1.40721	-0.285966	-1.09563	1.02165	1.5946	2.07464	2.59406	0.165193	0.000172783	9.61183e-11	0.000252798	0.000643039	1.94408e-09	0.00796315
CHR1_JGVV10_271_T01	VIT_01s0010g03620	JGVV10.271	Vv01s0010g03620	A5B4F0	LHCA2 (Photosystem I light harvesting complex gene 2)	0	JGVV10.271	9.16776	12.1525	9.56042	12.461	9.43262	11.4945	9.64566	11.039	0.308503	-0.966511	-0.455483	0.392657	-0.127797	0.213034	2.98476	2.9006	2.06189	1.39337	0.00400388	5.73904e-21	0.000253351	0.00991492	6.21204e-19	0.00797206
CHR10_PDVV71_103_T01	VIT_10s0071g00180	PDVv71.103	Vv10s0071g00180	F6HW26	Phosphatidylinositol 3- and 4-kinase / ubiquitin	3	PDVv71.103.t01; JGVv46.287.t01; PDVv71.104.t01; PDVv59.69.t01;JGVv46.287.t01; PDVv71.103.t01	9.38033	8.38971	8.71866	8.40834	8.78068	8.59483	9.57853	9.65234	0.0186314	0.18649	1.05752	-0.661671	0.0620209	0.797849	-0.990627	-0.310325	-0.185856	0.07381	8.60019e-11	7.69318e-05	0.000254941	1.59733e-09	0.000491638	0.00801354
CHRUN_JGVV2086_1_T01	VIT_00s2086g00010	JGVv2086.1	Vv00s2086g00010	F6I7R7	1-aminocyclopropane-1-carboxylate oxidase 1	1	JGVv2086.1.t01; JGVv59.130.t01	9.13204	8.68326	9.55593	8.48022	8.6841	8.40339	8.72702	8.96655	-0.203043	-0.0768289	0.563165	0.423886	-0.871823	0.0429171	-0.448779	-1.07571	-0.280715	0.239533	0.00702583	0.00055658	0.000258121	0.0159298	0.0027517	0.0081049
CHR19_JGVV93_13_T01	VIT_19s0093g00180	JGVv93.13	Vv19s0093g00180	D7TQX8	No hit	3	JGVv93.13.t01; JGVv66.54.t01; JGVv2512.1.t01; JGVv38.160.t01	6.65306	6.02778	6.13653	6.11581	6.12622	6.50597	6.23984	6.36029	0.0880311	0.39016	-0.145687	-0.516536	-0.0103057	0.113623	-0.62528	-0.0207132	0.379752	0.120442	0.153421	0.608761	0.00025875	0.207639	0.727922	0.00811602
CHR1_JGVV11_218_T01	VIT_01s0011g04430	JGVV11.218	Vv01s0011g04430	F6HFL2	MATE efflux family protein	2	JGVv11.218.t01; JGVv11.216.t01; JGVv11.217.t01	7.21479	6.49445	6.63443	7.10137	6.90384	6.58223	7.14167	7.36688	0.606917	-0.519133	0.784647	-0.580364	0.269413	0.237822	-0.720346	0.466935	-0.321611	0.225214	0.00144519	0.346443	0.000259351	0.00413211	0.490578	0.00812347
CHR11_JGVV52_56_T01	VIT_11s0052g01260	JGVv52.56	Vv11s0052g01260	F6GXE2	Xyloglucan endotransglucosylase/hydrolase 23	3	JGVv52.56.t01; JGVv52.52.t01; JGVv52.55.t01; JGVv52.62.t01; JGVv52.54.t01; JGVv52.50.t01; JGVv52.60.t01; JGVv52.51.t01; JGVv52.63.t01; JGVv52.57.t01; JGVv62.20.t01	13.9713	12.8108	12.4714	12.3055	11.4564	10.5795	9.4186	9.84489	-0.505315	-1.72591	-0.734658	-1.49991	-1.01501	-2.03777	-1.16052	-0.165922	-0.876822	0.426286	6.2084e-22	0.00163902	0.000259538	3.79128e-19	0.00693885	0.00812347
CHR4_JGVV8_379_T01	VIT_04s0008g04020	JGVv8.379	Vv04s0008g04020	F6H2Z6	RD22 [Vitis vinifera]	1	JGVv8.379.t01; JGVv8.382.t01	9.63698	11.2085	8.4031	10.1982	8.03013	9.84476	7.34649	7.57839	-1.01024	-0.353458	-2.26637	-1.23388	-0.372973	-0.683636	1.57148	1.79512	1.81464	0.231897	2.3131e-16	1.25834e-12	0.000261091	1.77903e-14	3.38652e-11	0.00816344
CHR2_JGVV25_350_T01	VIT_02s0025g03780	JGVv25.350	Vv02s0025g03780	D7TW20	Remorin	0	JGVv25.350	8.4428	8.40188	8.43076	8.04618	8.35092	9.47977	8.55115	9.07608	-0.355705	1.4336	-0.4037	-0.0120363	-0.0798464	0.200235	-0.04092	-0.384588	1.12886	0.524921	0.000370428	0.0211232	0.00026267	0.00125558	0.0572968	0.00818897
CHR8_JGVV7_800_T01	VIT_08s0007g00540	JGVv7.800	Vv08s0007g00540	D7THM2	Haloacid dehalogenase hydrolase	0	JGVv7.800	13.6395	13.0781	13.3631	13.1231	13.3471	12.9932	13.2947	13.2514	0.0450713	-0.129936	0.258259	-0.276342	-0.016065	-0.0523363	-0.561438	-0.240025	-0.353896	-0.0433002	0.0111706	1.56202e-09	0.000262224	0.0235796	2.56575e-08	0.00818897
CHR9_JGVV2_542_T01	VIT_09s0002g06010	JGVv2.542	Vv09s0002g06010	D7U0W3	Phospholipase/carboxylesterase	1	JGVv2.542.t01; JGVv8.476.t01	11.4279	10.7863	11.5046	10.8036	11.7186	10.9471	10.4964	10.6549	0.0173293	0.143522	-0.292183	0.076661	0.214012	-1.22218	-0.641676	-0.701007	-0.771497	0.158501	2.53737e-07	1.1711e-07	0.00026313	2.01923e-06	1.40503e-06	0.00818897
CHR17_JGVV0_765_T01	VIT_17s0000g01790	JGVv0.765	Vv17s0000g01790	F6GST0	4-coumarate-CoA ligase 2	0	JGVv0.765	8.49264	9.60562	8.96561	9.90566	8.68076	10.3627	9.20816	9.1048	0.300046	0.457013	-1.25788	0.472964	-0.284849	0.527407	1.11298	0.940058	1.68192	-0.103368	0.058336	9.89752e-09	0.000263293	0.0936812	1.43439e-07	0.00818897
CHR19_JGVV90_99_T01	VIT_19s0090g01090	JGVv90.99	Vv19s0090g01090	F6HET0	No hit	0	JGVv90.99	10.1229	10.1379	10.9221	10.0736	10.7008	10.0174	10.7065	10.2433	-0.0642957	-0.0561601	0.225823	0.799187	-0.221338	0.00571307	0.0149638	-0.848519	-0.683342	-0.463232	0.00159572	6.24288e-09	0.00026313	0.0045024	9.32174e-08	0.00818897
CHRUN_JGVV409_4_T01	VIT_00s0409g00050	JGVv409.4	Vv00s0409g00050	F6H7Y9	Receptor-like serine-threonine protein kinase	2	JGVv409.4.t01; JGVv409.4.t01; JGVv409.5.t01; JGVv262.8.t01; JGVv1458.1.t01; JGVv2659.1.t01; JGVv748.1.t01; JGVv409.1.t01; JGVv2745.1.t01; JGVv437.5.t01; JGVv429.1.t01; JGVv2634.1.t01; JGVv262.5.t01	6.47527	7.56213	6.68376	7.02296	6.44982	7.42296	6.58265	6.56373	-0.539171	0.400004	-0.859233	0.208489	-0.233937	0.132833	1.08686	0.3392	0.973141	-0.0189253	0.0078476	5.69746e-08	0.000266243	0.0174647	7.21955e-07	0.00827201
CHR3_JGVV38_319_T01	VIT_03s0038g01310	JGVv38.319	Vv03s0038g01310	F6I158	Auxin responsive SAUR protein	1	JGVv38.319.t01; JGVv23.300.t01; JGVv38.331.t01; PDVv23.303.t01; JGVv38.335.t01; JGVv38.333.t01; JGVv38.326.t01; JGVv38.323.t01; GSVIVT00024130001.t01; JGVv38.338.t01; JGVv38.329.t01; JGVv38.325.t01	10.4748	11.3001	10.3426	10.2466	10.1377	10.0755	10.2485	10.2328	-1.05353	-0.171075	0.157308	-0.132106	-0.204967	0.110858	0.825367	-0.096053	-0.0621615	-0.015712	2.86233e-08	0.0322572	0.000267157	2.9086e-07	0.0801412	0.0082917
CHR18_JGVV72_93_T01	VIT_18s0072g00260	JGVv72.93	Vv18s0072g00260	F6GY54	Ethylene-responsive transcription factor related to APETALA2 6	0	JGVv72.93	11.5574	13.489	10.4169	10.352	10.7266	11.1874	12.4791	13.7425	-3.13704	0.835453	2.5551	-1.14045	0.309687	1.7525	1.93166	-0.0649375	0.460829	1.26342	2.65333e-16	7.84695e-07	0.000268745	2.02599e-14	8.04571e-06	0.00833221
CHR14_JGVV66_128_T01	VIT_14s0066g01410	JGVv66.128	Vv14s0066g01410	D7TWR2	Peptidylprolyl isomerase	0	JGVv66.128	9.05296	10.1753	8.62914	9.6396	8.61541	10.1655	8.5012	8.74508	-0.535701	0.525864	-1.42038	-0.423819	-0.013726	-0.11421	1.12234	1.01046	1.55005	0.243882	4.33415e-08	6.31309e-13	0.000269051	4.19228e-07	1.76826e-11	0.00833296
CHR18_GSVIVT00037115001_T01	VIT_18s0089g01100	GSVIVT00037115001	Vv18s0089g01100	D7SMU4	No hit	0	GSVIVT00037115001	7.14237	6.60888	6.61839	6.70028	6.60359	6.57327	6.62401	6.48417	0.0913909	-0.127008	-0.0890997	-0.523977	-0.0148045	0.0204248	-0.533485	0.0818832	-0.0303201	-0.139845	7.6371e-05	0.00148195	0.000269462	0.000314225	0.0063734	0.00833695
CHR8_JGVV7_546_T01	VIT_08s0007g03250	JGVv7.546	Vv08s0007g03250	D7TJ75	Unknown protein	0	JGVv7.546	10.3455	11.4775	10.7103	11.7808	11.5817	11.9505	10.2708	9.71409	0.303305	0.169667	-2.23641	0.364882	0.871378	-1.31091	1.13207	1.07049	0.368779	-0.556716	2.93385e-09	0.000436141	0.000271548	3.81414e-08	0.00223053	0.0083927
CHR3_JGVV91_77_T01	VIT_03s0091g00430	JGVv91.77	Vv03s0091g00430	F6H677	SWIB complex BAF60b domain-containing protein	0	JGVv91.77	9.53077	10.513	9.8174	10.0436	9.14513	10.197	9.97841	10.08	-0.469412	0.153422	-0.116982	0.286627	-0.67227	0.833288	0.982236	0.226197	1.05189	0.101619	0.0218214	6.93922e-08	0.000272137	0.0411737	8.69979e-07	0.00840213
CHR12_JGVV59_258_T01	VIT_12s0059g02730	JGVv59.258	Vv12s0059g02730	D7TEQ9	Unknown protein	0	JGVv59.258	9.18336	7.34859	8.33224	7.14788	7.51916	7.26315	6.94232	6.90351	-0.200708	0.115264	-0.359636	-0.851115	-0.813086	-0.576838	-1.83477	-1.18436	-0.25601	-0.0388071	1.58425e-06	8.51507e-07	0.000273303	1.0226e-05	8.66163e-06	0.00842931
CHR18_JGVV122_18_T01	VIT_18s0122g01260	JGVv122.18	Vv18s0122g01260	F6I6T4	Protein kinase 1B	3	JGVv122.18.t01; JGVv122.17.t01	8.71689	10.1673	8.96294	10.4593	8.68831	9.9834	8.82021	9.163	0.291993	-0.47586	-0.820402	0.246048	-0.274629	0.131891	1.45037	1.49632	1.29509	0.342795	0.000100246	7.82449e-14	0.000274322	0.000400199	2.54081e-12	0.00845193
CHR1_JGVV150_41_T01	VIT_01s0150g00410	JGVV150.41	Vv01s0150g00410	F6HJ83	Unknown protein	0	JGVV150.41	11.9089	12.7944	11.1571	12.7331	11.0547	12.8883	8.94412	9.24636	-0.0612556	0.155126	-3.64191	-0.751776	-0.102433	-2.11054	0.885529	1.57605	1.83361	0.302235	9.69022e-21	1.12902e-10	0.000278222	3.04624e-18	2.25575e-09	0.00856316
CHR3_JGVV38_69_T01	VIT_03s0038g04060	JGVv38.69	Vv03s0038g04060	D7U4Q2	Expansin EXPA20	0	JGVv38.69	8.6271	7.51531	8.0801	7.47604	8.03198	8.30975	8.64134	7.8791	-0.0392737	0.833709	-0.430651	-0.547002	-0.0481202	0.609356	-1.11179	-0.604059	0.27777	-0.762237	0.0172719	1.19151e-05	0.00028011	0.0338834	9.4243e-05	0.00859616
CHR6_JGVV4_41_T01	VIT_06s0004g08080	JGVv4.41	Vv06s0004g08080	F6GUB5	Zinc finger (C3HC4-type ring finger)	0	JGVv4.41	8.94835	11.0998	9.01112	11.1391	8.86413	11.201	8.89799	9.85212	0.0393033	0.0618747	-1.3489	0.0627643	-0.146987	0.0338565	2.15149	2.12803	2.33689	0.954129	0.000328648	7.76189e-19	0.000280255	0.00113017	5.92671e-17	0.00859616
CHR6_JGVV9_190_T01	VIT_06s0009g01590	JGVv9.190	Vv06s0009g01590	D7T1H8	DNA repair protein Nse1	0	JGVv9.190	8.97828	8.68525	9.02768	8.45828	8.67688	8.88006	9.03466	9.35807	-0.226969	0.421775	0.478019	0.0493944	-0.3508	0.357779	-0.293034	-0.569397	0.203178	0.323418	0.000356557	0.37986	0.000280702	0.00121483	0.523937	0.00859616
CHR12_JGVV28_233_T01	VIT_12s0028g01570	JGVv28.233	Vv12s0028g01570	E0CTW4	Zinc finger (C3HC4-type ring finger)	0	JGVv28.233	10.849	8.77992	10.7089	8.77616	10.6039	9.30864	9.66233	9.24586	-0.00376093	0.532473	-0.0627804	-0.140153	-0.104957	-0.941575	-2.06909	-1.9327	-1.29527	-0.416472	0.0329754	1.57963e-14	0.000279973	0.0581398	5.66481e-13	0.00859616
CHR16_JGVV98_181_T01	VIT_16s0098g00020	JGVv98.181	Vv16s0098g00020	F6H7F8	Receptor serine/threonine kinase	4	JGVv98.181.t01; JGVv294.1.t01; JGVv258.9.t01; JGVv148.2.t01; JGVv424.2.t01; JGVv148.3.t01; JGVv148.24.t01;JGVv424.3.t01; JGVv294.2.t01; JGVv258.2.t01; JGVv258.1.t01; JGVv98.181.t01; JGVv148.9.t01; JGVv98.175.t01; JGVv50.3.t01; JGVv258.5.t01; JGVv307.3.t01; JGVv148.29.t01; JGVv148.18.t01; JGVv148.12.t01; JGVv98.173.t01; JGVv13.95.t01; JGVv13.93.t01; JGVv13.92.t01; JGVv50.99.t01; JGVv22.70.t01; JGV…	7.29397	10.0523	6.85366	9.39013	6.33871	8.34103	6.37555	6.91295	-0.662205	-1.0491	-1.42807	-0.440305	-0.514948	0.0368329	2.75836	2.53647	2.00231	0.537407	8.61757e-09	4.9816e-13	0.000280749	1.00177e-07	1.42091e-11	0.00859616
CHRUN_GSVIVT00006216001_T01	VIT_00s0332g00100	GSVIVT00006216001	Vv00s0332g00100	D7TSH0	No hit	0	GSVIVT00006216001	7.58072	7.29197	7.39378	8.0355	7.16044	7.45644	7.68986	9.73348	0.743538	-0.579069	2.27705	-0.186939	-0.233336	0.529421	-0.288751	0.641726	0.295993	2.04362	1.53979e-06	0.000481676	0.000282279	9.97825e-06	0.00243577	0.00863406
CHR15_JGVV46_315_T01	VIT_15s0046g00150	JGVv46.315	Vv15s0046g00150	A5C165	DOF affecting germination 1	0	JGVv46.315	14.1937	12.824	14.1824	13.0889	14.2876	13.574	13.8431	13.4808	0.264911	0.485069	-0.0932014	-0.011308	0.105232	-0.444467	-1.36966	-1.09344	-0.7136	-0.362334	0.00434963	3.55021e-14	0.000282965	0.0106216	1.21987e-12	0.00864609
CHRUN_JGVV125_6_T01	VIT_00s0125g00080	JGVv125.6	Vv00s0125g00080	F6H2Q0	No hit	0	JGVv125.6	9.08561	9.23016	9.29435	8.85434	8.59163	9.17966	8.89145	10.6784	-0.375817	0.325317	1.49879	0.208746	-0.702721	0.299819	0.144553	-0.44001	0.588028	1.787	0.00558634	0.00614029	0.000283685	0.0131242	0.0209328	0.00865913
CHR13_JGVV19_90_T01	VIT_13s0019g04360	JGVv19.90	Vv13s0019g04360	D7TM88	GCN5 N-acetyltransferase (GNAT)	0	JGVv19.90	9.77688	10.9256	10.4713	11.4475	10.5372	11.3781	10.3473	10.5024	0.521894	-0.069344	-0.875756	0.694471	0.0658583	-0.189885	1.1487	0.976122	0.840919	0.155047	1.7746e-07	1.47059e-12	0.00028411	1.47634e-06	3.92556e-11	0.00866316
CHR7_JGVV5_163_T01	VIT_07s0005g01670	JGVv5.163	Vv07s0005g01670	F6HZB0	No hit	0	JGVv5.163	9.74064	14.3773	10.3715	13.9719	8.3146	12.5722	7.63827	9.86569	-0.40538	-1.39968	-2.70656	0.630883	-2.05693	-0.676326	4.63666	3.6004	4.25765	2.22742	6.10126e-15	6.99381e-20	0.000284768	3.21377e-13	6.45835e-18	0.00867427
CHR14_JGVV60_243_T01	VIT_14s0060g00120	JGVv60.243	Vv14s0060g00120	Q0MYQ7	Germin-like protein 2 [Vitis vinifera]	3	JGVv60.243.t01; JGVv60.240.t01	13.4124	12.9438	12.3297	12.443	11.5516	12.1571	11.4354	12.0191	-0.500744	-0.285903	-0.138028	-1.08269	-0.778112	-0.116224	-0.468626	0.113326	0.605535	0.583731	6.10873e-14	0.0271239	0.000287143	2.52113e-12	0.069995	0.00873761
CHRUN_JGVV710_1_T01	VIT_00s0710g00010	JGVv710.1	Vv00s0710g00010	F6I2G9	GCR2-like 1 ABA receptor	4	JGVv710.1.t01; JGVv191.8.t01	11.9148	12.271	12.5657	13.0228	12.943	12.1552	12.8994	11.7091	0.751756	-0.86759	-0.446069	0.650955	0.377304	-0.0436435	0.356249	0.45705	-0.787844	-1.19027	0.00955538	0.0216869	0.000290342	0.0206525	0.0585143	0.00882585
CHR18_RANDOM_JGVV82_124_T01	VIT_18s0001g06750	JGVv82.124	Vv18s0001g06750	D7TLI2	Steroleosin-B	0	JGVv82.124	8.44651	9.9158	8.18381	9.49109	8.7082	9.59006	9.52064	9.01088	-0.424713	0.0989704	-0.579182	-0.262704	0.524396	0.81244	1.46929	1.30728	0.881857	-0.509765	0.206464	1.37269e-05	0.000292183	0.264674	0.000107168	0.00887268
CHR9_JGVV2_131_T01	VIT_09s0002g01520	JGVv2.131	Vv09s0002g01520	F6HXY5	Unknown protein	0	JGVv2.131	8.83216	7.52598	8.17374	7.30402	9.09161	7.98434	8.25805	8.16704	-0.221959	0.680317	0.182708	-0.658413	0.917861	-0.833557	-1.30618	-0.869727	-1.10727	-0.0910054	4.3835e-06	1.73045e-11	0.0002957	2.51032e-05	3.93648e-10	0.00897026
CHR4_JGVV8_234_T01	VIT_04s0008g02520	JGVv8.234	Vv04s0008g02520	F6H3B2	ATP binding protein	4	JGVv8.234.t01; JGVv8.233.t01; JGVv8.235.t01	7.74066	9.44072	7.93937	9.99279	8.16195	9.28694	8.25466	8.87238	0.552066	-0.705853	-0.414556	0.198704	0.22258	0.0927188	1.70006	2.05342	1.12499	0.617714	0.0674288	7.10284e-15	0.000302931	0.105665	2.68057e-13	0.00918021
CHRUN_JGVV399_1_T01	VIT_00s0399g00010	JGVv399.1	Vv00s0399g00010	F6I7H8	Unknown	4	JGVv399.1.t01; JGVv516.1.t01;JGVv516.1.t01; JGVv399.1.t01	8.84088	9.73459	8.52449	10.2574	8.48546	9.5605	8.09665	8.60212	0.522782	-0.69687	-0.95838	-0.316399	-0.0390215	-0.388817	0.893702	1.73288	1.07503	0.505471	2.03787e-09	7.44846e-14	0.000304703	2.73973e-08	2.42938e-12	0.00922445
CHR5_JGVV94_2_T01	VIT_05s0094g00030	JGVv94.2	Vv05s0094g00030	D7T2A1	Unknown protein	0	JGVv94.2	7.36469	6.65631	7.12907	7.04021	6.77341	7.69895	6.89096	6.81716	0.383891	0.65874	-0.881789	-0.235618	-0.355663	0.117552	-0.708373	-0.0888638	0.92554	-0.0738008	0.275644	0.936688	0.000305239	0.335971	0.959506	0.00923121
CHR4_JGVV23_303_T01	VIT_04s0023g00530	JGVv23.303	Vv04s0023g00530	A5BR65	Auxin responsive SAUR protein	3	JGVv23.303.t01; PDVv23.307.t01; JGVv23.302.t01; JGVv23.306.t01; GSVIVT00019102001.t01; JGVv38.332.t01; JGVv38.325.t01; JGVv38.328.t01; JGVv23.305.t01	7.25951	9.05891	6.81262	8.44991	6.34442	7.61492	6.47038	6.65301	-0.609005	-0.834986	-0.961909	-0.446888	-0.468207	0.125958	1.7994	1.63729	1.27051	0.182639	1.15523e-08	6.49096e-11	0.000305772	1.30244e-07	1.35458e-09	0.00923789
CHR3_RANDOM_JGVV114_10_T01	VIT_03s0038g00330	JGVv114.10	Vv03s0038g00330	D7U656	EXECUTER1 protein, chloroplast precursor	0	JGVv114.10	12.6267	13.0102	12.9653	12.9198	13.1694	13.1199	13.0642	12.777	-0.0903836	0.200101	-0.342848	0.338648	0.204076	-0.105184	0.383509	-0.0455228	-0.0494982	-0.287163	0.000498363	0.859443	0.00030747	0.00162941	0.909344	0.00926825
CHR6_JGVV9_194_T01	VIT_06s0009g01550	JGVv9.194	Vv06s0009g01550	F6HA03	Photosystem II protein K	0	JGVv9.194	11.4162	10.5023	10.593	10.9184	10.0385	9.95834	8.42355	10.9448	0.416099	-0.960021	0.986415	-0.823181	-0.554506	-1.61499	-0.913962	0.325318	-0.0801974	2.52121	0.000113839	0.0902206	0.000307494	0.000447332	0.180015	0.00926825
CHR11_JGVV16_465_T01	VIT_11s0016g05190	JGVv16.465	Vv11s0016g05190	F6HH83	Phosphate translocator-related	0	JGVv16.465	14.8534	14.2308	14.5637	14.5259	14.482	14.3543	14.4045	14.7253	0.295081	-0.171605	0.37107	-0.289712	-0.0816441	-0.0775077	-0.622582	-0.0377898	-0.127751	0.320827	0.530107	0.183846	0.000307718	0.583023	0.309482	0.00926825
CHR18_JGVV1_351_T01	VIT_18s0001g06320	JGVv1.351	Vv18s0001g06320	E0CRP0	Cupin, RmlC-type	0	JGVv1.351	6.65659	6.81666	6.83463	6.80568	6.79243	6.79736	7.8365	6.92216	-0.0109783	-0.008319	0.1248	0.178035	-0.0421956	1.04407	0.160067	-0.0289459	0.00493073	-0.914341	5.66066e-06	0.0448232	0.000308623	3.16145e-05	0.10408	0.00928603
CHR8_JGVV40_311_T01	VIT_08s0040g00060	JGVv40.311	Vv08s0040g00060	D7TQ79	Receptor protein kinase	0	JGVv40.311	10.4285	9.48783	10.2699	9.61593	10.1028	10.1887	9.86794	9.9737	0.128102	0.572761	-0.214992	-0.158624	-0.167057	-0.234852	-0.940645	-0.653918	0.0858998	0.10576	0.276832	0.000299304	0.000308997	0.337266	0.00162016	0.00928783
CHRUN_JGVV294_1_T01	VIT_00s0294g00010	JGVv294.1	Vv00s0294g00010	F6I282	Receptor serine/threonine kinase	4	JGVv294.1.t01; JGVv148.24.t01; JGVv258.9.t01; JGVv148.3.t01; JGVv148.2.t01; JGVv98.181.t01; JGVv424.2.t01; JGVv98.175.t01; JGVv258.5.t01; JGVv307.3.t01; JGVv50.4.t01; JGVv148.29.t01; JGVv148.13.t01; JGVv294.2.t01; JGVv98.173.t01;JGVv424.3.t01; JGVv294.1.t01; JGVv258.2.t01; JGVv258.1.t01; JGVv148.9.t01; JGVv50.3.t01; JGVv148.18.t01; JGVv148.12.t01; JGVv13.95.t01; JGVv13.93.t01; JGVv13.92.t01; JGVv…	7.46858	10.527	7.02013	9.85538	6.78751	9.44911	6.58606	7.50017	-0.671655	-0.406265	-1.94894	-0.448452	-0.232621	-0.201444	3.05845	2.83525	2.66161	0.914104	5.11709e-09	1.76671e-15	0.000313362	6.31358e-08	7.40515e-14	0.00940581
CHRUN_JGVV1682_2_T01	VIT_00s1682g00020	JGVv1682.2	Vv00s1682g00020	F6HDD1	flavonoid 3'-hydroxylase cytochrome P450	1	JGVv1682.2.t01; JGVv94.111.t01	9.33657	9.57917	9.06655	10.1903	8.58791	9.98852	8.80415	9.26253	0.611176	-0.201824	-0.725991	-0.270016	-0.478641	0.216234	0.242598	1.12379	1.40061	0.458382	0.000540285	7.69106e-11	0.000313559	0.00174963	1.58267e-09	0.00940581
CHR2_JGVV87_15_T01	VIT_02s0087g00840	JGVv87.15	Vv02s0087g00840	A5C7D5	ABC transporter G member 3	0	JGVv87.15	9.8151	8.0536	10.075	8.07857	9.70682	8.56229	8.40465	8.10327	0.024967	0.483721	-0.459022	0.259887	-0.368167	-1.30217	-1.7615	-1.99642	-1.14453	-0.301379	0.000206535	5.78517e-12	0.000315947	0.000752357	1.41399e-10	0.00946782
CHR1_JGVV26_183_T01	VIT_01s0026g00720	JGVV26.183	Vv01s0026g00720	D7TNL7	Unknown protein	0	JGVV26.183	9.11675	8.89189	9.08201	8.48458	8.30461	8.82088	8.03159	8.38943	-0.40731	0.336299	-0.431453	-0.0347366	-0.777395	-0.273026	-0.224855	-0.597429	0.516265	0.357838	2.95244e-06	0.797163	0.000316567	1.76968e-05	0.867011	0.00947679
CHR16_JGVV13_68_T01	VIT_16s0013g00900	JGVv13.68	Vv16s0013g00900	F6I2N8	Ethylene-responsive transcription factor ERF105	4	JGVv13.68.t01; JGVv13.72.t01; JGVv13.78.t01; JGVv13.74.t01; JGVv13.79.t01; JGVv13.75.t01; JGVv13.80.t01; GSVIVT00013914001.t01; JGVv13.76.t01; PDVv13.96.t01; JGVv13.82.t01; JGVv13.81.t01; JGVv13.77.t01	9.73166	10.0209	10.4186	12.1866	10.3894	11.7325	10.2458	10.2242	2.16579	-0.454151	-1.50832	0.686913	-0.0291309	-0.143676	0.289201	1.76807	1.34305	-0.0215852	2.29671e-08	1.18191e-06	0.000318265	2.39196e-07	1.16496e-05	0.00951799
CHR13_JGVV47_49_T01	VIT_13s0047g00510	JGVv47.49	Vv13s0047g00510	F6HIV0	DNA gyrase subunit A	0	JGVv47.49	10.8593	11.6965	11.0631	11.4279	11.0428	11.2624	10.4268	10.391	-0.268543	-0.165507	-0.871445	0.203765	-0.020332	-0.615938	0.83713	0.364822	0.219647	-0.03586	2.11307e-11	1.7471e-05	0.000318921	4.57445e-10	0.000132512	0.00952797
CHR4_JGVV8_507_T01	VIT_04s0008g05440	JGVv8.507	Vv04s0008g05440	F6H324	Ethylene-responsive transcription factor SHINE 3	0	JGVv8.507	7.68135	8.45658	7.88051	8.87451	7.51575	8.83388	8.28368	7.97829	0.417924	-0.0406243	-0.855593	0.199163	-0.364756	0.767929	0.775238	0.994	1.31813	-0.30539	0.159445	2.21538e-06	0.000323828	0.214202	2.05992e-05	0.00965504
CHR9_JGVV2_569_T01	VIT_09s0002g06360	JGVv2.569	Vv09s0002g06360	F6HXA8	Unknown protein	0	JGVv2.569	9.91061	11.0812	10.6365	10.0364	10.8588	10.1542	11.5917	11.575	-1.04478	0.117797	1.42072	0.725906	0.222237	0.732896	1.17061	-0.600073	-0.704513	-0.0166848	4.92221e-06	0.804956	0.000323582	2.78909e-05	0.872481	0.00965504
CHR5_GSVIVT00017629001_T01	VIT_05s0020g00270	GSVIVT00017629001	Vv05s0020g00270	D7T641	No hit	4	GSVIVT00017629001.t01; GSVIVT00014131001.t01	5.82032	5.81854	5.87643	5.80788	5.84786	5.95966	5.72843	6.14869	-0.0106544	0.151777	0.189033	0.0561084	-0.0285622	-0.119432	-0.00178186	-0.0685447	0.111794	0.420259	0.144635	0.00588009	0.000325628	0.197694	0.0201808	0.00969891
CHRUN_JGVV854_2_T01	VIT_00s0854g00020	JGVv854.2	Vv00s0854g00020		No hit	4	JGVv854.2.t01; JGVv1739.1.t01	9.97639	10.008	9.87097	10.2042	9.15775	10.0015	9.5584	11.5317	0.196166	-0.202691	1.5302	-0.105414	-0.713223	0.400648	0.0316036	0.333183	0.843715	1.97327	0.00162966	2.50542e-05	0.000331671	0.00458589	0.000182622	0.00986897
CHR18_RANDOM_GSVIVT00013681001_T01	VIT_18s0001g02150	GSVIVT00013681001	Vv18s0001g02150	D7TFS3	DNA repair protein RadC	3	GSVIVT00013681001.t01; JGVv505.4.t01	7.95938	7.57871	7.52358	8.35606	7.80249	7.57359	7.20899	8.40694	0.777345	-0.78247	0.833353	-0.435799	0.278911	-0.593503	-0.38067	0.832474	-0.228907	1.19795	0.724483	0.0177731	0.000333052	0.757448	0.0497056	0.00990008
CHR10_JGVV42_73_T01	VIT_10s0042g00960	JGVV42.73	Vv10s0042g00960	A5ATZ2	DNAJ heat shock N-terminal domain-containing protein	0	JGVV42.73	9.55915	12.0723	9.88775	12.2053	9.03462	12.2517	9.9537	10.6267	0.132985	0.046367	-1.62497	0.328607	-0.853135	0.919077	2.51316	2.31754	3.21704	0.672987	0.00723998	2.58663e-15	0.000333964	0.0163317	1.04562e-13	0.00991461
CHR11_JGVV52_73_T01	VIT_11s0052g01090	JGVv52.73	Vv11s0052g01090	F6GXF5	4-coumarate-CoA ligase 2	0	JGVv52.73	8.52704	11.2242	9.24542	10.5789	9.55496	10.6012	10.4234	12.5088	-0.645312	0.0223138	1.90754	0.718373	0.309544	0.868395	2.69718	1.33349	1.04626	2.0854	1.48916e-11	2.59164e-17	0.000334212	3.34892e-10	1.49576e-15	0.00991461
CHR14_JGVV83_59_T01	VIT_14s0083g00670	JGVv83.59	Vv14s0083g00670	F6GVT5	No hit	0	JGVv83.59	14.0171	12.0461	13.4028	10.7719	12.4409	10.5655	14.2714	13.998	-1.27421	-0.206425	3.43251	-0.614302	-0.961887	1.83042	-1.97103	-2.63093	-1.87547	-0.27338	2.0617e-12	1.1593e-11	0.000334564	5.73664e-11	2.72444e-10	0.00991512
CHR12_JGVV57_56_T01	VIT_12s0057g00640	JGVv57.56	Vv12s0057g00640	D7TD47	Pentatricopeptide (PPR) repeat-containing	2	JGVv57.56.t01; JGVv81.12.t01; JGVv22.132.t01	8.22466	7.44298	7.60469	7.49412	7.60219	8.94771	7.24783	7.71406	0.051137	1.45359	-1.23365	-0.619967	-0.00250155	-0.354364	-0.781675	-0.110571	1.34552	0.466229	0.00678985	0.267852	0.00033617	0.015471	0.407433	0.00995271
CHR12_JGVV34_196_T01	VIT_12s0034g00080	JGVv34.196	Vv12s0034g00080	F6H995	Anthocyanidin 3-O-glucosyltransferase	4	JGVv34.196.t01; JGVv34.199.t01; JGVv34.113.t01; JGVv55.10.t01; JGVv34.197.t01; JGVv55.21.t01; JGVv55.12.t01; JGVv55.11.t01; JGVv55.23.t01; JGVv55.6.t01; JGVv55.20.t01; JGVv55.14.t01; JGVv55.4.t01; JGVv55.2.t01; JGVv55.22.t01; JGVv55.18.t01; JGVv34.192.t01; JGVv34.193.t01; JGVv34.200.t01; PDVv17.160.t01; PDVv17.163.t01; JGVv17.125.t01; JGVv55.1.t01	8.70043	11.9796	8.57864	11.3496	8.62764	10.9948	8.8654	10.5877	-0.630007	-0.354742	-0.407171	-0.121788	0.0490002	0.237757	3.27914	2.77092	2.36718	1.72225	0.00205695	2.87609e-24	0.000338197	0.00559746	5.37901e-22	0.0099927
CHR16_JGVV148_30_T01	VIT_16s0148g00420	JGVv148.30	Vv16s0148g00420	F6HWH6	Rust resistance kinase Lr10	4	JGVv50.5.t01; JGVv148.30.t01; JGVv258.4.t01; JGVv2248.1.t01; JGVv307.4.t01; JGVv148.20.t01; JGVv148.14.t01; JGVv2365.1.t01; JGVv424.1.t01; JGVv98.176.t01; PDVv294.2.t01;JGVv258.4.t01; JGVv98.174.t01; JGVv50.5.t01	8.25933	10.8233	8.47986	10.6369	8.2275	10.4841	8.53713	9.55341	-0.186438	-0.152785	-0.930699	0.22053	-0.252355	0.309628	2.564	2.15703	2.2566	1.01628	0.0223974	4.91307e-19	0.0003381	0.0420807	3.83064e-17	0.0099927
CHR18_JGVV41_169_T01	VIT_18s0041g00430	JGVv41.169	Vv18s0041g00430	F6I407	Patellin-1	1	JGVv41.169.t01; JGVv31.288.t01	14.9453	14.5217	14.6216	14.6565	14.5448	14.4009	14.4892	14.4582	0.134819	-0.255619	0.0573445	-0.323697	-0.0767483	-0.0556243	-0.423616	0.0349003	-0.14397	-0.0310014	6.71415e-06	0.000396637	0.000339289	3.67549e-05	0.00205625	0.010015
CHR14_JGVV108_55_T01	VIT_14s0108g00560	JGVv108.55	Vv14s0108g00560	F6H5S3	Ankyrin repeat	0	JGVv108.55	9.8777	8.41148	9.48261	8.35919	9.71844	8.66296	9.27925	8.89605	-0.0522903	0.303771	0.23309	-0.395093	0.23583	-0.439184	-1.46622	-1.12342	-1.05548	-0.383205	0.092459	3.51026e-15	0.000340099	0.136683	1.39046e-13	0.0100288
CHR1_JGVV10_66_T01	VIT_01s0010g01000	JGVV10.66	Vv01s0010g01000	A5BQD1	NIK1 (NSP- interacting kinase 1)	1	JGVv10.66.t01; JGVv83.54.t01	12.2101	11.075	11.9686	10.3294	12.0354	10.8844	8.5894	8.65182	-0.745588	0.555024	-2.23261	-0.241558	0.0668273	-3.446	-1.13513	-1.63916	-1.15097	0.0624181	1.19704e-21	5.0108e-10	0.000343048	5.70524e-19	8.94678e-09	0.0101057
CHR16_JGVV98_167_T01	VIT_16s0098g00220	JGVv98.167	Vv16s0098g00220	F6H7E3	Membrane located receptor	0	JGVv98.167	9.80897	11.717	9.77375	11.2014	9.9554	11.0783	9.87244	10.6105	-0.5156	-0.123137	-0.467735	-0.0352109	0.181647	-0.082959	1.90804	1.42765	1.12287	0.73809	0.00210581	6.03218e-18	0.000344444	0.00570886	3.85825e-16	0.0101367
CHR6_JGVV9_148_T01	VIT_06s0009g02080	JGVv9.148	Vv06s0009g02080	D7T1E1	Chloroplast envelope membrane protein	4	JGVv9.148.t01; JGVv56.48.t01; JGVv59.230.t01	12.4435	11.6534	12.0689	12.4374	12.2243	11.4606	10.6061	11.9477	0.783997	-0.976802	0.487177	-0.374662	0.155465	-1.6182	-0.790171	0.368488	-0.76378	1.3416	0.000429932	0.645954	0.000344897	0.00142975	0.757368	0.01014
CHR1_JGVV26_170_T01	VIT_01s0026g00850	JGVV26.170	Vv01s0026g00850	D7TNK9	Zinc finger protein 5	0	JGVV26.170	14.1144	11.8402	14.0453	11.6317	15.0565	13.8232	13.8521	12.5968	-0.20845	2.1915	-1.22646	-0.0690811	1.01124	-1.20441	-2.27421	-2.41357	-1.23332	-1.25536	8.27847e-13	2.56639e-19	0.000345254	2.52531e-11	2.14228e-17	0.0101404
CHR1_JGVV11_412_T01	VIT_01s0011g02360	JGVV11.412	Vv01s0011g02360	F6HF34	Unknown	0	JGVV11.412	7.62409	8.33834	8.01495	8.16002	8.53588	7.52794	8.22587	8.28343	-0.178321	-0.632078	0.755492	0.390856	0.520934	-0.310015	0.714247	0.145071	-1.00794	0.057565	0.556508	0.830435	0.000346214	0.607447	0.889784	0.0101477
CHR8_JGVV7_156_T01	VIT_08s0007g07390	JGVv7.156	Vv08s0007g07390	F6HLB5	Unknown protein	1	JGVv7.156.t01; JGVv149.29.t01	9.75117	10.5732	9.63871	9.2456	9.47409	8.78313	9.85372	9.88907	-1.32758	-0.462478	1.10594	-0.112458	-0.164621	0.379626	0.822011	-0.393109	-0.690966	0.0353476	8.11033e-07	0.782763	0.000346535	5.6497e-06	0.857071	0.0101477
CHR11_JGVV118_67_T01	VIT_11s0118g00770	JGVv118.67	Vv11s0118g00770	F6HCI7	Unknown protein	0	JGVv118.67	8.19877	10.1253	8.73478	10.5768	8.10556	9.61491	8.04531	8.67123	0.451465	-0.961908	-0.943676	0.536003	-0.629217	-0.0602529	1.92658	1.84204	1.50935	0.625922	5.33304e-09	3.4274e-16	0.000346027	6.53635e-08	1.62568e-14	0.0101477
CHR12_GSVIVT00022900001_T01	VIT_12s0034g01960	GSVIVT00022900001	Vv12s0034g01960	D7SZW7	No hit	0	GSVIVT00022900001	5.93271	5.9426	5.91287	5.8201	5.99072	5.79912	7.05675	6.43086	-0.122499	-0.0209789	0.631733	-0.0198381	0.0778465	1.06603	0.00989012	-0.0927712	-0.191597	-0.625898	1.56783e-16	3.07285e-05	0.000347195	1.27279e-14	0.000218802	0.010157
CHR8_JGVV7_498_T01	VIT_08s0007g03740	JGVv7.498	Vv08s0007g03740	F6HKI7	DEAD box RNA helicase (PRH75)	3	JGVv7.498.t01; JGVv22.36.t01; JGVv94.64.t01; JGVv0.328.t01; JGVv53.22.t01	11.5399	10.7906	10.6296	11.6204	11.3852	10.5431	11.9634	11.3801	0.829753	-1.07731	0.837069	-0.910271	0.755548	0.578192	-0.749291	0.990734	-0.842125	-0.583248	0.0124343	0.041244	0.000353057	0.0257921	0.0974461	0.0103183
CHR6_JGVV4_367_T01	VIT_06s0004g04510	JGVv4.367	Vv06s0004g04510	A5C0Z3	Heat shock protein 70	3	JGVv4.367.t01; JGVv7.837.t01; JGVv19.350.t01; JGVv254.2.t01; JGVv4.371.t01; PDVv5.557.t01; JGVv2.181.t01; JGVv25.198.t01; JGVv126.3.t01; JGVv19.375.t01	13.5688	12.6768	13.6982	13.6181	13.8164	13.686	13.5655	13.4833	0.941272	0.0679152	-0.202752	0.129375	0.118217	-0.250868	-0.891993	-0.080096	-0.130398	-0.0822822	7.91245e-07	0.000106158	0.000355297	5.53534e-06	0.000650278	0.0103735
CHR1_JGVV146_6_T01	VIT_01s0146g00070	JGVV146.6	Vv01s0146g00070	D7U5Y1	11-beta-hydroxysteroid dehydrogenase	0	JGVV146.6	12.8882	13.1653	12.6093	13.1405	11.8612	12.4052	11.3582	11.0312	-0.0247987	-0.735312	-1.37401	-0.278903	-0.74817	-0.502911	0.277055	0.53116	0.544018	-0.327079	3.6015e-21	0.00140841	0.000356119	1.38213e-18	0.0061169	0.0103872
CHR1_JGVV127_4_T01	VIT_01s0127g00870	JGVV127.4	Vv01s0127g00870	F6HHT6	Polygalacturonase JP630	1	JGVv127.4.t01; JGVv0.196.t01; JGVv127.6.t01	9.02044	10.2191	9.36628	10.9735	9.09991	10.9038	9.33449	9.7305	0.754357	-0.0696391	-1.17335	0.34584	-0.26637	0.234578	1.19869	1.60721	1.80394	0.396011	0.000512041	6.17062e-13	0.000358764	0.00166951	1.73329e-11	0.010454
CHR17_JGVV0_226_T01	VIT_17s0000g07840	JGVv0.226	Vv17s0000g07840	D7SHW6	Unknown protein	1	JGVv0.226.t01; JGVv26.182.t01	11.2794	11.5961	11.0827	11.7016	10.699	11.6769	10.5459	11.651	0.105498	-0.0246902	-0.0258548	-0.196704	-0.383716	-0.153137	0.316631	0.618833	0.977859	1.10514	0.00101002	3.08384e-15	0.000361843	0.00301597	1.22979e-13	0.0105334
CHR11_JGVV52_111_T01	VIT_11s0052g00630	JGVv52.111	Vv11s0052g00630	F6GXI1	Metallothionein	0	JGVv52.111	14.7136	14.6162	14.168	14.7628	13.4706	14.3808	11.5581	12.6505	0.146602	-0.381972	-1.73036	-0.545571	-0.697346	-1.91251	-0.0973628	0.594811	0.910185	1.09234	1.71472e-20	1.3507e-07	0.000362672	4.82573e-18	1.60423e-06	0.0105471
CHR1_JGVV11_295_T01	VIT_01s0011g03650	JGVV11.295	Vv01s0011g03650	F6HEW2	Map kinase substrate 1 MKS1	0	JGVV11.295	7.97883	10.2176	7.94281	8.62841	7.83653	8.35459	8.54473	9.60341	-1.58915	-0.273816	1.24882	-0.0360234	-0.106279	0.708201	2.23873	0.685603	0.518066	1.05869	5.52887e-06	4.43016e-10	0.000363737	3.09487e-05	7.97752e-09	0.0105677
CHR13_PDVV101_15_T01	VIT_13s0101g00200	PDVv101.15	Vv13s0101g00200	F6HPW9	NADH dehydrogenase (ubiquinone) Fe-S protein 3	0	PDVv101.15	9.61186	9.15823	9.30489	9.56522	8.17838	9.70449	7.85809	11.219	0.406995	0.139265	1.51449	-0.306961	-1.12652	-0.320293	-0.453627	0.260328	1.52611	3.36089	0.254755	1.03385e-05	0.000364213	0.314782	8.28594e-05	0.0105711
CHR5_JGVV102_59_T01	VIT_05s0102g00660	JGVv102.59	Vv05s0102g00660	F6HYT8	No hit	2	JGVv102.59.t01; JGVv102.54.t01; JGVv102.55.t01	11.123	8.16659	10.9047	8.77185	10.0878	8.28726	8.07809	7.72152	0.605264	-0.484593	-0.565744	-0.218311	-0.816978	-2.00967	-2.95645	-2.13288	-1.80049	-0.356567	5.52898e-08	1.43028e-11	0.000366772	5.19826e-07	3.30733e-10	0.0106349
CHR10_JGVV3_139_T01	VIT_10s0003g01520	JGVV3.139	Vv10s0003g01520	F6HMA9	Ribosomal protein L11 (RPL11D) 60S	2	JGVv3.139.t01; JGVv28.212.t01; JGVv14.212.t01; JGVv17.7.t01; JGVv53.15.t01	14.7083	14.9447	14.807	14.9633	14.749	14.7144	14.7486	14.5982	0.0185966	-0.248823	-0.116193	0.0987329	-0.0580502	-0.000360666	0.236373	0.156236	-0.0345365	-0.150368	0.000118582	0.136202	0.000370194	0.000462833	0.245908	0.0107236
CHR18_JGVV122_90_T01	VIT_18s0122g00360	JGVv122.90	Vv18s0122g00360	F6I6X2	DC1 domain-containing protein	2	JGVv122.90.t01; JGVv122.91.t01	10.8499	10.1477	11.0783	10.266	11.4898	11.5911	12.5674	12.9166	0.118331	1.32515	1.32543	0.228435	0.411514	1.07754	-0.702203	-0.812308	0.101329	0.349221	2.76795e-18	0.00755141	0.000374994	3.61657e-16	0.0247608	0.0108521
CHR2_PDVV25_369_T01	VIT_02s0025g04320	PDVv25.369	Vv02s0025g04320	F6HUH0	Thaumatin	0	PDVv25.369	9.13484	11.8594	8.81127	11.1178	8.41538	10.2539	9.74953	11.0468	-0.741544	-0.863939	0.792916	-0.323562	-0.395893	1.33415	2.72455	2.30656	1.83852	1.29729	9.23085e-09	1.8331e-21	0.000378146	1.06551e-07	2.12423e-19	0.0109222
[truncated: 28,527 more rows]
