# Supplementary material for: Transcriptomic analysis of the late stages of grapevine (Vitis vinifera cv. Cabernet Sauvignon) berry ripening reveals significant induction of ethylene signaling and flavor pathways in the skin
Source: BMC Plant Biol. 2014 Dec 19;14:370. doi: 10.1186/s12870-014-0370-8 (PMC4312598; doi:10.1186/s12870-014-0370-8)
Supplement: Additional file 3 — BinGO analysis of all significant transcripts changing with °Brix. [file 12870_2014_370_MOESM3_ESM.xlsx]

## Sheet: adjBrixCSLohrDataEnsemblAnnot.b
Additonal file 3 - BinGO analysis of all significant transcripts changing with °Brix.
File created with bingo (c) on Dec 20, 2013 at 3:08:06 PM
ontology: namespace
curator: bingo
Selected ontology file : bundle://168.0:1/data/GO_Biological_Process
Selected annotation file : /Users/grantrcramer/A Working Files/Data/Annotation/BinGOEnsembl122013.txt
Discarded evidence codes :
Overrepresentation
Selected statistical test : Hypergeometric test
Selected correction : Benjamini & Hochberg False Discovery Rate (FDR) correction
Selected significance level : 0.05
Testing option : Use whole annotation as reference set
The selected cluster :
VIT_19S0027G01520	VIT_18S0001G13490	VIT_08S0007G03940	VIT_08S0007G07970	VIT_18S0001G15710	VIT_03S0088G00570	VIT_01S0026G01440	VIT_18S0001G05960	VIT_07S0031G01540	VIT_06S0004G08070	VIT_08S0007G03930	VIT_02S0012G01640	VIT_13S0064G01850	VIT_18S0001G03820	VIT_02S0012G00590	VIT_14S0036G00430	VIT_15S0024G01360	VIT_08S0007G07980	VIT_08S0007G00580	VIT_05S0049G00120	VIT_06S0004G04620	VIT_01S0026G01430	VIT_12S0121G00040	VIT_11S0037G01080	VIT_08S0007G03920	VIT_13S0064G01840	VIT_14S0036G00420	VIT_18S0001G03810	VIT_18S0166G00210	VIT_13S0047G00570	VIT_08S0007G07990	VIT_04S0008G05510	VIT_16S0039G02320	VIT_18S0001G01820	VIT_06S0004G02510	VIT_00S0380G00030	VIT_18S0001G15730	VIT_08S0007G03960	VIT_10S0003G00470	VIT_11S0016G03500	VIT_07S0031G01560	VIT_10S0003G01990	VIT_12S0121G00030	VIT_01S0026G01470	VIT_13S0064G00300	VIT_02S0012G01660	VIT_13S0064G01830	VIT_18S0001G15740	VIT_13S0047G00580	VIT_09S0070G00720
VIT_14S0128G00660	VIT_04S0008G01250	VIT_05S0020G02790	VIT_16S0100G00930	VIT_16S0100G00950	VIT_19S0027G00470	VIT_18S0001G00750	VIT_05S0094G00800	VIT_11S0016G04610	VIT_07S0141G00540	VIT_06S0004G03980	VIT_12S0035G01330	VIT_05S0062G00960	VIT_04S0008G02790	VIT_04S0008G01260	VIT_18S0089G00030	VIT_09S0018G00870	VIT_08S0040G02640	VIT_06S0004G01290	VIT_16S0100G00960	VIT_19S0027G00460	VIT_16S0039G01260	VIT_14S0128G00690	VIT_12S0035G01340	VIT_02S0025G04380	VIT_18S0001G00760	VIT_18S0001G14610	VIT_05S0051G00580	VIT_18S0089G00040	VIT_14S0128G00680	VIT_14S0083G00410	VIT_08S0007G02930	VIT_05S0020G02770	VIT_07S0031G02600	VIT_13S0019G00690	VIT_00S2733G00010	VIT_11S0118G00760	VIT_11S0016G00600	VIT_19S0027G00450	VIT_16S0039G01270	VIT_12S0035G01350	VIT_11S0016G04630	VIT_07S0141G00560	VIT_02S0025G04390	VIT_05S0051G00590	VIT_18S0001G00770	VIT_04S0008G01280	VIT_14S0083G00400	VIT_08S0007G02940	VIT_08S0040G02620
VIT_18S0166G00300	VIT_18S0001G03960	VIT_02S0012G01540	VIT_10S0116G00480	VIT_00S0216G00030	VIT_05S0020G00640	VIT_01S0026G01590	VIT_01S0146G00290	VIT_06S0004G02620	VIT_05S0049G00260	VIT_10S0003G00580	VIT_12S0055G00490	VIT_15S0045G00330	VIT_00S0169G00080	VIT_11S0016G05530	VIT_19S0027G01630	VIT_04S0008G05620	VIT_18S0166G00310	VIT_02S0012G01550	VIT_08S0007G03820	VIT_11S0016G05540	VIT_10S0003G00570	VIT_01S0026G01580	VIT_00S0216G00020	VIT_08S0007G07850	VIT_11S0016G05500	VIT_06S0004G04750	VIT_03S0088G00450	VIT_06S0004G02610	VIT_15S0024G01490	VIT_03S0110G00350	VIT_19S0027G01640	VIT_13S0064G01730	VIT_00S0252G00060	VIT_18S0001G03940	VIT_13S0064G00200	VIT_18S0166G00320	VIT_08S0040G00500	VIT_07S0031G00490	VIT_01S0026G01570	VIT_07S0031G01660	VIT_18S0001G15600	VIT_11S0016G05510	VIT_15S0045G00310	VIT_01S0026G01550	VIT_06S0004G04740	VIT_00S0367G00010	VIT_04S0008G05600	VIT_18S0001G13380	VIT_19S0027G01650
VIT_08S0007G04970	VIT_11S0016G04510	VIT_00S0532G00030	VIT_02S0025G04270	VIT_12S0035G01470	VIT_19S0027G00570	VIT_05S0062G00860	VIT_08S0007G01810	VIT_08S0040G02740	VIT_04S0008G01160	VIT_07S0031G02730	VIT_08S0007G02820	VIT_18S0089G00170	VIT_14S0128G00790	VIT_04S0008G01120	VIT_11S0016G04500	VIT_00S0532G00060	VIT_04S0008G02650	VIT_02S0025G04280	VIT_05S0051G00440	VIT_16S0039G01360	VIT_06S0004G00020	VIT_07S0141G00650	VIT_00S0360G00010	VIT_00S0762G00010	VIT_14S0030G01300	VIT_13S0084G00750	VIT_14S0128G00780	VIT_05S0062G00830	VIT_18S0089G00140	VIT_09S0018G00980	VIT_04S0008G01130	VIT_02S0025G04290	VIT_18S0001G00870	VIT_00S0532G00050	VIT_12S0035G01450	VIT_06S0004G00030	VIT_16S0039G01370	VIT_05S0051G00450	VIT_07S0141G00660	VIT_06S0004G01160	VIT_00S2505G00010	VIT_08S0040G02760	VIT_14S0128G00770	VIT_10S0003G02700	VIT_11S0016G02280	VIT_08S0007G02800	VIT_05S0062G00840	VIT_04S0008G01140	VIT_05S0020G01710
VIT_08S0007G00310	VIT_02S0241G00170	VIT_13S0047G00790	VIT_04S0008G05770	VIT_07S0031G01330	VIT_05S0020G00730	VIT_14S0108G00940	VIT_12S0121G00240	VIT_11S0016G04390	VIT_11S0016G03780	VIT_10S0003G01720	VIT_13S0064G00590	VIT_00S0227G00100	VIT_05S0049G00310	VIT_11S0037G01280	VIT_00S0480G00030	VIT_03S0088G00300	VIT_11S0016G03770	VIT_00S0144G00270	VIT_11S0016G00450	VIT_15S0045G00630	VIT_16S0039G00390	VIT_06S0004G01510	VIT_18S0001G13220	VIT_02S0241G00160	VIT_11S0052G00980	VIT_08S0040G01770	VIT_12S0121G00230	VIT_05S0020G00720	VIT_07S0031G01360	VIT_13S0064G00580	VIT_10S0003G01710	VIT_11S0016G03790	VIT_10S0116G01850	VIT_06S0004G04850	VIT_06S0004G01540	VIT_01S0026G01660	VIT_15S0024G01590	VIT_01S0026G02710	VIT_05S0049G00330	VIT_13S0047G00770	VIT_14S0036G00660	VIT_02S0241G00190	VIT_00S0771G00010	VIT_18S0001G13230	VIT_08S0007G00330	VIT_14S0036G00640	VIT_14S0128G00920	VIT_13S0064G00570	VIT_14S0006G02800
VIT_05S0049G01430	VIT_02S0241G00140	VIT_18S0001G00910	VIT_14S0030G01000	VIT_08S0040G00210	VIT_08S0007G01940	VIT_04S0008G06780	VIT_05S0020G02990	VIT_11S0016G02130	VIT_10S0116G00870	VIT_10S0003G03980	VIT_10S0003G02850	VIT_11S0103G00300	VIT_11S0016G02120	VIT_16S0039G01040	VIT_12S0035G01120	VIT_19S0027G00280	VIT_13S0019G00440	VIT_07S0141G00730	VIT_18S0001G14870	VIT_08S0040G02440	VIT_05S0062G00760	VIT_13S0067G03040	VIT_11S0103G00310	VIT_10S0003G02860	VIT_12S0055G00630	VIT_12S0035G01130	VIT_04S0008G02500	VIT_18S0001G00950	VIT_00S0274G00080	VIT_02S0025G03000	VIT_13S0067G03030	VIT_05S0020G02970	VIT_07S0031G02800	VIT_08S0040G02430	VIT_10S0003G03960	VIT_11S0016G02150	VIT_00S0274G00090	VIT_00S0374G00010	VIT_16S0039G01060	VIT_04S0008G02510	VIT_12S0035G01140	VIT_18S0001G00960	VIT_02S0025G04580	VIT_10S0116G00840	VIT_00S0214G00090	VIT_08S0040G02420	VIT_10S0003G03970	VIT_11S0016G02140	VIT_08S0007G04800
VIT_02S0241G00070	VIT_14S0030G02180	VIT_16S0039G02640	VIT_06S0004G04970	VIT_11S0016G00360	VIT_11S0016G03660	VIT_15S0045G00540	VIT_06S0004G02830	VIT_07S0031G01470	VIT_05S0020G00830	VIT_11S0016G04290	VIT_13S0073G00630	VIT_14S0030G00030	VIT_10S0003G01820	VIT_10S0116G01740	VIT_14S0083G00050	VIT_19S0027G01820	VIT_14S0030G02170	VIT_02S0012G01750	VIT_02S0025G05110	VIT_02S0241G00060	VIT_08S0007G00440	VIT_18S0001G13120	VIT_05S0051G00700	VIT_01S0026G01770	VIT_11S0016G00350	VIT_06S0004G01410	VIT_02S0109G00130	VIT_08S0007G02580	VIT_06S0004G04960	VIT_05S0049G00460	VIT_13S0064G00480	VIT_11S0016G04260	VIT_06S0004G02800	VIT_07S0031G01460	VIT_14S0083G00020	VIT_02S0012G00270	VIT_08S0040G00300	VIT_14S0036G00750	VIT_08S0007G00430	VIT_06S0004G04950	VIT_02S0025G05140	VIT_11S0016G03640	VIT_08S0007G02570	VIT_15S0045G00520	VIT_06S0004G01400	VIT_02S0012G00280	VIT_10S0003G01840	VIT_05S0020G00850	VIT_10S0116G01760
VIT_00S0691G00010	VIT_11S0103G00420	VIT_10S0003G02970	VIT_14S0030G01100	VIT_00S0189G00030	VIT_17S0053G00640	VIT_13S0067G03170	VIT_07S0031G02900	VIT_18S0001G15360	VIT_00S0475G00040	VIT_13S0019G00560	VIT_11S0118G00810	VIT_11S0016G02000	VIT_12S0035G01240	VIT_16S0022G02060	VIT_00S0691G00020	VIT_05S0020G01510	VIT_10S0003G00720	VIT_00S0189G00020	VIT_05S0062G00640	VIT_13S0067G03160	VIT_18S0001G14740	VIT_11S0118G00820	VIT_02S0025G04490	VIT_16S0039G01170	VIT_16S0022G02070	VIT_19S0027G00390	VIT_08S0040G02510	VIT_00S0332G00070	VIT_13S0067G03190	VIT_00S0189G00010	VIT_15S0021G00850	VIT_11S0016G02070	VIT_05S0062G00610	VIT_12S0035G01220	VIT_16S0022G02040	VIT_11S0037G01410	VIT_11S0103G00490	VIT_18S0001G14730	VIT_05S0094G00910	VIT_19S0027G00340	VIT_08S0040G02500	VIT_13S0067G03180	VIT_00S0332G00080	VIT_07S0031G02970	VIT_04S0008G02450	VIT_12S0035G01230	VIT_08S0032G00470	VIT_11S0037G01400	VIT_05S0094G00900
VIT_16S0039G01670	VIT_11S0016G00200	VIT_07S0031G01160	VIT_08S0007G02430	VIT_03S0088G00950	VIT_12S0034G02180	VIT_13S0019G00170	VIT_09S0002G01710	VIT_09S0070G00380	VIT_18S0001G07810	VIT_03S0088G00930	VIT_10S0003G01570	VIT_10S0071G00890	VIT_16S0039G01680	VIT_00S0153G00040	VIT_01S0026G02520	VIT_14S0081G00620	VIT_08S0007G03570	VIT_06S0004G02080	VIT_00S0686G00030	VIT_11S0052G01810	VIT_08S0040G00030	VIT_18S0001G13060	VIT_08S0040G00020	VIT_18S0001G07820	VIT_13S0047G00940	VIT_09S0002G01700	VIT_18S0001G04910	VIT_05S0077G01180	VIT_13S0019G00160	VIT_03S0088G00920	VIT_05S0049G01200	VIT_07S0031G01180	VIT_10S0003G01580	VIT_00S0153G00030	VIT_01S0026G02530	VIT_18S0001G14100	VIT_14S0081G00630	VIT_08S0007G03580	VIT_11S0052G01800	VIT_06S0004G02090	VIT_18S0001G13050	VIT_04S0008G04380	VIT_09S0002G01730	VIT_05S0077G01150	VIT_18S0001G13080	VIT_18S0001G07830	VIT_08S0040G00010	VIT_18S0117G00220	VIT_00S2197G00010
VIT_16S0022G01290	VIT_18S0072G00750	VIT_07S0031G00990	VIT_14S0036G00930	VIT_14S0030G01610	VIT_00S0283G00030	VIT_01S0127G00240	VIT_01S0026G01030	VIT_04S0008G02370	VIT_05S0077G02210	VIT_13S0084G00460	VIT_02S0033G00480	VIT_16S0022G02370	VIT_08S0105G00430	VIT_12S0035G00260	VIT_07S0141G00920	VIT_08S0040G01130	VIT_07S0031G00980	VIT_00S0283G00020	VIT_04S0008G05030	VIT_14S0030G01600	VIT_18S0072G00760	VIT_05S0077G02200	VIT_01S0026G01020	VIT_11S0016G03040	VIT_12S0035G01780	VIT_07S0005G06190	VIT_08S0040G01140	VIT_08S0105G00490	VIT_06S0004G02050	VIT_15S0024G00240	VIT_03S0017G00730	VIT_04S0008G02300	VIT_00S2271G00010	VIT_07S0031G00930	VIT_11S0016G03050	VIT_00S2776G00010	VIT_09S0054G00890	VIT_13S0320G00030	VIT_04S0008G06590	VIT_04S0008G04450	VIT_05S0020G00090	VIT_05S0077G01090	VIT_13S0019G00240	VIT_08S0040G00070	VIT_16S0022G01250	VIT_14S0081G00700	VIT_08S0105G00480	VIT_07S0031G00920	VIT_14S0030G01660
VIT_18S0001G07730	VIT_19S0027G00910	VIT_18S0072G00980	VIT_01S0127G00470	VIT_12S0034G02020	VIT_10S0003G00110	VIT_09S0002G01870	VIT_02S0236G00120	VIT_10S0003G01640	VIT_07S0031G02390	VIT_02S0236G00140	VIT_15S0024G01010	VIT_08S0007G02370	VIT_18S0001G07740	VIT_18S0072G00970	VIT_09S0002G01860	VIT_14S0108G00850	VIT_01S0127G00460	VIT_11S0052G00840	VIT_13S0064G00680	VIT_10S0003G00120	VIT_10S0003G01650	VIT_00S0262G00130	VIT_01S0010G02900	VIT_12S0034G02010	VIT_18S0001G07790	VIT_16S0039G02870	VIT_10S0003G00140	VIT_12S0059G02000	VIT_00S0269G00140	VIT_14S0108G00800	VIT_18S0072G00920	VIT_04S0008G00060	VIT_07S0031G01230	VIT_10S0003G00130	VIT_12S0035G01810	VIT_13S0064G00690	VIT_11S0052G00870	VIT_01S0127G00410	VIT_05S0077G02040	VIT_18S0001G14090	VIT_08S0007G02350	VIT_11S0016G00120	VIT_16S0039G02880	VIT_08S0007G03400	VIT_00S0269G00130	VIT_07S0031G01240	VIT_18S0117G00170	VIT_12S0035G01820	VIT_07S0005G06360
VIT_11S0016G04960	VIT_01S0010G02880	VIT_10S0116G00970	VIT_14S0006G01080	VIT_02S0012G00980	VIT_13S0067G03390	VIT_04S0008G06680	VIT_09S0054G00700	VIT_05S0020G00150	VIT_04S0008G04540	VIT_04S0008G04520	VIT_15S0045G01370	VIT_02S0012G00940	VIT_16S0022G01100	VIT_00S1003G00010	VIT_06S0004G02130	VIT_05S0051G00010	VIT_06S0004G03660	VIT_14S0006G01050	VIT_06S0080G01090	VIT_05S0020G00180	VIT_04S0008G06670	VIT_00S0425G00010	VIT_11S0016G04940	VIT_06S0004G03650	VIT_06S0004G02120	VIT_18S0001G04980	VIT_10S0116G00990	VIT_00S1328G00020	VIT_04S0008G06660	VIT_00S2526G00010	VIT_05S0020G00170	VIT_09S0054G00720	VIT_16S0039G01440	VIT_01S0011G05050	VIT_08S0032G00900	VIT_18S0001G14350	VIT_00S0131G00250	VIT_09S0002G01950	VIT_04S0008G04120	VIT_00S0271G00040	VIT_05S0020G00330	VIT_14S0108G00540	VIT_10S0003G01320	VIT_11S0016G04790	VIT_01S0011G05060	VIT_02S0012G00790	VIT_14S0108G00530	VIT_02S0025G04180	VIT_16S0039G01460
VIT_04S0008G05280	VIT_11S0016G03270	VIT_06S0004G01010	VIT_12S0035G01540	VIT_12S0035G00490	VIT_08S0040G01380	VIT_05S0051G00300	VIT_08S0040G02830	VIT_14S0006G02400	VIT_04S0008G05270	VIT_08S0007G00830	VIT_14S0083G00690	VIT_06S0009G03010	VIT_18S0001G03590	VIT_04S0008G02120	VIT_01S0244G00130	VIT_13S0067G03430	VIT_02S0033G00230	VIT_00S0181G00040	VIT_00S1364G00020	VIT_13S0084G00690	VIT_01S0010G02910	VIT_00S0394G00030	VIT_18S0001G00590	VIT_15S0045G01290	VIT_16S0013G00810	VIT_01S0010G02990	VIT_11S0016G03200	VIT_06S0004G03340	VIT_01S0026G01290	VIT_13S0139G00010	VIT_11S0103G00750	VIT_04S0008G05220	VIT_05S0077G02030	VIT_13S0067G03480	VIT_00S0394G00040	VIT_15S0045G00150	VIT_18S0072G00580	VIT_08S0007G00860	VIT_18S0001G00580	VIT_06S0004G02200	VIT_01S0010G02980	VIT_16S0013G01930	VIT_11S0016G03210	VIT_06S0004G03330	VIT_01S0026G01280	VIT_13S0139G00020	VIT_04S0008G05210	VIT_14S0006G02420	VIT_13S0067G03490
VIT_13S0064G00880	VIT_16S0039G01540	VIT_08S0007G03670	VIT_08S0105G00180	VIT_10S0003G05740	VIT_19S0027G00740	VIT_05S0020G00470	VIT_04S0008G06520	VIT_13S0019G00070	VIT_02S0012G00660	VIT_05S0077G01230	VIT_11S0052G00670	VIT_00S1512G00010	VIT_01S0127G00610	VIT_07S0031G02560	VIT_00S0632G00010	VIT_10S0003G01480	VIT_00S1679G00010	VIT_18S0001G14200	VIT_04S0008G06530	VIT_11S0052G00660	VIT_05S0020G00480	VIT_05S0077G01240	VIT_02S0012G00650	VIT_07S0005G05030	VIT_07S0031G02570	VIT_01S0127G00600	VIT_18S0001G07920	VIT_18S0001G04850	VIT_15S0024G00070	VIT_03S0088G00620	VIT_10S0003G01490	VIT_19S0027G00760	VIT_02S0012G00630	VIT_05S0077G01250	VIT_05S0020G00490	VIT_08S0040G01400	VIT_10S0003G05770	VIT_04S0008G04280	VIT_07S0031G02540	VIT_07S0005G05040	VIT_03S0088G00610	VIT_15S0024G00080	VIT_04S0008G06500	VIT_02S0012G00620	VIT_14S0108G00690	VIT_01S0127G00620	VIT_05S0077G01260	VIT_13S0064G00840	VIT_04S0008G04290
VIT_08S0105G00150	VIT_18S0001G04760	VIT_05S0020G01960	VIT_09S0054G00940	VIT_05S0020G00390	VIT_02S0033G00190	VIT_10S0003G05820	VIT_15S0045G00090	VIT_06S0004G02380	VIT_02S0012G00730	VIT_06S0004G03430	VIT_19S0138G00090	VIT_18S0001G00600	VIT_11S0016G04720	VIT_10S0071G00950	VIT_10S0003G01390	VIT_09S0054G00970	VIT_06S0004G02370	VIT_02S0025G04010	VIT_00S0188G00170	VIT_10S0071G00940	VIT_15S0045G01130	VIT_09S0054G00960	VIT_14S0030G01580	VIT_04S0008G06420	VIT_05S0020G01980	VIT_06S0004G02360	VIT_15S0045G00070	VIT_14S0006G02590	VIT_10S0071G00930	VIT_06S0004G03410	VIT_11S0016G04700	VIT_15S0045G01120	VIT_04S0008G04350	VIT_14S0030G01530	VIT_06S0080G01270	VIT_05S0020G01930	VIT_14S0083G00520	VIT_11S0016G03190	VIT_12S0035G00580	VIT_06S0004G03400	VIT_18S0001G00650	VIT_02S0025G04030	VIT_00S0258G00090	VIT_13S0084G00530	VIT_04S0008G06480	VIT_14S0030G01520	VIT_00S0333G00020	VIT_05S0077G01190	VIT_01S0026G02470
VIT_19S0014G01730	VIT_09S0002G03500	VIT_04S0008G03380	VIT_16S0050G02650	VIT_04S0023G00760	VIT_16S0013G01770	VIT_05S0049G00960	VIT_14S0219G00040	VIT_01S0011G03060	VIT_06S0009G03230	VIT_01S0026G00070	VIT_16S0050G02680	VIT_04S0008G03350	VIT_05S0049G00950	VIT_16S0098G00990	VIT_04S0023G00790	VIT_07S0104G00510	VIT_09S0002G09190	VIT_01S0011G03030	VIT_14S0219G00030	VIT_03S0017G01830	VIT_08S0056G00800	VIT_06S0009G03240	VIT_16S0050G02670	VIT_19S0014G01710	VIT_01S0026G00080	VIT_05S0062G00120	VIT_05S0049G00940	VIT_11S0052G01490	VIT_11S0065G00790	VIT_18S0001G04470	VIT_16S0013G01750	VIT_04S0023G00780	VIT_11S0037G00890	VIT_03S0038G03130	VIT_19S0090G01120	VIT_15S0024G00680	VIT_15S0045G01090	VIT_03S0017G01880	VIT_01S0011G05280	VIT_03S0097G00670	VIT_13S0067G01840	VIT_06S0061G01420	VIT_07S0104G00450	VIT_03S0063G00370	VIT_13S0067G03620	VIT_09S0002G03540	VIT_13S0067G01850	VIT_05S0094G01590	VIT_08S0056G00700
VIT_13S0019G01390	VIT_07S0005G02470	VIT_06S0061G00330	VIT_08S0007G08600	VIT_00S0233G00160	VIT_01S0011G04190	VIT_03S0017G00310	VIT_05S0094G01550	VIT_05S0062G01270	VIT_01S0010G02370	VIT_19S0015G01450	VIT_00S0250G00080	VIT_10S0003G05430	VIT_05S0062G01260	VIT_11S0052G00350	VIT_18S0122G00550	VIT_07S0005G02480	VIT_13S0067G01880	VIT_13S0067G00750	VIT_01S0011G04180	VIT_03S0097G00620	VIT_00S0233G00150	VIT_01S0010G02360	VIT_19S0090G00080	VIT_08S0007G07160	VIT_05S0094G01560	VIT_04S0210G00140	VIT_11S0052G00360	VIT_17S0000G09470	VIT_13S0067G00780	VIT_10S0116G01230	VIT_18S0122G00560	VIT_05S0077G00450	VIT_06S0061G00310	VIT_00S1562G00010	VIT_05S0094G01570	VIT_00S0233G00140	VIT_08S0007G07130	VIT_01S0011G04170	VIT_04S0210G00130	VIT_00S0250G00060	VIT_09S0002G02840	VIT_05S0102G00290	VIT_05S0094G00050	VIT_10S0003G05450	VIT_07S0104G01530	VIT_18S0122G00570	VIT_18S0001G05110	VIT_06S0061G00300	VIT_02S0033G00800
VIT_00S0181G00170	VIT_07S0104G00410	VIT_18S0001G03000	VIT_16S0013G01650	VIT_11S0065G00650	VIT_17S0000G10190	VIT_13S0067G03780	VIT_00S0499G00030	VIT_05S0062G00020	VIT_09S0002G03620	VIT_00S0499G00020	VIT_04S0008G04940	VIT_19S0090G01020	VIT_07S0104G00400	VIT_03S0038G03980	VIT_08S0058G01070	VIT_01S0011G05140	VIT_19S0015G01550	VIT_08S0040G03010	VIT_08S0007G08580	VIT_19S0015G00020	VIT_16S0050G02750	VIT_00S0567G00010	VIT_05S0094G01490	VIT_09S0002G03640	VIT_13S0067G01990	VIT_06S0004G00940	VIT_05S0077G01420	VIT_13S0067G03760	VIT_03S0038G03970	VIT_19S0015G00030	VIT_03S0097G00560	VIT_03S0017G01990	VIT_14S0081G00380	VIT_07S0005G02500	VIT_18S0122G00410	VIT_16S0050G02760	VIT_03S0038G03960	VIT_13S0067G01980	VIT_11S0052G01580	VIT_16S0013G01540	VIT_05S0029G00420	VIT_06S0004G00970	VIT_04S0069G01100	VIT_19S0015G02140	VIT_06S0061G01300	VIT_00S0398G00020	VIT_05S0094G01470	VIT_09S0002G09040	VIT_04S0008G04900
VIT_03S0017G00420	VIT_08S0040G03060	VIT_05S0077G00310	VIT_04S0210G00040	VIT_09S0002G02970	VIT_07S0005G02590	VIT_07S0104G01420	VIT_14S0068G02070	VIT_17S0000G09330	VIT_11S0052G00460	VIT_10S0042G00240	VIT_03S0097G00510	VIT_05S0094G01430	VIT_01S0010G02490	VIT_07S0197G00120	VIT_00S0265G00090	VIT_08S0040G03030	VIT_19S0015G01570	VIT_10S0071G00320	VIT_09S0002G02980	VIT_13S0019G01280	VIT_18S0001G05250	VIT_06S0009G02080	VIT_13S0067G00870	VIT_07S0104G01430	VIT_05S0077G00300	VIT_14S0068G02060	VIT_05S0102G00190	VIT_18S0001G06700	VIT_10S0003G05550	VIT_00S2416G00010	VIT_18S0122G00430	VIT_04S0210G00030	VIT_17S0000G09320	VIT_01S0011G04060	VIT_01S0011G05190	VIT_08S0040G03040	VIT_01S0010G02480	VIT_00S0233G00030	VIT_07S0197G00130	VIT_04S0044G01060	VIT_19S0015G01580	VIT_10S0071G00310	VIT_04S0079G00780	VIT_05S0102G00590	VIT_19S0014G01580	VIT_12S0028G02110	VIT_11S0065G00930	VIT_12S0035G00890	VIT_13S0019G01670
VIT_13S0084G00240	VIT_05S0102G00540	VIT_05S0077G01700	VIT_17S0000G09290	VIT_05S0094G01390	VIT_03S0017G01690	VIT_05S0077G00270	VIT_04S0023G00090	VIT_07S0005G01100	VIT_10S0003G05280	VIT_12S0035G01940	VIT_06S0004G00800	VIT_07S0104G00250	VIT_14S0068G02110	VIT_16S0039G01860	VIT_03S0038G03830	VIT_13S0067G03810	VIT_08S0007G01060	VIT_04S0069G01020	VIT_08S0007G07310	VIT_05S0029G00580	VIT_08S0007G08440	VIT_16S0148G00030	VIT_11S0052G01640	VIT_17S0000G09280	VIT_17S0000G08150	VIT_04S0023G00080	VIT_05S0077G01790	VIT_05S0077G00260	VIT_13S0019G02690	VIT_16S0039G01850	VIT_03S0038G03820	VIT_12S0035G01930	VIT_02S0033G00630	VIT_19S0015G00170	VIT_13S0067G03820	VIT_02S0236G00070	VIT_13S0019G02680	VIT_00S0187G00110	VIT_00S0757G00010	VIT_04S0069G01010	VIT_01S0011G03210	VIT_14S0081G00480	VIT_08S0058G01160	VIT_01S0011G05470	VIT_07S0005G02650	VIT_05S0077G00290	VIT_07S0005G01120	VIT_02S0033G00660	VIT_18S0001G06410
VIT_14S0128G00020	VIT_18S0122G00370	VIT_16S0013G00370	VIT_10S0042G00590	VIT_00S2508G00010	VIT_05S0077G00240	VIT_09S0070G00100	VIT_05S0020G02030	VIT_04S0023G00060	VIT_11S0052G01620	VIT_14S0128G00100	VIT_01S0010G03700	VIT_12S0035G00980	VIT_17S0000G10380	VIT_05S0102G00450	VIT_00S0415G00060	VIT_00S0322G00030	VIT_11S0037G00700	VIT_19S0015G02410	VIT_00S0317G00090	VIT_04S0044G01240	VIT_04S0008G04750	VIT_13S0175G00120	VIT_18S0001G03290	VIT_04S0023G00820	VIT_01S0010G03710	VIT_19S0027G01050	VIT_13S0019G01570	VIT_19S0090G00100	VIT_14S0083G00940	VIT_18S0122G00160	VIT_00S0322G00020	VIT_17S0000G10370	VIT_01S0026G02020	VIT_14S0036G01400	VIT_04S0008G03630	VIT_01S0113G00030	VIT_01S0010G02670	VIT_00S0415G00080	VIT_04S0044G01230	VIT_01S0010G03720	VIT_14S0128G00120	VIT_03S0091G01080	VIT_09S0002G04920	VIT_03S0017G00600	VIT_04S0008G03640	VIT_13S0175G00140	VIT_19S0027G01030	VIT_19S0090G00120	VIT_11S0037G00720
VIT_08S0040G03220	VIT_08S0007G01150	VIT_00S0556G00010	VIT_08S0007G08310	VIT_14S0081G00580	VIT_08S0058G01260	VIT_00S0187G00250	VIT_06S0061G01550	VIT_01S0011G05330	VIT_08S0056G01590	VIT_13S0084G00180	VIT_02S0033G00520	VIT_03S0038G03710	VIT_07S0005G01220	VIT_07S0005G02750	VIT_08S0007G08320	VIT_01S0011G05360	VIT_08S0058G01290	VIT_05S0020G02180	VIT_02S0033G00510	VIT_07S0104G00140	VIT_10S0003G05390	VIT_18S0001G06540	VIT_09S0002G01690	VIT_14S0068G02220	VIT_16S0039G01970	VIT_13S0084G00170	VIT_07S0191G00030	VIT_16S0013G01360	VIT_11S0052G01760	VIT_05S0077G01670	VIT_08S0007G08330	VIT_10S0042G00400	VIT_05S0020G02170	VIT_08S0058G01280	VIT_02S0033G00500	VIT_06S0061G01570	VIT_05S0029G00690	VIT_08S0007G07200	VIT_08S0007G01170	VIT_07S0191G00080	VIT_17S0000G08020	VIT_10S0003G05380	VIT_01S0127G00220	VIT_03S0038G03730	VIT_09S0002G03880	VIT_05S0077G01660	VIT_05S0029G00680	VIT_06S0061G01520	VIT_19S0015G01310
VIT_10S0116G01700	VIT_01S0011G05670	VIT_18S0122G00900	VIT_17S0000G04910	VIT_18S0001G15220	VIT_06S0004G01690	VIT_11S0037G00400	VIT_03S0038G03590	VIT_14S0060G00630	VIT_05S0077G01940	VIT_00S0557G00010	VIT_12S0028G03620	VIT_03S0063G00750	VIT_06S0009G03680	VIT_06S0009G02550	VIT_18S0041G00830	VIT_19S0027G01120	VIT_17S0000G03410	VIT_13S0047G00070	VIT_14S0060G00640	VIT_06S0009G02540	VIT_05S0077G00800	VIT_01S0011G05660	VIT_05S0094G00400	VIT_03S0038G03580	VIT_19S0015G02560	VIT_06S0004G01680	VIT_11S0052G01060	VIT_12S0028G03630	VIT_09S0002G03930	VIT_10S0116G01720	VIT_16S0050G02240	VIT_06S0009G03670	VIT_08S0040G03300	VIT_07S0031G01930	VIT_00S0790G00020	VIT_04S0008G03790	VIT_05S0094G00410	VIT_19S0027G01130	VIT_14S0060G00650	VIT_06S0009G02530	VIT_17S0000G03400	VIT_13S0019G01810	VIT_01S0011G05650	VIT_16S0039G00590	VIT_19S0027G00080	VIT_14S0060G01700	VIT_13S0047G00080	VIT_02S0025G05050	VIT_03S0038G03570
VIT_09S0002G02400	VIT_13S0047G01130	VIT_08S0007G07580	VIT_08S0058G01340	VIT_14S0128G00270	VIT_08S0007G00180	VIT_19S0014G02800	VIT_00S0286G00010	VIT_17S0000G09030	VIT_08S0056G00320	VIT_07S0191G00120	VIT_12S0178G00010	VIT_05S0020G02280	VIT_15S0024G01770	VIT_08S0007G07570	VIT_08S0058G01350	VIT_14S0128G00260	VIT_06S0004G00670	VIT_00S0441G00020	VIT_00S0323G00010	VIT_07S0129G00680	VIT_05S0020G04200	VIT_05S0020G02210	VIT_10S0003G00890	VIT_08S0056G00330	VIT_03S0038G04710	VIT_19S0085G01160	VIT_08S0058G01320	VIT_14S0060G01680	VIT_13S0047G01150	VIT_01S0026G00400	VIT_07S0031G00180	VIT_07S0104G00090	VIT_05S0020G02220	VIT_10S0116G01690	VIT_19S0085G01170	VIT_08S0007G00170	VIT_08S0058G01330	VIT_14S0060G01670	VIT_13S0047G01140	VIT_00S0323G00030	VIT_08S0040G03390	VIT_07S0031G00190	VIT_01S0026G00410	VIT_07S0104G00080	VIT_15S0024G01710	VIT_07S0031G00160	VIT_05S0020G04220	VIT_07S0005G02020	VIT_11S0016G05280
VIT_19S0027G01220	VIT_19S0015G02660	VIT_05S0062G00450	VIT_08S0040G03400	VIT_19S0085G00190	VIT_19S0027G00180	VIT_11S0037G00520	VIT_05S0049G00660	VIT_18S0001G04160	VIT_17S0000G03500	VIT_12S0142G00580	VIT_05S0029G00990	VIT_09S0002G01020	VIT_03S0063G00670	VIT_03S0038G03410	VIT_02S0033G01150	VIT_07S0104G01080	VIT_00S0392G00010	VIT_00S0341G00030	VIT_05S0062G00480	VIT_00S0616G00020	VIT_16S0050G02310	VIT_11S0052G01130	VIT_13S0019G01720	VIT_08S0058G00420	VIT_01S0011G05500	VIT_18S0001G04100	VIT_19S0140G00060	VIT_05S0077G01850	VIT_07S0005G01090	VIT_03S0038G03400	VIT_03S0063G00680	VIT_16S0050G02320	VIT_00S2569G00010	VIT_05S0062G00470	VIT_00S0341G00020	VIT_11S0037G00540	VIT_19S0090G01470	VIT_12S0028G03560	VIT_09S0002G01040	VIT_05S0077G01840	VIT_00S0215G00110	VIT_18S0001G04130	VIT_07S0005G01060	VIT_11S0052G01110	VIT_18S0001G05700	VIT_02S0033G01130	VIT_00S0341G00050	VIT_13S0019G01700	VIT_00S0337G00010
VIT_00S0204G00130	VIT_11S0016G05130	VIT_10S0003G00980	VIT_09S0002G02530	VIT_13S0019G03920	VIT_01S0010G02050	VIT_07S0191G00220	VIT_08S0040G02340	VIT_07S0005G02140	VIT_08S0056G00230	VIT_11S0052G00010	VIT_07S0129G00580	VIT_05S0020G02350	VIT_16S0013G01180	VIT_07S0191G00210	VIT_08S0007G01310	VIT_14S0036G00110	VIT_18S0089G01190	VIT_13S0047G01050	VIT_11S0016G00970	VIT_00S0204G00170	VIT_13S0019G03990	VIT_08S0056G00240	VIT_07S0129G00570	VIT_07S0005G02130	VIT_08S0007G07490	VIT_19S0015G01110	VIT_13S0047G01040	VIT_05S0020G05060	VIT_11S0016G00980	VIT_00S0204G00160	VIT_11S0103G00160	VIT_13S0019G03980	VIT_05S0094G00390	VIT_11S0016G05180	VIT_07S0005G02120	VIT_08S0056G00210	VIT_05S0020G02330	VIT_07S0129G00560	VIT_09S0002G02500	VIT_19S0014G02910	VIT_05S0020G04320	VIT_08S0040G02390	VIT_05S0020G05050	VIT_08S0007G08970	VIT_19S0014G02900	VIT_04S0008G03800	VIT_08S0007G01330	VIT_06S0004G00520	VIT_13S0019G03970
VIT_17S0000G10030	VIT_00S0335G00080	VIT_05S0102G01210	VIT_05S0051G01080	VIT_11S0052G01270	VIT_02S0033G01210	VIT_05S0062G00340	VIT_16S0050G02450	VIT_19S0014G01930	VIT_07S0031G01720	VIT_17S0000G03620	VIT_05S0020G04080	VIT_05S0094G00630	VIT_13S0019G00860	VIT_19S0015G02790	VIT_00S0456G00030	VIT_06S0061G01130	VIT_00S1205G00020	VIT_14S0060G01920	VIT_00S0456G00040	VIT_17S0000G10040	VIT_00S0246G00100	VIT_11S0052G01280	VIT_09S0002G01130	VIT_05S0051G01070	VIT_05S0102G01200	VIT_04S0043G01000	VIT_07S0031G01710	VIT_01S0026G00290	VIT_19S0014G01940	VIT_05S0020G04090	VIT_00S0299G00070	VIT_19S0014G01900	VIT_00S0469G00020	VIT_14S0060G01930	VIT_00S1197G00010	VIT_06S0061G01120	VIT_05S0051G01060	VIT_12S0028G03860	VIT_09S0002G01100	VIT_04S0043G01010	VIT_17S0000G10050	VIT_07S0031G01700	VIT_18S0089G01440	VIT_00S0988G00020	VIT_05S0062G00320	VIT_19S0090G01390	VIT_13S0019G00880	VIT_10S0042G00900	VIT_16S0050G02480
VIT_03S0017G01270	VIT_16S0013G01070	VIT_05S0020G02480	VIT_06S0004G01910	VIT_08S0007G08890	VIT_03S0017G00120	VIT_03S0110G00280	VIT_08S0007G01410	VIT_01S0010G02160	VIT_13S0067G00940	VIT_19S0140G00200	VIT_06S0004G00440	VIT_07S0104G01350	VIT_00S0204G00020	VIT_13S0074G00680	VIT_05S0020G02490	VIT_08S0007G01400	VIT_07S0005G02200	VIT_05S0124G00090	VIT_10S0071G00240	VIT_01S0010G02170	VIT_08S0058G00080	VIT_09S0002G08270	VIT_08S0007G01420	VIT_03S0110G00290	VIT_00S0313G00040	VIT_06S0004G00450	VIT_00S0204G00010	VIT_07S0104G01340	VIT_18S0001G06870	VIT_13S0074G00690	VIT_00S0313G00030	VIT_16S0013G01050	VIT_08S0056G00540	VIT_01S0011G04360	VIT_09S0002G08260	VIT_01S0010G02180	VIT_10S0071G00210	VIT_05S0049G01890	VIT_06S0004G00420	VIT_13S0067G00960	VIT_10S0116G00310	VIT_18S0001G06840	VIT_13S0067G00970	VIT_11S0016G05480	VIT_18S0001G12090	VIT_11S0037G00190	VIT_07S0104G01330	VIT_05S0102G00090	VIT_03S0017G01240
VIT_05S0062G00260	VIT_14S0036G01020	VIT_03S0063G01900	VIT_13S0019G00940	VIT_19S0090G01250	VIT_18S0001G12230	VIT_00S2207G00010	VIT_17S0000G03780	VIT_01S0011G05750	VIT_08S0007G07600	VIT_07S0031G01870	VIT_06S0061G01050	VIT_14S0128G00520	VIT_00S1847G00010	VIT_03S0063G01910	VIT_07S0005G00100	VIT_18S0001G05930	VIT_02S0033G01360	VIT_05S0062G00250	VIT_19S0027G01480	VIT_13S0019G00990	VIT_19S0090G01280	VIT_05S0094G00520	VIT_17S0000G04820	VIT_16S0050G02590	VIT_02S0033G01350	VIT_17S0000G02000	VIT_01S0026G00160	VIT_03S0063G01920	VIT_05S0020G02600	VIT_12S0028G03740	VIT_00S0854G00010	VIT_17S0000G03760	VIT_03S0038G03210	VIT_06S0004G01790	VIT_05S0049G00880	VIT_18S0041G00700	VIT_05S0094G00530	VIT_19S0090G01270	VIT_13S0019G01930	VIT_14S0060G00530	VIT_17S0000G04810	VIT_03S0063G00880	VIT_02S0033G01340	VIT_07S0031G01810	VIT_12S0142G00390	VIT_01S0026G00150	VIT_00S0246G00200	VIT_12S0028G03750	VIT_05S0094G00500
VIT_03S0017G00220	VIT_08S0007G08750	VIT_08S0056G00430	VIT_16S0039G00900	VIT_08S0007G01500	VIT_04S0210G00210	VIT_11S0016G05360	VIT_08S0007G00070	VIT_05S0136G00310	VIT_08S0007G08740	VIT_19S0085G00300	VIT_08S0058G00180	VIT_01S0011G04250	VIT_05S0020G03080	VIT_08S0007G01520	VIT_08S0007G07690	VIT_03S0110G00190	VIT_09S0002G08130	VIT_05S0094G01650	VIT_04S0210G00220	VIT_16S0039G00910	VIT_08S0056G00440	VIT_11S0016G05350	VIT_06S0004G00320	VIT_11S0016G00790	VIT_11S0206G00110	VIT_05S0094G01640	VIT_08S0007G08770	VIT_08S0007G01530	VIT_09S0002G08160	VIT_05S0020G03070	VIT_05S0020G01080	VIT_08S0058G00190	VIT_01S0010G02280	VIT_01S0011G04260	VIT_03S0017G01380	VIT_19S0014G00930	VIT_08S0040G02110	VIT_05S0077G00580	VIT_09S0002G02300	VIT_19S0085G01080	VIT_11S0016G05380	VIT_11S0206G00100	VIT_05S0094G01630	VIT_08S0007G08760	VIT_01S0010G02290	VIT_05S0020G01090	VIT_01S0011G04270	VIT_08S0007G01540	VIT_03S0110G00170
VIT_15S0046G02010	VIT_06S0009G00690	VIT_18S0041G01830	VIT_03S0132G00150	VIT_18S0086G00430	VIT_18S0001G10270	VIT_19S0090G01870	VIT_01S0011G03790	VIT_03S0063G02260	VIT_13S0067G01340	VIT_18S0001G05030	VIT_18S0041G00380	VIT_07S0129G00180	VIT_12S0028G01600	VIT_05S0020G03210	VIT_17S0000G02150	VIT_15S0046G02020	VIT_06S0009G00680	VIT_13S0074G00300	VIT_12S0142G00190	VIT_17S0000G00010	VIT_13S0019G03200	VIT_07S0095G00780	VIT_02S0012G02700	VIT_04S0044G01690	VIT_14S0060G01550	VIT_17S0119G00280	VIT_12S0057G00650	VIT_17S0000G02180	VIT_05S0020G03220	VIT_15S0021G02400	VIT_13S0074G00370	VIT_12S0059G00840	VIT_12S0028G01670	VIT_18S0001G07200	VIT_13S0019G03210	VIT_18S0001G12390	VIT_02S0012G02710	VIT_18S0041G01890	VIT_00S0582G00020	VIT_14S0060G01560	VIT_12S0057G00640	VIT_17S0000G00030	VIT_09S0054G00140	VIT_17S0000G02170	VIT_04S0044G00600	VIT_04S0023G01020	VIT_12S0028G01660	VIT_12S0059G00850	VIT_00S2849G00010
VIT_01S0026G00800	VIT_04S0023G02630	VIT_04S0043G00270	VIT_13S0067G02450	VIT_09S0002G03430	VIT_17S0000G05280	VIT_00S0184G00040	VIT_12S0059G01940	VIT_15S0048G00790	VIT_16S0098G00250	VIT_15S0107G00320	VIT_17S0000G01120	VIT_01S0011G00670	VIT_06S0061G00810	VIT_00S2390G00010	VIT_19S0015G01770	VIT_06S0009G01870	VIT_07S0130G00330	VIT_19S0085G00600	VIT_12S0028G03170	VIT_13S0019G04770	VIT_01S0026G00810	VIT_00S0192G00120	VIT_01S0011G05920	VIT_05S0124G00210	VIT_03S0038G02580	VIT_03S0038G04370	VIT_03S0063G00010	VIT_05S0020G04830	VIT_04S0043G00260	VIT_13S0067G00200	VIT_09S0002G03420	VIT_10S0092G00640	VIT_13S0067G02460	VIT_00S0184G00050	VIT_12S0059G01930	VIT_16S0115G00020	VIT_18S0001G09300	VIT_18S0089G00290	VIT_17S0000G01130	VIT_06S0009G01840	VIT_00S2839G00010	VIT_19S0085G00610	VIT_01S0011G00640	VIT_00S2171G00010	VIT_07S0130G00300	VIT_14S0068G01700	VIT_03S0038G04340	VIT_03S0038G02570	VIT_18S0001G07290
VIT_03S0132G00090	VIT_17S0000G07300	VIT_09S0002G06140	VIT_17S0000G08830	VIT_17S0000G09570	VIT_17S0000G02220	VIT_12S0142G00160	VIT_17S0119G00310	VIT_15S0021G02480	VIT_12S0059G01970	VIT_15S0046G00650	VIT_18S0001G05020	VIT_05S0077G00950	VIT_03S0038G04330	VIT_15S0048G00750	VIT_04S0044G00560	VIT_01S0011G04830	VIT_08S0058G00880	VIT_18S0001G12420	VIT_03S0132G00080	VIT_01S0011G01760	VIT_17S0000G07310	VIT_18S0041G01820	VIT_17S0000G08840	VIT_12S0059G00910	VIT_01S0011G01720	VIT_17S0000G02230	VIT_09S0002G06120	VIT_03S0091G00370	VIT_05S0077G00960	VIT_15S0046G00680	VIT_18S0089G00220	VIT_19S0014G02490	VIT_18S0001G10190	VIT_19S0176G00090	VIT_08S0058G00850	VIT_14S0060G01620	VIT_15S0048G00720	VIT_03S0132G00070	VIT_17S0000G08850	VIT_04S0044G00590	VIT_17S0000G07320	VIT_00S0371G00050	VIT_13S0067G01390	VIT_01S0011G01730	VIT_17S0000G02240	VIT_18S0001G05000	VIT_19S0090G00710	VIT_19S0014G02480	VIT_00S1918G00010
VIT_13S0019G03370	VIT_15S0048G02860	VIT_18S0041G00210	VIT_13S0019G04930	VIT_08S0056G01070	VIT_00S0662G00040	VIT_00S0294G00090	VIT_01S0011G06560	VIT_07S0005G03720	VIT_04S0023G01180	VIT_00S0590G00010	VIT_05S0020G04680	VIT_03S0017G02390	VIT_06S0080G00050	VIT_13S0067G00150	VIT_16S0098G01260	VIT_03S0038G02740	VIT_13S0019G03380	VIT_08S0056G01060	VIT_03S0132G00210	VIT_13S0019G04940	VIT_15S0048G02840	VIT_01S0011G03850	VIT_19S0085G00430	VIT_16S0098G00090	VIT_01S0026G00880	VIT_12S0035G02030	VIT_15S0048G02880	VIT_12S0134G00510	VIT_03S0063G02330	VIT_13S0067G02320	VIT_16S0098G01290	VIT_07S0005G03710	VIT_19S0014G03930	VIT_07S0005G03700	VIT_01S0011G00450	VIT_01S0011G06580	VIT_07S0130G00470	VIT_14S0006G00630	VIT_18S0001G11190	VIT_04S0069G00790	VIT_04S0044G01510	VIT_02S0012G02660	VIT_17S0000G04490	VIT_04S0043G00130	VIT_15S0048G02870	VIT_03S0063G02340	VIT_09S0002G05510	VIT_16S0098G01280	VIT_13S0067G02310
VIT_03S0038G01160	VIT_12S0028G01690	VIT_05S0029G00150	VIT_14S0066G00920	VIT_17S0000G08930	VIT_14S0060G01540	VIT_06S0009G02970	VIT_09S0002G06280	VIT_19S0015G00950	VIT_19S0015G00930	VIT_17S0000G07490	VIT_03S0091G00280	VIT_19S0014G02320	VIT_12S0142G00220	VIT_09S0002G03360	VIT_15S0046G00750	VIT_19S0090G00870	VIT_08S0058G00780	VIT_12S0034G00620	VIT_14S0060G01530	VIT_17S0000G08940	VIT_14S0066G00910	VIT_18S0001G12320	VIT_19S0015G00940	VIT_18S0001G09480	VIT_17S0119G00400	VIT_03S0091G00270	VIT_07S0005G05980	VIT_09S0002G08520	VIT_17S0000G07460	VIT_19S0014G05300	VIT_18S0001G07110	VIT_12S0142G00250	VIT_19S0014G02350	VIT_17S0000G06690	VIT_01S0011G02830	VIT_01S0011G02840	VIT_01S0011G04980	VIT_17S0000G08910	VIT_05S0029G00130	VIT_09S0002G03390	VIT_15S0046G00730	VIT_03S0038G01180	VIT_18S0001G12350	VIT_18S0001G09490	VIT_08S0058G00790	VIT_14S0060G01520	VIT_03S0091G00260	VIT_17S0000G07470	VIT_13S0067G01290
VIT_19S0014G02730	VIT_17S0000G09780	VIT_05S0020G03450	VIT_17S0000G00250	VIT_01S0026G00590	VIT_14S0066G00890	VIT_18S0001G09070	VIT_17S0000G05500	VIT_09S0002G08580	VIT_01S0011G02420	VIT_14S0171G00110	VIT_17S0000G04360	VIT_05S0029G01110	VIT_18S0041G00530	VIT_12S0055G01100	VIT_19S0093G00450	VIT_08S0217G00110	VIT_19S0085G00760	VIT_03S0017G02210	VIT_01S0011G02490	VIT_19S0014G02700	VIT_09S0002G00320	VIT_14S0060G01390	VIT_07S0129G00350	VIT_18S0001G11090	VIT_18S0075G00620	VIT_12S0028G02960	VIT_04S0023G02300	VIT_13S0019G03050	VIT_17S0000G00200	VIT_05S0029G01100	VIT_12S0035G02190	VIT_09S0096G00020	VIT_02S0087G00130	VIT_19S0085G00750	VIT_07S0185G00050	VIT_08S0217G00120	VIT_16S0115G00200	VIT_01S0011G02480	VIT_00S0160G00110	VIT_06S0080G00370	VIT_18S0075G00610	VIT_12S0028G02950	VIT_03S0063G02000	VIT_03S0038G02420	VIT_19S0093G00440	VIT_13S0019G03060	VIT_09S0002G04360	VIT_04S0069G00430	VIT_19S0093G00470
VIT_16S0050G00960	VIT_18S0001G12610	VIT_01S0011G04680	VIT_17S0000G07520	VIT_02S0087G00070	VIT_06S0080G00310	VIT_07S0005G00830	VIT_08S0217G00060	VIT_02S0025G01010	VIT_03S0038G04100	VIT_15S0046G00470	VIT_12S0059G01710	VIT_03S0038G02310	VIT_05S0020G04610	VIT_07S0129G01060	VIT_15S0107G00550	VIT_07S0005G00820	VIT_06S0080G00300	VIT_17S0000G08660	VIT_17S0000G07530	VIT_19S0085G00860	VIT_03S0038G02320	VIT_08S0056G00080	VIT_03S0038G04110	VIT_18S0001G07060	VIT_08S0056G00090	VIT_08S0058G00630	VIT_12S0028G01390	VIT_05S0029G00050	VIT_03S0038G01260	VIT_01S0011G01990	VIT_18S0001G09170	VIT_09S0002G06380	VIT_13S0074G00640	VIT_06S0009G02680	VIT_14S0171G00090	VIT_19S0090G00960	VIT_04S0023G01300	VIT_05S0020G03510	VIT_13S0067G01120	VIT_00S2483G00010	VIT_08S0058G00640	VIT_05S0124G00410	VIT_05S0029G00060	VIT_18S0001G12660	VIT_17S0000G05410	VIT_18S0001G09180	VIT_19S0015G00840	VIT_17S0000G07550	VIT_17S0000G08600
VIT_14S0060G01200	VIT_05S0020G04480	VIT_16S0022G00980	VIT_14S0066G00700	VIT_17S0000G09840	VIT_00S0304G00030	VIT_06S0009G02830	VIT_01S0010G03090	VIT_15S0048G00900	VIT_01S0010G00520	VIT_17S0000G03100	VIT_18S0041G00480	VIT_03S0132G00010	VIT_14S0006G01950	VIT_18S0001G10370	VIT_07S0095G00670	VIT_01S0011G02520	VIT_04S0044G00730	VIT_13S0074G00430	VIT_11S0065G01160	VIT_09S0002G06550	VIT_07S0151G01070	VIT_00S0459G00020	VIT_19S0014G02600	VIT_05S0020G03320	VIT_17S0000G00140	VIT_04S0023G01350	VIT_19S0093G00310	VIT_18S0001G10380	VIT_19S0090G01760	VIT_03S0132G00020	VIT_18S0086G00540	VIT_09S0096G00130	VIT_01S0011G02550	VIT_14S0006G01960	VIT_01S0010G00550	VIT_09S0002G08690	VIT_14S0060G01250	VIT_01S0011G01780	VIT_00S0160G00210	VIT_05S0020G03330	VIT_16S0022G00910	VIT_14S0066G00770	VIT_17S0000G00130	VIT_00S0459G00030	VIT_07S0151G01080	VIT_19S0014G02610	VIT_17S0000G02270	VIT_12S0142G00070	VIT_17S0000G04290
VIT_04S0023G02460	VIT_19S0090G01700	VIT_16S0098G01030	VIT_13S0019G03130	VIT_13S0019G02000	VIT_04S0044G01300	VIT_18S0041G01570	VIT_04S0069G00560	VIT_05S0020G03390	VIT_17S0000G09800	VIT_07S0005G03960	VIT_09S0002G06500	VIT_07S0129G00440	VIT_03S0017G02150	VIT_19S0015G01810	VIT_05S0020G04440	VIT_03S0038G02500	VIT_13S0019G03140	VIT_16S0098G00310	VIT_17S0000G05380	VIT_08S0056G00150	VIT_19S0014G03660	VIT_09S0002G00250	VIT_18S0075G00590	VIT_00S1450G00010	VIT_12S0059G01800	VIT_17S0000G07600	VIT_05S0029G01080	VIT_18S0001G08140	VIT_07S0129G00410	VIT_19S0015G01880	VIT_12S0028G03480	VIT_03S0038G02490	VIT_03S0038G04260	VIT_00S0192G00010	VIT_17S0000G06430	VIT_01S0011G04760	VIT_12S0034G01960	VIT_08S0056G00160	VIT_09S0002G00260	VIT_00S0324G00080	VIT_07S0005G00750	VIT_00S0218G00010	VIT_17S0000G07610	VIT_19S0015G01870	VIT_07S0129G00400	VIT_09S0002G04170	VIT_03S0038G02480	VIT_12S0028G03470	VIT_01S0011G04770
VIT_17S0000G03210	VIT_18S0001G09240	VIT_07S0151G01110	VIT_13S0067G01070	VIT_01S0011G01810	VIT_17S0000G06480	VIT_18S0089G00550	VIT_12S0028G03420	VIT_12S0028G01450	VIT_09S0002G05290	VIT_18S0001G12590	VIT_12S0034G00850	VIT_15S0048G00820	VIT_01S0011G04740	VIT_08S0058G00550	VIT_17S0000G05320	VIT_07S0095G00750	VIT_17S0000G00070	VIT_01S0011G01820	VIT_18S0089G00560	VIT_00S0304G00080	VIT_13S0067G01040	VIT_12S0028G01460	VIT_04S0044G00640	VIT_15S0048G00830	VIT_07S0095G00740	VIT_08S0058G00560	VIT_12S0028G03450	VIT_18S0001G08130	VIT_07S0151G01130	VIT_19S0015G02940	VIT_06S0009G02770	VIT_12S0028G03440	VIT_09S0002G02010	VIT_13S0106G00480	VIT_01S0010G00600	VIT_12S0034G01980	VIT_17S0000G02300	VIT_09S0002G03140	VIT_03S0063G02680	VIT_14S0068G01330	VIT_02S0012G02360	VIT_09S0054G00580	VIT_06S0009G01350	VIT_09S0018G01290	VIT_17S0000G08470	VIT_07S0005G00540	VIT_15S0046G00180	VIT_18S0122G01320	VIT_19S0014G03640
VIT_14S0060G01130	VIT_19S0015G00660	VIT_08S0007G06170	VIT_00S1343G00010	VIT_00S0253G00090	VIT_13S0019G03660	VIT_14S0171G00360	VIT_18S0089G00710	VIT_11S0065G00150	VIT_07S0005G03470	VIT_07S0005G01680	VIT_05S0020G03680	VIT_14S0060G02260	VIT_07S0005G04920	VIT_00S0160G00320	VIT_18S0001G11700	VIT_08S0007G08130	VIT_01S0011G03370	VIT_08S0007G05010	VIT_08S0007G06140	VIT_00S0309G00010	VIT_14S0060G02290	VIT_10S0042G00010	VIT_04S0023G03720	VIT_03S0063G01110	VIT_13S0019G02170	VIT_18S0001G07670	VIT_11S0065G00100	VIT_01S0010G00410	VIT_06S0004G07760	VIT_04S0069G00250	VIT_06S0061G00450	VIT_12S0034G02200	VIT_17S0000G09970	VIT_19S0015G00680	VIT_00S0309G00020	VIT_08S0007G05020	VIT_07S0005G01610	VIT_08S0007G08120	VIT_07S0005G03410	VIT_06S0009G00270	VIT_14S0066G01790	VIT_14S0060G02280	VIT_03S0063G01100	VIT_09S0002G04510	VIT_13S0019G03690	VIT_12S0034G02210	VIT_04S0069G00260	VIT_14S0171G00390	VIT_06S0009G00230
VIT_12S0057G00180	VIT_14S0030G01890	VIT_01S0137G00650	VIT_07S0104G00810	VIT_19S0090G00360	VIT_12S0028G01190	VIT_02S0025G01230	VIT_13S0019G04300	VIT_18S0001G06180	VIT_15S0048G01830	VIT_03S0038G02110	VIT_04S0044G00130	VIT_12S0028G02240	VIT_00S0319G00050	VIT_12S0028G02230	VIT_18S0122G01280	VIT_15S0046G00220	VIT_00S0404G00080	VIT_12S0057G00170	VIT_18S0076G00340	VIT_03S0063G02600	VIT_14S0030G01880	VIT_04S0044G00140	VIT_18S0001G12840	VIT_01S0137G00680	VIT_02S0025G01260	VIT_18S0001G11790	VIT_18S0001G06170	VIT_15S0048G01820	VIT_05S0124G00670	VIT_12S0028G01180	VIT_18S0076G00310	VIT_15S0046G00230	VIT_10S0042G01070	VIT_16S0050G00710	VIT_12S0028G02220	VIT_18S0122G01290	VIT_19S0014G01430	VIT_02S0154G00500	VIT_01S0137G00690	VIT_02S0154G00520	VIT_17S0000G08410	VIT_01S0137G00670	VIT_14S0060G00010	VIT_04S0044G00150	VIT_18S0001G06160	VIT_12S0028G01170	VIT_13S0019G04320	VIT_15S0046G03150	VIT_15S0046G00240
VIT_01S0011G03400	VIT_18S0041G01360	VIT_10S0003G04130	VIT_02S0025G01220	VIT_17S0000G04020	VIT_13S0019G02210	VIT_07S0005G04890	VIT_14S0068G01250	VIT_03S0038G02300	VIT_07S0005G01590	VIT_05S0029G01210	VIT_14S0066G00550	VIT_18S0076G00260	VIT_18S0122G00110	VIT_18S0122G01400	VIT_07S0005G00460	VIT_15S0021G01060	VIT_03S0038G00090	VIT_01S0137G00610	VIT_06S0009G01420	VIT_12S0034G02390	VIT_05S0029G01220	VIT_01S0010G01410	VIT_09S0002G04480	VIT_05S0102G00900	VIT_03S0097G00460	VIT_01S0011G03410	VIT_00S0391G00070	VIT_04S0044G01980	VIT_01S0010G00360	VIT_12S0059G00580	VIT_10S0003G04100	VIT_13S0019G02200	VIT_14S0068G01260	VIT_12S0028G00140	VIT_04S0079G00050	VIT_09S0002G04470	VIT_18S0076G00250	VIT_09S0002G07420	VIT_14S0066G00540	VIT_07S0005G01580	VIT_07S0005G00450	VIT_12S0057G00380	VIT_09S0054G00430	VIT_01S0137G00620	VIT_06S0004G07800	VIT_01S0011G02370	VIT_14S0060G01030	VIT_19S0085G00880	VIT_05S0029G01230
VIT_01S0011G00940	VIT_00S0397G00010	VIT_10S0092G00360	VIT_14S0171G00180	VIT_12S0028G01230	VIT_19S0090G00410	VIT_14S0030G01930	VIT_16S0098G00540	VIT_17S0000G01410	VIT_17S0000G05570	VIT_02S0025G00070	VIT_09S0002G08990	VIT_00S0410G00040	VIT_18S0001G11610	VIT_15S0046G02400	VIT_08S0007G08170	VIT_18S0075G00370	VIT_01S0011G00930	VIT_19S0090G00400	VIT_04S0023G01620	VIT_12S0028G01220	VIT_15S0046G03090	VIT_14S0030G01920	VIT_17S0000G02530	VIT_17S0000G01400	VIT_02S0025G00060	VIT_14S0171G00170	VIT_18S0001G07590	VIT_18S0001G11620	VIT_18S0001G09010	VIT_14S0068G00110	VIT_13S0019G04480	VIT_04S0023G01670	VIT_15S0048G01750	VIT_15S0046G00310	VIT_19S0014G03490	VIT_14S0030G01990	VIT_05S0020G03640	VIT_16S0050G00630	VIT_10S0597G00050	VIT_09S0002G08930	VIT_08S0007G08180	VIT_15S0021G02140	VIT_06S0004G06210	VIT_17S0000G08500	VIT_18S0001G11630	VIT_18S0001G09040	VIT_19S0015G00500	VIT_02S0025G00050	VIT_12S0028G01260
VIT_14S0171G00530	VIT_00S1261G00030	VIT_01S0026G00960	VIT_14S0060G02450	VIT_14S0060G00310	VIT_07S0130G00120	VIT_17S0000G01280	VIT_17S0000G08270	VIT_07S0005G00340	VIT_12S0057G00490	VIT_01S0113G00430	VIT_04S0023G02790	VIT_00S1002G00020	VIT_14S0066G00430	VIT_18S0089G00920	VIT_12S0028G00250	VIT_18S0001G06300	VIT_03S0063G02480	VIT_14S0128G01010	VIT_15S0046G01150	VIT_01S0011G03540	VIT_04S0044G01850	VIT_02S0025G01560	VIT_12S0059G00690	VIT_12S0028G00270	VIT_03S0097G00110	VIT_01S0137G00500	VIT_06S0004G07920	VIT_05S0094G01030	VIT_07S0130G00130	VIT_06S0009G01550	VIT_14S0060G02440	VIT_01S0026G00970	VIT_02S0025G02970	VIT_07S0005G00330	VIT_17S0000G01290	VIT_02S0025G02960	VIT_15S0046G01140	VIT_14S0066G01950	VIT_05S0020G04990	VIT_13S0067G00080	VIT_15S0021G01190	VIT_04S0023G02780	VIT_14S0068G01140	VIT_19S0014G01130	VIT_09S0002G05880	VIT_04S0044G01880	VIT_18S0041G01230	VIT_10S0003G04000	VIT_01S0011G03510
VIT_07S0005G03680	VIT_18S0041G00160	VIT_03S0063G01390	VIT_16S0098G00810	VIT_14S0068G01170	VIT_00S0270G00110	VIT_08S0007G02020	VIT_06S0004G07950	VIT_16S0098G00800	VIT_01S0011G03570	VIT_04S0023G03910	VIT_10S0003G04020	VIT_13S0019G03410	VIT_18S0001G07400	VIT_08S0056G01110	VIT_11S0065G00370	VIT_07S0005G03690	VIT_18S0089G00970	VIT_00S0226G00140	VIT_03S0063G01380	VIT_14S0060G02480	VIT_15S0046G02230	VIT_17S0000G07190	VIT_02S0025G02920	VIT_04S0023G01690	VIT_05S0049G02110	VIT_19S0015G00400	VIT_08S0007G02030	VIT_06S0004G07960	VIT_00S0270G00120	VIT_00S1764G00020	VIT_17S0000G05970	VIT_10S0003G04030	VIT_13S0019G03400	VIT_09S0002G04780	VIT_03S0063G01370	VIT_19S0014G00030	VIT_15S0046G02260	VIT_00S0226G00150	VIT_08S0056G01120	VIT_14S0068G00420	VIT_14S0068G01150	VIT_14S0066G00410	VIT_02S0025G02930	VIT_12S0034G02490	VIT_06S0004G07930	VIT_18S0041G00140	VIT_10S0003G04040	VIT_13S0019G03430	VIT_00S0226G00160
VIT_00S1190G00010	VIT_17S0000G01360	VIT_00S0194G00250	VIT_15S0046G01230	VIT_14S0060G00230	VIT_06S0009G01620	VIT_01S0137G00410	VIT_01S0113G00480	VIT_06S0004G05010	VIT_13S0019G04540	VIT_12S0028G02480	VIT_04S0044G01940	VIT_18S0001G11580	VIT_02S0025G01470	VIT_19S0014G03330	VIT_04S0023G02880	VIT_15S0046G03380	VIT_15S0048G00540	VIT_17S0000G02840	VIT_18S0041G01160	VIT_12S0028G00320	VIT_05S0102G00660	VIT_12S0134G00430	VIT_06S0004G05000	VIT_06S0009G01610	VIT_14S0060G00240	VIT_18S0001G11550	VIT_01S0137G00440	VIT_12S0134G00440	VIT_15S0048G00530	VIT_18S0041G01150	VIT_19S0014G03340	VIT_13S0019G04570	VIT_19S0014G02290	VIT_15S0046G03390	VIT_12S0028G00310	VIT_02S0012G02180	VIT_17S0000G01380	VIT_04S0079G00440	VIT_00S2288G00010	VIT_14S0060G00250	VIT_06S0009G01600	VIT_01S0137G00430	VIT_01S0011G00880	VIT_00S0391G00050	VIT_02S0025G01490	VIT_03S0097G00160	VIT_19S0090G00580	VIT_14S0060G00210	VIT_08S0007G09000
VIT_13S0067G02960	VIT_13S0067G01430	VIT_07S0129G00090	VIT_17S0000G07290	VIT_07S0005G01760	VIT_12S0057G00560	VIT_07S0005G04600	VIT_09S0054G00290	VIT_05S0049G02250	VIT_19S0015G00340	VIT_00S0371G00100	VIT_03S0132G00460	VIT_00S0370G00050	VIT_00S0526G00010	VIT_06S0061G00790	VIT_00S0282G00040	VIT_15S0046G02160	VIT_13S0019G03580	VIT_14S0068G01090	VIT_09S0054G00260	VIT_17S0000G07260	VIT_08S0007G08010	VIT_17S0000G05800	VIT_00S0370G00040	VIT_12S0034G02550	VIT_13S0067G02920	VIT_04S0069G00120	VIT_07S0005G00290	VIT_13S0067G01410	VIT_03S0063G01460	VIT_18S0001G07320	VIT_11S0065G00450	VIT_08S0056G01270	VIT_00S0873G00020	VIT_07S0005G01740	VIT_13S0074G00010	VIT_07S0005G03530	VIT_16S0050G00490	VIT_19S0015G00320	VIT_17S0119G00160	VIT_08S0007G08000	VIT_13S0019G03560	VIT_04S0069G00130	VIT_12S0034G02560	VIT_13S0067G02930	VIT_00S0370G00030	VIT_14S0060G02390	VIT_12S0059G00710	VIT_13S0067G01460	VIT_03S0063G01490
VIT_04S0023G02940	VIT_19S0176G00140	VIT_14S0066G00260	VIT_05S0102G00760	VIT_12S0028G03000	VIT_05S0020G04910	VIT_08S0058G00910	VIT_17S0000G02740	VIT_17S0000G01210	VIT_15S0046G00130	VIT_15S0046G03200	VIT_03S0063G02510	VIT_01S0011G00740	VIT_06S0004G06070	VIT_01S0137G00340	VIT_04S0044G00280	VIT_09S0002G06090	VIT_01S0011G00750	VIT_06S0009G01710	VIT_00S0183G00050	VIT_18S0001G11490	VIT_00S0768G00010	VIT_19S0090G00690	VIT_13S0019G04610	VIT_12S0028G03010	VIT_04S0023G01800	VIT_18S0001G06270	VIT_05S0102G00750	VIT_15S0048G00470	VIT_12S0028G00410	VIT_04S0023G02950	VIT_10S0042G01380	VIT_19S0176G00150	VIT_08S0058G00900	VIT_15S0046G00140	VIT_00S0125G00050	VIT_19S0014G03200	VIT_03S0063G02520	VIT_01S0011G00730	VIT_18S0001G12950	VIT_06S0004G06060	VIT_00S0183G00040	VIT_06S0009G01700	VIT_09S0002G07150	VIT_17S0000G06890	VIT_02S0025G01390	VIT_18S0001G06260	VIT_13S0019G04620	VIT_12S0028G03020	VIT_04S0023G01810
VIT_12S0059G00050	VIT_18S0001G01020	VIT_06S0004G03040	VIT_08S0007G04370	VIT_15S0046G02950	VIT_15S0021G01350	VIT_07S0005G06720	VIT_04S0008G06050	VIT_07S0005G03090	VIT_17S0000G00840	VIT_13S0156G00610	VIT_15S0048G01420	VIT_07S0005G03060	VIT_00S0230G00010	VIT_15S0021G00270	VIT_18S0075G00030	VIT_15S0046G01410	VIT_19S0014G04590	VIT_08S0007G03250	VIT_16S0100G01190	VIT_07S0031G03150	VIT_19S0014G03180	VIT_15S0048G01410	VIT_15S0048G01430	VIT_00S0179G00070	VIT_00S1255G00020	VIT_19S0014G03170	VIT_07S0005G03070	VIT_18S0075G00040	VIT_18S0072G00410	VIT_00S0220G00070	VIT_19S0014G04580	VIT_15S0046G01400	VIT_06S0004G04590	VIT_07S0005G03040	VIT_04S0008G06000	VIT_01S0150G00510	VIT_14S0066G01240	VIT_18S0072G00400	VIT_15S0021G00250	VIT_18S0001G02100	VIT_06S0080G00970	VIT_02S0025G03770	VIT_08S0007G03270	VIT_01S0010G01170	VIT_09S0018G01600	VIT_16S0022G01390	VIT_06S0004G07310	VIT_00S0179G00050	VIT_09S0018G01620
VIT_02S0025G00650	VIT_14S0068G00640	VIT_12S0059G01100	VIT_02S0025G01700	VIT_00S0841G00030	VIT_10S0003G02540	VIT_18S0117G00550	VIT_16S0050G01440	VIT_13S0158G00100	VIT_14S0066G00240	VIT_02S0154G00110	VIT_00S0201G00060	VIT_02S0025G02790	VIT_08S0007G04310	VIT_02S0025G01780	VIT_03S0038G00380	VIT_04S0008G00440	VIT_07S0031G02150	VIT_00S0276G00020	VIT_11S0016G02950	VIT_14S0066G02390	VIT_09S0054G01530	VIT_10S0003G02530	VIT_16S0050G01450	VIT_07S0005G04510	VIT_14S0066G00250	VIT_17S0000G00890	VIT_08S0007G06560	VIT_02S0025G02780	VIT_00S0201G00070	VIT_02S0154G00120	VIT_13S0019G01130	VIT_00S0378G00010	VIT_01S0010G00020	VIT_11S0016G02960	VIT_08S0007G04300	VIT_12S0059G02220	VIT_02S0025G01750	VIT_03S0038G01960	VIT_14S0066G02360	VIT_00S0841G00010	VIT_04S0008G00470	VIT_10S0003G02520	VIT_14S0066G00220	VIT_12S0034G01180	VIT_16S0050G01460	VIT_13S0156G00100	VIT_15S0021G01390	VIT_06S0004G03080	VIT_16S0100G00130
VIT_07S0031G03050	VIT_06S0080G00850	VIT_00S0287G00010	VIT_06S0004G04480	VIT_09S0002G00900	VIT_15S0048G02060	VIT_09S0002G00920	VIT_15S0046G02870	VIT_14S0108G01360	VIT_00S0800G00020	VIT_11S0016G01060	VIT_00S0207G00060	VIT_07S0031G03060	VIT_19S0014G03070	VIT_14S0108G01370	VIT_07S0151G00640	VIT_06S0004G04490	VIT_01S0010G01060	VIT_10S0405G00040	VIT_16S0050G00200	VIT_06S0004G05190	VIT_15S0021G00390	VIT_00S0220G00180	VIT_15S0048G02030	VIT_00S0207G00080	VIT_12S0059G01200	VIT_13S0019G04050	VIT_14S0066G01140	VIT_04S0023G03300	VIT_07S0031G03030	VIT_16S0022G01490	VIT_11S0016G01020	VIT_08S0007G03370	VIT_06S0080G00830	VIT_06S0004G04460	VIT_14S0066G01130	VIT_15S0046G02890	VIT_13S0019G04040	VIT_00S0207G00090	VIT_15S0048G01310	VIT_00S1603G00010	VIT_11S0016G01040	VIT_15S0048G02040	VIT_19S0014G03050	VIT_14S0006G01320	VIT_07S0031G03040	VIT_15S0048G01300	VIT_00S0921G00020	VIT_10S0405G00020	VIT_14S0108G01390
VIT_02S0025G01660	VIT_12S0059G02330	VIT_03S0167G00110	VIT_04S0008G00560	VIT_08S0007G06690	VIT_00S0357G00070	VIT_13S0019G01000	VIT_13S0156G00210	VIT_07S0005G06650	VIT_07S0031G02020	VIT_10S0003G02410	VIT_02S0025G01640	VIT_14S0066G02270	VIT_10S0003G04560	VIT_02S0025G01650	VIT_08S0007G06680	VIT_13S0156G00200	VIT_11S0118G00050	VIT_09S0054G01680	VIT_19S0014G04720	VIT_07S0031G02010	VIT_17S0000G02900	VIT_11S0149G00360	VIT_13S0156G00260	VIT_02S0025G02840	VIT_14S0108G00310	VIT_07S0005G04420	VIT_14S0066G02200	VIT_11S0118G00040	VIT_16S0050G01380	VIT_02S0025G04990	VIT_08S0007G06670	VIT_10S0003G02450	VIT_12S0059G02350	VIT_16S0100G01220	VIT_02S0025G01680	VIT_07S0095G00020	VIT_06S0004G05100	VIT_00S0340G00050	VIT_10S0003G02430	VIT_19S0014G04730	VIT_07S0005G05140	VIT_08S0032G01170	VIT_07S0005G06670	VIT_13S0156G00270	VIT_02S0025G02830	VIT_07S0005G04410	VIT_13S0019G01040	VIT_13S0019G01030	VIT_16S0050G01390
VIT_18S0001G11960	VIT_19S0177G00110	VIT_00S0225G00170	VIT_08S0007G03010	VIT_00S0291G00030	VIT_12S0057G01080	VIT_14S0006G00170	VIT_13S0019G04170	VIT_00S0239G00050	VIT_04S0008G07350	VIT_07S0005G05400	VIT_15S0021G00030	VIT_15S0046G01650	VIT_15S0048G02390	VIT_18S0001G11950	VIT_07S0151G00980	VIT_06S0004G07540	VIT_08S0007G03020	VIT_12S0057G01090	VIT_12S0028G00720	VIT_04S0008G07360	VIT_04S0008G06230	VIT_15S0046G01640	VIT_14S0030G00660	VIT_06S0004G04360	VIT_18S0001G11980	VIT_18S0001G02340	VIT_08S0007G03030	VIT_10S0003G01190	VIT_00S0291G00050	VIT_00S0239G00080	VIT_04S0008G07370	VIT_14S0006G01240	VIT_17S0000G01760	VIT_13S0019G04150	VIT_15S0048G01200	VIT_15S0046G01630	VIT_16S0098G01820	VIT_12S0057G01060	VIT_16S0050G00100	VIT_18S0001G11970	VIT_06S0004G04370	VIT_18S0001G00210	VIT_00S0239G00070	VIT_19S0177G00120	VIT_00S0291G00060	VIT_02S0012G03240	VIT_07S0005G03290	VIT_14S0066G01470	VIT_14S0006G01230
VIT_02S0154G00360	VIT_14S0006G02070	VIT_11S0016G01670	VIT_00S0916G00010	VIT_12S0059G02460	VIT_14S0068G00810	VIT_09S0054G01770	VIT_18S0117G00320	VIT_16S0050G01690	VIT_18S0001G09910	VIT_08S0007G04570	VIT_02S0025G02530	VIT_04S0008G00220	VIT_16S0100G00370	VIT_14S0068G00840	VIT_06S0004G05420	VIT_11S0149G00200	VIT_19S0014G04800	VIT_15S0048G00160	VIT_09S0054G01760	VIT_18S0001G08810	VIT_18S0001G09940	VIT_14S0066G02120	VIT_01S0011G01030	VIT_02S0025G04660	VIT_14S0068G00830	VIT_03S0038G00170	VIT_14S0006G02090	VIT_16S0100G00360	VIT_00S0829G00010	VIT_18S0117G00340	VIT_19S0014G04810	VIT_12S0059G02430	VIT_09S0054G01750	VIT_04S0008G06160	VIT_12S0059G02510	VIT_13S0156G00500	VIT_12S0057G00090	VIT_00S0264G00010	VIT_15S0048G02250	VIT_04S0008G07210	VIT_14S0030G00550	VIT_15S0046G01550	VIT_02S0154G00220	VIT_02S0025G02560	VIT_18S0072G00160	VIT_08S0007G06820	VIT_10S0003G02160	VIT_16S0022G00180	VIT_00S0198G00010
VIT_18S0001G02200	VIT_16S0100G01070	VIT_06S0004G06480	VIT_12S0028G00830	VIT_00S0595G00010	VIT_15S0048G02270	VIT_15S0021G01600	VIT_10S0003G03300	VIT_00S0920G00010	VIT_04S0023G03540	VIT_00S0670G00020	VIT_13S0019G04290	VIT_14S0066G01380	VIT_06S0004G07660	VIT_00S0225G00040	VIT_18S0001G11830	VIT_01S0010G01280	VIT_08S0007G03140	VIT_06S0004G04230	VIT_18S0001G02210	VIT_15S0046G02650	VIT_15S0021G00160	VIT_17S0000G01670	VIT_15S0048G02280	VIT_00S0595G00020	VIT_15S0046G01520	VIT_14S0030G00540	VIT_00S0670G00010	VIT_00S0920G00020	VIT_10S0003G03310	VIT_00S0225G00030	VIT_07S0005G03190	VIT_13S0019G04280	VIT_14S0066G01370	VIT_12S0028G00840	VIT_02S0025G00300	VIT_14S0108G01600	VIT_14S0068G00770	VIT_12S0034G01020	VIT_18S0117G00490	VIT_07S0005G05310	VIT_10S0092G00040	VIT_18S0001G08970	VIT_16S0098G01910	VIT_04S0043G00740	VIT_16S0098G01900	VIT_06S0004G04290	VIT_16S0100G01060	VIT_06S0004G07640	VIT_07S0151G00840
VIT_16S0050G01590	VIT_16S0100G00240	VIT_08S0007G04680	VIT_02S0025G02640	VIT_13S0101G00510	VIT_05S0020G00910	VIT_04S0043G00790	VIT_19S0014G04930	VIT_09S0054G01870	VIT_00S0198G00100	VIT_11S0016G01780	VIT_08S0007G04670	VIT_18S0117G00420	VIT_14S0068G00700	VIT_00S1405G00020	VIT_13S0156G00480	VIT_02S0154G00230	VIT_16S0050G01560	VIT_12S0057G00120	VIT_09S0018G00270	VIT_07S0005G06420	VIT_12S0034G01080	VIT_00S0198G00110	VIT_18S0001G08910	VIT_18S0117G00430	VIT_05S0020G00940	VIT_15S0048G00020	VIT_02S0025G01890	VIT_03S0038G00270	VIT_00S0646G00030	VIT_12S0057G00100	VIT_06S0004G03170	VIT_02S0154G00240	VIT_00S0847G00010	VIT_08S0007G05390	VIT_16S0100G00220	VIT_12S0034G01090	VIT_12S0057G00110	VIT_00S0525G00050	VIT_09S0018G01390	VIT_18S0001G08900	VIT_12S0059G00310	VIT_07S0141G01060	VIT_14S0066G02030	VIT_10S0003G04310	VIT_05S0020G00930	VIT_17S0053G00210	VIT_15S0021G01730	VIT_04S0008G01580	VIT_17S0000G06360
VIT_14S0006G00350	VIT_09S0018G00560	VIT_12S0055G00960	VIT_13S0106G00190	VIT_02S0012G01190	VIT_13S0064G01220	VIT_06S0080G00570	VIT_10S0003G02070	VIT_17S0000G06320	VIT_08S0007G06930	VIT_18S0001G01480	VIT_17S0000G07730	VIT_02S0025G02230	VIT_18S0001G08270	VIT_14S0108G01070	VIT_07S0151G00380	VIT_00S0199G00030	VIT_13S0019G05010	VIT_16S0098G01690	VIT_12S0059G02640	VIT_15S0021G00640	VIT_17S0000G06310	VIT_04S0008G00870	VIT_18S0001G13820	VIT_10S0003G02060	VIT_18S0001G14950	VIT_08S0007G06920	VIT_18S0001G08260	VIT_14S0108G01080	VIT_17S0000G07720	VIT_18S0001G01470	VIT_02S0025G02220	VIT_07S0151G00390	VIT_00S0411G00020	VIT_17S0053G00240	VIT_12S0028G00990	VIT_15S0048G02590	VIT_16S0098G01680	VIT_13S0064G01280	VIT_10S0003G02050	VIT_08S0007G05820	VIT_08S0007G06950	VIT_06S0004G08410	VIT_07S0141G00200	VIT_17S0000G06300	VIT_14S0108G01050	VIT_18S0001G08290	VIT_17S0000G07710	VIT_14S0006G00380	VIT_13S0064G01270
VIT_06S0004G04150	VIT_16S0050G01080	VIT_18S0001G02650	VIT_03S0091G00760	VIT_16S0022G01740	VIT_04S0023G02160	VIT_03S0180G00250	VIT_08S0040G00980	VIT_07S0005G05690	VIT_09S0002G05220	VIT_11S0016G01410	VIT_00S0379G00020	VIT_11S0118G00310	VIT_12S0059G01590	VIT_09S0096G00660	VIT_14S0006G01830	VIT_11S0016G02540	VIT_14S0083G01180	VIT_03S0091G00750	VIT_18S0072G01170	VIT_01S0011G06090	VIT_18S0164G00180	VIT_03S0038G00800	VIT_09S0002G06660	VIT_02S0012G00020	VIT_04S0023G02150	VIT_08S0040G00970	VIT_15S0048G01000	VIT_14S0006G01820	VIT_11S0016G02530	VIT_05S0051G00910	VIT_18S0072G01160	VIT_01S0011G01240	VIT_06S0004G04170	VIT_03S0091G00740	VIT_11S0118G00320	VIT_16S0022G00630	VIT_02S0012G00010	VIT_03S0180G00230	VIT_15S0021G02880	VIT_08S0040G00960	VIT_15S0048G01010	VIT_09S0002G05240	VIT_18S0072G01000	VIT_17S0053G00310	VIT_15S0046G01740	VIT_07S0005G05510	VIT_12S0059G01650	VIT_03S0038G00950	VIT_08S0040G00920
VIT_00S0199G00160	VIT_01S0150G00210	VIT_07S0151G00270	VIT_02S0012G00100	VIT_03S0180G00320	VIT_08S0040G01940	VIT_01S0150G00190	VIT_13S0019G05160	VIT_11S0016G02620	VIT_07S0141G00110	VIT_18S0001G10570	VIT_02S0087G00210	VIT_11S0016G01570	VIT_14S0068G00950	VIT_01S0011G01150	VIT_01S0011G00020	VIT_16S0022G01830	VIT_12S0055G01270	VIT_03S0180G00310	VIT_02S0012G01220	VIT_09S0002G06730	VIT_00S0199G00090	VIT_13S0073G00340	VIT_13S0158G00440	VIT_02S0025G00980	VIT_09S0002G00480	VIT_03S0038G01600	VIT_12S0055G01260	VIT_11S0016G01560	VIT_17S0000G07910	VIT_01S0011G01160	VIT_02S0025G00990	VIT_16S0100G00490	VIT_18S0001G10560	VIT_16S0022G01840	VIT_00S0279G00070	VIT_08S0040G01960	VIT_02S0012G01210	VIT_02S0025G02410	VIT_00S0199G00080	VIT_16S0022G01800	VIT_15S0021G00830	VIT_14S0068G00930	VIT_17S0000G07920	VIT_03S0091G00610	VIT_12S0055G01290	VIT_02S0025G02420	VIT_16S0022G00760	VIT_01S0011G01130	VIT_07S0151G00180
VIT_18S0001G08430	VIT_12S0034G01440	VIT_10S0003G03870	VIT_14S0066G01050	VIT_08S0032G00290	VIT_01S0011G02900	VIT_09S0018G01880	VIT_06S0004G08220	VIT_14S0068G01900	VIT_02S0025G02060	VIT_02S0025G03590	VIT_18S0001G13660	VIT_08S0007G04180	VIT_00S0229G00170	VIT_15S0021G00470	VIT_07S0005G05840	VIT_18S0001G08420	VIT_17S0053G00400	VIT_09S0018G01870	VIT_03S0038G00620	VIT_14S0066G01060	VIT_03S0088G01000	VIT_12S0034G01410	VIT_06S0004G08250	VIT_06S0004G07120	VIT_08S0032G00270	VIT_14S0006G01660	VIT_19S0135G00140	VIT_16S0039G02280	VIT_01S0011G01520	VIT_02S0025G03580	VIT_03S0180G00070	VIT_02S0025G02050	VIT_18S0001G13670	VIT_00S0229G00160	VIT_01S0011G01510	VIT_03S0038G00630	VIT_14S0066G01030	VIT_10S0003G04900	VIT_10S0003G03850	VIT_04S0008G01780	VIT_17S0000G06130	VIT_00S0783G00010	VIT_08S0007G05650	VIT_19S0135G00150	VIT_14S0006G03220	VIT_07S0151G00570	VIT_18S0001G13680	VIT_02S0025G03570	VIT_03S0180G00080
VIT_09S0002G00770	VIT_02S0025G00830	VIT_15S0048G02750	VIT_00S2710G00010	VIT_11S0016G01220	VIT_04S0008G02820	VIT_11S0118G00140	VIT_16S0050G01240	VIT_12S0028G01810	VIT_13S0158G00300	VIT_09S0002G00780	VIT_15S0048G02760	VIT_00S0983G00010	VIT_02S0025G00840	VIT_13S0067G02200	VIT_01S0150G00280	VIT_00S0586G00010	VIT_15S0045G00770	VIT_04S0069G00880	VIT_16S0022G00460	VIT_01S0011G06250	VIT_16S0022G01900	VIT_09S0002G06820	VIT_11S0016G01260	VIT_02S0012G01390	VIT_09S0002G00790	VIT_15S0048G02770	VIT_02S0025G00810	VIT_00S0586G00020	VIT_01S0150G00270	VIT_04S0008G02840	VIT_14S0006G00530	VIT_15S0045G00780	VIT_18S0001G02830	VIT_03S0091G00900	VIT_04S0069G00890	VIT_11S0016G01240	VIT_11S0118G00160	VIT_01S0011G06240	VIT_16S0050G01260	VIT_16S0022G01920	VIT_17S0000G00680	VIT_16S0022G01910	VIT_18S0001G09500	VIT_13S0073G00260	VIT_15S0048G02780	VIT_02S0012G01380	VIT_11S0016G01250	VIT_17S0000G05090	VIT_12S0034G00250
VIT_06S0004G07220	VIT_08S0007G05760	VIT_06S0004G08350	VIT_09S0018G01760	VIT_10S0003G03750	VIT_17S0000G06040	VIT_13S0106G00060	VIT_10S0003G04800	VIT_00S0230G00100	VIT_07S0005G05730	VIT_00S0229G00060	VIT_18S0072G01220	VIT_14S0108G01100	VIT_15S0046G01960	VIT_14S0030G00980	VIT_18S0001G13780	VIT_13S0101G00020	VIT_03S0088G01150	VIT_07S0151G00430	VIT_00S0485G00010	VIT_14S0006G01530	VIT_16S0039G02130	VIT_08S0007G05750	VIT_00S0199G00310	VIT_12S0059G01400	VIT_13S0064G00030	VIT_09S0018G01750	VIT_03S0038G00740	VIT_14S0108G01110	VIT_00S0229G00050	VIT_07S0005G05720	VIT_14S0030G00970	VIT_10S0003G03780	VIT_19S0135G00060	VIT_09S0096G00510	VIT_07S0151G00400	VIT_13S0101G00070	VIT_08S0007G05740	VIT_08S0032G00350	VIT_02S0025G03660	VIT_14S0006G03130	VIT_00S0231G00090	VIT_00S0386G00040	VIT_13S0067G02180	VIT_14S0108G01120	VIT_14S0006G01590	VIT_12S0059G01410	VIT_13S0064G00060	VIT_03S0038G00710	VIT_09S0018G01740
VIT_09S0002G00680	VIT_02S0025G00700	VIT_08S0040G00680	VIT_14S0066G02440	VIT_00S0484G00010	VIT_11S0016G02800	VIT_11S0118G00250	VIT_16S0022G00560	VIT_06S0004G05790	VIT_18S0001G10750	VIT_03S0091G00810	VIT_00S0179G00310	VIT_09S0002G06920	VIT_15S0048G02630	VIT_02S0025G00710	VIT_07S0095G00290	VIT_14S0066G02470	VIT_00S0484G00020	VIT_16S0050G01130	VIT_13S0073G00130	VIT_17S0000G00570	VIT_01S0011G06340	VIT_11S0118G00260	VIT_16S0022G00570	VIT_11S0016G01340	VIT_00S0179G00300	VIT_02S0025G00720	VIT_15S0048G02640	VIT_15S0021G02700	VIT_14S0066G02460	VIT_13S0073G00120	VIT_13S0064G01210	VIT_00S0484G00030	VIT_18S0001G01210	VIT_06S0004G06820	VIT_02S0087G00450	VIT_03S0091G00830	VIT_11S0016G01330	VIT_08S0007G04200	VIT_03S0038G02990	VIT_06S0004G05770	VIT_16S0022G00540	VIT_01S0011G06330	VIT_00S0484G00040	VIT_12S0028G01900	VIT_02S0025G00730	VIT_15S0021G02710	VIT_03S0091G00820	VIT_02S0087G00440	VIT_15S0048G02610
No annotations were retrieved for the following entities:
VIT_18S0086G00400	VIT_14S0060G01590	VIT_18S0001G13490	VIT_08S0007G03940	VIT_17S0000G03030	VIT_17S0119G00230	VIT_12S0059G00800	VIT_15S0021G02440	VIT_13S0074G00330	VIT_07S0129G00150	VIT_18S0086G00410	VIT_15S0024G01360	VIT_08S0007G07980	VIT_08S0007G00580	VIT_18S0041G01850	VIT_01S0026G01430	VIT_12S0121G00040	VIT_11S0037G01080	VIT_13S0064G01840	VIT_17S0000G02130	VIT_18S0166G00210	VIT_13S0047G00570	VIT_08S0007G07990	VIT_03S0132G00140	VIT_16S0039G02320	VIT_13S0106G00650	VIT_00S0380G00030	VIT_01S0011G02670	VIT_00S0371G00020	VIT_18S0041G01840	VIT_18S0041G00390	VIT_15S0021G02460	VIT_12S0142G00180	VIT_13S0064G00300	VIT_18S0001G15740	VIT_13S0047G00580	VIT_09S0070G00720	VIT_18S0086G00430	VIT_15S0024G01380	VIT_05S0049G00140	VIT_06S0004G04640	VIT_15S0045G00450	VIT_18S0001G05970	VIT_07S0031G01550	VIT_06S0004G08080	VIT_18S0041G00380	VIT_12S0142G00190	VIT_17S0000G00010	VIT_01S0026G01400	VIT_02S0012G02700
VIT_14S0128G00680	VIT_14S0083G00410	VIT_13S0067G02470	VIT_13S0067G00210	VIT_18S0089G00260	VIT_17S0000G08890	VIT_01S0011G00630	VIT_07S0031G02600	VIT_00S2733G00010	VIT_11S0118G00760	VIT_07S0005G03900	VIT_16S0039G01270	VIT_07S0141G00560	VIT_02S0025G04390	VIT_05S0051G00590	VIT_10S0092G00620	VIT_04S0043G00280	VIT_04S0008G01280	VIT_00S1011G00020	VIT_05S0062G00980	VIT_16S0115G00040	VIT_19S0014G05230	VIT_12S0034G00530	VIT_05S0124G00260	VIT_12S0028G03140	VIT_06S0004G02480	VIT_02S0025G03230	VIT_14S0060G02730	VIT_18S0001G09330	VIT_16S0013G02090	VIT_12S0059G01900	VIT_10S0116G00630	VIT_05S0062G00990	VIT_10S0003G02610	VIT_06S0004G00110	VIT_12S0028G02690	VIT_00S2472G00010	VIT_18S0001G09340	VIT_12S0035G02000	VIT_13S0019G00670	VIT_08S0040G02680	VIT_00S0193G00110	VIT_01S0011G00620	VIT_05S0020G01630	VIT_10S0003G02620	VIT_18S0089G00070	VIT_14S0030G01230	VIT_01S0011G03810	VIT_19S0176G00020	VIT_16S0098G00220
VIT_04S0023G01100	VIT_03S0038G01210	VIT_08S0007G03880	VIT_11S0016G03420	VIT_18S0041G00230	VIT_05S0049G00210	VIT_18S0001G01980	VIT_11S0037G00040	VIT_13S0064G00220	VIT_08S0040G00520	VIT_04S0023G01150	VIT_08S0040G01650	VIT_09S0070G00890	VIT_14S0060G01460	VIT_00S0169G00040	VIT_04S0044G00510	VIT_01S0010G00740	VIT_19S0093G00500	VIT_11S0037G00050	VIT_13S0064G00210	VIT_04S0023G01160	VIT_08S0040G01660	VIT_09S0002G08420	VIT_08S0032G00610	VIT_14S0060G01430	VIT_18S0001G13330	VIT_18S0001G10120	VIT_00S0372G00060	VIT_01S0011G02770	VIT_11S0016G00580	VIT_18S0086G00320	VIT_19S0085G00480	VIT_08S0040G01670	VIT_09S0054G00030	VIT_07S0005G01980	VIT_06S0080G00080	VIT_13S0064G00240	VIT_09S0002G08440	VIT_01S0026G01510	VIT_08S0007G03850	VIT_00S0169G00060	VIT_01S0011G02760	VIT_11S0037G00020	VIT_18S0001G12270	VIT_11S0037G01160	VIT_11S0037G00030	VIT_04S0008G04080	VIT_03S0038G02700	VIT_09S0002G06300	VIT_17S0000G02050
VIT_03S0063G00150	VIT_13S0084G00740	VIT_07S0005G00990	VIT_19S0015G01620	VIT_18S0001G09450	VIT_14S0068G01650	VIT_00S0193G00020	VIT_13S0084G00710	VIT_07S0005G00980	VIT_05S0020G02870	VIT_00S0360G00040	VIT_02S0025G04250	VIT_19S0015G01610	VIT_18S0001G09460	VIT_12S0035G01490	VIT_12S0034G00640	VIT_01S0011G03940	VIT_17S0053G00890	VIT_09S0002G03340	VIT_00S1595G00010	VIT_13S0084G00720	VIT_19S0014G05330	VIT_14S0083G00370	VIT_09S0002G08500	VIT_11S0103G00640	VIT_19S0014G02330	VIT_18S0166G00270	VIT_18S0001G12330	VIT_19S0090G00860	VIT_03S0038G01160	VIT_12S0028G01690	VIT_05S0029G00150	VIT_19S0015G00930	VIT_17S0000G07490	VIT_19S0014G02320	VIT_13S0139G00110	VIT_09S0002G03360	VIT_19S0090G00870	VIT_18S0001G09480	VIT_07S0141G00600	VIT_17S0119G00400	VIT_03S0091G00270	VIT_07S0005G05980	VIT_17S0000G07460	VIT_05S0020G02830	VIT_18S0001G07110	VIT_18S0041G02290	VIT_17S0000G06690	VIT_13S0139G00140	VIT_01S0011G02840
VIT_19S0014G03820	VIT_08S0007G02610	VIT_16S0115G00450	VIT_11S0016G04330	VIT_14S0030G01040	VIT_12S0028G02930	VIT_14S0068G01590	VIT_04S0023G02330	VIT_11S0065G01010	VIT_08S0007G01880	VIT_15S0024G01530	VIT_13S0019G03000	VIT_11S0037G01220	VIT_13S0067G02610	VIT_07S0255G00130	VIT_14S0030G01030	VIT_13S0067G02620	VIT_19S0014G03870	VIT_05S0020G04550	VIT_03S0017G02260	VIT_01S0011G00380	VIT_07S0255G00120	VIT_01S0026G00520	VIT_13S0019G03010	VIT_06S0004G05910	VIT_04S0069G00440	VIT_11S0037G01230	VIT_13S0067G02600	VIT_09S0096G00060	VIT_00S0160G00150	VIT_16S0115G00430	VIT_08S0040G00230	VIT_17S0053G00840	VIT_15S0024G01550	VIT_12S0035G01070	VIT_01S0011G00370	VIT_11S0016G00440	VIT_15S0045G00620	VIT_18S0041G01680	VIT_04S0044G01430	VIT_09S0002G04370	VIT_16S0115G00410	VIT_04S0023G02360	VIT_13S0064G01670	VIT_00S0262G00070	VIT_07S0129G00330	VIT_15S0024G01540	VIT_01S0011G06670	VIT_00S0144G00290	VIT_00S0218G00200
VIT_05S0049G00460	VIT_19S0090G01790	VIT_13S0019G03110	VIT_18S0086G00590	VIT_11S0016G04260	VIT_00S2037G00010	VIT_02S0012G00270	VIT_05S0020G03340	VIT_14S0036G00750	VIT_08S0007G00430	VIT_14S0006G00810	VIT_00S1707G00010	VIT_13S0106G00550	VIT_15S0045G00520	VIT_08S0007G02570	VIT_18S0086G00560	VIT_18S0001G10360	VIT_02S0012G00280	VIT_10S0116G01760	VIT_05S0020G00850	VIT_10S0003G01840	VIT_11S0016G04270	VIT_00S2539G00010	VIT_08S0040G00310	VIT_00S0304G00030	VIT_02S0025G05130	VIT_00S1052G00020	VIT_08S0007G02560	VIT_14S0006G01950	VIT_02S0012G00250	VIT_19S0014G02600	VIT_19S0093G00310	VIT_18S0041G02100	VIT_18S0086G00540	VIT_09S0096G00130	VIT_01S0011G02550	VIT_14S0006G01960	VIT_09S0002G08690	VIT_08S0007G00490	VIT_16S0050G02190	VIT_01S0011G01780	VIT_14S0083G00080	VIT_00S0160G00210	VIT_16S0022G00910	VIT_14S0066G00770	VIT_17S0000G00130	VIT_00S0459G00030	VIT_07S0151G01080	VIT_12S0142G00070	VIT_17S0000G04290
VIT_19S0014G03670	VIT_00S0189G00020	VIT_15S0107G00410	VIT_05S0029G01070	VIT_11S0118G00820	VIT_12S0034G01930	VIT_08S0040G02510	VIT_00S0332G00070	VIT_19S0014G05120	VIT_13S0067G03190	VIT_15S0021G00850	VIT_00S0922G00010	VIT_16S0050G00840	VIT_05S0020G04500	VIT_11S0103G00490	VIT_12S0034G01920	VIT_19S0085G00730	VIT_05S0094G00910	VIT_19S0027G00340	VIT_08S0040G02500	VIT_16S0098G00360	VIT_03S0017G02080	VIT_07S0031G02970	VIT_04S0023G02520	VIT_12S0034G01910	VIT_00S2547G00010	VIT_18S0001G08190	VIT_19S0027G00330	VIT_19S0014G05140	VIT_15S0021G00870	VIT_11S0103G00460	VIT_08S0056G00170	VIT_17S0053G00680	VIT_15S0046G00580	VIT_00S0332G00090	VIT_04S0008G02410	VIT_00S0324G00020	VIT_05S0051G00680	VIT_12S0034G01900	VIT_19S0085G00710	VIT_00S0218G00080	VIT_16S0050G00850	VIT_16S0115G00140	VIT_12S0035G01200	VIT_15S0046G00570	VIT_08S0056G00180	VIT_00S0324G00010	VIT_05S0051G00690	VIT_18S0001G14700	VIT_11S0103G00480
VIT_18S0075G00400	VIT_14S0068G01360	VIT_12S0059G00470	VIT_13S0067G01700	VIT_02S0025G01340	VIT_03S0097G00370	VIT_00S0153G00050	VIT_00S0163G00070	VIT_14S0081G00650	VIT_18S0001G13020	VIT_13S0019G03650	VIT_17S0000G04150	VIT_02S0025G00220	VIT_00S0253G00080	VIT_08S0056G01340	VIT_18S0089G00720	VIT_02S0025G00210	VIT_09S0002G04560	VIT_07S0005G01670	VIT_14S0066G00630	VIT_05S0020G03670	VIT_00S0153G00070	VIT_18S0001G14140	VIT_06S0004G07720	VIT_10S0003G04270	VIT_01S0010G00450	VIT_14S0171G00340	VIT_01S0011G02210	VIT_18S0089G00730	VIT_02S0033G00460	VIT_09S0018G01220	VIT_18S0072G00850	VIT_00S0283G00010	VIT_18S0001G07860	VIT_00S0652G00030	VIT_01S0010G00420	VIT_17S0000G05740	VIT_07S0031G02280	VIT_13S0019G03680	VIT_08S0056G01360	VIT_11S0065G00160	VIT_10S0003G01500	VIT_18S0001G07870	VIT_14S0068G01390	VIT_05S0020G03690	VIT_07S0005G01690	VIT_00S0160G00330	VIT_18S0001G13030	VIT_14S0060G01130	VIT_19S0015G00660
VIT_04S0008G04460	VIT_00S1323G00010	VIT_13S0084G00410	VIT_07S0141G00980	VIT_06S0004G02010	VIT_00S1373G00010	VIT_17S0000G08440	VIT_09S0002G07260	VIT_03S0063G02630	VIT_11S0016G03090	VIT_01S0026G01090	VIT_05S0020G00060	VIT_10S0071G00810	VIT_00S0301G00070	VIT_00S0261G00010	VIT_16S0013G00600	VIT_03S0038G00010	VIT_03S0038G02150	VIT_19S0093G00160	VIT_09S0002G07270	VIT_00S0319G00010	VIT_02S0154G00580	VIT_04S0079G00220	VIT_05S0020G00050	VIT_15S0021G02070	VIT_00S0301G00060	VIT_15S0046G00260	VIT_12S0134G00240	VIT_19S0093G00190	VIT_10S0071G00840	VIT_00S0261G00020	VIT_14S0060G00040	VIT_16S0013G00640	VIT_18S0122G01250	VIT_00S1373G00020	VIT_10S0071G00830	VIT_03S0017G00720	VIT_02S0154G00560	VIT_04S0008G04410	VIT_17S0000G01580	VIT_15S0046G02500	VIT_00S0301G00080	VIT_07S0031G00900	VIT_13S0147G00100	VIT_19S0014G03540	VIT_00S0875G00010	VIT_19S0090G00300	VIT_09S0002G01810	VIT_09S0070G00440	VIT_09S0018G01150
VIT_08S0007G06270	VIT_04S0069G00370	VIT_10S0003G00170	VIT_03S0088G00890	VIT_16S0039G02850	VIT_04S0008G02190	VIT_18S0117G00150	VIT_07S0031G02350	VIT_18S0001G14060	VIT_10S0092G00340	VIT_15S0021G02180	VIT_04S0008G05120	VIT_17S0000G02560	VIT_01S0011G00920	VIT_07S0104G00990	VIT_01S0026G01190	VIT_14S0030G01950	VIT_18S0001G07580	VIT_11S0065G00300	VIT_03S0038G02280	VIT_01S0010G02850	VIT_12S0034G02420	VIT_08S0007G08140	VIT_18S0001G09000	VIT_02S0025G00090	VIT_09S0002G08980	VIT_02S0033G00390	VIT_16S0050G00680	VIT_12S0028G01200	VIT_17S0000G01420	VIT_00S0269G00070	VIT_01S0026G01180	VIT_05S0020G03610	VIT_01S0010G02840	VIT_11S0016G04920	VIT_12S0034G02410	VIT_10S0597G00010	VIT_18S0001G11600	VIT_02S0025G00080	VIT_00S0253G00020	VIT_04S0008G05100	VIT_00S0397G00010	VIT_04S0008G02270	VIT_12S0028G01230	VIT_17S0000G01410	VIT_01S0010G02870	VIT_10S0003G00090	VIT_09S0002G08990	VIT_00S0410G00040	VIT_18S0001G11610
VIT_08S0007G06340	VIT_08S0007G03770	VIT_07S0031G02420	VIT_01S0010G01720	VIT_15S0021G01140	VIT_05S0077G01370	VIT_18S0001G04700	VIT_17S0000G08230	VIT_09S0054G00340	VIT_07S0005G03600	VIT_15S0046G03410	VIT_13S0019G02350	VIT_03S0132G00320	VIT_19S0015G00480	VIT_16S0039G01400	VIT_16S0039G02930	VIT_02S0025G01510	VIT_18S0001G06350	VIT_12S0057G00460	VIT_04S0079G00370	VIT_01S0113G00400	VIT_15S0021G01150	VIT_05S0077G01380	VIT_07S0130G00170	VIT_01S0026G00980	VIT_13S0064G00920	VIT_14S0066G01930	VIT_18S0001G14330	VIT_07S0130G00140	VIT_12S0028G00280	VIT_18S0086G00270	VIT_14S0128G01040	VIT_14S0066G00490	VIT_09S0018G01030	VIT_03S0088G00710	VIT_07S0031G02440	VIT_00S0580G00020	VIT_05S0020G00350	VIT_00S0184G00220	VIT_01S0113G00410	VIT_14S0066G01940	VIT_10S0042G01360	VIT_09S0054G00360	VIT_04S0043G00450	VIT_18S0001G04720	VIT_12S0057G00470	VIT_07S0005G00320	VIT_04S0008G06400	VIT_14S0171G00520	VIT_03S0132G00300
VIT_00S0194G00290	VIT_01S0010G01800	VIT_05S0102G00630	VIT_15S0048G00590	VIT_04S0008G01050	VIT_05S0020G03910	VIT_17S0000G02850	VIT_10S0003G01290	VIT_00S0188G00040	VIT_13S0064G00900	VIT_00S2417G00020	VIT_00S0183G00160	VIT_14S0060G00270	VIT_01S0137G00490	VIT_04S0008G06330	VIT_05S0051G00390	VIT_04S0008G01080	VIT_19S0014G04300	VIT_19S0090G00550	VIT_04S0023G01700	VIT_13S0019G04510	VIT_10S0003G01280	VIT_02S0012G00840	VIT_00S0421G00010	VIT_15S0045G01270	VIT_01S0011G00830	VIT_00S1923G00010	VIT_04S0023G02850	VIT_01S0026G02390	VIT_18S0001G04640	VIT_05S0102G00600	VIT_12S0134G00470	VIT_04S0023G01710	VIT_06S0004G03310	VIT_05S0020G01830	VIT_12S0035G00430	VIT_18S0041G01180	VIT_00S0181G00070	VIT_09S0018G02110	VIT_08S0040G02880	VIT_14S0030G01430	VIT_00S0421G00040	VIT_01S0113G00490	VIT_13S0019G04530	VIT_04S0008G01010	VIT_02S0025G01480	VIT_11S0016G04850	VIT_05S0051G00330	VIT_00S0391G00040	VIT_12S0035G00420
VIT_16S0039G00080	VIT_18S0001G14260	VIT_15S0045G00020	VIT_15S0024G01190	VIT_00S0188G00110	VIT_18S0001G07380	VIT_06S0004G02310	VIT_04S0008G02000	VIT_19S0014G02120	VIT_00S0779G00010	VIT_02S0033G00120	VIT_13S0067G03540	VIT_14S0006G02510	VIT_18S0072G00630	VIT_00S0706G00010	VIT_02S0012G02090	VIT_03S0091G00010	VIT_07S0005G01800	VIT_15S0045G00010	VIT_12S0035G01660	VIT_19S0014G02130	VIT_14S0068G00340	VIT_19S0014G03260	VIT_16S0098G00710	VIT_16S0050G00400	VIT_12S0028G01000	VIT_14S0083G00570	VIT_05S0020G03890	VIT_09S0002G06000	VIT_15S0024G01170	VIT_12S0035G01650	VIT_18S0122G01190	VIT_16S0050G01940	VIT_04S0023G01890	VIT_19S0014G02140	VIT_09S0002G06010	VIT_08S0007G00940	VIT_05S0020G03860	VIT_18S0001G15760	VIT_09S0002G06020	VIT_12S0028G01030	VIT_00S0213G00010	VIT_19S0090G00600	VIT_14S0068G00360	VIT_01S0026G01360	VIT_18S0072G00660	VIT_14S0006G02500	VIT_02S0154G00610	VIT_06S0004G02350	VIT_15S0045G01190
VIT_06S0061G00290	VIT_01S0010G03810	VIT_09S0054G01620	VIT_16S0039G00970	VIT_18S0001G04410	VIT_00S1627G00020	VIT_06S0004G05290	VIT_13S0019G02900	VIT_04S0008G04880	VIT_07S0005G03080	VIT_17S0000G10260	VIT_11S0149G00410	VIT_04S0210G00090	VIT_07S0031G02090	VIT_12S0059G00050	VIT_13S0019G01440	VIT_06S0004G03040	VIT_08S0007G04370	VIT_00S0194G00160	VIT_15S0046G02950	VIT_04S0008G04890	VIT_19S0014G01790	VIT_17S0000G00840	VIT_01S0026G02140	VIT_15S0048G01420	VIT_00S0230G00010	VIT_18S0075G00030	VIT_15S0046G01410	VIT_15S0024G00650	VIT_01S0010G03850	VIT_00S0251G00010	VIT_16S0013G01730	VIT_09S0002G01360	VIT_00S0179G00070	VIT_00S1255G00020	VIT_13S0084G00020	VIT_19S0014G03170	VIT_07S0005G03070	VIT_18S0075G00040	VIT_19S0014G04580	VIT_04S0069G01180	VIT_04S0008G04860	VIT_00S0187G00260	VIT_17S0000G03870	VIT_00S0601G00010	VIT_19S0014G00230	VIT_00S0181G00220	VIT_15S0021G00250	VIT_04S0008G03300	VIT_18S0001G02100
VIT_06S0004G06700	VIT_05S0029G00390	VIT_08S0007G04320	VIT_01S0011G04120	VIT_02S0025G02740	VIT_05S0077G00430	VIT_13S0019G01390	VIT_07S0005G04560	VIT_13S0156G00560	VIT_08S0007G08600	VIT_02S0025G02750	VIT_01S0011G04190	VIT_00S0233G00160	VIT_03S0017G00310	VIT_11S0016G02910	VIT_19S0015G01450	VIT_07S0005G04550	VIT_00S1715G00010	VIT_07S0031G02100	VIT_12S0028G00480	VIT_00S0233G00150	VIT_19S0090G00080	VIT_13S0156G00140	VIT_11S0052G00360	VIT_07S0005G04540	VIT_09S0054G01560	VIT_18S0122G00560	VIT_03S0038G01920	VIT_15S0046G01380	VIT_06S0061G00310	VIT_12S0059G01180	VIT_01S0010G00010	VIT_00S0233G00140	VIT_00S0250G00060	VIT_13S0156G00150	VIT_07S0104G01530	VIT_18S0122G00570	VIT_18S0001G05110	VIT_19S0014G04610	VIT_12S0059G02240	VIT_19S0015G01480	VIT_18S0117G00530	VIT_10S0071G00410	VIT_08S0007G07140	VIT_02S0025G04860	VIT_12S0059G00140	VIT_18S0001G05270	VIT_03S0038G00570	VIT_00S0233G00050	VIT_17S0000G03920
VIT_14S0030G00800	VIT_19S0015G01540	VIT_03S0097G00540	VIT_09S0002G09050	VIT_06S0009G03170	VIT_19S0015G01510	VIT_10S0071G00380	VIT_00S2480G00010	VIT_05S0029G00480	VIT_02S0087G00640	VIT_16S0100G00050	VIT_11S0016G01130	VIT_14S0068G00520	VIT_13S0067G03720	VIT_02S0025G00540	VIT_02S0033G00780	VIT_00S0179G00130	VIT_07S0197G00180	VIT_05S0077G01460	VIT_12S0057G01430	VIT_11S0052G00400	VIT_13S0101G00320	VIT_19S0015G01520	VIT_05S0029G00470	VIT_07S0151G00610	VIT_14S0068G00510	VIT_06S0004G06620	VIT_13S0067G03730	VIT_02S0025G00530	VIT_09S0002G01430	VIT_09S0002G03690	VIT_18S0001G06760	VIT_07S0104G01490	VIT_16S0013G01580	VIT_08S0056G00630	VIT_16S0013G00050	VIT_07S0197G00190	VIT_14S0081G00370	VIT_09S0002G09000	VIT_15S0024G00740	VIT_11S0016G01110	VIT_11S0016G01980	VIT_00S0265G00010	VIT_04S0069G01140	VIT_05S0077G01440	VIT_02S0025G01610	VIT_15S0024G00730	VIT_09S0018G00070	VIT_05S0049G02360	VIT_03S0097G00580
VIT_19S0015G02350	VIT_10S0003G01170	VIT_09S0096G00840	VIT_18S0001G00220	VIT_11S0016G03810	VIT_14S0036G01380	VIT_00S0187G00070	VIT_15S0024G00450	VIT_13S0101G00380	VIT_19S0014G00450	VIT_04S0023G03460	VIT_01S0127G00010	VIT_00S0239G00010	VIT_00S0583G00020	VIT_00S0225G00120	VIT_05S0102G00510	VIT_13S0019G04110	VIT_19S0014G00440	VIT_08S0056G01630	VIT_03S0063G00570	VIT_16S0013G01530	VIT_02S0087G00930	VIT_05S0102G00520	VIT_18S0001G03120	VIT_16S0039G01900	VIT_03S0038G03770	VIT_11S0016G03830	VIT_00S1881G00010	VIT_07S0205G00110	VIT_13S0019G02740	VIT_13S0019G04100	VIT_14S0219G00270	VIT_17S0000G01720	VIT_07S0005G03240	VIT_02S0087G00920	VIT_03S0063G00560	VIT_00S0583G00040	VIT_13S0019G02730	VIT_18S0001G06490	VIT_10S0003G01160	VIT_14S0219G00260	VIT_01S0010G03680	VIT_14S0036G01370	VIT_14S0030G00600	VIT_05S0029G00630	VIT_02S0087G00910	VIT_14S0219G00250	VIT_15S0024G00410	VIT_14S0060G00870	VIT_01S0010G01390
VIT_19S0090G00280	VIT_00S0857G00010	VIT_08S0007G05270	VIT_02S0154G00360	VIT_14S0006G02070	VIT_11S0016G01670	VIT_00S0916G00010	VIT_12S0035G00840	VIT_10S0116G01020	VIT_17S0000G08190	VIT_16S0013G00390	VIT_08S0007G07330	VIT_08S0058G01110	VIT_19S0090G00270	VIT_19S0015G01270	VIT_06S0004G05420	VIT_11S0149G00200	VIT_15S0048G00160	VIT_18S0122G00360	VIT_14S0128G00010	VIT_18S0001G08810	VIT_18S0001G09940	VIT_04S0023G00070	VIT_14S0066G02120	VIT_02S0025G04660	VIT_16S0148G00080	VIT_14S0068G00830	VIT_00S0829G00010	VIT_18S0117G00340	VIT_16S0013G00370	VIT_05S0077G00240	VIT_04S0008G06160	VIT_12S0035G00980	VIT_12S0057G00090	VIT_00S0264G00010	VIT_00S0322G00030	VIT_00S0415G00060	VIT_04S0008G07210	VIT_14S0030G00550	VIT_11S0037G00700	VIT_02S0154G00220	VIT_00S0317G00090	VIT_18S0001G03290	VIT_13S0019G01570	VIT_19S0027G01050	VIT_19S0090G00100	VIT_00S0198G00010	VIT_05S0020G00960	VIT_14S0083G00940	VIT_00S0322G00020
VIT_00S0131G00030	VIT_08S0058G01260	VIT_07S0151G00850	VIT_02S0087G00890	VIT_06S0061G01550	VIT_00S0187G00250	VIT_01S0010G01250	VIT_08S0007G03110	VIT_14S0066G02060	VIT_08S0056G01590	VIT_13S0156G00080	VIT_02S0033G00520	VIT_14S0068G00750	VIT_03S0038G03710	VIT_12S0057G01210	VIT_08S0007G08320	VIT_14S0068G00740	VIT_11S0016G01740	VIT_07S0104G00140	VIT_18S0001G06540	VIT_14S0068G02220	VIT_09S0002G01690	VIT_16S0039G01970	VIT_02S0025G00310	VIT_16S0013G01360	VIT_14S0066G01460	VIT_07S0005G05320	VIT_06S0004G07610	VIT_10S0042G00400	VIT_08S0058G01280	VIT_00S0131G00010	VIT_02S0033G00500	VIT_06S0061G01570	VIT_05S0029G00690	VIT_07S0191G00080	VIT_13S0156G00060	VIT_17S0000G08020	VIT_10S0092G00080	VIT_19S0177G00080	VIT_00S0131G00080	VIT_00S1386G00010	VIT_16S0050G00050	VIT_19S0015G01310	VIT_08S0007G01120	VIT_03S0017G01740	VIT_06S0009G03390	VIT_09S0002G01630	VIT_07S0005G01290	VIT_03S0063G00480	VIT_13S0156G00070
VIT_09S0002G05190	VIT_03S0088G01270	VIT_00S0477G00010	VIT_02S0033G01030	VIT_16S0148G00200	VIT_05S0077G01980	VIT_17S0000G06380	VIT_02S0012G00090	VIT_11S0078G00400	VIT_17S0000G03450	VIT_01S0146G00400	VIT_03S0088G01240	VIT_01S0011G05620	VIT_03S0038G01490	VIT_06S0009G02500	VIT_02S0033G01020	VIT_13S0067G02090	VIT_19S0014G00670	VIT_12S0028G00930	VIT_05S0077G01970	VIT_10S0003G03600	VIT_15S0021G01740	VIT_16S0039G00540	VIT_09S0002G03970	VIT_12S0034G01670	VIT_13S0019G01850	VIT_03S0038G03530	VIT_02S0025G02280	VIT_01S0146G00410	VIT_03S0038G00890	VIT_11S0037G00420	VIT_19S0090G01590	VIT_00S0581G00010	VIT_00S0259G00200	VIT_01S0011G04550	VIT_02S0033G01050	VIT_05S0062G00500	VIT_14S0060G01760	VIT_06S0009G03600	VIT_07S0129G00630	VIT_00S0259G00210	VIT_08S0007G06960	VIT_12S0055G00990	VIT_15S0048G02550	VIT_19S0014G00650	VIT_16S0098G01640	VIT_19S0014G04990	VIT_18S0072G00020	VIT_08S0007G06990	VIT_07S0129G00640
VIT_09S0096G00680	VIT_19S0085G00030	VIT_00S0144G00010	VIT_09S0002G08000	VIT_01S0011G01210	VIT_00S1466G00010	VIT_18S0122G00950	VIT_03S0017G01460	VIT_00S1466G00020	VIT_12S0028G03730	VIT_03S0038G01510	VIT_15S0021G01800	VIT_05S0049G00570	VIT_03S0088G01300	VIT_00S0379G00010	VIT_11S0016G02510	VIT_02S0025G05000	VIT_06S0004G04150	VIT_03S0091G00760	VIT_16S0022G01740	VIT_08S0040G03310	VIT_04S0023G02160	VIT_17S0000G03390	VIT_11S0016G05210	VIT_00S0551G00050	VIT_00S0379G00020	VIT_09S0096G00660	VIT_03S0017G01430	VIT_07S0191G00170	VIT_01S0011G06090	VIT_10S0003G05050	VIT_18S0164G00180	VIT_09S0002G06660	VIT_02S0012G00020	VIT_08S0040G00970	VIT_18S0001G05510	VIT_00S0246G00240	VIT_07S0104G01130	VIT_05S0049G00550	VIT_05S0020G04290	VIT_18S0072G01160	VIT_06S0004G04170	VIT_11S0118G00320	VIT_02S0012G00010	VIT_15S0021G02880	VIT_16S0050G02350	VIT_17S0053G00310	VIT_00S1667G00010	VIT_05S0049G00620	VIT_03S0038G00950
VIT_01S0011G00010	VIT_01S0026G01800	VIT_01S0010G02050	VIT_07S0191G00220	VIT_08S0040G02340	VIT_02S0012G01270	VIT_08S0056G00230	VIT_11S0052G00010	VIT_08S0040G01980	VIT_07S0129G00580	VIT_16S0013G01180	VIT_00S0279G00090	VIT_07S0191G00210	VIT_06S0004G05570	VIT_18S0089G01190	VIT_14S0036G00110	VIT_00S0204G00170	VIT_11S0016G00970	VIT_18S0001G01410	VIT_01S0026G01850	VIT_09S0054G01200	VIT_09S0002G00440	VIT_02S0025G00940	VIT_00S0539G00020	VIT_15S0048G02420	VIT_08S0056G00240	VIT_07S0129G00570	VIT_09S0018G00490	VIT_08S0040G01970	VIT_18S0001G09860	VIT_16S0100G00450	VIT_11S0103G00160	VIT_02S0087G00240	VIT_01S0026G01860	VIT_17S0000G00330	VIT_05S0094G00390	VIT_07S0005G02120	VIT_00S0539G00010	VIT_07S0129G00560	VIT_05S0020G04320	VIT_00S2365G00010	VIT_06S0080G00470	VIT_08S0040G02390	VIT_08S0007G08970	VIT_00S0281G00020	VIT_06S0004G00520	VIT_07S0141G00130	VIT_01S0011G01170	VIT_11S0103G00170	VIT_02S0012G01240
VIT_17S0000G04720	VIT_00S0299G00050	VIT_13S0019G00890	VIT_18S0001G09560	VIT_17S0000G07970	VIT_17S0000G10000	VIT_19S0014G00850	VIT_03S0063G00980	VIT_12S0142G00410	VIT_06S0004G07170	VIT_17S0053G00480	VIT_07S0005G00060	VIT_00S0956G00030	VIT_05S0049G01870	VIT_00S0256G00040	VIT_00S1211G00010	VIT_18S0001G01230	VIT_06S0080G00750	VIT_04S0023G03030	VIT_03S0063G00950	VIT_05S0049G01830	VIT_01S0011G04330	VIT_17S0000G05010	VIT_06S0004G00350	VIT_03S0038G03380	VIT_17S0000G07950	VIT_18S0001G01260	VIT_04S0008G03990	VIT_14S0066G02610	VIT_04S0023G03040	VIT_18S0001G13600	VIT_19S0015G02770	VIT_03S0088G01090	VIT_17S0000G03600	VIT_17S0000G07940	VIT_00S0199G00230	VIT_05S0049G01810	VIT_10S0003G04960	VIT_02S0033G01290	VIT_03S0038G00650	VIT_15S0024G01940	VIT_07S0005G00010	VIT_16S0098G01410	VIT_05S0102G00160	VIT_07S0005G05810	VIT_14S0060G01990	VIT_19S0015G02700	VIT_02S0025G02030	VIT_16S0100G00870	VIT_00S0299G00010
VIT_14S0108G01310	VIT_05S0020G04000	VIT_15S0024G00800	VIT_00S0240G00010	VIT_01S0011G01400	VIT_00S0462G00010	VIT_14S0006G01610	VIT_18S0041G00680	VIT_08S0007G01490	VIT_00S0647G00010	VIT_12S0034G01360	VIT_09S0096G00490	VIT_11S0206G00070	VIT_12S0028G03920	VIT_09S0002G00740	VIT_08S0007G05680	VIT_13S0047G00330	VIT_18S0001G13570	VIT_14S0006G01600	VIT_18S0041G00690	VIT_03S0038G01790	VIT_11S0016G05400	VIT_19S0090G01340	VIT_17S0000G03590	VIT_05S0102G01140	VIT_00S1455G00010	VIT_10S0116G01440	VIT_10S0042G00990	VIT_01S0011G06290	VIT_01S0011G01430	VIT_18S0001G12010	VIT_18S0001G02860	VIT_01S0010G00980	VIT_00S0818G00010	VIT_11S0206G00050	VIT_00S0246G00050	VIT_00S1455G00020	VIT_15S0045G00730	VIT_10S0116G01430	VIT_09S0002G07900	VIT_08S0032G00190	VIT_00S0240G00020	VIT_03S0017G00180	VIT_12S0028G03900	VIT_18S0001G02870	VIT_13S0047G00350	VIT_15S0046G00940	VIT_00S0804G00020	VIT_00S0827G00010	VIT_14S0006G01620
VIT_06S0009G03720	VIT_16S0100G00740	VIT_11S0118G00270	VIT_19S0015G02810	VIT_07S0005G02380	VIT_09S0002G00670	VIT_09S0054G01430	VIT_09S0002G08170	VIT_00S1356G00010	VIT_18S0001G10760	VIT_11S0016G02810	VIT_16S0100G00690	VIT_16S0022G00590	VIT_09S0002G00680	VIT_08S0040G00680	VIT_14S0066G02440	VIT_03S0017G01390	VIT_14S0036G00370	VIT_11S0118G00250	VIT_18S0001G10750	VIT_06S0004G05790	VIT_08S0040G02150	VIT_11S0206G00150	VIT_19S0085G00310	VIT_05S0136G00320	VIT_09S0002G06920	VIT_05S0077G00540	VIT_10S0116G00210	VIT_04S0023G00360	VIT_13S0073G00130	VIT_17S0000G00570	VIT_16S0022G00570	VIT_00S2512G00010	VIT_15S0048G02640	VIT_06S0004G01810	VIT_19S0085G01050	VIT_14S0066G02460	VIT_10S0116G01330	VIT_07S0129G00790	VIT_02S0087G00450	VIT_11S0016G01330	VIT_11S0016G00770	VIT_03S0038G02990	VIT_03S0017G00220	VIT_08S0056G00430	VIT_12S0028G01900	VIT_08S0007G00070	VIT_08S0007G08740	VIT_01S0011G04250	VIT_08S0058G00180
GO-ID	p-value	corr p-value	x	n	X	N	Description	Genes in test set
9628	1.1211e-15	3.9452e-12	1042	1528	9957	16944	response to abiotic stimulus	VIT_06S0004G05230|VIT_00S0551G00010|VIT_01S0011G01680|VIT_06S0004G08230|VIT_02S0025G02070|VIT_10S0003G03880|VIT_18S0122G01320|VIT_00S0131G00250|VIT_18S0001G12100|VIT_04S0008G06610|VIT_07S0005G00340|VIT_10S0003G03870|VIT_18S0001G03820|VIT_14S0066G01050|VIT_03S0063G02480|VIT_04S0008G05770|VIT_01S0137G00500|VIT_05S0077G01140|VIT_06S0004G07920|VIT_04S0008G06630|VIT_06S0004G04510|VIT_11S0037G01280|VIT…
9058	2.5857e-12	3.9238e-09	2319	3638	9957	16944	biosynthetic process	VIT_06S0004G05230|VIT_00S0551G00010|VIT_01S0011G01680|VIT_08S0007G04380|VIT_19S0085G00080|VIT_12S0028G00960|VIT_04S0023G00720|VIT_07S0005G00540|VIT_15S0046G00180|VIT_17S0000G00800|VIT_19S0090G00810|VIT_04S0008G06610|VIT_01S0026G02110|VIT_15S0021G01320|VIT_08S0007G03930|VIT_01S0011G02280|VIT_05S0062G01220|VIT_06S0009G02160|VIT_19S0014G02500|VIT_19S0177G00340|VIT_13S0067G01710|VIT_14S0036G00430|VIT…
42221	4.1159e-12	3.9238e-09	1398	2133	9957	16944	response to chemical stimulus	VIT_01S0011G01680|VIT_02S0025G02070|VIT_14S0068G01910|VIT_14S0068G01330|VIT_01S0011G05880|VIT_07S0005G04390|VIT_18S0122G01320|VIT_18S0001G05060|VIT_17S0000G00800|VIT_00S0131G00250|VIT_13S0019G01670|VIT_15S0021G00480|VIT_18S0001G08230|VIT_04S0023G00920|VIT_01S0011G02280|VIT_03S0063G02480|VIT_06S0004G08220|VIT_14S0068G01900|VIT_03S0091G00310|VIT_07S0031G01330|VIT_14S0108G00940|VIT_06S0004G07920|VIT…
10033	4.4601e-12	3.9238e-09	863	1274	9957	16944	response to organic substance	VIT_14S0068G01330|VIT_01S0011G05880|VIT_07S0005G04390|VIT_18S0122G01320|VIT_17S0000G00800|VIT_13S0019G01670|VIT_04S0023G00920|VIT_03S0063G02480|VIT_06S0004G08220|VIT_03S0091G00310|VIT_05S0077G01140|VIT_14S0060G01190|VIT_07S0130G00130|VIT_08S0007G04180|VIT_11S0037G01280|VIT_08S0007G05060|VIT_16S0050G02420|VIT_13S0067G01320|VIT_14S0060G00820|VIT_02S0012G03060|VIT_09S0002G05150|VIT_14S0036G00420|VIT…
44283	2.1816e-11	1.5354e-08	766	1126	9957	16944	small molecule biosynthetic process	VIT_00S0551G00010|VIT_01S0011G01680|VIT_19S0085G00080|VIT_06S0004G08230|VIT_01S0010G00240|VIT_08S0007G03840|VIT_01S0011G05880|VIT_05S0051G00060|VIT_15S0046G00180|VIT_17S0000G00800|VIT_12S0028G02110|VIT_19S0090G00810|VIT_04S0043G00370|VIT_04S0008G06610|VIT_18S0166G00300|VIT_08S0007G06200|VIT_05S0102G01110|VIT_10S0003G03870|VIT_06S0061G00500|VIT_07S0130G00230|VIT_06S0004G08220|VIT_06S0004G02620|VIT…
44249	4.238e-11	2.4764e-08	2160	3393	9957	16944	cellular biosynthetic process	VIT_06S0004G05230|VIT_00S0551G00010|VIT_01S0011G01680|VIT_08S0007G04380|VIT_19S0085G00080|VIT_04S0023G00720|VIT_07S0005G00540|VIT_15S0046G00180|VIT_17S0000G00800|VIT_19S0090G00810|VIT_04S0008G06610|VIT_01S0026G02110|VIT_15S0021G01320|VIT_08S0007G03930|VIT_01S0011G02280|VIT_05S0062G01220|VIT_06S0009G02160|VIT_19S0014G02500|VIT_19S0177G00340|VIT_13S0067G01710|VIT_16S0039G01640|VIT_18S0089G01210|VIT…
45087	4.9793e-11	2.4764e-08	201	258	9957	16944	innate immune response	VIT_00S0313G00070|VIT_06S0004G01270|VIT_08S0007G03840|VIT_10S0003G01730|VIT_17S0000G00800|VIT_04S0023G00920|VIT_12S0028G03380|VIT_10S0003G03870|VIT_03S0063G02480|VIT_07S0031G01470|VIT_08S0105G00200|VIT_00S0357G00020|VIT_12S0028G03270|VIT_06S0004G02900|VIT_06S0004G08360|VIT_02S0012G00990|VIT_10S0092G00230|VIT_08S0007G04180|VIT_10S0003G01430|VIT_14S0060G00820|VIT_04S0069G01010|VIT_11S0016G01770|VIT…
16053	6.3335e-11	2.4764e-08	442	622	9957	16944	organic acid biosynthetic process	VIT_00S0551G00010|VIT_06S0004G08230|VIT_08S0007G03840|VIT_01S0011G05880|VIT_05S0051G00060|VIT_12S0028G02110|VIT_17S0000G00800|VIT_19S0090G00810|VIT_18S0166G00300|VIT_08S0007G06200|VIT_10S0003G03870|VIT_06S0061G00500|VIT_07S0130G00230|VIT_15S0046G01680|VIT_00S0357G00020|VIT_10S0042G01230|VIT_06S0009G01460|VIT_12S0059G01660|VIT_00S0233G00060|VIT_09S0002G08460|VIT_11S0037G01280|VIT_00S0259G00160|VIT…
46394	6.3335e-11	2.4764e-08	442	622	9957	16944	carboxylic acid biosynthetic process	VIT_00S0551G00010|VIT_06S0004G08230|VIT_08S0007G03840|VIT_01S0011G05880|VIT_05S0051G00060|VIT_12S0028G02110|VIT_17S0000G00800|VIT_19S0090G00810|VIT_18S0166G00300|VIT_08S0007G06200|VIT_10S0003G03870|VIT_06S0061G00500|VIT_07S0130G00230|VIT_15S0046G01680|VIT_00S0357G00020|VIT_10S0042G01230|VIT_06S0009G01460|VIT_12S0059G01660|VIT_00S0233G00060|VIT_09S0002G08460|VIT_11S0037G01280|VIT_00S0259G00160|VIT…
2376	1.2126e-10	4.267e-08	234	308	9957	16944	immune system process	VIT_00S0313G00070|VIT_06S0004G01270|VIT_08S0007G03840|VIT_10S0003G01730|VIT_17S0000G00800|VIT_07S0141G00110|VIT_04S0023G00920|VIT_12S0028G03380|VIT_10S0003G03870|VIT_03S0063G02480|VIT_08S0105G00200|VIT_07S0031G01470|VIT_00S0357G00020|VIT_12S0028G03270|VIT_06S0004G02900|VIT_06S0004G08360|VIT_02S0012G00990|VIT_08S0007G04180|VIT_10S0092G00230|VIT_00S0259G00160|VIT_06S0004G04280|VIT_10S0003G01430|VIT…
6082	5.2491e-10	1.5795e-07	873	1309	9957	16944	organic acid metabolic process	VIT_13S0019G00810|VIT_00S0551G00010|VIT_06S0004G08230|VIT_17S0000G00280|VIT_01S0010G00240|VIT_01S0011G05880|VIT_04S0023G00720|VIT_12S0028G02110|VIT_17S0000G00800|VIT_19S0090G00810|VIT_04S0008G06610|VIT_18S0001G08430|VIT_02S0025G03320|VIT_01S0011G02280|VIT_05S0062G01220|VIT_19S0177G00340|VIT_10S0003G03870|VIT_17S0000G02140|VIT_10S0003G01320|VIT_06S0004G08220|VIT_15S0046G01680|VIT_00S0357G00020|VIT…
43436	6.0412e-10	1.5795e-07	872	1308	9957	16944	oxoacid metabolic process	VIT_13S0019G00810|VIT_00S0551G00010|VIT_06S0004G08230|VIT_17S0000G00280|VIT_01S0010G00240|VIT_01S0011G05880|VIT_04S0023G00720|VIT_12S0028G02110|VIT_17S0000G00800|VIT_19S0090G00810|VIT_04S0008G06610|VIT_18S0001G08430|VIT_02S0025G03320|VIT_01S0011G02280|VIT_05S0062G01220|VIT_19S0177G00340|VIT_10S0003G03870|VIT_17S0000G02140|VIT_10S0003G01320|VIT_06S0004G08220|VIT_15S0046G01680|VIT_00S0357G00020|VIT…
19752	6.0412e-10	1.5795e-07	872	1308	9957	16944	carboxylic acid metabolic process	VIT_13S0019G00810|VIT_00S0551G00010|VIT_06S0004G08230|VIT_17S0000G00280|VIT_01S0010G00240|VIT_01S0011G05880|VIT_04S0023G00720|VIT_12S0028G02110|VIT_17S0000G00800|VIT_19S0090G00810|VIT_04S0008G06610|VIT_18S0001G08430|VIT_02S0025G03320|VIT_01S0011G02280|VIT_05S0062G01220|VIT_19S0177G00340|VIT_10S0003G03870|VIT_17S0000G02140|VIT_10S0003G01320|VIT_06S0004G08220|VIT_15S0046G01680|VIT_00S0357G00020|VIT…
42180	6.284e-10	1.5795e-07	885	1329	9957	16944	cellular ketone metabolic process	VIT_13S0019G00810|VIT_00S0551G00010|VIT_06S0004G08230|VIT_17S0000G00280|VIT_01S0010G00240|VIT_01S0011G05880|VIT_04S0023G00720|VIT_12S0028G02110|VIT_17S0000G00800|VIT_19S0090G00810|VIT_04S0008G06610|VIT_18S0001G08430|VIT_02S0025G03320|VIT_01S0011G02280|VIT_05S0062G01220|VIT_19S0177G00340|VIT_10S0003G03870|VIT_17S0000G02140|VIT_10S0003G01320|VIT_06S0004G08220|VIT_15S0046G01680|VIT_00S0357G00020|VIT…
50896	6.8335e-10	1.6032e-07	2390	3792	9957	16944	response to stimulus	VIT_06S0004G05230|VIT_00S0551G00010|VIT_01S0011G01680|VIT_14S0068G01330|VIT_07S0005G06210|VIT_06S0009G01350|VIT_18S0001G05060|VIT_18S0122G01320|VIT_17S0000G00800|VIT_04S0008G06610|VIT_18S0001G08230|VIT_01S0011G02280|VIT_13S0073G00050|VIT_13S0064G01850|VIT_12S0059G01560|VIT_18S0001G03820|VIT_07S0005G06220|VIT_03S0091G00310|VIT_09S0070G00350|VIT_05S0077G01140|VIT_02S0012G00990|VIT_14S0060G01190|VIT…
9719	8.824e-10	1.9407e-07	562	817	9957	16944	response to endogenous stimulus	VIT_08S0007G03840|VIT_18S0076G00280|VIT_17S0000G06020|VIT_12S0059G01650|VIT_14S0036G00580|VIT_13S0064G00460|VIT_08S0040G01890|VIT_18S0122G01320|VIT_17S0000G00800|VIT_13S0019G01670|VIT_17S0000G10100|VIT_19S0014G04650|VIT_17S0000G09870|VIT_03S0063G02480|VIT_06S0004G08220|VIT_07S0031G01470|VIT_05S0020G00830|VIT_14S0030G00030|VIT_02S0012G00890|VIT_03S0091G00310|VIT_14S0060G01190|VIT_07S0130G00130|VIT…
6955	9.7316e-10	2.0144e-07	224	297	9957	16944	immune response	VIT_00S0313G00070|VIT_06S0004G01270|VIT_08S0007G03840|VIT_10S0003G01730|VIT_17S0000G00800|VIT_07S0141G00110|VIT_04S0023G00920|VIT_12S0028G03380|VIT_10S0003G03870|VIT_03S0063G02480|VIT_08S0105G00200|VIT_07S0031G01470|VIT_00S0357G00020|VIT_12S0028G03270|VIT_06S0004G02900|VIT_06S0004G08360|VIT_02S0012G00990|VIT_08S0007G04180|VIT_10S0092G00230|VIT_00S0259G00160|VIT_10S0003G01430|VIT_14S0060G00820|VIT…
6519	1.3236e-09	2.5876e-07	577	842	9957	16944	cellular amino acid and derivative metabolic process	VIT_13S0019G00810|VIT_00S0551G00010|VIT_06S0004G08230|VIT_01S0010G00240|VIT_12S0028G02110|VIT_19S0090G00810|VIT_02S0025G02560|VIT_18S0166G00300|VIT_18S0001G08430|VIT_08S0007G06200|VIT_05S0102G01110|VIT_01S0011G02280|VIT_05S0062G01220|VIT_10S0003G03870|VIT_06S0061G00500|VIT_17S0000G02140|VIT_07S0130G00230|VIT_06S0004G02620|VIT_06S0009G01460|VIT_14S0030G00030|VIT_07S0031G01330|VIT_00S0264G00100|VIT…
44271	5.4552e-09	9.7186e-07	490	710	9957	16944	cellular nitrogen compound biosynthetic process	VIT_06S0004G05230|VIT_00S0551G00010|VIT_01S0011G01680|VIT_19S0085G00080|VIT_06S0004G08230|VIT_17S0000G00280|VIT_01S0010G00240|VIT_13S0064G00460|VIT_05S0051G00060|VIT_12S0028G02110|VIT_19S0090G00810|VIT_04S0008G06610|VIT_18S0166G00300|VIT_08S0007G06200|VIT_05S0102G01110|VIT_10S0003G03870|VIT_06S0061G00500|VIT_07S0130G00230|VIT_06S0009G01460|VIT_10S0116G01740|VIT_01S0010G03310|VIT_14S0060G01190|VIT…
51716	5.5235e-09	9.7186e-07	748	1119	9957	16944	cellular response to stimulus	VIT_01S0011G01680|VIT_14S0060G00210|VIT_14S0068G01330|VIT_08S0007G03840|VIT_18S0076G00280|VIT_03S0091G00200|VIT_10S0003G01730|VIT_13S0064G00460|VIT_03S0038G00220|VIT_08S0040G01890|VIT_18S0122G01320|VIT_17S0000G00800|VIT_00S0131G00250|VIT_18S0001G12100|VIT_04S0023G00920|VIT_02S0025G02560|VIT_07S0005G00340|VIT_10S0003G03870|VIT_12S0059G01560|VIT_03S0063G02480|VIT_07S0031G01470|VIT_14S0060G02340|VIT…
70887	7.8016e-09	1.3073e-06	442	636	9957	16944	cellular response to chemical stimulus	VIT_08S0007G03840|VIT_14S0068G01330|VIT_18S0076G00280|VIT_13S0064G00460|VIT_18S0122G01320|VIT_00S0131G00250|VIT_17S0000G00800|VIT_04S0023G00920|VIT_02S0025G02560|VIT_03S0063G02480|VIT_07S0031G01470|VIT_05S0077G01140|VIT_14S0060G01190|VIT_06S0004G07920|VIT_04S0044G01750|VIT_07S0130G00130|VIT_08S0007G04180|VIT_00S0259G00160|VIT_08S0007G05060|VIT_02S0033G01380|VIT_14S0060G00820|VIT_07S0031G01850|VIT…
44262	3.4138e-08	5.4606e-06	763	1151	9957	16944	cellular carbohydrate metabolic process	VIT_06S0004G05230|VIT_01S0010G02460|VIT_17S0000G00280|VIT_08S0007G09000|VIT_12S0035G00790|VIT_09S0002G02290|VIT_15S0048G02250|VIT_02S0025G02170|VIT_02S0012G02220|VIT_04S0023G00720|VIT_01S0011G05740|VIT_10S0116G01730|VIT_08S0040G01890|VIT_18S0122G01320|VIT_16S0039G01580|VIT_18S0001G04150|VIT_18S0001G05060|VIT_04S0043G00370|VIT_07S0031G01540|VIT_11S0052G01230|VIT_17S0000G03230|VIT_15S0021G01320|VIT…
9814	4.8083e-08	7.3567e-06	138	177	9957	16944	defense response, incompatible interaction	VIT_00S0313G00070|VIT_04S0008G05590|VIT_10S0042G01250|VIT_08S0007G03840|VIT_05S0029G00050|VIT_12S0034G02230|VIT_19S0014G00350|VIT_10S0003G01730|VIT_12S0028G03380|VIT_10S0003G03870|VIT_08S0032G00080|VIT_06S0061G00890|VIT_03S0063G02480|VIT_08S0105G00200|VIT_07S0031G01470|VIT_00S0357G00020|VIT_04S0023G02970|VIT_06S0004G02900|VIT_06S0004G08360|VIT_02S0012G00990|VIT_08S0007G04180|VIT_10S0092G00230|VIT…
6066	5.1435e-08	7.4258e-06	447	650	9957	16944	alcohol metabolic process	VIT_01S0010G02460|VIT_06S0004G05230|VIT_18S0072G01000|VIT_17S0000G00280|VIT_08S0007G09000|VIT_04S0023G00720|VIT_16S0039G01580|VIT_18S0001G05060|VIT_04S0043G00370|VIT_07S0031G01540|VIT_17S0000G03230|VIT_08S0007G03930|VIT_14S0108G00540|VIT_02S0012G01640|VIT_19S0177G00340|VIT_17S0000G02140|VIT_06S0004G08220|VIT_02S0025G02160|VIT_18S0089G00620|VIT_02S0025G01560|VIT_18S0089G01210|VIT_06S0004G08360|VIT…
44281	5.2755e-08	7.4258e-06	1882	2982	9957	16944	small molecule metabolic process	VIT_06S0004G05230|VIT_00S0551G00010|VIT_01S0011G01680|VIT_19S0085G00080|VIT_04S0023G00720|VIT_15S0046G00180|VIT_18S0001G05060|VIT_17S0000G00800|VIT_19S0090G00810|VIT_04S0008G06610|VIT_07S0031G01540|VIT_14S0081G00660|VIT_02S0025G03320|VIT_08S0007G03930|VIT_01S0011G02280|VIT_05S0062G01220|VIT_02S0012G01640|VIT_19S0014G02500|VIT_19S0177G00340|VIT_12S0059G01560|VIT_17S0000G02140|VIT_07S0005G04190|VIT…
9266	5.8192e-08	7.876e-06	363	519	9957	16944	response to temperature stimulus	VIT_00S0313G00070|VIT_01S0011G01680|VIT_08S0105G00600|VIT_05S0102G00450|VIT_10S0003G03880|VIT_14S0068G00290|VIT_18S0122G01320|VIT_00S0131G00250|VIT_09S0018G01780|VIT_06S0009G02020|VIT_02S0025G04460|VIT_03S0038G01810|VIT_04S0008G03120|VIT_19S0177G00140|VIT_16S0022G00640|VIT_15S0048G00790|VIT_06S0080G01230|VIT_00S0240G00050|VIT_18S0001G02470|VIT_03S0063G02480|VIT_08S0056G00200|VIT_11S0016G01220|VIT…
44272	6.8234e-08	8.8932e-06	193	259	9957	16944	sulfur compound biosynthetic process	VIT_06S0004G05230|VIT_08S0007G01940|VIT_08S0056G00150|VIT_06S0004G08230|VIT_04S0023G00720|VIT_13S0019G05160|VIT_06S0004G00140|VIT_08S0007G06200|VIT_03S0063G00370|VIT_05S0102G01110|VIT_19S0177G00140|VIT_06S0061G00500|VIT_07S0130G00230|VIT_00S2795G00010|VIT_10S0003G00860|VIT_06S0004G02900|VIT_14S0030G00030|VIT_06S0009G01460|VIT_09S0002G08460|VIT_07S0005G02230|VIT_14S0068G00850|VIT_10S0003G00300|VIT…
71310	1.0213e-07	1.2809e-05	376	541	9957	16944	cellular response to organic substance	VIT_13S0019G04380|VIT_00S0313G00070|VIT_11S0016G01230|VIT_06S0004G01270|VIT_08S0105G00600|VIT_08S0007G03840|VIT_18S0076G00280|VIT_13S0064G00460|VIT_11S0065G00310|VIT_17S0000G00800|VIT_08S0007G02910|VIT_04S0023G00920|VIT_04S0008G05900|VIT_03S0038G01810|VIT_04S0008G03120|VIT_16S0022G00640|VIT_05S0094G01490|VIT_14S0030G00440|VIT_03S0063G02480|VIT_08S0105G00200|VIT_07S0031G01470|VIT_12S0028G03270|VIT…
19438	1.0722e-07	1.2809e-05	207	281	9957	16944	aromatic compound biosynthetic process	VIT_11S0118G00630|VIT_08S0007G03840|VIT_01S0150G00190|VIT_16S0039G01240|VIT_17S0000G00800|VIT_05S0102G01110|VIT_19S0177G00140|VIT_08S0105G00200|VIT_06S0004G02620|VIT_04S0008G02380|VIT_06S0004G02900|VIT_07S0141G00090|VIT_07S0005G02230|VIT_13S0067G03820|VIT_04S0044G00890|VIT_01S0010G03510|VIT_14S0060G00820|VIT_08S0007G04590|VIT_13S0106G00120|VIT_16S0098G00850|VIT_01S0010G03720|VIT_13S0156G00170|VIT…
8652	1.092e-07	1.2809e-05	236	325	9957	16944	cellular amino acid biosynthetic process	VIT_11S0118G00630|VIT_00S0551G00010|VIT_08S0056G00150|VIT_06S0004G08230|VIT_00S2579G00010|VIT_06S0004G00140|VIT_19S0090G00810|VIT_18S0166G00300|VIT_08S0007G01060|VIT_08S0007G06200|VIT_03S0063G00370|VIT_10S0003G03870|VIT_06S0061G00500|VIT_07S0130G00230|VIT_00S2795G00010|VIT_10S0003G00860|VIT_06S0004G02900|VIT_06S0009G01460|VIT_00S2607G00010|VIT_03S0038G04370|VIT_07S0005G02230|VIT_04S0044G00890|VIT…
19748	1.1335e-07	1.2867e-05	345	493	9957	16944	secondary metabolic process	VIT_06S0004G05230|VIT_08S0007G01940|VIT_13S0084G00160|VIT_08S0007G01550|VIT_04S0023G00720|VIT_01S0150G00190|VIT_16S0039G01240|VIT_14S0068G00290|VIT_13S0019G05160|VIT_11S0016G04690|VIT_08S0007G03930|VIT_07S0031G03200|VIT_18S0122G00690|VIT_18S0001G00490|VIT_06S0004G08220|VIT_18S0001G00680|VIT_06S0004G02620|VIT_04S0008G02380|VIT_14S0030G00030|VIT_04S0023G00080|VIT_06S0004G02900|VIT_06S0004G08360|VIT…
71495	1.1751e-07	1.2922e-05	249	345	9957	16944	cellular response to endogenous stimulus	VIT_13S0019G04380|VIT_00S0313G00070|VIT_11S0016G01230|VIT_08S0007G03840|VIT_18S0076G00280|VIT_13S0064G00460|VIT_11S0065G00310|VIT_17S0000G00800|VIT_08S0007G02910|VIT_04S0008G05900|VIT_03S0038G01810|VIT_05S0094G01490|VIT_14S0030G00440|VIT_03S0063G02480|VIT_07S0031G01470|VIT_08S0105G00200|VIT_12S0028G03270|VIT_13S0073G00440|VIT_06S0004G02900|VIT_14S0060G01190|VIT_07S0130G00130|VIT_10S0092G00230|VIT…
6520	1.3344e-07	1.4229e-05	443	647	9957	16944	cellular amino acid metabolic process	VIT_13S0019G00810|VIT_00S0551G00010|VIT_06S0004G08230|VIT_01S0010G00240|VIT_12S0028G02110|VIT_19S0090G00810|VIT_18S0166G00300|VIT_02S0025G02560|VIT_18S0001G08430|VIT_08S0007G06200|VIT_05S0102G01110|VIT_01S0011G02280|VIT_05S0062G01220|VIT_10S0003G03870|VIT_17S0000G02140|VIT_06S0061G00500|VIT_07S0130G00230|VIT_06S0004G02620|VIT_14S0030G00030|VIT_06S0009G01460|VIT_07S0031G01330|VIT_11S0037G01280|VIT…
6725	1.4087e-07	1.4485e-05	351	503	9957	16944	cellular aromatic compound metabolic process	VIT_11S0118G00630|VIT_11S0016G01230|VIT_08S0007G01550|VIT_08S0007G03840|VIT_01S0150G00190|VIT_16S0039G01240|VIT_14S0068G00290|VIT_05S0051G00060|VIT_17S0000G00800|VIT_12S0028G02110|VIT_13S0073G00250|VIT_13S0067G02450|VIT_19S0177G00140|VIT_17S0000G01950|VIT_05S0102G01110|VIT_18S0122G00690|VIT_06S0061G00500|VIT_18S0001G00680|VIT_08S0105G00200|VIT_06S0004G02620|VIT_04S0008G02380|VIT_06S0004G02900|VIT…
9725	1.4406e-07	1.4485e-05	484	712	9957	16944	response to hormone stimulus	VIT_18S0076G00280|VIT_17S0000G06020|VIT_12S0059G01650|VIT_14S0036G00580|VIT_13S0064G00460|VIT_08S0040G01890|VIT_18S0122G01320|VIT_17S0000G00800|VIT_13S0019G01670|VIT_17S0000G10100|VIT_19S0014G04650|VIT_17S0000G09870|VIT_03S0063G02480|VIT_06S0004G08220|VIT_05S0020G00830|VIT_14S0030G00030|VIT_02S0012G00890|VIT_03S0091G00310|VIT_14S0060G01190|VIT_07S0130G00130|VIT_13S0067G01630|VIT_11S0052G01180|VIT…
51186	1.911e-07	1.868e-05	376	543	9957	16944	cofactor metabolic process	VIT_06S0004G05230|VIT_11S0118G00630|VIT_18S0072G01000|VIT_08S0007G01940|VIT_17S0000G00280|VIT_04S0023G00720|VIT_01S0150G00190|VIT_13S0064G00460|VIT_15S0046G00180|VIT_13S0019G05160|VIT_14S0068G02110|VIT_03S0038G03120|VIT_18S0001G05960|VIT_13S0067G02450|VIT_08S0007G03930|VIT_07S0031G03200|VIT_19S0177G00340|VIT_06S0061G00500|VIT_17S0000G02140|VIT_13S0158G00180|VIT_13S0064G01470|VIT_00S0211G00120|VIT…
44106	2.617e-07	2.4308e-05	463	681	9957	16944	cellular amine metabolic process	VIT_13S0019G00810|VIT_00S0551G00010|VIT_06S0004G08230|VIT_01S0010G00240|VIT_12S0028G02110|VIT_19S0090G00810|VIT_02S0025G02560|VIT_18S0166G00300|VIT_18S0001G08430|VIT_08S0007G06200|VIT_05S0102G01110|VIT_01S0011G02280|VIT_05S0062G01220|VIT_10S0003G03870|VIT_17S0000G02140|VIT_06S0061G00500|VIT_07S0130G00230|VIT_06S0004G02620|VIT_14S0030G00030|VIT_06S0009G01460|VIT_07S0031G01330|VIT_00S0264G00100|VIT…
9314	2.6249e-07	2.4308e-05	475	700	9957	16944	response to radiation	VIT_06S0004G05230|VIT_12S0059G02510|VIT_01S0011G01680|VIT_06S0004G08230|VIT_03S0091G00200|VIT_18S0122G01320|VIT_18S0001G12100|VIT_04S0008G06610|VIT_09S0018G01780|VIT_01S0026G02620|VIT_18S0166G00300|VIT_07S0005G00340|VIT_05S0102G01110|VIT_06S0004G02620|VIT_07S0031G01470|VIT_14S0060G02340|VIT_04S0008G06630|VIT_08S0007G05060|VIT_06S0004G04000|VIT_08S0007G00440|VIT_14S0060G00820|VIT_14S0066G00720|VIT…
9308	3.1633e-07	2.8543e-05	513	761	9957	16944	amine metabolic process	VIT_13S0019G00810|VIT_00S0551G00010|VIT_06S0004G08230|VIT_01S0010G00240|VIT_12S0028G02110|VIT_19S0090G00810|VIT_02S0025G02560|VIT_18S0166G00300|VIT_18S0001G08430|VIT_08S0007G06200|VIT_05S0102G01110|VIT_01S0011G02280|VIT_05S0062G01220|VIT_10S0003G03870|VIT_17S0000G02140|VIT_06S0061G00500|VIT_07S0130G00230|VIT_06S0004G02620|VIT_14S0030G00030|VIT_06S0009G01460|VIT_07S0031G01330|VIT_00S0264G00100|VIT…
6950	3.5831e-07	3.1522e-05	1592	2517	9957	16944	response to stress	VIT_01S0011G01680|VIT_00S0551G00010|VIT_07S0005G06210|VIT_06S0009G01350|VIT_18S0122G01320|VIT_17S0000G00800|VIT_18S0001G08230|VIT_13S0064G01850|VIT_12S0059G01560|VIT_07S0005G06220|VIT_09S0070G00350|VIT_05S0077G01140|VIT_02S0012G00990|VIT_06S0004G04510|VIT_10S0116G01700|VIT_08S0007G05060|VIT_13S0067G01320|VIT_08S0007G03920|VIT_14S0081G00670|VIT_14S0036G00420|VIT_04S0043G00690|VIT_15S0046G02910|VIT…
9416	4.3491e-07	3.7328e-05	446	656	9957	16944	response to light stimulus	VIT_06S0004G05230|VIT_12S0059G02510|VIT_01S0011G01680|VIT_06S0004G08230|VIT_03S0091G00200|VIT_18S0122G01320|VIT_18S0001G12100|VIT_04S0008G06610|VIT_09S0018G01780|VIT_01S0026G02620|VIT_18S0166G00300|VIT_07S0005G00340|VIT_05S0102G01110|VIT_07S0031G01470|VIT_06S0004G02620|VIT_14S0060G02340|VIT_04S0008G06630|VIT_08S0007G05060|VIT_06S0004G04000|VIT_08S0007G00440|VIT_14S0060G00820|VIT_14S0066G00720|VIT…
9751	5.4359e-07	4.5545e-05	140	184	9957	16944	response to salicylic acid stimulus	VIT_00S0313G00070|VIT_01S0026G01050|VIT_04S0008G05590|VIT_08S0007G03840|VIT_01S0011G05880|VIT_05S0029G00050|VIT_18S0076G00280|VIT_05S0094G00950|VIT_12S0034G02230|VIT_01S0011G03330|VIT_19S0014G00350|VIT_17S0000G00800|VIT_18S0001G05670|VIT_07S0005G03340|VIT_05S0049G01780|VIT_01S0150G00120|VIT_08S0032G00080|VIT_05S0062G01370|VIT_03S0063G02480|VIT_08S0105G00200|VIT_06S0004G02900|VIT_13S0067G01630|VIT…
9309	8.5098e-07	6.9642e-05	247	347	9957	16944	amine biosynthetic process	VIT_11S0118G00630|VIT_00S0551G00010|VIT_08S0056G00150|VIT_06S0004G08230|VIT_00S2579G00010|VIT_06S0004G00140|VIT_19S0090G00810|VIT_18S0166G00300|VIT_08S0007G01060|VIT_08S0007G06200|VIT_03S0063G00370|VIT_10S0003G03870|VIT_06S0061G00500|VIT_07S0130G00230|VIT_00S2795G00010|VIT_10S0003G00860|VIT_06S0004G02900|VIT_06S0009G01460|VIT_00S2607G00010|VIT_14S0060G01190|VIT_03S0038G04370|VIT_07S0005G02230|VIT…
8610	8.8349e-07	7.0659e-05	484	719	9957	16944	lipid biosynthetic process	VIT_06S0004G05230|VIT_18S0072G01000|VIT_17S0000G00280|VIT_01S0011G05880|VIT_12S0059G01650|VIT_04S0023G00720|VIT_01S0011G05740|VIT_16S0039G01580|VIT_00S0229G00180|VIT_11S0016G04690|VIT_15S0021G01320|VIT_08S0007G03930|VIT_19S0177G00340|VIT_07S0130G00230|VIT_00S0357G00020|VIT_15S0046G01680|VIT_16S0039G01640|VIT_10S0042G01230|VIT_18S0089G01210|VIT_06S0004G08360|VIT_14S0108G00940|VIT_06S0004G07920|VIT…
10941	9.12e-07	7.1318e-05	106	135	9957	16944	regulation of cell death	VIT_00S0313G00070|VIT_05S0020G02710|VIT_04S0008G05590|VIT_08S0007G03840|VIT_05S0029G00050|VIT_12S0028G00300|VIT_19S0014G00350|VIT_03S0063G02480|VIT_08S0105G00200|VIT_06S0004G02900|VIT_02S0012G00990|VIT_13S0067G01630|VIT_10S0092G00230|VIT_16S0013G00210|VIT_10S0003G04540|VIT_14S0060G00820|VIT_07S0031G01850|VIT_18S0001G11130|VIT_09S0018G00240|VIT_09S0018G01870|VIT_02S0109G00080|VIT_14S0083G00870|VIT…
9863	1.0427e-06	7.9763e-05	85	105	9957	16944	salicylic acid mediated signaling pathway	VIT_15S0021G00990|VIT_00S0313G00070|VIT_04S0008G05590|VIT_06S0004G03540|VIT_08S0007G03840|VIT_05S0029G00050|VIT_18S0076G00280|VIT_01S0011G03330|VIT_19S0014G00350|VIT_07S0005G04420|VIT_14S0108G00090|VIT_17S0000G00800|VIT_11S0016G03000|VIT_01S0146G00380|VIT_19S0027G01090|VIT_18S0001G11630|VIT_08S0032G00080|VIT_10S0071G00300|VIT_05S0062G01370|VIT_15S0046G01090|VIT_03S0063G02480|VIT_06S0009G01130|VIT…
32787	1.0846e-06	8.1205e-05	518	774	9957	16944	monocarboxylic acid metabolic process	VIT_08S0007G03840|VIT_17S0000G00280|VIT_01S0011G05880|VIT_04S0023G00720|VIT_05S0051G00060|VIT_16S0039G01580|VIT_17S0000G00800|VIT_12S0028G02110|VIT_04S0008G06610|VIT_02S0025G03320|VIT_05S0102G01110|VIT_05S0062G01220|VIT_19S0177G00340|VIT_10S0003G03870|VIT_05S0077G01270|VIT_10S0003G01320|VIT_02S0234G00080|VIT_06S0004G08220|VIT_06S0004G02620|VIT_00S0357G00020|VIT_15S0046G01680|VIT_09S0002G01800|VIT…
18130	1.2044e-06	8.8294e-05	137	181	9957	16944	heterocycle biosynthetic process	VIT_06S0004G05230|VIT_08S0007G01940|VIT_04S0008G03730|VIT_06S0004G01370|VIT_17S0000G00280|VIT_05S0102G00310|VIT_01S0127G00740|VIT_17S0000G10180|VIT_11S0065G00640|VIT_19S0014G00350|VIT_13S0064G00460|VIT_11S0016G00560|VIT_19S0090G00810|VIT_09S0002G07120|VIT_18S0166G00300|VIT_13S0067G02450|VIT_08S0007G01060|VIT_19S0177G00140|VIT_05S0102G01110|VIT_07S0031G03050|VIT_07S0031G03200|VIT_18S0001G11090|VIT…
9627	1.2499e-06	8.9764e-05	96	121	9957	16944	systemic acquired resistance	VIT_00S0313G00070|VIT_04S0008G05590|VIT_06S0004G03540|VIT_08S0007G03840|VIT_11S0016G02520|VIT_05S0029G00050|VIT_13S0158G00340|VIT_12S0034G02230|VIT_19S0014G00350|VIT_07S0005G00280|VIT_14S0108G00090|VIT_12S0028G03380|VIT_19S0027G01090|VIT_18S0001G11630|VIT_08S0032G00080|VIT_06S0061G00890|VIT_15S0046G01090|VIT_03S0063G02480|VIT_06S0009G01130|VIT_08S0058G00690|VIT_08S0105G00200|VIT_07S0031G01470|VIT…
65007	1.6424e-06	0.00011559	2430	3921	9957	16944	biological regulation	VIT_17S0119G00240|VIT_18S0001G01030|VIT_14S0108G01020|VIT_03S0088G00570|VIT_18S0122G01320|VIT_17S0000G00800|VIT_04S0008G06610|VIT_06S0004G08070|VIT_00S0125G00290|VIT_19S0014G01780|VIT_08S0007G03930|VIT_19S0014G02500|VIT_12S0059G01560|VIT_13S0019G02120|VIT_05S0029G01380|VIT_18S0001G02170|VIT_18S0001G06110|VIT_05S0077G01140|VIT_02S0012G00990|VIT_14S0060G01190|VIT_14S0108G01030|VIT_04S0008G06630|VIT…
9409	1.8642e-06	0.00012863	232	326	9957	16944	response to cold	VIT_08S0105G00600|VIT_05S0102G00450|VIT_14S0068G00290|VIT_18S0122G01320|VIT_09S0018G01780|VIT_06S0009G02020|VIT_02S0025G04460|VIT_03S0038G01810|VIT_04S0008G03120|VIT_19S0177G00140|VIT_16S0022G00640|VIT_15S0048G00790|VIT_00S0240G00050|VIT_18S0001G02470|VIT_03S0063G02480|VIT_08S0056G00200|VIT_11S0016G01220|VIT_18S0001G10150|VIT_15S0048G02260|VIT_10S0042G01230|VIT_06S0004G02900|VIT_11S0206G00120|VIT…
43067	1.9641e-06	0.00013292	99	126	9957	16944	regulation of programmed cell death	VIT_00S0313G00070|VIT_05S0020G02710|VIT_04S0008G05590|VIT_08S0007G03840|VIT_05S0029G00050|VIT_12S0028G00300|VIT_19S0014G00350|VIT_03S0063G02480|VIT_08S0105G00200|VIT_06S0004G02900|VIT_02S0012G00990|VIT_13S0067G01630|VIT_10S0092G00230|VIT_16S0013G00210|VIT_10S0003G04540|VIT_14S0060G00820|VIT_18S0001G11130|VIT_09S0018G00240|VIT_09S0018G01870|VIT_02S0109G00080|VIT_14S0083G00870|VIT_11S0016G01770|VIT…
15995	2.3196e-06	0.00015401	63	75	9957	16944	chlorophyll biosynthetic process	VIT_06S0004G05230|VIT_08S0007G01940|VIT_06S0004G01370|VIT_17S0000G00280|VIT_05S0102G00310|VIT_08S0007G08540|VIT_19S0014G03210|VIT_01S0127G00740|VIT_11S0065G00640|VIT_19S0014G00350|VIT_13S0064G00460|VIT_10S0003G00890|VIT_11S0016G00560|VIT_11S0016G05570|VIT_13S0067G02450|VIT_07S0031G03050|VIT_04S0079G00680|VIT_15S0046G01090|VIT_01S0244G00110|VIT_04S0023G00080|VIT_06S0004G02900|VIT_16S0098G01540|VIT…
10035	2.5321e-06	0.00016384	414	612	9957	16944	response to inorganic substance	VIT_01S0011G01680|VIT_02S0025G02070|VIT_10S0003G01830|VIT_14S0068G01330|VIT_18S0076G00280|VIT_18S0001G05060|VIT_18S0122G01320|VIT_00S0131G00250|VIT_15S0021G00480|VIT_01S0011G02280|VIT_03S0063G02480|VIT_07S0031G01470|VIT_14S0060G02340|VIT_02S0025G02160|VIT_07S0031G01330|VIT_14S0060G01190|VIT_04S0044G01750|VIT_06S0004G04510|VIT_09S0002G05940|VIT_09S0002G04490|VIT_15S0048G00370|VIT_18S0041G01230|VIT…
46148	2.5608e-06	0.00016384	130	172	9957	16944	pigment biosynthetic process	VIT_06S0004G05230|VIT_08S0007G01940|VIT_13S0084G00160|VIT_06S0004G01370|VIT_17S0000G00280|VIT_05S0102G00310|VIT_01S0127G00740|VIT_04S0023G00720|VIT_11S0065G00640|VIT_19S0014G00350|VIT_13S0064G00460|VIT_11S0016G00560|VIT_09S0002G07120|VIT_11S0016G04690|VIT_13S0067G02450|VIT_07S0031G00620|VIT_07S0031G03050|VIT_07S0031G03200|VIT_18S0041G01280|VIT_13S0064G01470|VIT_04S0023G00080|VIT_06S0004G02900|VIT…
5975	3.0512e-06	0.00019173	1050	1641	9957	16944	carbohydrate metabolic process	VIT_06S0004G05230|VIT_17S0000G00280|VIT_09S0002G02290|VIT_04S0023G00720|VIT_18S0001G05060|VIT_18S0122G01320|VIT_07S0031G01540|VIT_11S0052G01230|VIT_17S0000G03230|VIT_15S0021G01320|VIT_14S0108G00540|VIT_05S0062G01220|VIT_06S0009G02160|VIT_02S0012G01640|VIT_19S0177G00340|VIT_17S0000G02140|VIT_14S0060G00620|VIT_06S0004G03250|VIT_06S0004G08220|VIT_05S0062G01430|VIT_14S0036G00430|VIT_02S0025G01560|VIT…
302	3.4454e-06	0.00021271	137	183	9957	16944	response to reactive oxygen species	VIT_08S0007G01250|VIT_01S0011G01680|VIT_04S0044G00020|VIT_17S0000G10280|VIT_18S0076G00280|VIT_08S0040G03150|VIT_05S0094G00950|VIT_13S0067G01840|VIT_14S0108G00590|VIT_05S0102G00120|VIT_18S0122G01320|VIT_05S0062G01370|VIT_03S0063G02480|VIT_14S0006G01740|VIT_07S0031G01470|VIT_11S0118G00790|VIT_14S0060G02340|VIT_10S0003G02760|VIT_00S0698G00010|VIT_04S0044G01750|VIT_10S0092G00230|VIT_07S0031G00530|VIT…
6790	3.589e-06	0.00021775	247	351	9957	16944	sulfur metabolic process	VIT_06S0004G05230|VIT_08S0007G01940|VIT_08S0056G00150|VIT_06S0004G08230|VIT_04S0023G00720|VIT_13S0019G05160|VIT_14S0068G02110|VIT_06S0004G00140|VIT_02S0025G02560|VIT_08S0007G06200|VIT_03S0063G00370|VIT_19S0177G00140|VIT_05S0102G01110|VIT_07S0031G03200|VIT_06S0061G00500|VIT_07S0130G00230|VIT_08S0105G00200|VIT_00S2795G00010|VIT_10S0003G00860|VIT_06S0004G02900|VIT_14S0030G00030|VIT_06S0009G01460|VIT…
9607	3.666e-06	0.00021865	554	837	9957	16944	response to biotic stimulus	VIT_08S0007G03840|VIT_14S0068G01330|VIT_01S0011G05880|VIT_10S0003G01730|VIT_07S0005G04390|VIT_17S0000G00800|VIT_09S0018G01780|VIT_15S0021G00480|VIT_04S0023G00920|VIT_13S0073G00050|VIT_08S0007G05150|VIT_10S0003G03870|VIT_03S0063G02480|VIT_06S0004G08220|VIT_07S0031G01470|VIT_00S0357G00020|VIT_01S0026G00570|VIT_02S0025G02160|VIT_04S0008G05770|VIT_04S0008G07320|VIT_06S0004G08360|VIT_05S0077G01140|VIT…
51188	4.0673e-06	0.00023791	204	285	9957	16944	cofactor biosynthetic process	VIT_11S0118G00630|VIT_06S0004G05230|VIT_08S0007G01940|VIT_17S0000G00280|VIT_13S0064G00460|VIT_15S0046G00180|VIT_13S0067G02450|VIT_07S0031G03200|VIT_13S0064G01470|VIT_06S0004G02900|VIT_04S0023G00080|VIT_14S0030G00030|VIT_13S0106G00620|VIT_06S0004G07380|VIT_14S0171G00190|VIT_04S0044G00890|VIT_14S0060G00820|VIT_09S0002G04490|VIT_13S0106G00120|VIT_06S0004G00400|VIT_01S0010G03720|VIT_13S0156G00170|VIT…
97	4.1241e-06	0.00023791	122	161	9957	16944	sulfur amino acid biosynthetic process	VIT_08S0056G00150|VIT_06S0004G08230|VIT_16S0050G00090|VIT_05S0102G00310|VIT_18S0001G05770|VIT_03S0091G00080|VIT_10S0003G04350|VIT_06S0004G00140|VIT_11S0016G00560|VIT_08S0007G06200|VIT_03S0063G00370|VIT_10S0116G01660|VIT_03S0038G02510|VIT_18S0072G00860|VIT_15S0024G00040|VIT_06S0061G00500|VIT_07S0130G00230|VIT_00S2795G00010|VIT_10S0003G00860|VIT_06S0009G01460|VIT_19S0027G00200|VIT_18S0072G00410|VIT…
23033	4.4537e-06	0.00025279	531	801	9957	16944	signaling pathway	VIT_07S0005G05510|VIT_08S0007G03840|VIT_18S0001G01030|VIT_18S0076G00280|VIT_12S0059G01650|VIT_13S0064G00460|VIT_07S0005G04390|VIT_17S0000G00800|VIT_17S0000G10100|VIT_07S0005G00340|VIT_07S0005G00110|VIT_18S0001G02470|VIT_03S0063G02480|VIT_07S0031G01470|VIT_18S0001G02170|VIT_12S0121G00240|VIT_05S0077G01140|VIT_07S0130G00130|VIT_08S0007G04180|VIT_09S0002G05940|VIT_08S0007G05060|VIT_10S0003G01430|VIT…
10200	4.6596e-06	0.00026027	109	142	9957	16944	response to chitin	VIT_04S0069G00920|VIT_04S0008G05590|VIT_10S0003G00590|VIT_17S0000G00800|VIT_08S0040G02230|VIT_09S0054G00530|VIT_07S0031G00080|VIT_00S0287G00010|VIT_03S0063G02480|VIT_04S0023G02970|VIT_12S0028G03270|VIT_06S0004G02900|VIT_14S0060G02140|VIT_16S0039G01850|VIT_03S0180G00210|VIT_16S0050G02420|VIT_14S0060G00820|VIT_18S0001G11130|VIT_09S0018G00240|VIT_08S0007G03820|VIT_07S0129G00210|VIT_01S0011G04770|VIT…
65008	4.8652e-06	0.00026751	565	856	9957	16944	regulation of biological quality	VIT_18S0072G01000|VIT_14S0108G01020|VIT_08S0040G01890|VIT_05S0051G00060|VIT_18S0122G01320|VIT_12S0028G02110|VIT_09S0018G01780|VIT_04S0023G00920|VIT_15S0046G01350|VIT_14S0060G00830|VIT_08S0007G03930|VIT_03S0038G04060|VIT_12S0059G01560|VIT_06S0004G03250|VIT_06S0004G08220|VIT_06S0009G03550|VIT_14S0060G02340|VIT_14S0060G01190|VIT_04S0008G06630|VIT_00S0304G00060|VIT_11S0037G01280|VIT_17S0000G06210|VIT…
71446	4.9761e-06	0.0002694	87	110	9957	16944	cellular response to salicylic acid stimulus	VIT_15S0021G00990|VIT_00S0313G00070|VIT_04S0008G05590|VIT_06S0004G03540|VIT_08S0007G03840|VIT_05S0029G00050|VIT_18S0076G00280|VIT_01S0011G03330|VIT_19S0014G00350|VIT_07S0005G04420|VIT_14S0108G00090|VIT_17S0000G00800|VIT_11S0016G03000|VIT_01S0146G00380|VIT_19S0027G01090|VIT_18S0001G11630|VIT_08S0032G00080|VIT_10S0071G00300|VIT_05S0062G01370|VIT_15S0046G01090|VIT_03S0063G02480|VIT_06S0009G01130|VIT…
51707	5.0822e-06	0.00027097	460	688	9957	16944	response to other organism	VIT_08S0007G03840|VIT_14S0068G01330|VIT_01S0011G05880|VIT_10S0003G01730|VIT_07S0005G04390|VIT_09S0018G01780|VIT_15S0021G00480|VIT_04S0023G00920|VIT_13S0073G00050|VIT_08S0007G05150|VIT_10S0003G03870|VIT_03S0063G02480|VIT_07S0031G01470|VIT_00S0357G00020|VIT_02S0025G02160|VIT_04S0008G05770|VIT_04S0008G07320|VIT_06S0004G08360|VIT_02S0012G00990|VIT_06S0004G04510|VIT_08S0007G04180|VIT_02S0012G01750|VIT…
5996	7.6786e-06	0.00039942	326	477	9957	16944	monosaccharide metabolic process	VIT_06S0004G05230|VIT_01S0010G02460|VIT_08S0007G01940|VIT_16S0013G01140|VIT_16S0022G02080|VIT_17S0000G00280|VIT_15S0048G00640|VIT_04S0023G00720|VIT_01S0150G00190|VIT_13S0019G05160|VIT_16S0039G01580|VIT_18S0001G05060|VIT_07S0031G01540|VIT_17S0000G03230|VIT_11S0016G01570|VIT_07S0031G03200|VIT_14S0108G00540|VIT_05S0094G01490|VIT_02S0025G01030|VIT_18S0001G08630|VIT_19S0177G00340|VIT_17S0000G02140|VIT…
50789	7.7875e-06	0.00039942	2049	3300	9957	16944	regulation of biological process	VIT_18S0001G01030|VIT_03S0088G00570|VIT_18S0122G01320|VIT_17S0000G00800|VIT_04S0008G06610|VIT_06S0004G08070|VIT_00S0125G00290|VIT_19S0014G01780|VIT_19S0014G02500|VIT_12S0059G01560|VIT_13S0019G02120|VIT_05S0029G01380|VIT_18S0001G02170|VIT_18S0001G06110|VIT_05S0077G01140|VIT_02S0012G00990|VIT_14S0108G01030|VIT_04S0008G06630|VIT_08S0007G05060|VIT_08S0007G03920|VIT_14S0081G00670|VIT_13S0106G00120|VIT…
9987	7.8318e-06	0.00039942	5940	9875	9957	16944	cellular process	VIT_06S0004G05230|VIT_01S0011G01680|VIT_08S0007G04380|VIT_19S0027G01520|VIT_12S0057G00610|VIT_04S0023G00720|VIT_08S0007G07970|VIT_18S0001G15710|VIT_18S0001G05060|VIT_17S0000G00800|VIT_03S0038G03120|VIT_01S0026G01440|VIT_18S0001G05960|VIT_12S0028G01630|VIT_19S0090G00810|VIT_01S0026G02110|VIT_07S0031G01540|VIT_15S0021G01320|VIT_08S0007G03930|VIT_18S0001G04440|VIT_13S0073G00050|VIT_05S0062G01220|VIT…
42542	8.0753e-06	0.00040595	107	140	9957	16944	response to hydrogen peroxide	VIT_01S0011G01680|VIT_04S0044G00020|VIT_17S0000G10280|VIT_08S0040G03150|VIT_05S0094G00950|VIT_14S0108G00590|VIT_05S0102G00120|VIT_18S0122G01320|VIT_03S0063G02480|VIT_14S0006G01740|VIT_07S0031G01470|VIT_11S0118G00790|VIT_14S0060G02340|VIT_10S0003G02760|VIT_00S0698G00010|VIT_02S0025G00230|VIT_11S0078G00260|VIT_07S0031G00920|VIT_09S0002G04490|VIT_09S0002G00780|VIT_07S0129G00210|VIT_01S0011G06550|VIT…
9611	9.249e-06	0.00045841	125	167	9957	16944	response to wounding	VIT_11S0016G01230|VIT_05S0020G04690|VIT_12S0059G01060|VIT_01S0146G00480|VIT_08S0007G00820|VIT_00S0684G00030|VIT_05S0020G05020|VIT_19S0090G01720|VIT_11S0052G00040|VIT_07S0031G01470|VIT_09S0002G02320|VIT_05S0124G00210|VIT_07S0141G00090|VIT_14S0060G00820|VIT_09S0018G00240|VIT_18S0001G11130|VIT_18S0001G02300|VIT_00S0769G00010|VIT_07S0129G00210|VIT_13S0067G01980|VIT_05S0020G03170|VIT_16S0098G00850|VIT…
9753	1.1112e-05	0.0005431	148	202	9957	16944	response to jasmonic acid stimulus	VIT_00S0313G00070|VIT_11S0016G01230|VIT_01S0026G01050|VIT_04S0008G05590|VIT_05S0020G04690|VIT_08S0007G03840|VIT_05S0029G00050|VIT_19S0014G00350|VIT_01S0146G00480|VIT_07S0005G03340|VIT_02S0033G00450|VIT_05S0094G01490|VIT_00S0684G00030|VIT_01S0150G00120|VIT_03S0063G02480|VIT_01S0011G03160|VIT_08S0105G00200|VIT_07S0031G01470|VIT_12S0028G03270|VIT_14S0030G00030|VIT_06S0004G02900|VIT_03S0180G00210|VIT…
44042	1.3733e-05	0.00066199	238	341	9957	16944	glucan metabolic process	VIT_06S0004G01270|VIT_16S0022G02080|VIT_04S0023G00720|VIT_02S0012G02220|VIT_10S0116G01730|VIT_13S0019G05160|VIT_18S0122G01320|VIT_06S0004G00140|VIT_11S0052G01230|VIT_07S0031G01540|VIT_12S0134G00160|VIT_07S0031G03200|VIT_06S0009G02160|VIT_05S0062G00240|VIT_04S0023G00380|VIT_10S0003G05480|VIT_06S0004G03250|VIT_18S0001G06520|VIT_18S0089G01210|VIT_06S0004G02900|VIT_04S0023G00080|VIT_02S0025G01820|VIT…
42440	1.5149e-05	0.00071326	162	224	9957	16944	pigment metabolic process	VIT_06S0004G05230|VIT_08S0007G01940|VIT_13S0084G00160|VIT_06S0004G01370|VIT_17S0000G00280|VIT_05S0102G00310|VIT_12S0034G02230|VIT_01S0010G00590|VIT_01S0127G00740|VIT_04S0023G00720|VIT_07S0005G02430|VIT_11S0065G00640|VIT_13S0064G00460|VIT_19S0014G00350|VIT_13S0019G05160|VIT_11S0016G00560|VIT_18S0001G05960|VIT_09S0002G07120|VIT_11S0016G04690|VIT_13S0067G02450|VIT_07S0031G00620|VIT_07S0031G03050|VIT…
6612	1.5202e-05	0.00071326	92	119	9957	16944	protein targeting to membrane	VIT_15S0021G00990|VIT_00S0313G00070|VIT_04S0008G05590|VIT_14S0060G02390|VIT_06S0004G03540|VIT_08S0007G03840|VIT_05S0029G00050|VIT_08S0040G02130|VIT_12S0028G00300|VIT_09S0018G01190|VIT_19S0014G00350|VIT_19S0014G02740|VIT_14S0060G00930|VIT_01S0146G00380|VIT_19S0027G01090|VIT_18S0001G11630|VIT_03S0038G03560|VIT_04S0008G00800|VIT_10S0071G00300|VIT_04S0008G01100|VIT_15S0046G01090|VIT_03S0063G02480|VIT…
33014	1.6655e-05	0.00077119	83	106	9957	16944	tetrapyrrole biosynthetic process	VIT_06S0004G05230|VIT_08S0007G01940|VIT_06S0009G02320|VIT_17S0000G00280|VIT_06S0004G01370|VIT_05S0102G00310|VIT_08S0007G08540|VIT_19S0014G03210|VIT_01S0127G00740|VIT_17S0000G10180|VIT_11S0065G00640|VIT_13S0064G00460|VIT_19S0014G00350|VIT_10S0003G00890|VIT_11S0016G00560|VIT_11S0016G05570|VIT_17S0000G00900|VIT_13S0067G02450|VIT_07S0031G03050|VIT_07S0031G03200|VIT_04S0008G00800|VIT_18S0001G11090|VIT…
9867	2.5013e-05	0.0011431	75	95	9957	16944	jasmonic acid mediated signaling pathway	VIT_02S0012G01920|VIT_00S0313G00070|VIT_11S0016G01230|VIT_14S0066G01090|VIT_04S0008G05590|VIT_06S0004G03540|VIT_08S0007G05740|VIT_08S0007G03840|VIT_05S0029G00050|VIT_19S0014G00350|VIT_05S0077G00940|VIT_01S0146G00480|VIT_01S0146G00380|VIT_19S0027G01090|VIT_18S0001G11630|VIT_05S0094G01490|VIT_10S0071G00300|VIT_15S0046G01090|VIT_03S0063G02480|VIT_01S0011G03160|VIT_06S0009G01130|VIT_08S0105G00200|VIT…
9415	2.7095e-05	0.0012224	178	250	9957	16944	response to water	VIT_11S0016G01230|VIT_05S0020G04690|VIT_02S0025G02070|VIT_15S0046G02410|VIT_02S0236G00150|VIT_01S0026G02190|VIT_14S0036G00580|VIT_01S0011G00720|VIT_05S0102G00120|VIT_00S0179G00280|VIT_01S0137G00560|VIT_14S0068G00290|VIT_05S0051G00060|VIT_08S0040G01890|VIT_12S0059G00610|VIT_01S0146G00480|VIT_02S0025G04460|VIT_02S0025G02560|VIT_07S0031G02520|VIT_05S0049G01780|VIT_07S0031G00620|VIT_04S0023G02810|VIT…
9414	2.7909e-05	0.0012432	176	247	9957	16944	response to water deprivation	VIT_11S0016G01230|VIT_05S0020G04690|VIT_02S0025G02070|VIT_15S0046G02410|VIT_02S0236G00150|VIT_01S0026G02190|VIT_14S0036G00580|VIT_01S0011G00720|VIT_05S0102G00120|VIT_00S0179G00280|VIT_01S0137G00560|VIT_14S0068G00290|VIT_05S0051G00060|VIT_08S0040G01890|VIT_12S0059G00610|VIT_01S0146G00480|VIT_02S0025G04460|VIT_02S0025G02560|VIT_07S0031G02520|VIT_05S0049G01780|VIT_07S0031G00620|VIT_04S0023G02810|VIT…
96	2.9635e-05	0.0013036	157	218	9957	16944	sulfur amino acid metabolic process	VIT_08S0056G00150|VIT_06S0004G08230|VIT_16S0050G00090|VIT_06S0004G01370|VIT_05S0102G00310|VIT_01S0127G00740|VIT_18S0001G05770|VIT_03S0091G00080|VIT_10S0003G04350|VIT_06S0004G00140|VIT_11S0016G00560|VIT_02S0025G02560|VIT_08S0007G06200|VIT_03S0063G00370|VIT_03S0038G02510|VIT_10S0116G01660|VIT_15S0024G00040|VIT_18S0072G00860|VIT_06S0061G00500|VIT_07S0130G00230|VIT_08S0105G00200|VIT_00S2795G00010|VIT…
10363	3.0035e-05	0.0013049	81	104	9957	16944	regulation of plant-type hypersensitive response	VIT_05S0020G02710|VIT_15S0021G00990|VIT_00S0313G00070|VIT_04S0008G05590|VIT_14S0060G02390|VIT_06S0004G03540|VIT_08S0007G03840|VIT_00S0231G00040|VIT_05S0029G00050|VIT_12S0028G00300|VIT_09S0018G01190|VIT_19S0014G00350|VIT_19S0014G02740|VIT_14S0060G00930|VIT_01S0146G00380|VIT_19S0027G01090|VIT_18S0001G11630|VIT_04S0008G00800|VIT_10S0071G00300|VIT_04S0008G01100|VIT_15S0046G01090|VIT_03S0063G02480|VIT…
9737	3.1122e-05	0.0013346	237	342	9957	16944	response to abscisic acid stimulus	VIT_11S0016G01230|VIT_01S0026G01050|VIT_08S0105G00600|VIT_03S0017G01690|VIT_15S0048G00640|VIT_17S0000G06020|VIT_12S0059G01650|VIT_14S0036G00580|VIT_08S0040G01890|VIT_04S0008G02290|VIT_18S0122G01320|VIT_18S0001G05670|VIT_17S0000G00800|VIT_13S0019G01670|VIT_04S0008G01250|VIT_03S0063G02480|VIT_05S0020G03710|VIT_05S0020G00830|VIT_12S0028G03270|VIT_07S0130G00130|VIT_03S0180G00210|VIT_10S0092G00230|VIT…
45088	3.1479e-05	0.0013346	106	141	9957	16944	regulation of innate immune response	VIT_00S0313G00070|VIT_05S0020G02710|VIT_04S0008G05590|VIT_08S0007G03840|VIT_05S0029G00050|VIT_12S0034G02230|VIT_12S0028G00300|VIT_19S0014G00350|VIT_01S0137G00560|VIT_01S0146G00480|VIT_16S0013G01710|VIT_03S0063G02480|VIT_08S0105G00200|VIT_04S0008G05820|VIT_12S0028G03270|VIT_06S0004G02900|VIT_02S0012G00990|VIT_06S0004G04280|VIT_06S0004G04810|VIT_10S0003G04540|VIT_14S0060G00820|VIT_18S0001G11130|VIT…
9699	3.2899e-05	0.0013782	85	110	9957	16944	phenylpropanoid biosynthetic process	VIT_05S0062G01320|VIT_16S0039G01280|VIT_05S0136G00140|VIT_19S0014G03210|VIT_16S0039G01110|VIT_14S0060G00720|VIT_01S0150G00190|VIT_08S0007G04550|VIT_09S0018G01190|VIT_19S0014G00350|VIT_16S0039G01240|VIT_16S0039G01300|VIT_06S0004G06210|VIT_10S0116G00780|VIT_08S0040G01710|VIT_01S0026G02520|VIT_12S0028G01160|VIT_04S0008G01100|VIT_13S0019G03990|VIT_06S0004G02620|VIT_04S0008G02380|VIT_14S0066G01150|VIT…
48583	3.5888e-05	0.0014783	213	305	9957	16944	regulation of response to stimulus	VIT_00S0313G00070|VIT_05S0077G00270|VIT_10S0003G01830|VIT_08S0007G03840|VIT_02S0012G00290|VIT_18S0076G00280|VIT_17S0000G06020|VIT_04S0008G02290|VIT_17S0000G00800|VIT_08S0007G02910|VIT_03S0038G01810|VIT_07S0005G00340|VIT_04S0008G03120|VIT_14S0030G00440|VIT_03S0063G02480|VIT_08S0105G00200|VIT_12S0028G03270|VIT_07S0005G00850|VIT_06S0004G02900|VIT_02S0012G00990|VIT_13S0067G01630|VIT_10S0092G00230|VIT…
71395	3.6128e-05	0.0014783	76	97	9957	16944	cellular response to jasmonic acid stimulus	VIT_02S0012G01920|VIT_00S0313G00070|VIT_11S0016G01230|VIT_14S0066G01090|VIT_04S0008G05590|VIT_06S0004G03540|VIT_08S0007G05740|VIT_08S0007G03840|VIT_05S0029G00050|VIT_19S0014G00350|VIT_05S0077G00940|VIT_01S0146G00480|VIT_01S0146G00380|VIT_19S0027G01090|VIT_18S0001G11630|VIT_05S0094G01490|VIT_10S0071G00300|VIT_15S0046G01090|VIT_03S0063G02480|VIT_01S0011G03160|VIT_06S0009G01130|VIT_08S0105G00200|VIT…
9743	3.7892e-05	0.0015284	227	327	9957	16944	response to carbohydrate stimulus	VIT_06S0004G00040|VIT_08S0105G00600|VIT_10S0003G00590|VIT_17S0000G00800|VIT_09S0018G01780|VIT_03S0038G01810|VIT_08S0040G02230|VIT_04S0008G03120|VIT_07S0031G00080|VIT_03S0063G02480|VIT_07S0031G01470|VIT_04S0008G02380|VIT_12S0028G03270|VIT_06S0004G02900|VIT_07S0005G00750|VIT_05S0077G01140|VIT_16S0039G01850|VIT_03S0180G00210|VIT_11S0037G01280|VIT_10S0092G00230|VIT_18S0001G02070|VIT_16S0050G02420|VIT…
6779	3.8222e-05	0.0015284	78	100	9957	16944	porphyrin biosynthetic process	VIT_06S0004G05230|VIT_08S0007G01940|VIT_06S0009G02320|VIT_17S0000G00280|VIT_06S0004G01370|VIT_05S0102G00310|VIT_08S0007G08540|VIT_19S0014G03210|VIT_01S0127G00740|VIT_17S0000G10180|VIT_11S0065G00640|VIT_13S0064G00460|VIT_19S0014G00350|VIT_10S0003G00890|VIT_11S0016G00560|VIT_11S0016G05570|VIT_13S0067G02450|VIT_07S0031G03050|VIT_07S0031G03200|VIT_04S0008G00800|VIT_18S0001G11090|VIT_04S0079G00680|VIT…
50794	3.9717e-05	0.0015704	1811	2919	9957	16944	regulation of cellular process	VIT_18S0001G01030|VIT_18S0122G01320|VIT_17S0000G00800|VIT_06S0004G08070|VIT_19S0014G01780|VIT_19S0014G02500|VIT_12S0059G01560|VIT_13S0019G02120|VIT_05S0029G01380|VIT_18S0001G02170|VIT_18S0001G06110|VIT_05S0077G01140|VIT_02S0012G00990|VIT_14S0108G01030|VIT_04S0008G06630|VIT_08S0007G05060|VIT_08S0007G03920|VIT_14S0081G00670|VIT_13S0106G00120|VIT_06S0009G02170|VIT_09S0002G05150|VIT_02S0012G03060|VIT…
80135	4.6568e-05	0.0018208	88	115	9957	16944	regulation of cellular response to stress	VIT_05S0020G02710|VIT_15S0021G00990|VIT_00S0313G00070|VIT_04S0008G05590|VIT_14S0060G02390|VIT_06S0004G03540|VIT_05S0077G00270|VIT_08S0007G03840|VIT_00S0231G00040|VIT_05S0029G00050|VIT_12S0028G00300|VIT_09S0018G01190|VIT_19S0014G00350|VIT_05S0077G01960|VIT_19S0014G02740|VIT_14S0060G00930|VIT_01S0146G00380|VIT_19S0027G01090|VIT_18S0001G11630|VIT_04S0008G00800|VIT_10S0071G00300|VIT_04S0008G01100|VIT…
6970	4.8415e-05	0.0018703	321	476	9957	16944	response to osmotic stress	VIT_00S0585G00030|VIT_00S0551G00010|VIT_11S0016G01230|VIT_06S0004G00040|VIT_01S0026G01050|VIT_06S0004G08230|VIT_15S0048G00640|VIT_16S0022G01440|VIT_17S0053G00620|VIT_09S0018G01780|VIT_06S0009G02020|VIT_02S0025G04460|VIT_04S0043G00270|VIT_17S0000G09870|VIT_06S0080G01230|VIT_08S0007G05150|VIT_10S0003G03870|VIT_14S0066G01050|VIT_19S0093G00550|VIT_05S0020G00830|VIT_02S0025G02160|VIT_04S0008G05770|VIT…
16051	4.8897e-05	0.0018703	395	594	9957	16944	carbohydrate biosynthetic process	VIT_06S0004G05230|VIT_09S0002G02290|VIT_12S0035G00790|VIT_15S0048G02250|VIT_01S0011G05740|VIT_04S0023G00720|VIT_10S0116G01730|VIT_08S0040G01890|VIT_04S0043G00370|VIT_12S0142G00340|VIT_06S0009G02160|VIT_10S0003G02160|VIT_06S0004G03250|VIT_06S0004G08220|VIT_14S0036G00430|VIT_02S0025G02160|VIT_18S0089G01210|VIT_14S0108G00940|VIT_05S0049G00050|VIT_06S0004G08360|VIT_17S0000G01290|VIT_13S0067G01320|VIT…
9240	5.1054e-05	0.0018944	120	163	9957	16944	isopentenyl diphosphate biosynthetic process	VIT_08S0007G01940|VIT_17S0000G10280|VIT_06S0004G01370|VIT_17S0000G00280|VIT_01S0127G00740|VIT_04S0023G00720|VIT_11S0065G00640|VIT_18S0122G00610|VIT_13S0019G05160|VIT_16S0039G01580|VIT_07S0031G03200|VIT_07S0031G03050|VIT_18S0072G00860|VIT_18S0001G08630|VIT_19S0177G00340|VIT_00S2795G00010|VIT_18S0089G01210|VIT_06S0004G02900|VIT_04S0023G00080|VIT_02S0012G02160|VIT_01S0011G00850|VIT_02S0012G01420|VIT…
46490	5.1054e-05	0.0018944	120	163	9957	16944	isopentenyl diphosphate metabolic process	VIT_08S0007G01940|VIT_17S0000G10280|VIT_06S0004G01370|VIT_17S0000G00280|VIT_01S0127G00740|VIT_04S0023G00720|VIT_11S0065G00640|VIT_18S0122G00610|VIT_13S0019G05160|VIT_16S0039G01580|VIT_07S0031G03200|VIT_07S0031G03050|VIT_18S0072G00860|VIT_18S0001G08630|VIT_19S0177G00340|VIT_00S2795G00010|VIT_18S0089G01210|VIT_06S0004G02900|VIT_04S0023G00080|VIT_02S0012G02160|VIT_01S0011G00850|VIT_02S0012G01420|VIT…
9651	5.1142e-05	0.0018944	295	435	9957	16944	response to salt stress	VIT_00S0551G00010|VIT_11S0016G01230|VIT_06S0004G00040|VIT_01S0026G01050|VIT_06S0004G08230|VIT_15S0048G00640|VIT_16S0022G01440|VIT_17S0053G00620|VIT_09S0018G01780|VIT_06S0009G02020|VIT_02S0025G04460|VIT_04S0043G00270|VIT_17S0000G09870|VIT_06S0080G01230|VIT_10S0003G03870|VIT_14S0066G01050|VIT_19S0093G00550|VIT_05S0020G00830|VIT_02S0025G02160|VIT_04S0008G05770|VIT_18S0001G07370|VIT_11S0206G00120|VIT…
32879	5.3618e-05	0.0019654	79	102	9957	16944	regulation of localization	VIT_08S0056G01310|VIT_18S0072G00120|VIT_02S0025G00690|VIT_06S0009G02320|VIT_08S0056G00150|VIT_14S0060G02390|VIT_17S0000G00280|VIT_06S0004G03700|VIT_12S0028G00300|VIT_06S0004G04730|VIT_14S0060G00930|VIT_13S0064G00650|VIT_08S0007G05880|VIT_04S0023G03860|VIT_07S0005G00340|VIT_03S0038G03560|VIT_18S0041G01280|VIT_17S0000G05690|VIT_01S0026G01590|VIT_10S0003G01480|VIT_13S0073G00440|VIT_06S0004G02900|VIT…
6732	5.4997e-05	0.0019952	239	347	9957	16944	coenzyme metabolic process	VIT_06S0004G05230|VIT_18S0072G01000|VIT_04S0023G00720|VIT_01S0150G00190|VIT_15S0046G00180|VIT_13S0019G05160|VIT_03S0038G03120|VIT_08S0007G03930|VIT_07S0031G03200|VIT_19S0177G00340|VIT_17S0000G02140|VIT_00S2795G00010|VIT_06S0004G02900|VIT_14S0030G00030|VIT_06S0004G08360|VIT_08S0007G02970|VIT_06S0004G07380|VIT_10S0003G01000|VIT_06S0004G02100|VIT_14S0060G00820|VIT_01S0026G01380|VIT_09S0002G04490|VIT…
6081	5.5909e-05	0.0020076	154	215	9957	16944	cellular aldehyde metabolic process	VIT_08S0007G01940|VIT_17S0000G10280|VIT_06S0004G01370|VIT_17S0000G00280|VIT_17S0000G08670|VIT_01S0127G00740|VIT_04S0023G00720|VIT_03S0017G00270|VIT_11S0065G00640|VIT_13S0019G05160|VIT_16S0039G01580|VIT_10S0116G01660|VIT_05S0102G01110|VIT_07S0031G03050|VIT_07S0031G03200|VIT_04S0023G02810|VIT_18S0001G08630|VIT_18S0072G00860|VIT_19S0177G00340|VIT_05S0077G01270|VIT_00S2795G00010|VIT_18S0089G01210|VIT…
6073	6.1611e-05	0.00219	226	327	9957	16944	cellular glucan metabolic process	VIT_06S0004G01270|VIT_16S0022G02080|VIT_04S0023G00720|VIT_02S0012G02220|VIT_10S0116G01730|VIT_13S0019G05160|VIT_18S0122G01320|VIT_06S0004G00140|VIT_11S0052G01230|VIT_07S0031G01540|VIT_12S0134G00160|VIT_07S0031G03200|VIT_06S0009G02160|VIT_05S0062G00240|VIT_04S0023G00380|VIT_06S0004G03250|VIT_18S0001G06520|VIT_18S0089G01210|VIT_06S0004G02900|VIT_04S0023G00080|VIT_02S0025G01820|VIT_06S0004G08360|VIT…
9733	7.2731e-05	0.0025594	149	208	9957	16944	response to auxin stimulus	VIT_13S0019G04380|VIT_11S0016G01230|VIT_01S0026G01050|VIT_05S0020G04690|VIT_17S0000G10280|VIT_12S0059G01650|VIT_13S0158G00100|VIT_08S0040G01390|VIT_11S0065G00310|VIT_18S0001G05670|VIT_11S0016G04810|VIT_01S0146G00480|VIT_02S0012G01160|VIT_07S0005G03340|VIT_07S0141G00290|VIT_19S0014G04650|VIT_08S0040G01810|VIT_18S0001G15010|VIT_01S0011G04860|VIT_10S0003G01620|VIT_08S0007G03120|VIT_17S0000G07200|VIT…
51049	7.3707e-05	0.0025681	67	85	9957	16944	regulation of transport	VIT_08S0056G01310|VIT_18S0072G00120|VIT_02S0025G00690|VIT_06S0009G02320|VIT_14S0060G02390|VIT_17S0000G00280|VIT_06S0004G03700|VIT_12S0028G00300|VIT_06S0004G04730|VIT_14S0060G00930|VIT_13S0064G00650|VIT_04S0023G03860|VIT_03S0038G03560|VIT_17S0000G05690|VIT_18S0041G01280|VIT_01S0026G01590|VIT_10S0003G01480|VIT_06S0004G02900|VIT_19S0027G00200|VIT_12S0035G01750|VIT_02S0025G01170|VIT_12S0057G00690|VIT…
33554	7.474e-05	0.0025785	415	628	9957	16944	cellular response to stress	VIT_01S0011G01680|VIT_14S0060G00210|VIT_03S0091G00200|VIT_10S0003G01730|VIT_08S0040G01890|VIT_03S0038G00220|VIT_18S0122G01320|VIT_17S0000G00800|VIT_02S0025G02560|VIT_10S0003G03870|VIT_12S0059G01560|VIT_03S0063G02480|VIT_07S0031G01470|VIT_14S0060G02340|VIT_05S0077G01140|VIT_06S0004G07920|VIT_04S0044G01750|VIT_13S0019G02260|VIT_10S0116G01700|VIT_14S0060G00820|VIT_08S0007G03920|VIT_09S0002G04490|VIT…
6575	7.681e-05	0.0026242	230	334	9957	16944	cellular amino acid derivative metabolic process	VIT_11S0016G01230|VIT_08S0007G01550|VIT_01S0150G00190|VIT_16S0039G01240|VIT_14S0068G00290|VIT_12S0028G02110|VIT_18S0166G00300|VIT_18S0122G00690|VIT_05S0062G01220|VIT_06S0061G00500|VIT_06S0004G02620|VIT_08S0105G00200|VIT_18S0001G00680|VIT_04S0008G02380|VIT_14S0030G00030|VIT_13S0084G00150|VIT_00S0264G00100|VIT_14S0060G01190|VIT_18S0001G05680|VIT_11S0037G01280|VIT_07S0141G00090|VIT_07S0005G02230|VIT…
34728	7.8878e-05	0.0026284	53	65	9957	16944	nucleosome organization	VIT_13S0019G00780|VIT_06S0004G04300|VIT_00S0868G00020|VIT_19S0014G05020|VIT_06S0004G04240|VIT_00S0753G00020|VIT_05S0020G04800|VIT_07S0141G00730|VIT_00S0194G00360|VIT_07S0104G00960|VIT_04S0023G03120|VIT_17S0000G02550|VIT_00S0259G00020|VIT_06S0004G04250|VIT_00S0499G00050|VIT_13S0074G00560|VIT_14S0081G00500|VIT_13S0064G01340|VIT_04S0044G00560|VIT_07S0104G01000|VIT_06S0004G01690|VIT_04S0023G03130|VIT…
6334	7.8878e-05	0.0026284	53	65	9957	16944	nucleosome assembly	VIT_13S0019G00780|VIT_06S0004G04300|VIT_00S0868G00020|VIT_19S0014G05020|VIT_06S0004G04240|VIT_00S0753G00020|VIT_05S0020G04800|VIT_07S0141G00730|VIT_00S0194G00360|VIT_07S0104G00960|VIT_04S0023G03120|VIT_17S0000G02550|VIT_00S0259G00020|VIT_06S0004G04250|VIT_00S0499G00050|VIT_13S0074G00560|VIT_14S0081G00500|VIT_13S0064G01340|VIT_04S0044G00560|VIT_07S0104G01000|VIT_06S0004G01690|VIT_04S0023G03130|VIT…
44255	7.9855e-05	0.0026284	590	911	9957	16944	cellular lipid metabolic process	VIT_06S0004G05230|VIT_17S0000G00280|VIT_01S0011G05880|VIT_12S0059G01650|VIT_04S0023G00720|VIT_01S0011G05740|VIT_16S0039G01580|VIT_04S0008G06610|VIT_00S0229G00180|VIT_11S0016G04690|VIT_02S0025G03320|VIT_15S0021G01320|VIT_08S0007G03930|VIT_11S0016G00360|VIT_19S0177G00340|VIT_10S0003G03870|VIT_05S0077G01270|VIT_18S0001G03820|VIT_10S0003G01320|VIT_02S0234G00080|VIT_07S0130G00230|VIT_06S0004G08220|VIT…
9657	7.992e-05	0.0026284	205	295	9957	16944	plastid organization	VIT_06S0004G05230|VIT_13S0084G00160|VIT_04S0023G00720|VIT_08S0040G03010|VIT_18S0001G15710|VIT_16S0039G01580|VIT_18S0001G12100|VIT_18S0001G08630|VIT_12S0055G00490|VIT_06S0004G02900|VIT_05S0124G00210|VIT_04S0044G00890|VIT_14S0060G00820|VIT_12S0059G01670|VIT_13S0106G00120|VIT_18S0001G10560|VIT_15S0021G01430|VIT_06S0004G00400|VIT_08S0007G01570|VIT_05S0077G01010|VIT_15S0046G02910|VIT_01S0010G02140|VIT…
19682	8.1588e-05	0.002634	118	161	9957	16944	glyceraldehyde-3-phosphate metabolic process	VIT_08S0007G01940|VIT_17S0000G10280|VIT_06S0004G01370|VIT_17S0000G00280|VIT_01S0127G00740|VIT_04S0023G00720|VIT_11S0065G00640|VIT_13S0019G05160|VIT_16S0039G01580|VIT_07S0031G03200|VIT_07S0031G03050|VIT_18S0072G00860|VIT_18S0001G08630|VIT_19S0177G00340|VIT_00S2795G00010|VIT_18S0089G01210|VIT_06S0004G02900|VIT_04S0023G00080|VIT_02S0012G02160|VIT_01S0011G00850|VIT_02S0012G01420|VIT_00S0323G00040|VIT…
19288	8.1588e-05	0.002634	118	161	9957	16944	isopentenyl diphosphate biosynthetic process, mevalonate-independent pathway	VIT_08S0007G01940|VIT_17S0000G10280|VIT_06S0004G01370|VIT_17S0000G00280|VIT_01S0127G00740|VIT_04S0023G00720|VIT_11S0065G00640|VIT_13S0019G05160|VIT_16S0039G01580|VIT_07S0031G03200|VIT_07S0031G03050|VIT_18S0072G00860|VIT_18S0001G08630|VIT_19S0177G00340|VIT_00S2795G00010|VIT_18S0089G01210|VIT_06S0004G02900|VIT_04S0023G00080|VIT_02S0012G02160|VIT_01S0011G00850|VIT_02S0012G01420|VIT_00S0323G00040|VIT…
9755	8.8866e-05	0.0028429	172	244	9957	16944	hormone-mediated signaling pathway	VIT_13S0019G04380|VIT_11S0016G01230|VIT_05S0020G04690|VIT_10S0116G00400|VIT_17S0000G10280|VIT_18S0076G00280|VIT_05S0094G01210|VIT_13S0064G00460|VIT_06S0004G04200|VIT_11S0065G00310|VIT_17S0000G00800|VIT_08S0007G02910|VIT_01S0146G00480|VIT_02S0012G01160|VIT_03S0038G01810|VIT_07S0141G00290|VIT_08S0040G01810|VIT_19S0014G04980|VIT_01S0011G04860|VIT_14S0060G00260|VIT_05S0062G01370|VIT_14S0030G00440|VIT…
44237	9.1627e-05	0.0029048	4753	7884	9957	16944	cellular metabolic process	VIT_06S0004G05230|VIT_01S0011G01680|VIT_08S0007G04380|VIT_19S0027G01520|VIT_04S0023G00720|VIT_08S0007G07970|VIT_18S0001G05060|VIT_17S0000G00800|VIT_03S0038G03120|VIT_01S0026G01440|VIT_18S0001G05960|VIT_12S0028G01630|VIT_19S0090G00810|VIT_01S0026G02110|VIT_07S0031G01540|VIT_15S0021G01320|VIT_08S0007G03930|VIT_18S0001G04440|VIT_05S0062G01220|VIT_06S0009G02160|VIT_02S0012G01640|VIT_19S0014G02500|VIT…
23052	9.6127e-05	0.0030203	668	1039	9957	16944	signaling	VIT_06S0004G08230|VIT_07S0005G05510|VIT_08S0007G03840|VIT_18S0001G01030|VIT_18S0076G00280|VIT_12S0059G01650|VIT_14S0171G00530|VIT_13S0064G00460|VIT_07S0005G04390|VIT_03S0180G00090|VIT_17S0000G00800|VIT_04S0023G00920|VIT_17S0000G10100|VIT_07S0005G00340|VIT_07S0005G00110|VIT_19S0014G03000|VIT_18S0001G02470|VIT_01S0026G01590|VIT_03S0063G02480|VIT_07S0031G01470|VIT_18S0001G02170|VIT_05S0020G00830|VIT…
8202	0.00010061	0.0031332	81	106	9957	16944	steroid metabolic process	VIT_18S0072G01000|VIT_18S0122G00710|VIT_04S0008G02200|VIT_18S0001G08330|VIT_11S0065G00640|VIT_06S0004G00800|VIT_19S0085G00270|VIT_05S0020G03640|VIT_07S0005G06290|VIT_18S0122G00610|VIT_11S0016G04810|VIT_11S0037G01410|VIT_13S0067G00660|VIT_09S0002G02080|VIT_10S0003G02590|VIT_05S0049G01050|VIT_08S0007G03930|VIT_18S0001G00810|VIT_13S0019G01720|VIT_10S0003G05480|VIT_14S0066G00170|VIT_18S0001G05530|VIT…
16117	0.0001059	0.0032405	68	87	9957	16944	carotenoid biosynthetic process	VIT_06S0004G05230|VIT_08S0007G01940|VIT_13S0084G00160|VIT_05S0102G00310|VIT_03S0038G00320|VIT_01S0127G00740|VIT_04S0023G00720|VIT_11S0065G00640|VIT_11S0016G00560|VIT_11S0016G05570|VIT_11S0016G04690|VIT_06S0080G00810|VIT_07S0031G00620|VIT_07S0031G03200|VIT_18S0041G01280|VIT_08S0032G00800|VIT_04S0008G01100|VIT_04S0079G00680|VIT_03S0063G02040|VIT_04S0023G00080|VIT_06S0004G02900|VIT_16S0098G01540|VIT…
16109	0.0001059	0.0032405	68	87	9957	16944	tetraterpenoid biosynthetic process	VIT_06S0004G05230|VIT_08S0007G01940|VIT_13S0084G00160|VIT_05S0102G00310|VIT_03S0038G00320|VIT_01S0127G00740|VIT_04S0023G00720|VIT_11S0065G00640|VIT_11S0016G00560|VIT_11S0016G05570|VIT_11S0016G04690|VIT_06S0080G00810|VIT_07S0031G00620|VIT_07S0031G03200|VIT_18S0041G01280|VIT_08S0032G00800|VIT_04S0008G01100|VIT_04S0079G00680|VIT_03S0063G02040|VIT_04S0023G00080|VIT_06S0004G02900|VIT_16S0098G01540|VIT…
32870	0.00011609	0.0034778	194	279	9957	16944	cellular response to hormone stimulus	VIT_13S0019G04380|VIT_11S0016G01230|VIT_18S0076G00280|VIT_13S0064G00460|VIT_11S0065G00310|VIT_17S0000G00800|VIT_08S0007G02910|VIT_04S0008G05900|VIT_03S0038G01810|VIT_14S0030G00440|VIT_03S0063G02480|VIT_13S0073G00440|VIT_14S0060G01190|VIT_07S0130G00130|VIT_10S0092G00230|VIT_12S0028G01810|VIT_08S0007G05060|VIT_02S0033G01380|VIT_07S0031G01850|VIT_03S0038G03960|VIT_09S0002G05150|VIT_01S0244G00150|VIT…
16116	0.00011662	0.0034778	72	93	9957	16944	carotenoid metabolic process	VIT_06S0004G05230|VIT_08S0007G01940|VIT_13S0084G00160|VIT_05S0102G00310|VIT_03S0038G00320|VIT_01S0127G00740|VIT_04S0023G00720|VIT_11S0065G00640|VIT_11S0016G00560|VIT_11S0016G05570|VIT_11S0016G04690|VIT_06S0080G00810|VIT_07S0031G00620|VIT_07S0031G03200|VIT_18S0041G01280|VIT_08S0032G00800|VIT_04S0008G01100|VIT_04S0079G00680|VIT_03S0063G02040|VIT_04S0008G03380|VIT_04S0023G00080|VIT_06S0004G02900|VIT…
16108	0.00011662	0.0034778	72	93	9957	16944	tetraterpenoid metabolic process	VIT_06S0004G05230|VIT_08S0007G01940|VIT_13S0084G00160|VIT_05S0102G00310|VIT_03S0038G00320|VIT_01S0127G00740|VIT_04S0023G00720|VIT_11S0065G00640|VIT_11S0016G00560|VIT_11S0016G05570|VIT_11S0016G04690|VIT_06S0080G00810|VIT_07S0031G00620|VIT_07S0031G03200|VIT_18S0041G01280|VIT_08S0032G00800|VIT_04S0008G01100|VIT_04S0079G00680|VIT_03S0063G02040|VIT_04S0008G03380|VIT_04S0023G00080|VIT_06S0004G02900|VIT…
5976	0.00011957	0.003536	365	550	9957	16944	polysaccharide metabolic process	VIT_11S0206G00030|VIT_06S0004G01270|VIT_16S0022G02080|VIT_18S0001G07170|VIT_12S0035G00790|VIT_09S0002G02290|VIT_15S0048G02250|VIT_02S0012G02220|VIT_04S0023G00720|VIT_01S0011G05740|VIT_02S0087G00740|VIT_10S0116G01730|VIT_08S0040G01890|VIT_13S0019G05160|VIT_18S0122G01320|VIT_06S0004G00140|VIT_16S0098G01900|VIT_07S0031G01540|VIT_11S0052G01230|VIT_12S0134G00160|VIT_07S0031G03200|VIT_06S0009G02160|VIT…
9698	0.00013658	0.0039786	131	182	9957	16944	phenylpropanoid metabolic process	VIT_08S0007G01550|VIT_18S0117G00550|VIT_05S0136G00140|VIT_16S0039G01110|VIT_12S0034G02230|VIT_01S0150G00190|VIT_19S0014G00350|VIT_16S0039G01240|VIT_14S0068G00290|VIT_16S0039G01300|VIT_02S0012G01160|VIT_18S0001G07630|VIT_08S0040G01710|VIT_18S0122G00690|VIT_18S0075G00620|VIT_18S0001G00400|VIT_18S0001G00680|VIT_06S0004G02620|VIT_04S0008G02380|VIT_18S0164G00170|VIT_18S0075G00810|VIT_07S0129G00530|VIT…
65004	0.0001368	0.0039786	56	70	9957	16944	protein-DNA complex assembly	VIT_13S0019G00780|VIT_06S0004G04300|VIT_00S0868G00020|VIT_19S0014G05020|VIT_06S0004G04240|VIT_00S0753G00020|VIT_05S0020G04800|VIT_07S0141G00730|VIT_00S0194G00360|VIT_07S0104G00960|VIT_04S0023G03120|VIT_01S0150G00140|VIT_17S0000G02550|VIT_00S0259G00020|VIT_06S0004G04250|VIT_00S0499G00050|VIT_14S0081G00500|VIT_13S0074G00560|VIT_13S0064G01340|VIT_04S0044G00560|VIT_07S0104G01000|VIT_06S0004G01690|VIT…
6972	0.00014908	0.0043002	69	89	9957	16944	hyperosmotic response	VIT_00S0585G00030|VIT_11S0016G01230|VIT_02S0012G00550|VIT_01S0010G02160|VIT_15S0021G00500|VIT_01S0026G02190|VIT_01S0146G00480|VIT_08S0007G05880|VIT_19S0027G01090|VIT_18S0001G10820|VIT_05S0049G01780|VIT_09S0054G00890|VIT_13S0158G00380|VIT_04S0008G05220|VIT_10S0003G03870|VIT_10S0071G00300|VIT_14S0066G01050|VIT_13S0019G03990|VIT_19S0093G00550|VIT_18S0089G01390|VIT_10S0003G01480|VIT_10S0003G02060|VIT…
15994	0.00018259	0.0052239	93	125	9957	16944	chlorophyll metabolic process	VIT_06S0004G05230|VIT_08S0007G01940|VIT_17S0000G00280|VIT_06S0004G01370|VIT_05S0102G00310|VIT_05S0029G00500|VIT_08S0007G08540|VIT_19S0014G03210|VIT_01S0010G00590|VIT_01S0127G00740|VIT_07S0005G02430|VIT_11S0065G00640|VIT_13S0064G00460|VIT_19S0014G00350|VIT_10S0003G00890|VIT_13S0019G05160|VIT_14S0068G02110|VIT_18S0001G05960|VIT_11S0016G00560|VIT_11S0016G05570|VIT_13S0067G02450|VIT_18S0001G11630|VIT…
8299	0.00018502	0.0052508	209	304	9957	16944	isoprenoid biosynthetic process	VIT_06S0004G05230|VIT_13S0084G00160|VIT_08S0007G01940|VIT_17S0000G00280|VIT_04S0023G00720|VIT_13S0019G05160|VIT_16S0039G01580|VIT_11S0016G04690|VIT_08S0007G03930|VIT_07S0031G03200|VIT_18S0001G08630|VIT_19S0177G00340|VIT_00S2795G00010|VIT_18S0089G01210|VIT_06S0004G02900|VIT_04S0023G00080|VIT_06S0004G08360|VIT_14S0060G00820|VIT_19S0015G01010|VIT_13S0106G00120|VIT_04S0023G00600|VIT_08S0007G01570|VIT…
16114	0.00020703	0.0058282	112	154	9957	16944	terpenoid biosynthetic process	VIT_06S0004G05230|VIT_09S0002G01370|VIT_08S0007G01940|VIT_13S0084G00160|VIT_05S0102G00310|VIT_01S0127G00740|VIT_04S0023G00720|VIT_11S0065G00640|VIT_07S0005G06290|VIT_11S0016G00560|VIT_11S0016G04690|VIT_08S0007G03930|VIT_07S0031G00620|VIT_07S0031G03200|VIT_18S0041G01280|VIT_19S0014G04980|VIT_04S0023G00080|VIT_06S0004G02900|VIT_02S0012G02160|VIT_06S0004G08360|VIT_05S0051G00670|VIT_12S0035G01080|VIT…
9862	0.0002145	0.0059908	50	62	9957	16944	systemic acquired resistance, salicylic acid mediated signaling pathway	VIT_00S0313G00070|VIT_04S0008G05590|VIT_06S0004G03540|VIT_08S0007G03840|VIT_05S0029G00050|VIT_19S0014G00350|VIT_14S0108G00090|VIT_19S0027G01090|VIT_18S0001G11630|VIT_08S0032G00080|VIT_03S0063G02480|VIT_15S0046G01090|VIT_06S0009G01130|VIT_08S0105G00200|VIT_08S0058G00690|VIT_05S0062G01260|VIT_06S0004G02900|VIT_10S0092G00230|VIT_08S0007G04180|VIT_17S0000G06710|VIT_12S0028G02520|VIT_14S0060G00820|VIT…
51179	0.00022191	0.0061488	1572	2538	9957	16944	localization	VIT_06S0004G05230|VIT_04S0023G00720|VIT_18S0001G05960|VIT_13S0073G00050|VIT_18S0041G00850|VIT_19S0177G00340|VIT_00S0317G00140|VIT_12S0028G03650|VIT_14S0060G01190|VIT_04S0008G06630|VIT_07S0104G01610|VIT_18S0001G08220|VIT_08S0007G05060|VIT_17S0000G00820|VIT_03S0038G00410|VIT_02S0025G03310|VIT_14S0081G00670|VIT_13S0106G00120|VIT_06S0004G04100|VIT_02S0012G03060|VIT_08S0007G03540|VIT_17S0000G06350|VIT…
46777	0.00023324	0.0064124	84	112	9957	16944	protein amino acid autophosphorylation	VIT_09S0002G02420|VIT_06S0004G05170|VIT_02S0025G00690|VIT_00S1291G00030|VIT_17S0000G00280|VIT_19S0090G00820|VIT_06S0004G03700|VIT_17S0000G00620|VIT_02S0025G04520|VIT_07S0005G03710|VIT_18S0001G08230|VIT_13S0064G00650|VIT_17S0000G02000|VIT_03S0038G03560|VIT_18S0041G01280|VIT_18S0001G03680|VIT_05S0062G00890|VIT_08S0056G00910|VIT_14S0066G01050|VIT_19S0014G03400|VIT_01S0026G01590|VIT_14S0128G00890|VIT…
23034	0.00024756	0.0067533	247	365	9957	16944	intracellular signaling pathway	VIT_00S0313G00070|VIT_08S0007G03840|VIT_18S0001G01030|VIT_18S0076G00280|VIT_12S0059G01650|VIT_17S0000G00800|VIT_17S0000G10100|VIT_04S0008G05900|VIT_12S0057G01470|VIT_07S0129G00410|VIT_12S0142G00720|VIT_10S0523G00020|VIT_07S0005G00110|VIT_18S0001G02470|VIT_03S0063G02480|VIT_08S0105G00200|VIT_18S0001G02170|VIT_06S0004G02900|VIT_03S0038G02090|VIT_05S0077G01140|VIT_06S0004G06660|VIT_18S0001G05680|VIT…
42398	0.00025519	0.0068174	141	199	9957	16944	cellular amino acid derivative biosynthetic process	VIT_05S0136G00140|VIT_16S0039G01110|VIT_01S0150G00190|VIT_19S0014G00350|VIT_16S0039G01240|VIT_16S0039G01300|VIT_02S0012G01160|VIT_18S0166G00300|VIT_08S0040G01710|VIT_16S0050G02490|VIT_06S0061G00500|VIT_08S0105G00200|VIT_06S0004G02620|VIT_04S0008G02380|VIT_14S0030G00030|VIT_07S0129G00530|VIT_14S0060G01190|VIT_16S0039G01100|VIT_07S0141G00090|VIT_07S0005G02230|VIT_13S0067G03820|VIT_14S0068G01280|VIT…
31347	0.00025519	0.0068174	141	199	9957	16944	regulation of defense response	VIT_05S0020G02710|VIT_00S0313G00070|VIT_04S0008G05590|VIT_10S0003G01830|VIT_08S0007G03840|VIT_05S0029G00050|VIT_02S0012G00290|VIT_18S0076G00280|VIT_17S0000G06020|VIT_12S0034G02230|VIT_01S0011G03330|VIT_12S0028G00300|VIT_19S0014G00350|VIT_01S0137G00560|VIT_17S0000G00800|VIT_11S0016G03050|VIT_01S0146G00480|VIT_08S0032G00080|VIT_16S0013G01710|VIT_03S0063G02480|VIT_01S0011G03160|VIT_08S0105G00200|VIT…
6090	0.00025573	0.0068174	161	230	9957	16944	pyruvate metabolic process	VIT_08S0007G01940|VIT_00S1995G00010|VIT_17S0000G10280|VIT_06S0004G01370|VIT_17S0000G00280|VIT_01S0127G00740|VIT_04S0023G00720|VIT_11S0065G00640|VIT_04S0008G02300|VIT_13S0019G05160|VIT_16S0039G01580|VIT_13S0019G01240|VIT_09S0054G00890|VIT_10S0116G01660|VIT_07S0031G03050|VIT_07S0031G03200|VIT_18S0001G08630|VIT_18S0072G00860|VIT_08S0007G04310|VIT_19S0177G00340|VIT_13S0064G01350|VIT_06S0004G08220|VIT…
46483	0.00030414	0.0080471	601	937	9957	16944	heterocycle metabolic process	VIT_06S0004G05230|VIT_01S0011G01680|VIT_19S0085G00080|VIT_01S0010G00240|VIT_17S0000G00280|VIT_13S0064G00460|VIT_05S0051G00060|VIT_15S0046G00180|VIT_12S0028G02110|VIT_18S0001G05960|VIT_19S0090G00810|VIT_05S0051G00710|VIT_04S0008G06610|VIT_15S0021G00480|VIT_06S0009G02020|VIT_18S0166G00300|VIT_15S0046G01350|VIT_05S0102G01110|VIT_05S0062G01220|VIT_19S0014G02500|VIT_10S0003G03870|VIT_03S0063G02480|VIT…
33013	0.00030905	0.0081159	114	158	9957	16944	tetrapyrrole metabolic process	VIT_06S0004G05230|VIT_08S0007G01940|VIT_06S0004G01370|VIT_17S0000G00280|VIT_05S0102G00310|VIT_01S0127G00740|VIT_01S0010G00590|VIT_17S0000G10180|VIT_11S0065G00640|VIT_07S0005G02430|VIT_19S0014G00350|VIT_13S0064G00460|VIT_13S0019G05160|VIT_14S0068G02110|VIT_11S0016G00560|VIT_18S0001G05960|VIT_13S0067G02450|VIT_07S0031G03200|VIT_07S0031G03050|VIT_18S0001G11090|VIT_05S0020G04040|VIT_13S0064G01470|VIT…
48519	0.00031976	0.0083066	426	653	9957	16944	negative regulation of biological process	VIT_18S0001G12280|VIT_08S0007G03840|VIT_18S0076G00280|VIT_17S0000G06950|VIT_17S0000G00800|VIT_04S0023G00920|VIT_19S0014G02500|VIT_05S0102G00250|VIT_03S0063G02480|VIT_13S0067G01630|VIT_00S0259G00160|VIT_18S0122G00260|VIT_01S0010G02530|VIT_14S0060G00820|VIT_08S0007G03920|VIT_07S0031G01850|VIT_01S0026G01770|VIT_08S0007G03820|VIT_06S0004G02800|VIT_08S0007G09020|VIT_03S0088G00450|VIT_06S0004G02610|VIT…
34637	0.00032103	0.0083066	359	545	9957	16944	cellular carbohydrate biosynthetic process	VIT_06S0004G05230|VIT_08S0007G01940|VIT_06S0004G01270|VIT_16S0022G02080|VIT_18S0001G07170|VIT_12S0035G00790|VIT_09S0002G02290|VIT_15S0048G02250|VIT_04S0023G00720|VIT_01S0011G05740|VIT_02S0087G00740|VIT_10S0116G01730|VIT_08S0040G01890|VIT_13S0019G05160|VIT_06S0004G00140|VIT_04S0043G00370|VIT_07S0031G03200|VIT_10S0003G02160|VIT_06S0009G02160|VIT_17S0000G07800|VIT_04S0023G00380|VIT_06S0004G03250|VIT…
48767	0.00032597	0.0083729	62	80	9957	16944	root hair elongation	VIT_06S0004G00040|VIT_07S0005G00150|VIT_16S0050G00090|VIT_03S0017G00650|VIT_13S0067G00940|VIT_10S0003G00330|VIT_12S0035G01980|VIT_06S0004G00440|VIT_08S0040G01890|VIT_01S0026G00630|VIT_16S0039G02020|VIT_13S0067G00660|VIT_15S0046G01350|VIT_03S0038G03620|VIT_15S0048G00790|VIT_01S0011G04860|VIT_12S0059G02640|VIT_06S0004G08220|VIT_10S0003G01480|VIT_18S0001G02650|VIT_00S0313G00040|VIT_04S0023G00760|VIT…
2682	0.00033718	0.0085363	106	146	9957	16944	regulation of immune system process	VIT_00S0313G00070|VIT_05S0020G02710|VIT_04S0008G05590|VIT_08S0007G03840|VIT_05S0029G00050|VIT_12S0034G02230|VIT_12S0028G00300|VIT_19S0014G00350|VIT_01S0137G00560|VIT_01S0146G00480|VIT_16S0013G01710|VIT_03S0063G02480|VIT_08S0105G00200|VIT_04S0008G05820|VIT_12S0028G03270|VIT_06S0004G02900|VIT_02S0012G00990|VIT_06S0004G04280|VIT_06S0004G04810|VIT_10S0003G04540|VIT_14S0060G00820|VIT_18S0001G11130|VIT…
50776	0.00033718	0.0085363	106	146	9957	16944	regulation of immune response	VIT_00S0313G00070|VIT_05S0020G02710|VIT_04S0008G05590|VIT_08S0007G03840|VIT_05S0029G00050|VIT_12S0034G02230|VIT_12S0028G00300|VIT_19S0014G00350|VIT_01S0137G00560|VIT_01S0146G00480|VIT_16S0013G01710|VIT_03S0063G02480|VIT_08S0105G00200|VIT_04S0008G05820|VIT_12S0028G03270|VIT_06S0004G02900|VIT_02S0012G00990|VIT_06S0004G04280|VIT_06S0004G04810|VIT_10S0003G04540|VIT_14S0060G00820|VIT_18S0001G11130|VIT…
6720	0.00034992	0.0087955	219	322	9957	16944	isoprenoid metabolic process	VIT_06S0004G05230|VIT_13S0084G00160|VIT_08S0007G01940|VIT_17S0000G00280|VIT_04S0023G00720|VIT_13S0019G05160|VIT_16S0039G01580|VIT_11S0016G04690|VIT_08S0007G03930|VIT_07S0031G03200|VIT_18S0001G08630|VIT_19S0177G00340|VIT_00S2795G00010|VIT_18S0089G01210|VIT_06S0004G02900|VIT_04S0023G00080|VIT_06S0004G08360|VIT_14S0060G00820|VIT_19S0015G01010|VIT_13S0106G00120|VIT_04S0023G00600|VIT_08S0007G01570|VIT…
9812	0.00037237	0.0092935	46	57	9957	16944	flavonoid metabolic process	VIT_18S0072G00440|VIT_05S0136G00140|VIT_13S0067G02870|VIT_03S0180G00200|VIT_19S0014G03210|VIT_12S0034G02230|VIT_18S0001G12800|VIT_14S0060G00720|VIT_08S0007G04550|VIT_19S0014G00350|VIT_17S0000G06600|VIT_10S0116G00900|VIT_14S0068G00930|VIT_04S0008G01800|VIT_07S0005G00360|VIT_19S0014G00100|VIT_16S0039G02040|VIT_01S0026G02520|VIT_12S0028G01160|VIT_02S0033G00430|VIT_03S0063G00040|VIT_09S0002G00130|VIT…
51234	0.00039675	0.0098321	1521	2459	9957	16944	establishment of localization	VIT_06S0004G05230|VIT_06S0004G08230|VIT_04S0044G01860|VIT_04S0023G00720|VIT_18S0001G12100|VIT_18S0001G05960|VIT_14S0081G00090|VIT_14S0060G00830|VIT_13S0073G00050|VIT_12S0034G01440|VIT_19S0177G00340|VIT_18S0041G00850|VIT_10S0003G01320|VIT_06S0004G03250|VIT_03S0063G02480|VIT_00S0317G00140|VIT_06S0004G08220|VIT_04S0044G01850|VIT_04S0008G05770|VIT_12S0028G03650|VIT_01S0137G00500|VIT_14S0060G01190|VIT…
43269	0.00041753	0.010275	59	76	9957	16944	regulation of ion transport	VIT_18S0072G00120|VIT_06S0009G02320|VIT_02S0025G00690|VIT_14S0060G02390|VIT_17S0000G00280|VIT_06S0004G03700|VIT_12S0028G00300|VIT_06S0004G04730|VIT_14S0060G00930|VIT_13S0064G00650|VIT_03S0038G03560|VIT_17S0000G05690|VIT_18S0041G01280|VIT_01S0026G01590|VIT_06S0004G02900|VIT_19S0027G00200|VIT_12S0035G01750|VIT_12S0057G00690|VIT_18S0001G05680|VIT_09S0054G01770|VIT_10S0003G04540|VIT_14S0081G00670|VIT…
80134	0.00043081	0.010528	151	216	9957	16944	regulation of response to stress	VIT_05S0020G02710|VIT_00S0313G00070|VIT_04S0008G05590|VIT_05S0077G00270|VIT_10S0003G01830|VIT_08S0007G03840|VIT_05S0029G00050|VIT_02S0012G00290|VIT_18S0076G00280|VIT_17S0000G06020|VIT_12S0034G02230|VIT_01S0011G03330|VIT_12S0028G00300|VIT_19S0014G00350|VIT_01S0137G00560|VIT_17S0000G00800|VIT_11S0016G03050|VIT_01S0146G00480|VIT_04S0008G03120|VIT_08S0032G00080|VIT_16S0013G01710|VIT_03S0063G02480|VIT…
44264	0.00045666	0.011083	310	468	9957	16944	cellular polysaccharide metabolic process	VIT_06S0004G01270|VIT_16S0022G02080|VIT_18S0001G07170|VIT_12S0035G00790|VIT_09S0002G02290|VIT_15S0048G02250|VIT_02S0012G02220|VIT_04S0023G00720|VIT_01S0011G05740|VIT_02S0087G00740|VIT_10S0116G01730|VIT_08S0040G01890|VIT_13S0019G05160|VIT_18S0122G01320|VIT_06S0004G00140|VIT_16S0098G01900|VIT_07S0031G01540|VIT_11S0052G01230|VIT_12S0134G00160|VIT_07S0031G03200|VIT_06S0009G02160|VIT_05S0062G00240|VIT…
6996	0.00048018	0.011371	815	1291	9957	16944	organelle organization	VIT_06S0004G05230|VIT_06S0004G08230|VIT_04S0008G05780|VIT_04S0023G00720|VIT_18S0001G15710|VIT_18S0001G12100|VIT_04S0008G06610|VIT_04S0023G00920|VIT_11S0016G00460|VIT_14S0060G00830|VIT_19S0014G02500|VIT_10S0003G03870|VIT_10S0003G01320|VIT_06S0004G03250|VIT_06S0004G08220|VIT_07S0005G04190|VIT_07S0104G01610|VIT_18S0122G00260|VIT_08S0007G05060|VIT_01S0010G02530|VIT_14S0060G00820|VIT_06S0004G01690|VIT…
8544	0.00048403	0.011371	177	257	9957	16944	epidermis development	VIT_17S0000G09290|VIT_06S0004G00040|VIT_16S0050G00090|VIT_05S0029G00050|VIT_03S0017G00650|VIT_17S0000G07280|VIT_03S0091G00200|VIT_02S0087G00740|VIT_11S0065G00340|VIT_08S0040G01890|VIT_06S0080G00160|VIT_04S0043G00740|VIT_10S0116G00680|VIT_01S0026G01910|VIT_13S0067G00660|VIT_15S0046G01350|VIT_04S0069G01020|VIT_15S0048G02830|VIT_03S0038G03620|VIT_15S0048G00790|VIT_01S0011G04860|VIT_01S0010G00380|VIT…
7398	0.00048403	0.011371	177	257	9957	16944	ectoderm development	VIT_17S0000G09290|VIT_06S0004G00040|VIT_16S0050G00090|VIT_05S0029G00050|VIT_03S0017G00650|VIT_17S0000G07280|VIT_03S0091G00200|VIT_02S0087G00740|VIT_11S0065G00340|VIT_08S0040G01890|VIT_06S0080G00160|VIT_04S0043G00740|VIT_10S0116G00680|VIT_01S0026G01910|VIT_13S0067G00660|VIT_15S0046G01350|VIT_04S0069G01020|VIT_15S0048G02830|VIT_03S0038G03620|VIT_15S0048G00790|VIT_01S0011G04860|VIT_01S0010G00380|VIT…
10027	0.00048802	0.011371	110	153	9957	16944	thylakoid membrane organization	VIT_06S0004G05230|VIT_13S0084G00160|VIT_16S0039G02570|VIT_04S0023G00720|VIT_08S0040G03010|VIT_11S0065G00640|VIT_18S0001G15710|VIT_16S0039G01580|VIT_08S0007G01640|VIT_13S0064G00650|VIT_01S0011G02860|VIT_07S0031G03050|VIT_18S0072G00860|VIT_18S0001G08630|VIT_05S0020G03510|VIT_02S0012G01420|VIT_00S0323G00040|VIT_05S0124G00210|VIT_05S0020G01670|VIT_04S0044G00890|VIT_14S0060G00820|VIT_13S0106G00120|VIT…
9668	0.00048802	0.011371	110	153	9957	16944	plastid membrane organization	VIT_06S0004G05230|VIT_13S0084G00160|VIT_16S0039G02570|VIT_04S0023G00720|VIT_08S0040G03010|VIT_11S0065G00640|VIT_18S0001G15710|VIT_16S0039G01580|VIT_08S0007G01640|VIT_13S0064G00650|VIT_01S0011G02860|VIT_07S0031G03050|VIT_18S0072G00860|VIT_18S0001G08630|VIT_05S0020G03510|VIT_02S0012G01420|VIT_00S0323G00040|VIT_05S0124G00210|VIT_05S0020G01670|VIT_04S0044G00890|VIT_14S0060G00820|VIT_13S0106G00120|VIT…
6694	0.00048802	0.011371	71	94	9957	16944	steroid biosynthetic process	VIT_18S0072G01000|VIT_18S0122G00710|VIT_04S0008G02200|VIT_18S0001G08330|VIT_06S0004G00800|VIT_11S0065G00640|VIT_19S0085G00270|VIT_05S0020G03640|VIT_07S0005G06290|VIT_18S0122G00610|VIT_11S0037G01410|VIT_13S0067G00660|VIT_09S0002G02080|VIT_10S0003G02590|VIT_05S0049G01050|VIT_08S0007G03930|VIT_18S0001G00810|VIT_13S0019G01720|VIT_10S0003G05480|VIT_14S0066G00170|VIT_18S0001G05530|VIT_15S0048G01430|VIT…
6807	0.00049116	0.011371	2096	3422	9957	16944	nitrogen compound metabolic process	VIT_06S0004G05230|VIT_00S0551G00010|VIT_01S0011G01680|VIT_19S0085G00080|VIT_19S0027G01520|VIT_04S0023G00720|VIT_15S0046G00180|VIT_01S0026G01440|VIT_18S0001G05960|VIT_19S0090G00810|VIT_04S0008G06610|VIT_01S0011G02280|VIT_05S0062G01220|VIT_19S0014G02500|VIT_19S0177G00340|VIT_17S0000G02140|VIT_08S0032G00010|VIT_06S0004G04620|VIT_14S0060G01190|VIT_07S0104G01610|VIT_11S0052G01850|VIT_10S0116G01700|VIT…
7015	0.00049778	0.011381	77	103	9957	16944	actin filament organization	VIT_14S0108G00290|VIT_08S0040G03360|VIT_03S0091G00200|VIT_04S0008G00490|VIT_11S0065G00340|VIT_04S0043G00740|VIT_18S0001G12100|VIT_15S0021G02140|VIT_05S0049G00980|VIT_14S0068G01630|VIT_18S0001G09040|VIT_05S0049G01740|VIT_07S0031G00470|VIT_11S0016G00160|VIT_11S0016G02950|VIT_17S0000G06640|VIT_01S0011G05400|VIT_06S0061G00090|VIT_11S0118G00300|VIT_10S0116G01740|VIT_07S0129G00220|VIT_08S0007G08690|VIT…
9310	0.00049806	0.011381	79	106	9957	16944	amine catabolic process	VIT_12S0034G02180|VIT_11S0016G01230|VIT_04S0008G01300|VIT_04S0043G00220|VIT_06S0004G01370|VIT_16S0039G01280|VIT_16S0039G01110|VIT_01S0127G00740|VIT_01S0011G01990|VIT_16S0039G01240|VIT_01S0026G00630|VIT_12S0059G01060|VIT_14S0083G00520|VIT_16S0039G01300|VIT_12S0028G02110|VIT_02S0012G01160|VIT_02S0025G02560|VIT_18S0001G11630|VIT_13S0084G00110|VIT_08S0040G01710|VIT_05S0102G01110|VIT_13S0067G02940|VIT…
19318	0.00050773	0.011527	232	344	9957	16944	hexose metabolic process	VIT_01S0010G02460|VIT_06S0004G05230|VIT_16S0013G01140|VIT_16S0022G02080|VIT_15S0048G00640|VIT_04S0023G00720|VIT_01S0150G00190|VIT_13S0019G05160|VIT_18S0001G05060|VIT_07S0031G01540|VIT_17S0000G03230|VIT_11S0016G01570|VIT_05S0094G01490|VIT_14S0108G00540|VIT_02S0025G01030|VIT_07S0031G03200|VIT_19S0177G00340|VIT_17S0000G02140|VIT_04S0023G00380|VIT_06S0004G08220|VIT_08S0056G00200|VIT_02S0025G02160|VIT…
6810	0.00056176	0.012672	1478	2391	9957	16944	transport	VIT_06S0004G08230|VIT_04S0044G01860|VIT_18S0001G05960|VIT_14S0081G00090|VIT_14S0060G00830|VIT_13S0073G00050|VIT_12S0034G01440|VIT_19S0177G00340|VIT_18S0041G00850|VIT_10S0003G01320|VIT_06S0004G03250|VIT_03S0063G02480|VIT_00S0317G00140|VIT_06S0004G08220|VIT_04S0044G01850|VIT_04S0008G05770|VIT_12S0028G03650|VIT_01S0137G00500|VIT_14S0060G01190|VIT_12S0028G01420|VIT_07S0104G01610|VIT_04S0008G06630|VIT…
9913	0.00057375	0.01286	176	256	9957	16944	epidermal cell differentiation	VIT_17S0000G09290|VIT_06S0004G00040|VIT_16S0050G00090|VIT_05S0029G00050|VIT_03S0017G00650|VIT_17S0000G07280|VIT_03S0091G00200|VIT_02S0087G00740|VIT_11S0065G00340|VIT_08S0040G01890|VIT_06S0080G00160|VIT_04S0043G00740|VIT_10S0116G00680|VIT_01S0026G01910|VIT_13S0067G00660|VIT_15S0046G01350|VIT_04S0069G01020|VIT_15S0048G02830|VIT_03S0038G03620|VIT_15S0048G00790|VIT_01S0011G04860|VIT_06S0004G08220|VIT…
6536	0.00058336	0.012993	14	14	9957	16944	glutamate metabolic process	VIT_07S0031G01330|VIT_06S0004G02120|VIT_14S0083G00520|VIT_17S0000G00920|VIT_17S0000G05800|VIT_03S0017G01760|VIT_13S0067G02940|VIT_04S0079G00600|VIT_10S0003G03870|VIT_16S0098G00290|VIT_08S0007G05260|VIT_01S0011G06610|VIT_19S0085G00860|VIT_01S0011G06600
9070	0.00063602	0.014077	80	108	9957	16944	serine family amino acid biosynthetic process	VIT_06S0004G08230|VIT_16S0050G00090|VIT_05S0102G00310|VIT_05S0094G00780|VIT_01S0137G00210|VIT_04S0044G01410|VIT_10S0003G04350|VIT_00S2579G00010|VIT_18S0001G02740|VIT_11S0016G00560|VIT_14S0006G01410|VIT_08S0007G06200|VIT_13S0084G00110|VIT_03S0063G00370|VIT_03S0038G02510|VIT_10S0116G01660|VIT_03S0038G03560|VIT_18S0072G00860|VIT_15S0024G00040|VIT_15S0046G01780|VIT_15S0046G01090|VIT_18S0001G05530|VIT…
9642	0.00064192	0.014118	118	166	9957	16944	response to light intensity	VIT_18S0001G14980|VIT_01S0011G01680|VIT_08S0040G03150|VIT_05S0077G02080|VIT_14S0108G00590|VIT_05S0102G01110|VIT_18S0001G00190|VIT_14S0006G01740|VIT_07S0031G01470|VIT_11S0118G00790|VIT_14S0060G02340|VIT_06S0004G02900|VIT_19S0027G00200|VIT_10S0003G02760|VIT_02S0025G00230|VIT_11S0078G00260|VIT_07S0031G00920|VIT_09S0002G04490|VIT_09S0018G00240|VIT_18S0001G11130|VIT_10S0003G00300|VIT_09S0002G00780|VIT…
16126	0.00064972	0.014201	51	65	9957	16944	sterol biosynthetic process	VIT_18S0072G01000|VIT_18S0001G08330|VIT_19S0085G00270|VIT_06S0004G00800|VIT_11S0065G00640|VIT_05S0020G03640|VIT_07S0005G06290|VIT_18S0122G00610|VIT_13S0019G01720|VIT_08S0007G03930|VIT_10S0003G02590|VIT_10S0003G05480|VIT_18S0001G05530|VIT_12S0059G01270|VIT_18S0001G06560|VIT_04S0023G00760|VIT_13S0019G01260|VIT_09S0002G03420|VIT_06S0004G02100|VIT_01S0011G01260|VIT_14S0081G00580|VIT_16S0098G01230|VIT…
271	0.00068424	0.014863	262	393	9957	16944	polysaccharide biosynthetic process	VIT_06S0004G01270|VIT_16S0022G02080|VIT_18S0001G07170|VIT_09S0002G02290|VIT_12S0035G00790|VIT_15S0048G02250|VIT_04S0023G00720|VIT_01S0011G05740|VIT_10S0116G01730|VIT_02S0087G00740|VIT_08S0040G01890|VIT_13S0019G05160|VIT_06S0004G00140|VIT_07S0031G03200|VIT_06S0009G02160|VIT_04S0023G00380|VIT_06S0004G03250|VIT_18S0001G06520|VIT_18S0089G01210|VIT_06S0004G02900|VIT_04S0023G00080|VIT_02S0025G01820|VIT…
6558	0.00068891	0.014873	21	23	9957	16944	L-phenylalanine metabolic process	VIT_06S0004G02620|VIT_12S0059G00750|VIT_06S0061G01300|VIT_16S0039G01360|VIT_16S0039G01280|VIT_16S0039G01110|VIT_11S0016G01520|VIT_04S0008G02080|VIT_16S0039G01240|VIT_16S0039G01100|VIT_16S0039G01300|VIT_16S0039G01130|VIT_11S0016G01640|VIT_16S0039G01120|VIT_08S0040G01710|VIT_19S0014G01800|VIT_07S0005G04480|VIT_04S0008G02040|VIT_00S2508G00010|VIT_06S0004G03430|VIT_16S0039G01170
46686	0.00069596	0.014933	206	304	9957	16944	response to cadmium ion	VIT_06S0004G00040|VIT_01S0026G01050|VIT_03S0017G01690|VIT_16S0022G01440|VIT_01S0150G00190|VIT_08S0007G05580|VIT_18S0122G01320|VIT_15S0021G00480|VIT_01S0011G02280|VIT_12S0142G00720|VIT_08S0056G00200|VIT_02S0025G02160|VIT_07S0031G01330|VIT_00S2607G00010|VIT_06S0004G04510|VIT_03S0180G00210|VIT_09S0002G05940|VIT_08S0040G03220|VIT_06S0004G04280|VIT_12S0035G01130|VIT_07S0005G01390|VIT_00S0769G00010|VIT…
80010	0.00071132	0.015091	37	45	9957	16944	regulation of oxygen and reactive oxygen species metabolic process	VIT_00S0313G00070|VIT_04S0008G05590|VIT_14S0066G01410|VIT_06S0004G03540|VIT_00S2086G00010|VIT_08S0007G03840|VIT_05S0029G00050|VIT_19S0014G00350|VIT_17S0000G07560|VIT_14S0060G01470|VIT_14S0108G00090|VIT_08S0058G01190|VIT_18S0001G11630|VIT_15S0046G01090|VIT_03S0063G02480|VIT_08S0105G00200|VIT_07S0031G02390|VIT_08S0058G00690|VIT_14S0030G01900|VIT_17S0000G06180|VIT_06S0004G02900|VIT_18S0001G00660|VIT…
31497	0.00071619	0.015091	55	71	9957	16944	chromatin assembly	VIT_13S0019G00780|VIT_06S0004G04300|VIT_00S0868G00020|VIT_19S0014G05020|VIT_06S0004G04240|VIT_00S0753G00020|VIT_05S0020G04800|VIT_07S0141G00730|VIT_00S0194G00360|VIT_07S0104G00960|VIT_04S0023G03120|VIT_01S0150G00140|VIT_17S0000G02550|VIT_00S0259G00020|VIT_06S0004G04250|VIT_00S0499G00050|VIT_14S0081G00500|VIT_13S0074G00560|VIT_13S0064G01340|VIT_04S0044G00560|VIT_07S0104G01000|VIT_06S0004G01690|VIT…
16125	0.00071619	0.015091	55	71	9957	16944	sterol metabolic process	VIT_18S0072G01000|VIT_18S0001G08330|VIT_19S0085G00270|VIT_06S0004G00800|VIT_11S0065G00640|VIT_05S0020G03640|VIT_07S0005G06290|VIT_18S0122G00610|VIT_13S0019G01720|VIT_08S0007G03930|VIT_10S0003G02590|VIT_10S0003G05480|VIT_18S0001G05530|VIT_07S0005G05600|VIT_12S0059G01270|VIT_15S0048G02360|VIT_18S0001G06560|VIT_04S0023G00760|VIT_13S0019G01260|VIT_09S0002G03420|VIT_06S0004G02100|VIT_01S0011G01260|VIT…
6778	0.00072475	0.015181	110	154	9957	16944	porphyrin metabolic process	VIT_06S0004G05230|VIT_08S0007G01940|VIT_06S0004G01370|VIT_17S0000G00280|VIT_05S0102G00310|VIT_01S0127G00740|VIT_01S0010G00590|VIT_17S0000G10180|VIT_11S0065G00640|VIT_07S0005G02430|VIT_19S0014G00350|VIT_13S0064G00460|VIT_13S0019G05160|VIT_14S0068G02110|VIT_11S0016G00560|VIT_18S0001G05960|VIT_13S0067G02450|VIT_07S0031G03200|VIT_07S0031G03050|VIT_18S0001G11090|VIT_05S0020G04040|VIT_13S0064G01470|VIT…
34641	0.00073129	0.015227	2037	3328	9957	16944	cellular nitrogen compound metabolic process	VIT_06S0004G05230|VIT_00S0551G00010|VIT_01S0011G01680|VIT_19S0085G00080|VIT_19S0027G01520|VIT_04S0023G00720|VIT_15S0046G00180|VIT_01S0026G01440|VIT_18S0001G05960|VIT_19S0090G00810|VIT_04S0008G06610|VIT_01S0011G02280|VIT_05S0062G01220|VIT_19S0014G02500|VIT_19S0177G00340|VIT_17S0000G02140|VIT_08S0032G00010|VIT_06S0004G04620|VIT_14S0060G01190|VIT_07S0104G01610|VIT_11S0052G01850|VIT_10S0116G01700|VIT…
6721	0.00073567	0.015228	121	171	9957	16944	terpenoid metabolic process	VIT_06S0004G05230|VIT_09S0002G01370|VIT_08S0007G01940|VIT_13S0084G00160|VIT_05S0102G00310|VIT_01S0127G00740|VIT_04S0023G00720|VIT_11S0065G00640|VIT_13S0158G00100|VIT_07S0005G06290|VIT_11S0016G00560|VIT_11S0016G04690|VIT_08S0007G03930|VIT_07S0031G00620|VIT_07S0031G03200|VIT_18S0041G01280|VIT_19S0014G04980|VIT_10S0116G00410|VIT_04S0023G00080|VIT_06S0004G02900|VIT_02S0012G02160|VIT_06S0004G08360|VIT…
9067	0.00074285	0.015287	57	74	9957	16944	aspartate family amino acid biosynthetic process	VIT_08S0056G00150|VIT_18S0001G04630|VIT_18S0001G05770|VIT_03S0091G00080|VIT_01S0011G00390|VIT_06S0004G00140|VIT_11S0016G01720|VIT_03S0088G01060|VIT_06S0009G01080|VIT_01S0011G01090|VIT_18S0001G13890|VIT_04S0008G05990|VIT_09S0070G00580|VIT_07S0130G00230|VIT_18S0072G00110|VIT_05S0020G04080|VIT_08S0007G02540|VIT_10S0003G00860|VIT_09S0002G04070|VIT_06S0009G01460|VIT_06S0004G06830|VIT_18S0072G00410|VIT…
55085	0.00074976	0.01534	538	840	9957	16944	transmembrane transport	VIT_04S0044G01860|VIT_14S0083G00040|VIT_08S0040G01890|VIT_04S0043G00370|VIT_00S0259G00140|VIT_13S0073G00050|VIT_11S0016G03660|VIT_00S0125G00190|VIT_10S0003G01320|VIT_04S0044G01850|VIT_12S0028G03650|VIT_13S0019G00010|VIT_10S0116G01740|VIT_19S0027G01820|VIT_07S0104G01610|VIT_18S0001G08220|VIT_02S0025G05110|VIT_18S0086G00180|VIT_08S0007G05060|VIT_02S0025G03310|VIT_03S0038G00410|VIT_10S0003G00300|VIT…
42742	0.00075995	0.015458	155	224	9957	16944	defense response to bacterium	VIT_04S0069G00920|VIT_04S0008G05590|VIT_07S0129G00620|VIT_10S0042G01250|VIT_08S0007G03840|VIT_01S0127G00740|VIT_07S0005G06290|VIT_06S0004G00140|VIT_09S0018G01780|VIT_08S0007G05150|VIT_10S0003G03870|VIT_08S0105G00200|VIT_08S0007G02490|VIT_02S0025G02160|VIT_04S0008G05820|VIT_12S0028G03270|VIT_04S0008G07320|VIT_06S0004G02900|VIT_11S0016G01060|VIT_06S0004G04280|VIT_14S0060G00820|VIT_07S0031G00920|VIT…
42538	0.00082964	0.016779	48	61	9957	16944	hyperosmotic salinity response	VIT_01S0011G05260|VIT_14S0060G00600|VIT_14S0066G01880|VIT_11S0016G01230|VIT_02S0012G00550|VIT_04S0008G00960|VIT_05S0094G01020|VIT_14S0006G01660|VIT_12S0035G02180|VIT_01S0010G02160|VIT_01S0026G02190|VIT_01S0146G00480|VIT_19S0027G01090|VIT_17S0000G10050|VIT_05S0049G01780|VIT_02S0025G03290|VIT_13S0158G00380|VIT_04S0008G05220|VIT_10S0003G03870|VIT_08S0040G00870|VIT_10S0071G00300|VIT_11S0016G03870|VIT…
10155	0.00086994	0.017493	34	41	9957	16944	regulation of proton transport	VIT_01S0244G00030|VIT_18S0072G00120|VIT_06S0009G02320|VIT_17S0000G00280|VIT_19S0027G00130|VIT_06S0004G03700|VIT_09S0002G00100|VIT_02S0012G02240|VIT_05S0049G01760|VIT_13S0064G00650|VIT_10S0003G02680|VIT_03S0038G03560|VIT_18S0041G01280|VIT_02S0025G04110|VIT_01S0026G01590|VIT_03S0038G00270|VIT_05S0020G02240|VIT_12S0055G01130|VIT_06S0004G02900|VIT_11S0037G00280|VIT_03S0038G04210|VIT_12S0035G01750|VIT…
9066	0.00095377	0.01907	88	121	9957	16944	aspartate family amino acid metabolic process	VIT_08S0056G00150|VIT_18S0001G04630|VIT_18S0001G05770|VIT_03S0091G00080|VIT_01S0011G00390|VIT_06S0004G00140|VIT_11S0016G01720|VIT_03S0088G01060|VIT_06S0009G01080|VIT_11S0037G01410|VIT_02S0025G02560|VIT_01S0011G01090|VIT_08S0007G04310|VIT_18S0001G13890|VIT_04S0008G05990|VIT_09S0070G00580|VIT_07S0130G00230|VIT_08S0105G00200|VIT_18S0072G00110|VIT_13S0064G01470|VIT_08S0007G02540|VIT_05S0020G04080|VIT…
21700	0.00095976	0.019081	116	164	9957	16944	developmental maturation	VIT_06S0004G00040|VIT_16S0050G00090|VIT_14S0068G01330|VIT_03S0017G00650|VIT_02S0087G00740|VIT_08S0040G01890|VIT_14S0068G00290|VIT_13S0067G00660|VIT_15S0048G02830|VIT_15S0046G01350|VIT_03S0038G03620|VIT_15S0048G00790|VIT_01S0011G04860|VIT_06S0004G08220|VIT_10S0116G01740|VIT_15S0046G00750|VIT_04S0044G00030|VIT_08S0007G05060|VIT_00S0556G00010|VIT_07S0031G01850|VIT_06S0009G02170|VIT_04S0008G03250|VIT…
9697	0.00098428	0.019459	43	54	9957	16944	salicylic acid biosynthetic process	VIT_15S0021G00990|VIT_05S0094G00500|VIT_04S0008G05590|VIT_14S0066G01410|VIT_06S0004G03540|VIT_00S2086G00010|VIT_08S0007G03840|VIT_17S0000G05050|VIT_01S0011G03330|VIT_06S0004G06030|VIT_14S0060G01470|VIT_07S0005G00280|VIT_17S0000G00800|VIT_11S0016G05570|VIT_18S0001G11630|VIT_15S0046G01090|VIT_05S0102G01190|VIT_04S0044G00050|VIT_08S0105G00200|VIT_07S0031G02390|VIT_08S0058G00690|VIT_14S0030G01900|VIT…
10310	0.0010062	0.019782	36	44	9957	16944	regulation of hydrogen peroxide metabolic process	VIT_00S0313G00070|VIT_04S0008G05590|VIT_14S0066G01410|VIT_06S0004G03540|VIT_00S2086G00010|VIT_08S0007G03840|VIT_05S0029G00050|VIT_19S0014G00350|VIT_17S0000G07560|VIT_14S0060G01470|VIT_14S0108G00090|VIT_08S0058G01190|VIT_18S0001G11630|VIT_15S0046G01090|VIT_03S0063G02480|VIT_08S0105G00200|VIT_07S0031G02390|VIT_08S0058G00690|VIT_14S0030G01900|VIT_17S0000G06180|VIT_06S0004G02900|VIT_18S0001G00660|VIT…
23060	0.0010321	0.020177	585	919	9957	16944	signal transmission	VIT_06S0004G08230|VIT_07S0005G05510|VIT_08S0007G03840|VIT_18S0001G01030|VIT_18S0076G00280|VIT_12S0059G01650|VIT_14S0171G00530|VIT_13S0064G00460|VIT_07S0005G04390|VIT_03S0180G00090|VIT_17S0000G00800|VIT_17S0000G10100|VIT_07S0005G00340|VIT_07S0005G00110|VIT_19S0014G03000|VIT_01S0026G01590|VIT_03S0063G02480|VIT_07S0031G01470|VIT_18S0001G02170|VIT_05S0020G00830|VIT_04S0008G05770|VIT_18S0001G06110|VIT…
9086	0.0010587	0.020268	45	57	9957	16944	methionine biosynthetic process	VIT_01S0011G05860|VIT_11S0016G00960|VIT_07S0151G00520|VIT_08S0056G00150|VIT_06S0061G00060|VIT_13S0067G02570|VIT_05S0077G02110|VIT_18S0001G05770|VIT_03S0091G00080|VIT_17S0000G08140|VIT_06S0004G00140|VIT_06S0009G01080|VIT_18S0001G13870|VIT_04S0008G06990|VIT_08S0007G05410|VIT_01S0011G01090|VIT_18S0001G13890|VIT_15S0046G01330|VIT_00S0804G00010|VIT_18S0001G10090|VIT_07S0130G00230|VIT_06S0009G03810|VIT…
43069	0.0010587	0.020268	45	57	9957	16944	negative regulation of programmed cell death	VIT_15S0021G00990|VIT_05S0020G02710|VIT_17S0000G09470|VIT_14S0060G02390|VIT_06S0004G03540|VIT_00S1665G00010|VIT_03S0091G00470|VIT_00S0231G00040|VIT_12S0028G00300|VIT_14S0060G01470|VIT_08S0058G01190|VIT_14S0060G00930|VIT_01S0146G00380|VIT_11S0016G03330|VIT_19S0027G01090|VIT_02S0012G02120|VIT_10S0042G01070|VIT_04S0008G00800|VIT_04S0008G05240|VIT_03S0063G02480|VIT_13S0019G03990|VIT_18S0001G15600|VIT…
9696	0.0010587	0.020268	45	57	9957	16944	salicylic acid metabolic process	VIT_15S0021G00990|VIT_05S0094G00500|VIT_04S0008G05590|VIT_14S0066G01410|VIT_06S0004G03540|VIT_00S2086G00010|VIT_08S0007G03840|VIT_17S0000G05050|VIT_01S0011G03330|VIT_06S0004G06030|VIT_14S0060G01470|VIT_07S0005G00280|VIT_17S0000G00800|VIT_11S0016G05570|VIT_18S0001G11630|VIT_15S0046G01090|VIT_05S0102G01190|VIT_04S0044G00050|VIT_07S0031G02390|VIT_06S0004G02620|VIT_08S0105G00200|VIT_08S0058G00690|VIT…
10054	0.0010598	0.020268	110	155	9957	16944	trichoblast differentiation	VIT_06S0004G00040|VIT_16S0050G00090|VIT_03S0017G00650|VIT_02S0087G00740|VIT_08S0040G01890|VIT_13S0067G00660|VIT_15S0048G02830|VIT_15S0046G01350|VIT_03S0038G03620|VIT_15S0048G00790|VIT_01S0011G04860|VIT_06S0004G08220|VIT_10S0116G01740|VIT_15S0046G00750|VIT_04S0044G00030|VIT_08S0007G05060|VIT_00S0556G00010|VIT_07S0031G01850|VIT_06S0009G02170|VIT_04S0008G03250|VIT_09S0002G03740|VIT_12S0059G00950|VIT…
9617	0.0010802	0.020484	198	293	9957	16944	response to bacterium	VIT_00S0313G00070|VIT_08S0007G03840|VIT_14S0068G01330|VIT_05S0051G00460|VIT_07S0005G04390|VIT_06S0004G00140|VIT_09S0018G01780|VIT_08S0007G05150|VIT_10S0003G03870|VIT_03S0063G02480|VIT_16S0098G00860|VIT_08S0105G00200|VIT_12S0028G03270|VIT_02S0025G02160|VIT_06S0004G02900|VIT_04S0008G07320|VIT_06S0004G04280|VIT_14S0060G00820|VIT_07S0031G01850|VIT_09S0018G01870|VIT_11S0016G01770|VIT_06S0009G02410|VIT…
48764	0.0010944	0.020484	108	152	9957	16944	trichoblast maturation	VIT_06S0004G00040|VIT_16S0050G00090|VIT_03S0017G00650|VIT_02S0087G00740|VIT_08S0040G01890|VIT_13S0067G00660|VIT_15S0048G02830|VIT_15S0046G01350|VIT_03S0038G03620|VIT_15S0048G00790|VIT_01S0011G04860|VIT_06S0004G08220|VIT_10S0116G01740|VIT_15S0046G00750|VIT_04S0044G00030|VIT_08S0007G05060|VIT_00S0556G00010|VIT_07S0031G01850|VIT_06S0009G02170|VIT_04S0008G03250|VIT_09S0002G03740|VIT_12S0059G00950|VIT…
48765	0.0010944	0.020484	108	152	9957	16944	root hair cell differentiation	VIT_06S0004G00040|VIT_16S0050G00090|VIT_03S0017G00650|VIT_02S0087G00740|VIT_08S0040G01890|VIT_13S0067G00660|VIT_15S0048G02830|VIT_15S0046G01350|VIT_03S0038G03620|VIT_15S0048G00790|VIT_01S0011G04860|VIT_06S0004G08220|VIT_10S0116G01740|VIT_15S0046G00750|VIT_04S0044G00030|VIT_08S0007G05060|VIT_00S0556G00010|VIT_07S0031G01850|VIT_06S0009G02170|VIT_04S0008G03250|VIT_09S0002G03740|VIT_12S0059G00950|VIT…
48469	0.0010944	0.020484	108	152	9957	16944	cell maturation	VIT_06S0004G00040|VIT_16S0050G00090|VIT_03S0017G00650|VIT_02S0087G00740|VIT_08S0040G01890|VIT_13S0067G00660|VIT_15S0048G02830|VIT_15S0046G01350|VIT_03S0038G03620|VIT_15S0048G00790|VIT_01S0011G04860|VIT_06S0004G08220|VIT_10S0116G01740|VIT_15S0046G00750|VIT_04S0044G00030|VIT_08S0007G05060|VIT_00S0556G00010|VIT_07S0031G01850|VIT_06S0009G02170|VIT_04S0008G03250|VIT_09S0002G03740|VIT_12S0059G00950|VIT…
32502	0.0011105	0.020677	1362	2205	9957	16944	developmental process	VIT_06S0004G05230|VIT_13S0019G00810|VIT_01S0011G01680|VIT_12S0057G00610|VIT_06S0004G08230|VIT_14S0068G01330|VIT_09S0002G02290|VIT_14S0108G01020|VIT_07S0005G04390|VIT_04S0008G06610|VIT_18S0001G08230|VIT_04S0023G00920|VIT_07S0005G00340|VIT_11S0016G00460|VIT_14S0060G00830|VIT_00S0125G00290|VIT_08S0007G03930|VIT_10S0003G03870|VIT_18S0001G03820|VIT_03S0063G02480|VIT_06S0004G08220|VIT_13S0067G02860|VIT…
6629	0.0011436	0.021182	758	1204	9957	16944	lipid metabolic process	VIT_06S0004G05230|VIT_18S0072G01000|VIT_02S0025G01590|VIT_17S0000G00280|VIT_01S0011G05880|VIT_12S0059G01650|VIT_04S0023G00720|VIT_01S0011G05740|VIT_16S0039G01580|VIT_04S0008G06610|VIT_00S0229G00180|VIT_11S0016G04690|VIT_02S0025G03320|VIT_15S0021G01320|VIT_08S0007G03930|VIT_11S0016G00360|VIT_19S0177G00340|VIT_10S0003G03870|VIT_05S0077G01270|VIT_18S0001G03820|VIT_10S0003G01320|VIT_02S0234G00080|VIT…
23046	0.0011899	0.021923	585	920	9957	16944	signaling process	VIT_06S0004G08230|VIT_07S0005G05510|VIT_08S0007G03840|VIT_18S0001G01030|VIT_18S0076G00280|VIT_12S0059G01650|VIT_14S0171G00530|VIT_13S0064G00460|VIT_07S0005G04390|VIT_03S0180G00090|VIT_17S0000G00800|VIT_17S0000G10100|VIT_07S0005G00340|VIT_07S0005G00110|VIT_19S0014G03000|VIT_01S0026G01590|VIT_03S0063G02480|VIT_07S0031G01470|VIT_18S0001G02170|VIT_05S0020G00830|VIT_04S0008G05770|VIT_18S0001G06110|VIT…
9813	0.0012474	0.022863	40	50	9957	16944	flavonoid biosynthetic process	VIT_18S0072G00440|VIT_05S0136G00140|VIT_13S0067G02870|VIT_03S0180G00200|VIT_19S0014G03210|VIT_14S0060G00720|VIT_18S0001G12800|VIT_08S0007G04550|VIT_19S0014G00350|VIT_17S0000G06600|VIT_10S0116G00900|VIT_14S0068G00930|VIT_04S0008G01800|VIT_19S0014G00100|VIT_16S0039G02040|VIT_01S0026G02520|VIT_02S0033G00430|VIT_12S0028G01160|VIT_03S0063G00040|VIT_09S0002G00130|VIT_04S0008G02380|VIT_07S0104G00090|VIT…
7165	0.0012868	0.023462	581	914	9957	16944	signal transduction	VIT_06S0004G08230|VIT_07S0005G05510|VIT_08S0007G03840|VIT_18S0001G01030|VIT_18S0076G00280|VIT_12S0059G01650|VIT_14S0171G00530|VIT_13S0064G00460|VIT_07S0005G04390|VIT_03S0180G00090|VIT_17S0000G00800|VIT_17S0000G10100|VIT_07S0005G00340|VIT_07S0005G00110|VIT_19S0014G03000|VIT_01S0026G01590|VIT_03S0063G02480|VIT_07S0031G01470|VIT_18S0001G02170|VIT_05S0020G00830|VIT_04S0008G05770|VIT_18S0001G06110|VIT…
48585	0.0013113	0.023787	96	134	9957	16944	negative regulation of response to stimulus	VIT_05S0020G02710|VIT_15S0021G00990|VIT_00S0313G00070|VIT_04S0008G05880|VIT_04S0008G05590|VIT_06S0004G03540|VIT_08S0007G03840|VIT_00S0231G00040|VIT_05S0029G00050|VIT_18S0076G00280|VIT_01S0011G03330|VIT_13S0158G00100|VIT_19S0014G00350|VIT_17S0000G01230|VIT_04S0008G02290|VIT_17S0000G00800|VIT_11S0016G03050|VIT_08S0007G02910|VIT_08S0007G08790|VIT_01S0146G00380|VIT_19S0027G01090|VIT_18S0001G11630|VIT…
19344	0.0013419	0.024217	73	99	9957	16944	cysteine biosynthetic process	VIT_06S0004G08230|VIT_16S0050G00090|VIT_05S0102G00310|VIT_05S0094G00780|VIT_01S0137G00210|VIT_04S0044G01410|VIT_10S0003G04350|VIT_18S0001G02740|VIT_11S0016G00560|VIT_14S0006G01410|VIT_08S0007G06200|VIT_13S0084G00110|VIT_03S0063G00370|VIT_10S0116G01660|VIT_03S0038G02510|VIT_03S0038G03560|VIT_18S0072G00860|VIT_15S0024G00040|VIT_15S0046G01780|VIT_15S0046G01090|VIT_18S0001G05530|VIT_17S0000G04490|VIT…
10053	0.0013716	0.024625	116	165	9957	16944	root epidermal cell differentiation	VIT_17S0000G09290|VIT_06S0004G00040|VIT_16S0050G00090|VIT_03S0017G00650|VIT_17S0000G07280|VIT_02S0087G00740|VIT_08S0040G01890|VIT_13S0067G00660|VIT_15S0048G02830|VIT_15S0046G01350|VIT_03S0038G03620|VIT_15S0048G00790|VIT_01S0011G04860|VIT_06S0004G08220|VIT_10S0116G01740|VIT_15S0046G00750|VIT_04S0044G00030|VIT_08S0007G05060|VIT_00S0556G00010|VIT_07S0031G01850|VIT_06S0009G02170|VIT_04S0008G03250|VIT…
9644	0.0014218	0.025398	90	125	9957	16944	response to high light intensity	VIT_01S0011G01680|VIT_18S0072G00120|VIT_06S0009G02320|VIT_01S0010G02620|VIT_11S0016G02520|VIT_04S0023G03670|VIT_06S0004G03700|VIT_00S1286G00010|VIT_08S0040G03150|VIT_18S0001G09230|VIT_06S0004G05770|VIT_14S0108G00590|VIT_06S0004G06010|VIT_05S0062G00690|VIT_07S0104G00350|VIT_01S0011G04820|VIT_03S0038G03560|VIT_02S0025G04170|VIT_18S0001G00190|VIT_05S0094G00850|VIT_18S0075G00260|VIT_09S0002G00640|VIT…
6559	0.00153	0.027192	16	17	9957	16944	L-phenylalanine catabolic process	VIT_06S0004G02620|VIT_16S0039G01360|VIT_16S0039G01280|VIT_16S0039G01110|VIT_11S0016G01520|VIT_16S0039G01240|VIT_16S0039G01100|VIT_16S0039G01300|VIT_16S0039G01130|VIT_11S0016G01640|VIT_16S0039G01120|VIT_08S0040G01710|VIT_19S0014G01800|VIT_07S0005G04480|VIT_00S2508G00010|VIT_16S0039G01170
10015	0.0015742	0.027837	156	228	9957	16944	root morphogenesis	VIT_16S0100G00680|VIT_17S0000G09290|VIT_06S0004G00040|VIT_05S0020G04690|VIT_16S0050G00090|VIT_18S0157G00050|VIT_03S0017G00650|VIT_17S0000G07280|VIT_02S0087G00740|VIT_08S0040G01890|VIT_13S0067G00660|VIT_17S0000G10100|VIT_04S0008G05900|VIT_15S0046G01350|VIT_15S0048G02830|VIT_03S0038G03620|VIT_15S0048G00790|VIT_18S0001G15010|VIT_18S0001G03820|VIT_01S0011G04860|VIT_06S0004G08220|VIT_10S0116G01740|VIT…
60548	0.0015835	0.027861	48	62	9957	16944	negative regulation of cell death	VIT_15S0021G00990|VIT_05S0020G02710|VIT_17S0000G09470|VIT_14S0060G02390|VIT_06S0004G03540|VIT_00S1665G00010|VIT_03S0091G00470|VIT_00S0231G00040|VIT_12S0028G00300|VIT_14S0060G01470|VIT_08S0058G01190|VIT_14S0060G00930|VIT_01S0146G00380|VIT_11S0016G03330|VIT_19S0027G01090|VIT_02S0012G02120|VIT_10S0042G01070|VIT_04S0008G00800|VIT_04S0008G05240|VIT_03S0063G02480|VIT_13S0019G03990|VIT_18S0001G15600|VIT…
33692	0.0016125	0.028232	244	368	9957	16944	cellular polysaccharide biosynthetic process	VIT_06S0004G01270|VIT_16S0022G02080|VIT_18S0001G07170|VIT_09S0002G02290|VIT_12S0035G00790|VIT_15S0048G02250|VIT_01S0011G05740|VIT_04S0023G00720|VIT_10S0116G01730|VIT_02S0087G00740|VIT_08S0040G01890|VIT_13S0019G05160|VIT_06S0004G00140|VIT_07S0031G03200|VIT_06S0009G02160|VIT_04S0023G00380|VIT_06S0004G03250|VIT_18S0001G06520|VIT_18S0089G01210|VIT_06S0004G02900|VIT_04S0023G00080|VIT_02S0025G01820|VIT…
9069	0.0016365	0.028509	106	150	9957	16944	serine family amino acid metabolic process	VIT_06S0004G08230|VIT_06S0004G01370|VIT_16S0050G00090|VIT_05S0102G00310|VIT_01S0127G00740|VIT_01S0011G01990|VIT_10S0003G04350|VIT_00S2579G00010|VIT_11S0016G00560|VIT_08S0007G06200|VIT_03S0063G00370|VIT_10S0116G01660|VIT_03S0038G02510|VIT_18S0001G04340|VIT_18S0072G00860|VIT_15S0024G00040|VIT_00S0211G00100|VIT_03S0038G04500|VIT_00S0211G00120|VIT_00S2795G00010|VIT_06S0004G02900|VIT_19S0027G00200|VIT…
6800	0.0017578	0.029894	66	89	9957	16944	oxygen and reactive oxygen species metabolic process	VIT_02S0025G03560|VIT_04S0044G00020|VIT_10S0003G03830|VIT_09S0002G02290|VIT_10S0116G00830|VIT_04S0044G01690|VIT_03S0091G00200|VIT_18S0122G01320|VIT_15S0021G02140|VIT_08S0007G05880|VIT_06S0004G07950|VIT_11S0016G00360|VIT_13S0067G02990|VIT_03S0063G00060|VIT_03S0063G02480|VIT_18S0072G00780|VIT_14S0066G02530|VIT_06S0061G00090|VIT_06S0004G04410|VIT_17S0000G00320|VIT_10S0116G01740|VIT_08S0032G01140|VIT…
33559	0.0017629	0.029894	32	39	9957	16944	unsaturated fatty acid metabolic process	VIT_08S0007G01940|VIT_14S0066G01410|VIT_08S0007G04530|VIT_06S0004G01370|VIT_11S0016G00130|VIT_01S0127G00740|VIT_11S0065G00640|VIT_02S0012G01800|VIT_11S0037G00250|VIT_04S0043G01010|VIT_11S0016G05570|VIT_12S0035G01950|VIT_18S0001G11630|VIT_00S0445G00020|VIT_19S0090G00120|VIT_17S0000G08390|VIT_04S0079G00680|VIT_15S0046G01090|VIT_17S0000G04490|VIT_14S0030G01900|VIT_11S0016G00600|VIT_08S0040G00390|VIT…
6636	0.0017629	0.029894	32	39	9957	16944	unsaturated fatty acid biosynthetic process	VIT_08S0007G01940|VIT_14S0066G01410|VIT_08S0007G04530|VIT_06S0004G01370|VIT_11S0016G00130|VIT_01S0127G00740|VIT_11S0065G00640|VIT_02S0012G01800|VIT_11S0037G00250|VIT_04S0043G01010|VIT_11S0016G05570|VIT_12S0035G01950|VIT_18S0001G11630|VIT_00S0445G00020|VIT_19S0090G00120|VIT_17S0000G08390|VIT_04S0079G00680|VIT_15S0046G01090|VIT_17S0000G04490|VIT_14S0030G01900|VIT_11S0016G00600|VIT_08S0040G00390|VIT…
8643	0.001767	0.029894	60	80	9957	16944	carbohydrate transport	VIT_18S0001G02970|VIT_18S0001G05570|VIT_12S0059G01260|VIT_10S0092G00200|VIT_16S0022G00540|VIT_14S0006G02720|VIT_05S0124G00560|VIT_04S0043G00980|VIT_11S0016G03660|VIT_01S0146G00260|VIT_17S0119G00080|VIT_18S0122G00090|VIT_19S0015G02030|VIT_18S0001G15330|VIT_05S0077G02260|VIT_07S0104G01340|VIT_01S0026G01960|VIT_17S0000G00820|VIT_00S0742G00030|VIT_06S0004G06040|VIT_10S0003G00300|VIT_08S0007G01810|VIT…
71214	0.001767	0.029894	60	80	9957	16944	cellular response to abiotic stimulus	VIT_06S0004G05170|VIT_07S0104G01290|VIT_17S0000G10280|VIT_06S0004G03540|VIT_06S0004G03700|VIT_05S0077G00940|VIT_18S0001G12100|VIT_04S0008G00600|VIT_07S0005G00340|VIT_09S0054G00530|VIT_15S0046G01310|VIT_12S0142G00720|VIT_11S0052G00730|VIT_16S0098G00560|VIT_01S0011G03160|VIT_04S0008G02380|VIT_01S0146G00260|VIT_13S0019G02260|VIT_05S0049G00960|VIT_18S0001G05680|VIT_07S0104G00570|VIT_08S0056G01670|VIT…
71365	0.001767	0.029894	60	80	9957	16944	cellular response to auxin stimulus	VIT_13S0019G04380|VIT_01S0011G06410|VIT_05S0020G04690|VIT_17S0000G10280|VIT_00S0299G00100|VIT_04S0079G00410|VIT_13S0158G00100|VIT_11S0065G00310|VIT_02S0012G01160|VIT_19S0027G01090|VIT_04S0023G03860|VIT_07S0141G00290|VIT_08S0040G01810|VIT_19S0014G04690|VIT_18S0001G15010|VIT_11S0052G00870|VIT_01S0011G04860|VIT_06S0009G01130|VIT_17S0000G00320|VIT_07S0129G00260|VIT_11S0016G04490|VIT_08S0007G05060|VIT…
8654	0.001911	0.032176	184	273	9957	16944	phospholipid biosynthetic process	VIT_16S0098G00310|VIT_08S0007G01940|VIT_01S0010G00950|VIT_06S0061G00800|VIT_17S0000G10280|VIT_17S0000G00280|VIT_06S0004G01370|VIT_12S0059G01650|VIT_01S0127G00740|VIT_04S0023G00720|VIT_01S0011G05740|VIT_11S0065G00640|VIT_15S0048G01230|VIT_18S0122G00610|VIT_13S0019G05160|VIT_16S0039G01580|VIT_10S0116G00920|VIT_00S0229G00180|VIT_04S0023G02440|VIT_15S0021G01320|VIT_07S0031G03050|VIT_07S0031G03200|VIT…
165	0.0021139	0.035423	47	61	9957	16944	MAPKKK cascade	VIT_05S0020G02710|VIT_00S0313G00070|VIT_12S0142G00130|VIT_04S0008G05590|VIT_14S0066G01410|VIT_15S0021G01580|VIT_06S0004G03540|VIT_00S2086G00010|VIT_08S0007G03840|VIT_05S0029G00050|VIT_12S0059G01650|VIT_19S0014G00350|VIT_14S0060G01470|VIT_08S0058G01190|VIT_04S0023G02420|VIT_11S0016G03330|VIT_19S0027G01090|VIT_18S0001G11630|VIT_15S0046G02010|VIT_15S0046G01090|VIT_03S0063G02480|VIT_06S0009G01130|VIT…
9063	0.0021619	0.035761	71	97	9957	16944	cellular amino acid catabolic process	VIT_12S0034G02180|VIT_11S0016G01230|VIT_04S0008G01300|VIT_06S0004G01370|VIT_16S0039G01280|VIT_01S0127G00740|VIT_16S0039G01110|VIT_01S0011G01990|VIT_16S0039G01240|VIT_01S0026G00630|VIT_12S0059G01060|VIT_14S0083G00520|VIT_16S0039G01300|VIT_12S0028G02110|VIT_02S0025G02560|VIT_18S0001G11630|VIT_13S0084G00110|VIT_08S0040G01710|VIT_05S0102G01110|VIT_13S0067G02940|VIT_10S0003G03870|VIT_15S0046G01090|VIT…
6555	0.0021619	0.035761	71	97	9957	16944	methionine metabolic process	VIT_08S0056G00150|VIT_18S0001G05770|VIT_03S0091G00080|VIT_06S0004G00140|VIT_06S0009G01080|VIT_11S0037G01410|VIT_02S0025G02560|VIT_01S0011G01090|VIT_18S0001G13890|VIT_07S0130G00230|VIT_08S0105G00200|VIT_18S0072G00110|VIT_08S0007G02540|VIT_05S0020G04080|VIT_10S0003G00860|VIT_09S0002G04070|VIT_06S0009G01460|VIT_00S1679G00010|VIT_10S0003G00340|VIT_18S0072G00410|VIT_01S0011G03500|VIT_09S0002G08940|VIT…
52249	0.002186	0.035761	36	45	9957	16944	modulation of RNA levels in other organism involved in symbiotic interaction	VIT_07S0104G01370|VIT_05S0020G03760|VIT_07S0151G00520|VIT_06S0004G01270|VIT_08S0007G09020|VIT_07S0005G03040|VIT_14S0068G01090|VIT_01S0026G02730|VIT_12S0028G02140|VIT_10S0003G00420|VIT_09S0002G05110|VIT_03S0063G00290|VIT_04S0023G00920|VIT_01S0010G02210|VIT_04S0008G02170|VIT_04S0008G06990|VIT_19S0014G01500|VIT_19S0090G01720|VIT_18S0001G03680|VIT_16S0098G01820|VIT_05S0020G02020|VIT_07S0005G00220|VIT…
52018	0.002186	0.035761	36	45	9957	16944	modulation by symbiont of RNA levels in host	VIT_07S0104G01370|VIT_05S0020G03760|VIT_07S0151G00520|VIT_06S0004G01270|VIT_08S0007G09020|VIT_07S0005G03040|VIT_14S0068G01090|VIT_01S0026G02730|VIT_12S0028G02140|VIT_10S0003G00420|VIT_09S0002G05110|VIT_03S0063G00290|VIT_04S0023G00920|VIT_01S0010G02210|VIT_04S0008G02170|VIT_04S0008G06990|VIT_19S0014G01500|VIT_19S0090G01720|VIT_18S0001G03680|VIT_16S0098G01820|VIT_05S0020G02020|VIT_07S0005G00220|VIT…
9616	0.002186	0.035761	36	45	9957	16944	virus induced gene silencing	VIT_07S0104G01370|VIT_05S0020G03760|VIT_07S0151G00520|VIT_06S0004G01270|VIT_08S0007G09020|VIT_07S0005G03040|VIT_14S0068G01090|VIT_01S0026G02730|VIT_12S0028G02140|VIT_10S0003G00420|VIT_09S0002G05110|VIT_03S0063G00290|VIT_04S0023G00920|VIT_01S0010G02210|VIT_04S0008G02170|VIT_04S0008G06990|VIT_19S0014G01500|VIT_19S0090G01720|VIT_18S0001G03680|VIT_16S0098G01820|VIT_05S0020G02020|VIT_07S0005G00220|VIT…
6333	0.002195	0.035761	69	94	9957	16944	chromatin assembly or disassembly	VIT_05S0077G00630|VIT_06S0004G04300|VIT_13S0019G00780|VIT_00S0868G00020|VIT_19S0014G05020|VIT_06S0004G04240|VIT_00S0753G00020|VIT_01S0011G03370|VIT_08S0007G02200|VIT_06S0009G03750|VIT_07S0141G00730|VIT_05S0020G04800|VIT_00S0194G00360|VIT_18S0001G05530|VIT_07S0104G00960|VIT_04S0023G03120|VIT_01S0150G00140|VIT_17S0000G02550|VIT_06S0004G04250|VIT_00S0259G00020|VIT_00S0499G00050|VIT_14S0081G00500|VIT…
48523	0.0022622	0.036685	289	442	9957	16944	negative regulation of cellular process	VIT_16S0100G00680|VIT_00S0313G00070|VIT_05S0020G03050|VIT_06S0004G01270|VIT_18S0001G12280|VIT_05S0077G00270|VIT_18S0001G07170|VIT_04S0008G02290|VIT_04S0043G00740|VIT_11S0016G02620|VIT_08S0007G02910|VIT_04S0023G00920|VIT_04S0008G03120|VIT_04S0069G01020|VIT_18S0001G00190|VIT_19S0014G02500|VIT_08S0007G02810|VIT_03S0063G02480|VIT_05S0102G00250|VIT_06S0061G00810|VIT_08S0105G00200|VIT_12S0028G03270|VIT…
30003	0.002286	0.036901	59	79	9957	16944	cellular cation homeostasis	VIT_09S0002G01020|VIT_05S0020G04600|VIT_07S0129G00620|VIT_13S0067G01840|VIT_10S0003G04350|VIT_08S0007G00710|VIT_05S0077G00940|VIT_19S0014G02740|VIT_09S0018G01780|VIT_13S0019G01530|VIT_09S0002G02140|VIT_17S0000G05650|VIT_03S0180G00160|VIT_18S0122G00990|VIT_08S0007G02240|VIT_18S0001G05530|VIT_08S0007G00030|VIT_08S0007G02540|VIT_16S0098G01540|VIT_03S0038G00290|VIT_10S0116G01780|VIT_18S0001G05680|VIT…
55080	0.0023127	0.037161	84	117	9957	16944	cation homeostasis	VIT_09S0002G01020|VIT_05S0020G04600|VIT_07S0129G00620|VIT_02S0025G00800|VIT_12S0035G01980|VIT_13S0067G01840|VIT_10S0003G04350|VIT_08S0007G00710|VIT_19S0015G01070|VIT_05S0077G00940|VIT_19S0014G02740|VIT_09S0018G01780|VIT_13S0019G01530|VIT_17S0000G05650|VIT_09S0002G02140|VIT_03S0180G00160|VIT_18S0122G00990|VIT_02S0025G00780|VIT_08S0007G02240|VIT_18S0001G05530|VIT_08S0007G02540|VIT_08S0007G00030|VIT…
9605	0.0025321	0.040503	224	338	9957	16944	response to external stimulus	VIT_08S0007G01940|VIT_06S0004G08230|VIT_05S0077G00270|VIT_18S0001G07170|VIT_08S0040G01890|VIT_03S0038G00220|VIT_18S0122G01320|VIT_02S0025G02560|VIT_07S0129G00410|VIT_07S0005G00340|VIT_17S0000G01950|VIT_18S0001G03820|VIT_03S0063G02480|VIT_04S0008G02380|VIT_01S0137G00500|VIT_06S0004G07920|VIT_18S0001G05680|VIT_14S0068G00850|VIT_08S0007G05060|VIT_14S0060G00820|VIT_07S0031G01850|VIT_18S0001G11130|VIT…
42592	0.0026557	0.042126	212	319	9957	16944	homeostatic process	VIT_08S0040G01940|VIT_17S0000G08670|VIT_13S0067G01840|VIT_18S0122G01320|VIT_09S0018G01780|VIT_04S0069G01020|VIT_02S0025G02700|VIT_12S0059G01560|VIT_06S0004G03250|VIT_08S0007G00030|VIT_00S0532G00030|VIT_19S0085G00600|VIT_00S0304G00060|VIT_18S0001G05680|VIT_10S0042G00430|VIT_17S0000G06210|VIT_07S0104G00460|VIT_00S0304G00050|VIT_07S0031G01850|VIT_07S0005G01390|VIT_17S0000G06350|VIT_04S0008G01120|VIT…
9250	0.0026575	0.042126	175	260	9957	16944	glucan biosynthetic process	VIT_00S0414G00060|VIT_06S0004G01270|VIT_16S0039G02570|VIT_16S0022G02080|VIT_07S0005G03640|VIT_07S0005G01440|VIT_12S0028G01390|VIT_12S0028G00400|VIT_04S0023G00720|VIT_10S0116G01730|VIT_13S0019G05160|VIT_06S0004G00140|VIT_17S0000G05030|VIT_02S0025G02790|VIT_07S0031G03200|VIT_06S0009G02160|VIT_02S0025G01780|VIT_04S0023G00380|VIT_06S0004G03250|VIT_00S0414G00050|VIT_18S0001G06520|VIT_07S0005G02800|VIT…
9658	0.0027476	0.043358	130	189	9957	16944	chloroplast organization	VIT_06S0004G05230|VIT_13S0084G00160|VIT_19S0015G00650|VIT_14S0171G00230|VIT_15S0021G00370|VIT_17S0053G00090|VIT_04S0023G00720|VIT_08S0040G03010|VIT_19S0014G00350|VIT_03S0063G00300|VIT_16S0039G01580|VIT_18S0001G12100|VIT_08S0007G01640|VIT_13S0064G00650|VIT_13S0067G02560|VIT_01S0011G02860|VIT_07S0031G03050|VIT_00S2483G00010|VIT_12S0055G00490|VIT_00S1232G00030|VIT_03S0091G00660|VIT_02S0012G01420|VIT…
35556	0.0027694	0.043485	200	300	9957	16944	intracellular signal transduction	VIT_00S0313G00070|VIT_08S0007G03840|VIT_18S0076G00280|VIT_18S0001G01030|VIT_12S0059G01650|VIT_17S0000G00800|VIT_04S0008G05900|VIT_17S0000G10100|VIT_07S0129G00410|VIT_12S0057G01470|VIT_07S0005G00110|VIT_10S0523G00020|VIT_03S0063G02480|VIT_08S0105G00200|VIT_18S0001G02170|VIT_06S0004G02900|VIT_03S0038G02090|VIT_06S0004G06660|VIT_09S0002G05940|VIT_07S0104G00460|VIT_06S0004G02100|VIT_02S0033G01380|VIT…
30036	0.0027804	0.043485	85	119	9957	16944	actin cytoskeleton organization	VIT_14S0108G00290|VIT_08S0040G03360|VIT_03S0091G00200|VIT_04S0008G00490|VIT_11S0065G00340|VIT_04S0043G00740|VIT_15S0021G02140|VIT_18S0001G12100|VIT_13S0019G01240|VIT_05S0049G00980|VIT_14S0068G01630|VIT_15S0046G01350|VIT_18S0001G09040|VIT_05S0049G01740|VIT_07S0031G00470|VIT_02S0087G00410|VIT_11S0016G00160|VIT_11S0016G02950|VIT_17S0000G06640|VIT_01S0011G05400|VIT_06S0061G00090|VIT_14S0128G00440|VIT…
6740	0.0027987	0.043578	96	136	9957	16944	NADPH regeneration	VIT_06S0004G05230|VIT_12S0057G00940|VIT_04S0008G05590|VIT_13S0064G00170|VIT_06S0004G01370|VIT_11S0016G03100|VIT_05S0102G00310|VIT_04S0044G01410|VIT_04S0023G00720|VIT_01S0150G00190|VIT_01S0011G00250|VIT_06S0004G03340|VIT_13S0019G05160|VIT_11S0016G05570|VIT_15S0048G02500|VIT_09S0054G00890|VIT_07S0031G03050|VIT_12S0059G02250|VIT_07S0031G03200|VIT_13S0019G00260|VIT_01S0011G04350|VIT_19S0177G00340|VIT…
9937	0.002879	0.044632	11	11	9957	16944	regulation of gibberellic acid mediated signaling pathway	VIT_01S0011G05260|VIT_08S0007G02910|VIT_07S0104G00930|VIT_04S0023G01430|VIT_18S0001G09700|VIT_12S0057G00720|VIT_06S0004G05460|VIT_04S0008G02080|VIT_14S0006G00640|VIT_03S0038G04110|VIT_14S0030G00440
48878	0.0029146	0.044985	112	161	9957	16944	chemical homeostasis	VIT_07S0129G00620|VIT_08S0040G01940|VIT_13S0067G01840|VIT_10S0003G04350|VIT_11S0016G04810|VIT_13S0067G00660|VIT_09S0018G01780|VIT_18S0122G00990|VIT_02S0025G00780|VIT_08S0007G00030|VIT_19S0085G00600|VIT_05S0020G01960|VIT_12S0034G02240|VIT_18S0001G05680|VIT_00S0304G00050|VIT_10S0116G01910|VIT_06S0009G03740|VIT_04S0023G00320|VIT_07S0031G01850|VIT_07S0005G01390|VIT_14S0083G01110|VIT_19S0014G03700|VIT…
9072	0.00305	0.046664	101	144	9957	16944	aromatic amino acid family metabolic process	VIT_11S0118G00630|VIT_11S0016G01230|VIT_04S0008G03730|VIT_12S0059G00750|VIT_06S0004G01370|VIT_05S0102G00310|VIT_09S0002G07930|VIT_16S0039G01110|VIT_01S0127G00740|VIT_16S0039G01240|VIT_12S0059G01060|VIT_12S0028G02110|VIT_16S0039G01300|VIT_13S0064G00650|VIT_08S0040G01710|VIT_18S0072G00860|VIT_08S0056G01480|VIT_06S0004G02620|VIT_06S0004G02900|VIT_16S0039G01100|VIT_11S0037G01280|VIT_00S0187G00300|VIT…
5982	0.00305	0.046664	101	144	9957	16944	starch metabolic process	VIT_16S0039G02570|VIT_12S0028G01390|VIT_04S0023G00720|VIT_10S0116G01730|VIT_18S0122G01320|VIT_13S0019G05160|VIT_07S0031G01540|VIT_07S0031G03200|VIT_18S0001G06520|VIT_07S0005G02800|VIT_10S0003G02660|VIT_18S0089G01210|VIT_06S0004G02900|VIT_04S0023G00080|VIT_01S0011G00850|VIT_14S0108G00940|VIT_07S0005G00750|VIT_06S0004G08360|VIT_08S0007G02970|VIT_00S0323G00040|VIT_02S0012G00170|VIT_11S0016G01770|VIT…
6865	0.0031176	0.047493	77	107	9957	16944	amino acid transport	VIT_06S0004G00790|VIT_14S0060G02390|VIT_12S0035G01900|VIT_01S0011G05950|VIT_03S0038G02140|VIT_13S0019G04220|VIT_12S0028G00300|VIT_06S0004G00800|VIT_18S0001G08270|VIT_04S0008G02290|VIT_05S0062G01130|VIT_06S0061G01210|VIT_14S0060G00930|VIT_13S0019G00070|VIT_05S0077G00730|VIT_08S0040G02230|VIT_06S0004G05020|VIT_08S0007G02020|VIT_13S0073G00050|VIT_01S0011G04210|VIT_09S0002G08410|VIT_00S0370G00020|VIT…
[truncated: 205 more columns]
