# Supplementary material for: Transcriptomic analysis of the late stages of grapevine (Vitis vinifera cv. Cabernet Sauvignon) berry ripening reveals significant induction of ethylene signaling and flavor pathways in the skin
Source: BMC Plant Biol. 2014 Dec 19;14:370. doi: 10.1186/s12870-014-0370-8 (PMC4312598; doi:10.1186/s12870-014-0370-8)
Supplement: Additional file 4 — Overrepresented GO categories of all significant transcripts higher in skin than pulp at 23 °Brix. [file 12870_2014_370_MOESM4_ESM.xlsx]

## Sheet: 24BSkinHigherThanPulp.bgo
Additional file 4. Overrepresented GO categories of all significant transcripts higher in skin than pulp at 23 °Brix
File created with bingo (c) on Jan 6, 2014 at 7:08:43 PM
ontology: namespace
curator: bingo
Selected ontology file : bundle://168.0:1/data/GO_Biological_Process
Selected annotation file : /Users/grantrcramer/BinGOEnsemblFileCzemmel12-13.txt
Discarded evidence codes :
Overrepresentation
Selected statistical test : Hypergeometric test
Selected correction : Benjamini & Hochberg False Discovery Rate (FDR) correction
Selected significance level : 0.05
Testing option : Use whole annotation as reference set
The selected cluster :
VIT_06S0004G05230	VIT_15S0046G02930	VIT_06S0009G02920	VIT_00S0233G00190	VIT_00S0371G00040	VIT_10S0003G00490	VIT_04S0023G00720	VIT_08S0032G01150	VIT_17S0000G03030	VIT_03S0088G00570	VIT_19S0090G00810	VIT_05S0049G00930	VIT_07S0031G01540	VIT_10S0003G04710	VIT_08S0007G03930	VIT_12S0059G00800	VIT_13S0074G00330	VIT_00S0317G00140	VIT_16S0039G00190	VIT_06S0004G05240	VIT_15S0024G01360	VIT_06S0009G02910	VIT_17S0000G03020	VIT_18S0001G05180	VIT_04S0023G00710	VIT_01S0026G01430	VIT_05S0049G00920	VIT_00S0125G00280	VIT_07S0031G01530	VIT_03S0038G00410	VIT_04S0008G06070	VIT_11S0037G01080	VIT_19S0014G04500	VIT_04S0079G00570	VIT_13S0064G01840	VIT_00S0194G00180	VIT_13S0073G00040	VIT_14S0036G00420	VIT_18S0001G03810	VIT_17S0000G03800	VIT_12S0057G00630	VIT_00S0233G00170	VIT_08S0040G01570	VIT_15S0046G02910	VIT_04S0008G05510	VIT_18S0041G02220	VIT_13S0019G02940	VIT_08S0032G01130	VIT_18S0001G15730	VIT_03S0038G00450
VIT_09S0018G01610	VIT_16S0013G01700	VIT_11S0037G00850	VIT_01S0010G01950	VIT_19S0014G01740	VIT_02S0012G00550	VIT_04S0023G01090	VIT_00S0820G00020	VIT_12S0034G01210	VIT_04S0023G02540	VIT_16S0039G01200	VIT_01S0127G00700	VIT_14S0006G01410	VIT_06S0004G07330	VIT_00S1491G00020	VIT_00S0372G00100	VIT_01S0010G03890	VIT_07S0031G03190	VIT_16S0039G01210	VIT_01S0011G00590	VIT_15S0024G00690	VIT_14S0036G00480	VIT_00S0399G00020	VIT_00S0332G00170	VIT_01S0146G00160	VIT_08S0007G02830	VIT_19S0090G01140	VIT_08S0007G02840	VIT_11S0016G04540	VIT_13S0019G05400	VIT_14S0006G01400	VIT_07S0141G00570	VIT_00S0399G00010	VIT_11S0118G00650	VIT_19S0015G02100	VIT_02S0012G00570	VIT_07S0005G03000	VIT_09S0002G07760	VIT_06S0009G03230	VIT_01S0026G00070	VIT_00S0332G00160	VIT_18S0075G00050	VIT_19S0014G03160	VIT_11S0016G04560	VIT_02S0012G02770	VIT_14S0066G01280	VIT_12S0134G00630	VIT_03S0038G00400	VIT_10S0003G00420	VIT_09S0018G01650
VIT_03S0063G00030	VIT_09S0054G01540	VIT_13S0064G00270	VIT_06S0009G02880	VIT_16S0050G01440	VIT_02S0025G04320	VIT_05S0094G01510	VIT_04S0044G00530	VIT_01S0011G04860	VIT_04S0008G00440	VIT_16S0039G02370	VIT_07S0031G02140	VIT_11S0103G00510	VIT_19S0014G02460	VIT_16S0050G01450	VIT_05S0020G01670	VIT_05S0077G01590	VIT_05S0094G01520	VIT_08S0007G07120	VIT_18S0001G09380	VIT_14S0081G00200	VIT_15S0046G00600	VIT_16S0039G02380	VIT_17S0000G05210	VIT_13S0067G00700	VIT_02S0025G01750	VIT_18S0001G06610	VIT_19S0014G02450	VIT_09S0054G01520	VIT_15S0046G00640	VIT_14S0066G00220	VIT_12S0034G01180	VIT_07S0005G02450	VIT_10S0003G01900	VIT_10S0003G05420	VIT_06S0009G02850	VIT_05S0094G00870	VIT_18S0001G12450	VIT_01S0011G04840	VIT_06S0004G06710	VIT_00S1213G00010	VIT_07S0031G02170	VIT_06S0061G00350	VIT_13S0067G00730	VIT_00S1614G00010	VIT_03S0063G00070	VIT_02S0033G00850	VIT_01S0010G00940	VIT_00S0865G00030	VIT_18S0001G07220
VIT_05S0020G03130	VIT_06S0080G00070	VIT_09S0002G07810	VIT_09S0054G01720	VIT_03S0063G01720	VIT_14S0060G01430	VIT_00S0687G00010	VIT_00S0372G00060	VIT_17S0000G09610	VIT_03S0088G00410	VIT_13S0106G00790	VIT_01S0010G03930	VIT_11S0016G03400	VIT_03S0110G00310	VIT_11S0016G00580	VIT_13S0074G00250	VIT_11S0016G00590	VIT_08S0056G01030	VIT_18S0001G04520	VIT_08S0040G00540	VIT_18S0001G10900	VIT_15S0046G02860	VIT_17S0000G02990	VIT_00S0753G00010	VIT_15S0024G01440	VIT_00S0687G00020	VIT_00S0294G00060	VIT_13S0106G00780	VIT_06S0004G04700	VIT_08S0032G01220	VIT_18S0086G00330	VIT_13S0019G01300	VIT_18S0041G00240	VIT_18S0122G00380	VIT_18S0089G00400	VIT_15S0048G02000	VIT_07S0005G06620	VIT_17S0000G02050	VIT_04S0023G01140	VIT_17S0053G00950	VIT_10S0116G00400	VIT_15S0021G00370	VIT_01S0127G00840	VIT_16S0098G00080	VIT_12S0028G00610	VIT_16S0098G01250	VIT_09S0002G04010	VIT_16S0039G01300	VIT_13S0019G04030	VIT_11S0037G01130
VIT_02S0025G02820	VIT_15S0048G01390	VIT_14S0128G00780	VIT_05S0062G00830	VIT_00S0215G00020	VIT_18S0089G00140	VIT_02S0087G00610	VIT_17S0000G05160	VIT_02S0087G00630	VIT_02S0025G04290	VIT_09S0002G00080	VIT_06S0004G06640	VIT_03S0097G00030	VIT_00S0532G00050	VIT_00S0505G00040	VIT_13S0067G01950	VIT_11S0118G00620	VIT_19S0015G02150	VIT_05S0051G00450	VIT_01S0011G00550	VIT_06S0004G01160	VIT_00S2847G00010	VIT_19S0015G00010	VIT_01S0011G05150	VIT_19S0014G05370	VIT_08S0040G02760	VIT_16S0050G02740	VIT_02S0025G03940	VIT_11S0052G01560	VIT_09S0002G02940	VIT_10S0092G00760	VIT_08S0007G02800	VIT_02S0033G00790	VIT_04S0069G00720	VIT_04S0008G02670	VIT_08S0040G02790	VIT_13S0158G00010	VIT_01S0137G00110	VIT_08S0007G08540	VIT_12S0057G01420	VIT_18S0001G00840	VIT_05S0029G00480	VIT_06S0004G06630	VIT_12S0134G00590	VIT_01S0010G01900	VIT_15S0046G03470	VIT_04S0023G02730	VIT_16S0013G00990	VIT_13S0019G04060	VIT_04S0008G01190
VIT_07S0095G00050	VIT_17S0000G02100	VIT_05S0102G00190	VIT_10S0003G05550	VIT_14S0108G00340	VIT_17S0000G07430	VIT_01S0011G05190	VIT_16S0022G00320	VIT_02S0154G00040	VIT_00S0904G00010	VIT_04S0079G00780	VIT_17S0000G00280	VIT_03S0063G01630	VIT_11S0016G04380	VIT_02S0012G00390	VIT_10S0116G01870	VIT_05S0049G00300	VIT_17S0000G03230	VIT_14S0060G00830	VIT_04S0044G01450	VIT_15S0045G00640	VIT_08S0007G00310	VIT_18S0001G13210	VIT_00S2769G00010	VIT_00S0388G00020	VIT_14S0108G00190	VIT_19S0014G04780	VIT_01S0026G00570	VIT_15S0046G01680	VIT_17S0000G00270	VIT_15S0046G02730	VIT_16S0050G02020	VIT_13S0019G05250	VIT_14S0108G00940	VIT_10S0116G01880	VIT_16S0013G00400	VIT_00S0264G00100	VIT_05S0049G00310	VIT_14S0006G01250	VIT_00S0480G00030	VIT_09S0002G05490	VIT_00S0144G00270	VIT_14S0060G00820	VIT_07S0095G00550	VIT_18S0001G10490	VIT_07S0104G01810	VIT_06S0004G01510	VIT_14S0219G00200	VIT_08S0058G00590	VIT_04S0023G01270
VIT_12S0028G02170	VIT_11S0016G02200	VIT_11S0037G01230	VIT_12S0057G01090	VIT_05S0049G01400	VIT_07S0031G01370	VIT_09S0002G07510	VIT_15S0021G00040	VIT_00S0454G00010	VIT_08S0040G01760	VIT_07S0151G00090	VIT_00S0208G00050	VIT_17S0000G01790	VIT_05S0020G04560	VIT_17S0053G00840	VIT_17S0000G09710	VIT_19S0015G02330	VIT_00S0454G00030	VIT_14S0036G01320	VIT_12S0055G01160	VIT_18S0001G01660	VIT_16S0022G00890	VIT_18S0001G10420	VIT_18S0041G01680	VIT_04S0044G01430	VIT_10S0003G01190	VIT_05S0049G01420	VIT_01S0010G03630	VIT_14S0006G01240	VIT_10S0003G00620	VIT_07S0151G00060	VIT_06S0009G03430	VIT_19S0014G03850	VIT_07S0129G00330	VIT_14S0219G00220	VIT_08S0007G01890	VIT_03S0038G04180	VIT_18S0001G11970	VIT_00S0454G00040	VIT_19S0014G05080	VIT_01S0127G00070	VIT_01S0026G00500	VIT_08S0007G03040	VIT_07S0185G00030	VIT_00S0218G00200	VIT_01S0026G02740	VIT_01S0011G03950	VIT_01S0010G02510	VIT_05S0049G01430	VIT_00S0291G00060
VIT_09S0002G04880	VIT_12S0059G00230	VIT_04S0008G02590	VIT_18S0001G14810	VIT_12S0035G00010	VIT_13S0067G00400	VIT_05S0029G00070	VIT_10S0003G04470	VIT_08S0007G04530	VIT_08S0032G00560	VIT_16S0100G00330	VIT_00S0388G00090	VIT_19S0015G00100	VIT_12S0057G00820	VIT_19S0027G01790	VIT_18S0089G00460	VIT_12S0057G00020	VIT_11S0052G00120	VIT_10S0116G01900	VIT_01S0137G00080	VIT_00S2248G00010	VIT_11S0016G05030	VIT_05S0077G00210	VIT_16S0039G00320	VIT_12S0035G00020	VIT_08S0007G04890	VIT_08S0007G04520	VIT_06S0004G02670	VIT_18S0001G14800	VIT_05S0029G00080	VIT_12S0059G02480	VIT_10S0003G04460	VIT_19S0015G00110	VIT_00S0388G00080	VIT_07S0197G00230	VIT_06S0004G05450	VIT_18S0001G09160	VIT_15S0048G00190	VIT_15S0021G02260	VIT_11S0052G00130	VIT_07S0031G00750	VIT_00S0264G00090	VIT_18S0122G00330	VIT_18S0072G00990	VIT_01S0137G00090	VIT_14S0068G02160	VIT_15S0048G00980	VIT_03S0063G01690	VIT_00S0227G00150	VIT_07S0005G06550
VIT_01S0137G00780	VIT_08S0007G06040	VIT_08S0007G07170	VIT_02S0025G04830	VIT_13S0074G00450	VIT_18S0122G00190	VIT_13S0019G02080	VIT_17S0000G00930	VIT_07S0031G01420	VIT_01S0146G00070	VIT_04S0023G01330	VIT_18S0122G01480	VIT_11S0016G05740	VIT_02S0109G00160	VIT_03S0088G00210	VIT_19S0090G01780	VIT_04S0008G03600	VIT_04S0008G05850	VIT_19S0014G04080	VIT_06S0004G05350	VIT_08S0007G00470	VIT_02S0025G05100	VIT_06S0009G00580	VIT_14S0108G00010	VIT_14S0006G02940	VIT_18S0122G01470	VIT_13S0019G02090	VIT_18S0122G00180	VIT_16S0013G00320	VIT_00S0264G00020	VIT_17S0000G00110	VIT_06S0004G03100	VIT_17S0000G03140	VIT_14S0060G00900	VIT_08S0105G00590	VIT_04S0023G00830	VIT_00S0396G00050	VIT_01S0010G00560	VIT_03S0088G00220	VIT_19S0090G01770	VIT_19S0014G04090	VIT_02S0025G04850	VIT_06S0004G05360	VIT_02S0241G00080	VIT_14S0083G00070	VIT_13S0106G00500	VIT_08S0007G06060	VIT_16S0050G02180	VIT_03S0091G00430	VIT_00S2038G00010
VIT_16S0022G02070	VIT_06S0009G01140	VIT_00S0332G00070	VIT_16S0013G01310	VIT_09S0018G01340	VIT_05S0077G01660	VIT_01S0011G03120	VIT_10S0003G04390	VIT_03S0038G04220	VIT_19S0015G00260	VIT_09S0002G02080	VIT_00S0347G00120	VIT_17S0000G07640	VIT_17S0000G08770	VIT_19S0027G00340	VIT_06S0004G07600	VIT_16S0100G01020	VIT_19S0014G05110	VIT_16S0115G00160	VIT_00S0332G00080	VIT_14S0066G01400	VIT_15S0046G00590	VIT_07S0031G02970	VIT_07S0005G01290	VIT_05S0077G01650	VIT_16S0050G00830	VIT_10S0003G04380	VIT_06S0061G01510	VIT_00S0131G00070	VIT_08S0032G00470	VIT_00S0187G00210	VIT_01S0011G03110	VIT_11S0037G01400	VIT_16S0100G01010	VIT_16S0039G01150	VIT_03S0038G02440	VIT_19S0015G00270	VIT_04S0043G00700	VIT_00S1386G00020	VIT_00S2547G00010	VIT_00S0347G00110	VIT_12S0057G01250	VIT_04S0043G00720	VIT_08S0040G02530	VIT_08S0056G00820	VIT_14S0066G01410	VIT_14S0108G01660	VIT_16S0050G00860	VIT_13S0067G02570	VIT_08S0056G00170
VIT_07S0104G00180	VIT_00S0203G00070	VIT_09S0018G00260	VIT_09S0002G03140	VIT_19S0085G00080	VIT_11S0052G01030	VIT_12S0028G00960	VIT_14S0108G01020	VIT_15S0046G01880	VIT_07S0005G00540	VIT_09S0002G03940	VIT_03S0063G00770	VIT_00S0978G00010	VIT_00S1467G00010	VIT_18S0001G08230	VIT_18S0072G01140	VIT_19S0015G02540	VIT_15S0024G00190	VIT_19S0177G00340	VIT_06S0004G04110	VIT_18S0089G01210	VIT_07S0005G06220	VIT_11S0052G01040	VIT_12S0057G00220	VIT_10S0116G01700	VIT_08S0007G05060	VIT_02S0025G03310	VIT_14S0081G00670	VIT_18S0001G15220	VIT_06S0004G01690	VIT_18S0001G14910	VIT_19S0177G00350	VIT_16S0039G01650	VIT_17S0000G06350	VIT_04S0079G00160	VIT_07S0031G01150	VIT_15S0048G00370	VIT_16S0039G02700	VIT_07S0031G02200	VIT_05S0051G00180	VIT_13S0067G02870	VIT_03S0063G00750	VIT_06S0009G03680	VIT_00S0477G00070	VIT_14S0108G01000	VIT_05S0062G00560	VIT_09S0018G01270	VIT_06S0004G04130	VIT_02S0025G03300	VIT_18S0001G08250
VIT_13S0019G02190	VIT_17S0000G07700	VIT_01S0011G04560	VIT_14S0030G01900	VIT_19S0085G01100	VIT_14S0036G00070	VIT_19S0027G00040	VIT_01S0011G03360	VIT_18S0001G00290	VIT_06S0080G00530	VIT_18S0001G01490	VIT_06S0009G01380	VIT_00S0414G00020	VIT_18S0089G01230	VIT_05S0077G00030	VIT_03S0063G00720	VIT_10S0003G00020	VIT_09S0018G01240	VIT_07S0104G00790	VIT_02S0025G00200	VIT_09S0018G00520	VIT_13S0064G01260	VIT_13S0019G02180	VIT_08S0007G05800	VIT_13S0019G04380	VIT_09S0002G00570	VIT_09S0002G02420	VIT_00S0358G00020	VIT_01S0026G01050	VIT_16S0098G00660	VIT_11S0016G05260	VIT_14S0030G01810	VIT_14S0030G00140	VIT_14S0060G00060	VIT_04S0023G02130	VIT_05S0077G02270	VIT_00S0286G00020	VIT_10S0092G00240	VIT_14S0006G02650	VIT_12S0034G00080	VIT_18S0117G00190	VIT_02S0025G00190	VIT_14S0006G02660	VIT_06S0004G06390	VIT_00S2542G00010	VIT_12S0134G00260	VIT_17S0000G07800	VIT_07S0141G00210	VIT_04S0023G03640	VIT_13S0019G05050
VIT_06S0004G02010	VIT_08S0007G01290	VIT_19S0085G00030	VIT_02S0025G01280	VIT_02S0109G00250	VIT_16S0050G01090	VIT_16S0148G00260	VIT_01S0010G03490	VIT_18S0122G00950	VIT_03S0180G00260	VIT_10S0003G05030	VIT_03S0038G01510	VIT_06S0004G02950	VIT_02S0025G01270	VIT_01S0011G06060	VIT_08S0007G07550	VIT_06S0004G04150	VIT_00S0319G00010	VIT_08S0058G00280	VIT_00S1286G00020	VIT_16S0098G00690	VIT_17S0000G09050	VIT_13S0067G03290	VIT_03S0063G02640	VIT_08S0040G00980	VIT_05S0165G00020	VIT_15S0021G02070	VIT_07S0104G01140	VIT_00S0266G00070	VIT_00S0551G00050	VIT_18S0001G04860	VIT_11S0016G04160	VIT_11S0016G01410	VIT_12S0059G01590	VIT_12S0134G00240	VIT_01S0010G02770	VIT_06S0004G01750	VIT_05S0051G00900	VIT_06S0004G04160	VIT_16S0148G00280	VIT_02S0025G05010	VIT_08S0007G07540	VIT_18S0072G01170	VIT_13S0067G03260	VIT_18S0075G00480	VIT_04S0023G02150	VIT_16S0013G00640	VIT_12S0028G03710	VIT_10S0116G01640	VIT_18S0001G05510
VIT_17S0000G04030	VIT_02S0236G00130	VIT_12S0055G00030	VIT_01S0011G03450	VIT_04S0008G00960	VIT_06S0004G07020	VIT_01S0011G02320	VIT_02S0025G02390	VIT_09S0002G01080	VIT_11S0016G00130	VIT_08S0007G02360	VIT_00S0323G00070	VIT_14S0060G01870	VIT_08S0007G04030	VIT_06S0080G00420	VIT_02S0087G00180	VIT_04S0008G03850	VIT_17S0000G07890	VIT_13S0064G00670	VIT_10S0003G00900	VIT_17S0000G07060	VIT_07S0005G03320	VIT_14S0066G01640	VIT_00S0199G00110	VIT_08S0056G00260	VIT_01S0150G00240	VIT_13S0067G01680	VIT_10S0003G01640	VIT_01S0011G02330	VIT_07S0031G02390	VIT_12S0055G00040	VIT_08S0007G05100	VIT_13S0019G01750	VIT_09S0002G01090	VIT_08S0007G04020	VIT_08S0007G02370	VIT_14S0060G01880	VIT_00S0323G00060	VIT_17S0000G05610	VIT_19S0014G00770	VIT_18S0072G00970	VIT_18S0089G01170	VIT_17S0000G07070	VIT_03S0038G04510	VIT_14S0128G00320	VIT_10S0003G01650	VIT_17S0053G01040	VIT_01S0150G00250	VIT_01S0026G01900	VIT_00S1543G00010
VIT_01S0026G00300	VIT_16S0148G00120	VIT_08S0007G01350	VIT_00S0425G00040	VIT_03S0017G00870	VIT_08S0040G00160	VIT_06S0080G01030	VIT_10S0116G00920	VIT_09S0054G00530	VIT_07S0005G01050	VIT_02S0012G00180	VIT_09S0054G01230	VIT_11S0037G00470	VIT_00S0521G00030	VIT_16S0050G01720	VIT_18S0122G00890	VIT_12S0028G02340	VIT_00S1869G00010	VIT_18S0001G11680	VIT_00S0521G00010	VIT_12S0028G01290	VIT_13S0019G02300	VIT_00S2071G00010	VIT_05S0094G00360	VIT_00S0425G00030	VIT_17S0000G08530	VIT_16S0148G00130	VIT_08S0007G01360	VIT_00S1314G00010	VIT_02S0012G00170	VIT_15S0046G00360	VIT_09S0054G00740	VIT_04S0008G05190	VIT_07S0031G00820	VIT_00S0353G00050	VIT_12S0055G01210	VIT_08S0007G07400	VIT_19S0085G00110	VIT_12S0028G02370	VIT_08S0007G00240	VIT_00S1287G00010	VIT_02S0154G00410	VIT_06S0004G04060	VIT_10S0042G00600	VIT_18S0076G00210	VIT_10S0116G00940	VIT_05S0020G01240	VIT_18S0122G00870	VIT_19S0014G01330	VIT_10S0116G01540
VIT_01S0011G02960	VIT_03S0132G00300	VIT_01S0011G02030	VIT_08S0032G00240	VIT_19S0027G01370	VIT_17S0000G10060	VIT_14S0030G01490	VIT_04S0008G06410	VIT_11S0052G00540	VIT_01S0026G00270	VIT_05S0062G00310	VIT_09S0054G00370	VIT_14S0108G01250	VIT_01S0150G00320	VIT_19S0014G00840	VIT_17S0000G00620	VIT_05S0102G00120	VIT_05S0062G00300	VIT_09S0018G01010	VIT_05S0077G01330	VIT_04S0023G00530	VIT_00S0256G00030	VIT_08S0007G00780	VIT_09S0054G00380	VIT_00S1251G00010	VIT_12S0057G00400	VIT_16S0100G00830	VIT_18S0001G03620	VIT_16S0100G00810	VIT_19S0014G00080	VIT_14S0068G01990	VIT_04S0023G00520	VIT_19S0140G00120	VIT_00S0256G00040	VIT_12S0142G00400	VIT_14S0068G00400	VIT_07S0129G00830	VIT_18S0001G01230	VIT_06S0080G00750	VIT_14S0068G01190	VIT_08S0040G01300	VIT_05S0029G01510	VIT_11S0065G00360	VIT_19S0014G00070	VIT_10S0003G04990	VIT_07S0141G00440	VIT_07S0031G02480	VIT_06S0004G07970	VIT_12S0057G00420	VIT_16S0100G00850
VIT_00S0313G00040	VIT_03S0017G00900	VIT_02S0087G00580	VIT_13S0074G00690	VIT_13S0139G00020	VIT_04S0008G05210	VIT_05S0077G02020	VIT_07S0005G01950	VIT_16S0013G01050	VIT_08S0007G00890	VIT_06S0004G06130	VIT_05S0124G00080	VIT_00S0394G00010	VIT_15S0048G02720	VIT_18S0001G06840	VIT_15S0048G01670	VIT_16S0098G01380	VIT_07S0095G00190	VIT_05S0102G00090	VIT_03S0091G00160	VIT_13S0074G00660	VIT_03S0017G00920	VIT_01S0011G06200	VIT_01S0244G00170	VIT_15S0048G01660	VIT_07S0095G00180	VIT_07S0104G01320	VIT_03S0038G02850	VIT_04S0023G01760	VIT_11S0103G00760	VIT_16S0013G01030	VIT_18S0075G00270	VIT_09S0002G07980	VIT_06S0004G06190	VIT_07S0031G00340	VIT_14S0066G01100	VIT_01S0010G01810	VIT_00S0179G00280	VIT_00S0522G00020	VIT_00S0246G00020	VIT_11S0016G04810	VIT_01S0011G02860	VIT_12S0134G00460	VIT_04S0023G02810	VIT_15S0024G00040	VIT_01S0137G00460	VIT_08S0105G00290	VIT_14S0060G00260	VIT_00S1206G00010	VIT_05S0020G04040
VIT_18S0001G05930	VIT_18S0072G01230	VIT_14S0066G00300	VIT_19S0135G00060	VIT_08S0007G05740	VIT_02S0025G03660	VIT_00S2549G00010	VIT_08S0105G00180	VIT_18S0041G00710	VIT_15S0021G01280	VIT_00S0386G00040	VIT_09S0070G00680	VIT_14S0006G01590	VIT_14S0066G00370	VIT_07S0031G02560	VIT_00S0854G00010	VIT_03S0038G00710	VIT_15S0046G01090	VIT_08S0007G05730	VIT_08S0007G03680	VIT_04S0069G00110	VIT_19S0027G01490	VIT_06S0061G00750	VIT_00S1679G00010	VIT_08S0105G00190	VIT_08S0007G06450	VIT_01S0011G02150	VIT_14S0171G00400	VIT_05S0094G01130	VIT_03S0063G00880	VIT_02S0033G01340	VIT_03S0063G02530	VIT_17S0000G08380	VIT_05S0077G01240	VIT_07S0005G03510	VIT_00S0386G00050	VIT_00S0246G00200	VIT_11S0078G00310	VIT_13S0106G00010	VIT_10S0003G01490	VIT_19S0135G00080	VIT_16S0039G02100	VIT_04S0044G01780	VIT_17S0000G03750	VIT_05S0094G01120	VIT_14S0006G03110	VIT_13S0064G00830	VIT_05S0077G01250	VIT_15S0021G01260	VIT_10S0003G05770
VIT_08S0007G02970	VIT_11S0016G00740	VIT_12S0035G01660	VIT_04S0044G00230	VIT_12S0034G02600	VIT_13S0084G00570	VIT_16S0050G00400	VIT_08S0040G02950	VIT_17S0000G00560	VIT_14S0083G00570	VIT_05S0020G03890	VIT_14S0066G02440	VIT_14S0030G00430	VIT_08S0056G01200	VIT_13S0073G00140	VIT_00S0484G00010	VIT_08S0007G01570	VIT_01S0010G02240	VIT_17S0000G04790	VIT_13S0084G00560	VIT_14S0030G00460	VIT_18S0001G06940	VIT_16S0098G00740	VIT_04S0023G00360	VIT_15S0048G01530	VIT_00S0484G00020	VIT_13S0073G00130	VIT_05S0094G01670	VIT_16S0100G00670	VIT_07S0104G00730	VIT_11S0016G00760	VIT_15S0045G00880	VIT_02S0025G00720	VIT_16S0098G00730	VIT_19S0090G00600	VIT_00S0194G00330	VIT_10S0116G01330	VIT_18S0001G06950	VIT_08S0007G00930	VIT_13S0073G00120	VIT_14S0006G02500	VIT_00S0484G00030	VIT_16S0050G01950	VIT_04S0008G03230	VIT_18S0001G01210	VIT_11S0016G00770	VIT_11S0016G01330	VIT_01S0011G06330	VIT_04S0008G02910	VIT_00S0484G00040
VIT_19S0135G00130	VIT_08S0007G05790	VIT_13S0047G00220	VIT_10S0042G00840	VIT_00S0260G00040	VIT_05S0020G04110	VIT_13S0047G00200	VIT_05S0094G01080	VIT_11S0016G03180	VIT_18S0122G01160	VIT_00S0179G00350	VIT_12S0028G03060	VIT_04S0044G01820	VIT_08S0007G07630	VIT_11S0118G00220	VIT_14S0060G00460	VIT_01S0011G06380	VIT_08S0040G02180	VIT_10S0042G00830	VIT_06S0004G06890
No annotations were retrieved for the following entities:
VIT_15S0046G02930	VIT_00S0233G00190	VIT_10S0003G00490	VIT_17S0000G03030	VIT_10S0003G04710	VIT_12S0059G00800	VIT_15S0024G00190	VIT_06S0004G04110	VIT_13S0074G00330	VIT_06S0004G05240	VIT_16S0039G00190	VIT_15S0024G01360	VIT_11S0052G01040	VIT_17S0000G03020	VIT_12S0057G00220	VIT_01S0026G01430	VIT_04S0008G06070	VIT_11S0037G01080	VIT_18S0001G15220	VIT_04S0079G00570	VIT_13S0064G01840	VIT_00S0194G00180	VIT_13S0073G00040	VIT_16S0039G01650	VIT_17S0000G03800	VIT_16S0039G02700	VIT_05S0051G00180	VIT_06S0009G03680	VIT_08S0032G01130	VIT_14S0108G01000	VIT_05S0062G00560	VIT_04S0023G00750	VIT_00S0194G00190	VIT_00S0251G00080	VIT_07S0031G02210	VIT_15S0024G01380	VIT_10S0116G01720	VIT_05S0049G00140	VIT_16S0050G02240	VIT_06S0004G08080	VIT_07S0031G01550	VIT_18S0001G05970	VIT_16S0039G02300	VIT_00S0517G00010	VIT_16S0039G00590	VIT_16S0039G01670	VIT_17S0000G00010	VIT_08S0007G05850	VIT_19S0014G03600	VIT_01S0011G04100
VIT_08S0007G03200	VIT_07S0104G00430	VIT_12S0059G01960	VIT_07S0141G00960	VIT_00S2032G00010	VIT_14S0006G02680	VIT_02S0025G03810	VIT_14S0030G00920	VIT_04S0023G02100	VIT_19S0015G01440	VIT_07S0104G00030	VIT_00S0358G00010	VIT_00S0286G00010	VIT_14S0036G00960	VIT_14S0036G00040	VIT_00S0188G00210	VIT_16S0100G00150	VIT_00S0316G00040	VIT_17S0000G01900	VIT_14S0036G00910	VIT_02S0025G03880	VIT_16S0050G01820	VIT_18S0001G03340	VIT_04S0023G00240	VIT_10S0116G00630	VIT_08S0058G01320	VIT_18S0001G06670	VIT_16S0098G00210	VIT_06S0004G05670	VIT_11S0016G05290	VIT_12S0057G01310	VIT_18S0001G09340	VIT_15S0048G01880	VIT_18S0001G00300	VIT_00S0193G00110	VIT_01S0011G00620	VIT_02S0087G00380	VIT_05S0020G01630	VIT_05S0029G00320	VIT_08S0040G02260	VIT_16S0098G00220	VIT_00S0253G00160	VIT_06S0004G05680	VIT_00S0187G00360	VIT_01S0010G01140	VIT_08S0040G02670	VIT_12S0034G00020	VIT_18S0001G01530	VIT_14S0006G00300	VIT_07S0005G01360
VIT_15S0046G01300	VIT_02S0025G01220	VIT_09S0002G07810	VIT_09S0054G01720	VIT_03S0063G01720	VIT_14S0060G01430	VIT_07S0005G04890	VIT_00S0372G00060	VIT_03S0110G00310	VIT_11S0016G00580	VIT_09S0054G00420	VIT_13S0074G00250	VIT_08S0056G01030	VIT_06S0009G01420	VIT_00S0294G00060	VIT_18S0086G00330	VIT_13S0019G01300	VIT_18S0041G00240	VIT_07S0005G06620	VIT_17S0000G02050	VIT_02S0025G00120	VIT_01S0127G00840	VIT_01S0011G03430	VIT_04S0008G00980	VIT_17S0000G05620	VIT_11S0037G01130	VIT_18S0001G15150	VIT_15S0024G01800	VIT_19S0015G02210	VIT_14S0068G02320	VIT_07S0129G00200	VIT_01S0010G01050	VIT_09S0002G01060	VIT_04S0008G04060	VIT_06S0080G00030	VIT_01S0127G00850	VIT_00S0181G00110	VIT_16S0098G00070	VIT_00S2381G00010	VIT_04S0008G03820	VIT_05S0062G01050	VIT_19S0014G03980	VIT_14S0006G00600	VIT_07S0031G03060	VIT_14S0060G02550	VIT_00S0482G00030	VIT_10S0405G00040	VIT_06S0061G00590	VIT_04S0008G04050	VIT_01S0011G02320
VIT_02S0012G00180	VIT_11S0037G00470	VIT_00S1869G00010	VIT_18S0001G11680	VIT_07S0031G00430	VIT_11S0118G00080	VIT_19S0014G02320	VIT_00S2071G00010	VIT_09S0002G03360	VIT_00S1314G00010	VIT_09S0054G00740	VIT_12S0055G01210	VIT_05S0020G02830	VIT_08S0007G00240	VIT_15S0046G00740	VIT_02S0154G00410	VIT_06S0004G04060	VIT_13S0139G00140	VIT_10S0116G00940	VIT_18S0122G00870	VIT_03S0038G01180	VIT_03S0091G00260	VIT_00S0533G00010	VIT_08S0056G00650	VIT_02S0154G00420	VIT_06S0004G02160	VIT_13S0064G00160	VIT_10S0003G05120	VIT_08S0032G00650	VIT_10S0071G00350	VIT_19S0014G01340	VIT_00S0547G00010	VIT_11S0118G00050	VIT_01S0026G02690	VIT_09S0054G00500	VIT_04S0023G01200	VIT_16S0022G00740	VIT_09S0002G02950	VIT_17S0000G09350	VIT_02S0025G02840	VIT_11S0016G02660	VIT_11S0118G00040	VIT_00S0848G00030	VIT_00S0505G00050	VIT_15S0045G00250	VIT_17S0000G08580	VIT_06S0004G06290	VIT_06S0004G00990	VIT_03S0038G01120	VIT_00S0238G00040
VIT_12S0034G02490	VIT_04S0008G03950	VIT_01S0011G05030	VIT_06S0009G03430	VIT_07S0129G00330	VIT_14S0219G00220	VIT_18S0001G11970	VIT_14S0006G00590	VIT_01S0026G00500	VIT_14S0066G00400	VIT_01S0026G02740	VIT_00S0218G00200	VIT_18S0001G09530	VIT_14S0066G02650	VIT_01S0010G02510	VIT_13S0084G00240	VIT_05S0102G00540	VIT_13S0067G02630	VIT_04S0008G03940	VIT_19S0015G02730	VIT_09S0096G00080	VIT_14S0030G00640	VIT_00S0256G00060	VIT_00S1261G00020	VIT_01S0026G01220	VIT_05S0094G01700	VIT_04S0008G03560	VIT_13S0101G00400	VIT_16S0098G00450	VIT_01S0010G02120	VIT_09S0018G01480	VIT_05S0165G00260	VIT_08S0007G08850	VIT_14S0081G00490	VIT_06S0004G01000	VIT_14S0068G00080	VIT_14S0066G01570	VIT_00S0566G00010	VIT_14S0068G00870	VIT_17S0000G05480	VIT_16S0013G01080	VIT_05S0020G03980	VIT_00S0187G00100	VIT_19S0027G00280	VIT_12S0035G01520	VIT_09S0054G01330	VIT_00S2484G00010	VIT_10S0042G00530	VIT_06S0004G00410	VIT_17S0000G08150
VIT_14S0060G00960	VIT_14S0108G00630	VIT_18S0001G01730	VIT_18S0086G00590	VIT_12S0121G00370	VIT_15S0048G02230	VIT_11S0016G04260	VIT_14S0128G00120	VIT_18S0089G00650	VIT_18S0001G12220	VIT_16S0050G01530	VIT_03S0017G00600	VIT_05S0020G01900	VIT_13S0106G00060	VIT_10S0003G04800	VIT_11S0037G00720	VIT_00S0606G00010	VIT_13S0106G00550	VIT_18S0086G00560	VIT_10S0116G01760	VIT_11S0016G04270	VIT_15S0048G02240	VIT_00S2539G00010	VIT_06S0004G08340	VIT_00S0199G00310	VIT_00S0304G00030	VIT_17S0000G02290	VIT_11S0037G00710	VIT_04S0079G00290	VIT_14S0060G00940	VIT_07S0005G05720	VIT_15S0021G02340	VIT_14S0030G00590	VIT_14S0006G01590	VIT_14S0083G00080	VIT_00S0854G00010	VIT_08S0007G05730	VIT_08S0007G03680	VIT_17S0000G00130	VIT_05S0020G02200	VIT_07S0031G01430	VIT_13S0156G00540	VIT_03S0063G02530	VIT_17S0000G08380	VIT_05S0077G01240	VIT_04S0044G01270	VIT_01S0011G01770	VIT_01S0137G00780	VIT_19S0135G00080	VIT_04S0044G01780
VIT_05S0051G00680	VIT_19S0015G02380	VIT_06S0004G06410	VIT_14S0006G02530	VIT_09S0054G01410	VIT_00S0218G00060	VIT_03S0038G01830	VIT_17S0000G00530	VIT_07S0151G00010	VIT_11S0016G05380	VIT_16S0013G01830	VIT_19S0085G00710	VIT_06S0004G00330	VIT_16S0039G01930	VIT_05S0049G01090	VIT_03S0091G00030	VIT_03S0110G00170	VIT_06S0004G00710	VIT_15S0046G00570	VIT_00S0324G00010	VIT_02S0012G01440	VIT_19S0015G01300	VIT_16S0050G01910	VIT_03S0038G02940	VIT_06S0004G05340	VIT_17S0000G05300	VIT_18S0001G05480	VIT_00S0646G00020	VIT_04S0023G02030	VIT_08S0007G04650	VIT_13S0156G00460	VIT_00S0188G00190	VIT_01S0011G01350	VIT_02S0025G02600	VIT_00S1331G00010	VIT_00S0768G00030	VIT_05S0094G00160	VIT_00S0246G00110	VIT_12S0057G00950	VIT_01S0011G00710	VIT_00S0646G00010	VIT_13S0156G00470	VIT_00S0258G00060	VIT_05S0020G03400	VIT_16S0050G00870	VIT_19S0138G00090	VIT_11S0016G04720	VIT_14S0068G02280	VIT_14S0036G01090	VIT_06S0004G05740
GO-ID	p-value	corr p-value	x	n	X	N	Description	Genes in test set
15979	3.1387e-68	7.7713e-65	185	279	3212	16944	photosynthesis	VIT_06S0004G05230	VIT_00S0904G00010	VIT_04S0008G05590	VIT_19S0014G03660	VIT_15S0021G00370	VIT_08S0007G02190	VIT_17S0000G00280	VIT_01S0011G04410	VIT_05S0102G00310	VIT_10S0071G01140	VIT_09S0002G04010	VIT_04S0023G00720	VIT_10S0003G04350	VIT_16S0039G01580	VIT_08S0007G03250	VIT_09S0018G01780	VIT_13S0064G00650	VIT_01S0011G02860	VIT_03S0038G02510	VIT_15S0024G00040	VIT_08S0007G00780	VIT_18S0072G00860	VIT_16S0098G01650	VIT_03S0063G02300	VIT_01S0026G01040	VIT_12S0055G01110	VIT_13S0019G05250	VIT_19S0027G00200	VIT_02S0012G01420	VIT_03S0180G00110	VIT_09S0018G01970	VIT_07S0031G01530	VIT_00S0125G00280	VIT_14S0060G00820	VIT_10S0003G00300	VIT_16S0100G00490	VIT_12S0035G00270	VIT_03S0017G00940	VIT_09S0002G04360	VIT_03S0038G03250	VIT_18S0001G08620	VIT_00S0275G00010
19684	1.1748e-52	1.4544e-49	138	204	3212	16944	photosynthesis, light reaction	VIT_06S0004G05230	VIT_04S0008G05590	VIT_19S0014G03660	VIT_08S0007G02190	VIT_05S0102G00310	VIT_01S0011G04410	VIT_09S0002G04010	VIT_10S0071G01140	VIT_08S0007G03250	VIT_09S0018G01780	VIT_13S0064G00650	VIT_01S0011G02860	VIT_03S0038G02510	VIT_15S0024G00040	VIT_08S0007G00780	VIT_18S0072G00860	VIT_16S0098G01650	VIT_03S0063G02300	VIT_12S0055G01110	VIT_01S0026G01040	VIT_13S0019G05250	VIT_19S0027G00200	VIT_03S0180G00110	VIT_09S0018G01970	VIT_07S0031G01530	VIT_14S0060G00820	VIT_10S0003G00300	VIT_16S0100G00490	VIT_12S0035G00270	VIT_09S0002G04360	VIT_03S0038G03250	VIT_00S0275G00010	VIT_02S0109G00080	VIT_17S0000G06350	VIT_14S0030G01590	VIT_08S0007G01570	VIT_12S0057G00630	VIT_05S0077G01010	VIT_04S0023G00410	VIT_15S0046G02910	VIT_11S0016G00130	VIT_07S0005G04400
9657	7.0002e-39	5.7775e-36	155	295	3212	16944	plastid organization	VIT_06S0004G05230	VIT_04S0008G05590	VIT_13S0084G00160	VIT_19S0015G00650	VIT_15S0021G00370	VIT_01S0011G04410	VIT_04S0023G00720	VIT_16S0039G01580	VIT_18S0001G12100	VIT_08S0007G01640	VIT_14S0006G03060	VIT_13S0064G00650	VIT_13S0067G02560	VIT_01S0011G02860	VIT_03S0038G02510	VIT_18S0001G08630	VIT_18S0072G00860	VIT_05S0020G03510	VIT_03S0063G02300	VIT_12S0055G00490	VIT_04S0023G02120	VIT_13S0019G05250	VIT_02S0012G01420	VIT_03S0180G00110	VIT_19S0014G00950	VIT_00S0323G00040	VIT_05S0020G01670	VIT_04S0044G01180	VIT_14S0060G00820	VIT_19S0014G04970	VIT_09S0002G04360	VIT_14S0066G01750	VIT_05S0020G01130	VIT_02S0109G00080	VIT_07S0005G04900	VIT_08S0007G01570	VIT_01S0182G00050	VIT_05S0077G01010	VIT_06S0004G02070	VIT_04S0023G00410	VIT_15S0046G02910	VIT_01S0010G02140
6720	4.6043e-33	2.8501e-30	155	322	3212	16944	isoprenoid metabolic process	VIT_06S0004G05230	VIT_13S0084G00160	VIT_17S0000G10280	VIT_17S0000G00280	VIT_05S0102G00310	VIT_01S0127G00740	VIT_09S0002G04010	VIT_04S0023G00720	VIT_18S0122G00610	VIT_16S0039G01580	VIT_13S0019G05160	VIT_11S0016G00560	VIT_11S0016G04690	VIT_08S0007G03930	VIT_07S0031G00620	VIT_18S0001G08630	VIT_18S0072G00860	VIT_19S0177G00340	VIT_19S0014G04980	VIT_10S0116G00410	VIT_03S0063G02300	VIT_11S0206G00020	VIT_18S0089G01210	VIT_01S0011G00850	VIT_04S0023G02120	VIT_05S0051G00670	VIT_02S0012G01420	VIT_03S0180G00110	VIT_00S0323G00040	VIT_11S0052G01780	VIT_14S0060G00820	VIT_19S0015G01010	VIT_19S0014G04970	VIT_03S0038G03250	VIT_07S0031G00820	VIT_05S0020G01130	VIT_01S0011G03730	VIT_08S0007G01570	VIT_01S0182G00050	VIT_08S0007G04530	VIT_11S0016G00130	VIT_07S0005G04400
8299	6.2253e-33	3.0828e-30	149	304	3212	16944	isoprenoid biosynthetic process	VIT_06S0004G05230	VIT_13S0084G00160	VIT_17S0000G10280	VIT_17S0000G00280	VIT_05S0102G00310	VIT_01S0127G00740	VIT_09S0002G04010	VIT_04S0023G00720	VIT_18S0122G00610	VIT_16S0039G01580	VIT_13S0019G05160	VIT_11S0016G00560	VIT_11S0016G04690	VIT_08S0007G03930	VIT_07S0031G00620	VIT_18S0001G08630	VIT_18S0072G00860	VIT_19S0177G00340	VIT_19S0014G04980	VIT_03S0063G02300	VIT_11S0206G00020	VIT_18S0089G01210	VIT_01S0011G00850	VIT_04S0023G02120	VIT_05S0051G00670	VIT_02S0012G01420	VIT_03S0180G00110	VIT_00S0323G00040	VIT_11S0052G01780	VIT_14S0060G00820	VIT_19S0015G01010	VIT_19S0014G04970	VIT_03S0038G03250	VIT_07S0031G00820	VIT_05S0020G01130	VIT_01S0011G03730	VIT_08S0007G01570	VIT_01S0182G00050	VIT_08S0007G04530	VIT_11S0016G00130	VIT_07S0005G04400	VIT_04S0044G01740
9240	3.679e-32	1.3013e-29	99	163	3212	16944	isopentenyl diphosphate biosynthetic process	VIT_17S0000G10280	VIT_17S0000G00280	VIT_01S0127G00740	VIT_04S0023G00720	VIT_09S0002G04010	VIT_18S0122G00610	VIT_13S0019G05160	VIT_16S0039G01580	VIT_18S0001G08630	VIT_18S0072G00860	VIT_19S0177G00340	VIT_03S0063G02300	VIT_18S0089G01210	VIT_04S0023G02120	VIT_01S0011G00850	VIT_02S0012G01420	VIT_00S0323G00040	VIT_03S0180G00110	VIT_14S0060G00820	VIT_19S0014G04970	VIT_03S0038G03250	VIT_05S0020G01130	VIT_01S0182G00050	VIT_08S0007G04530	VIT_11S0016G00130	VIT_07S0005G04400	VIT_18S0001G06370	VIT_12S0057G00020	VIT_03S0017G01330	VIT_15S0021G01300	VIT_18S0001G15360	VIT_03S0038G01780	VIT_05S0062G00830	VIT_03S0017G01930	VIT_01S0026G01930	VIT_14S0108G01290	VIT_17S0000G03610	VIT_14S0066G01780	VIT_11S0016G00600	VIT_08S0040G00390	VIT_01S0011G00930	VIT_00S0759G00010
46490	3.679e-32	1.3013e-29	99	163	3212	16944	isopentenyl diphosphate metabolic process	VIT_17S0000G10280	VIT_17S0000G00280	VIT_01S0127G00740	VIT_04S0023G00720	VIT_09S0002G04010	VIT_18S0122G00610	VIT_13S0019G05160	VIT_16S0039G01580	VIT_18S0001G08630	VIT_18S0072G00860	VIT_19S0177G00340	VIT_03S0063G02300	VIT_18S0089G01210	VIT_04S0023G02120	VIT_01S0011G00850	VIT_02S0012G01420	VIT_00S0323G00040	VIT_03S0180G00110	VIT_14S0060G00820	VIT_19S0014G04970	VIT_03S0038G03250	VIT_05S0020G01130	VIT_01S0182G00050	VIT_08S0007G04530	VIT_11S0016G00130	VIT_07S0005G04400	VIT_18S0001G06370	VIT_12S0057G00020	VIT_03S0017G01330	VIT_15S0021G01300	VIT_18S0001G15360	VIT_03S0038G01780	VIT_05S0062G00830	VIT_03S0017G01930	VIT_01S0026G01930	VIT_14S0108G01290	VIT_17S0000G03610	VIT_14S0066G01780	VIT_11S0016G00600	VIT_08S0040G00390	VIT_01S0011G00930	VIT_00S0759G00010
19682	5.8357e-32	1.6055e-29	98	161	3212	16944	glyceraldehyde-3-phosphate metabolic process	VIT_17S0000G10280	VIT_17S0000G00280	VIT_01S0127G00740	VIT_04S0023G00720	VIT_09S0002G04010	VIT_13S0019G05160	VIT_16S0039G01580	VIT_18S0001G08630	VIT_18S0072G00860	VIT_19S0177G00340	VIT_03S0063G02300	VIT_18S0089G01210	VIT_04S0023G02120	VIT_01S0011G00850	VIT_02S0012G01420	VIT_00S0323G00040	VIT_03S0180G00110	VIT_14S0060G00820	VIT_19S0014G04970	VIT_03S0038G03250	VIT_05S0020G01130	VIT_01S0182G00050	VIT_08S0007G04530	VIT_11S0016G00130	VIT_07S0005G04400	VIT_18S0001G06370	VIT_12S0057G00020	VIT_15S0021G01300	VIT_03S0017G01330	VIT_18S0001G15360	VIT_03S0038G01780	VIT_05S0062G00830	VIT_03S0017G01930	VIT_01S0026G01930	VIT_14S0108G01290	VIT_17S0000G03610	VIT_14S0066G01780	VIT_11S0016G00600	VIT_08S0040G00390	VIT_01S0011G00930	VIT_00S0759G00010	VIT_11S0016G03510
19288	5.8357e-32	1.6055e-29	98	161	3212	16944	isopentenyl diphosphate biosynthetic process, mevalonate-independent pathway	VIT_17S0000G10280	VIT_17S0000G00280	VIT_01S0127G00740	VIT_04S0023G00720	VIT_09S0002G04010	VIT_13S0019G05160	VIT_16S0039G01580	VIT_18S0001G08630	VIT_18S0072G00860	VIT_19S0177G00340	VIT_03S0063G02300	VIT_18S0089G01210	VIT_04S0023G02120	VIT_01S0011G00850	VIT_02S0012G01420	VIT_00S0323G00040	VIT_03S0180G00110	VIT_14S0060G00820	VIT_19S0014G04970	VIT_03S0038G03250	VIT_05S0020G01130	VIT_01S0182G00050	VIT_08S0007G04530	VIT_11S0016G00130	VIT_07S0005G04400	VIT_18S0001G06370	VIT_12S0057G00020	VIT_15S0021G01300	VIT_03S0017G01330	VIT_18S0001G15360	VIT_03S0038G01780	VIT_05S0062G00830	VIT_03S0017G01930	VIT_01S0026G01930	VIT_14S0108G01290	VIT_17S0000G03610	VIT_14S0066G01780	VIT_11S0016G00600	VIT_08S0040G00390	VIT_01S0011G00930	VIT_00S0759G00010	VIT_11S0016G03510
6091	3.3593e-31	8.3177e-29	184	427	3212	16944	generation of precursor metabolites and energy	VIT_06S0004G05230	VIT_04S0008G05590	VIT_19S0014G03660	VIT_08S0007G02190	VIT_01S0011G04410	VIT_07S0005G00440	VIT_05S0102G00310	VIT_14S0219G00150	VIT_10S0071G01140	VIT_09S0002G04010	VIT_13S0019G05160	VIT_08S0007G03250	VIT_09S0018G01780	VIT_13S0064G00650	VIT_01S0011G02860	VIT_10S0116G01660	VIT_03S0038G02510	VIT_14S0108G00540	VIT_15S0024G00040	VIT_08S0007G00780	VIT_18S0072G00860	VIT_16S0098G01650	VIT_03S0063G02300	VIT_01S0026G01040	VIT_12S0055G01110	VIT_10S0116G01740	VIT_13S0019G05250	VIT_19S0027G00200	VIT_03S0180G00110	VIT_09S0018G01970	VIT_08S0007G05430	VIT_05S0094G01520	VIT_07S0031G01530	VIT_14S0060G00820	VIT_10S0003G00300	VIT_16S0100G00490	VIT_12S0035G00270	VIT_09S0002G04360	VIT_03S0038G03250	VIT_00S0275G00010	VIT_07S0005G03350	VIT_02S0109G00080
10207	6.6852e-30	1.5048e-27	75	109	3212	16944	photosystem II assembly	VIT_16S0050G02520	VIT_04S0008G05590	VIT_05S0102G00310	VIT_01S0011G04410	VIT_09S0018G00400	VIT_01S0137G00210	VIT_10S0071G01140	VIT_18S0001G02740	VIT_09S0018G00290	VIT_13S0064G00650	VIT_01S0011G02860	VIT_13S0019G03350	VIT_01S0011G03120	VIT_05S0102G01210	VIT_13S0084G00110	VIT_17S0000G07500	VIT_15S0048G02500	VIT_03S0038G02510	VIT_12S0059G02250	VIT_13S0019G00260	VIT_08S0007G00780	VIT_18S0072G00860	VIT_18S0001G14090	VIT_15S0046G01090	VIT_03S0063G02300	VIT_17S0000G04490	VIT_18S0001G11370	VIT_02S0025G01270	VIT_01S0026G01040	VIT_13S0019G05250	VIT_19S0027G00200	VIT_01S0011G02150	VIT_03S0180G00110	VIT_14S0128G00050	VIT_06S0009G01070	VIT_14S0060G00820	VIT_16S0100G00490	VIT_18S0164G00030	VIT_09S0002G04360	VIT_03S0038G03250	VIT_18S0001G13050	VIT_02S0109G00080
46148	6.0992e-28	1.2585e-25	97	172	3212	16944	pigment biosynthetic process	VIT_06S0004G05230	VIT_13S0084G00160	VIT_17S0000G00280	VIT_05S0102G00310	VIT_01S0127G00740	VIT_04S0023G00720	VIT_13S0064G00460	VIT_18S0001G02700	VIT_11S0016G00560	VIT_09S0002G07120	VIT_13S0067G02450	VIT_11S0016G04690	VIT_07S0031G00620	VIT_13S0064G01470	VIT_02S0012G01420	VIT_03S0180G00110	VIT_14S0060G00820	VIT_01S0010G03510	VIT_16S0098G00850	VIT_08S0056G01290	VIT_03S0038G03250	VIT_08S0007G01570	VIT_08S0007G04530	VIT_19S0027G00500	VIT_13S0067G02870	VIT_11S0016G00130	VIT_09S0018G01270	VIT_18S0001G06370	VIT_19S0014G01330	VIT_02S0033G00430	VIT_05S0062G00830	VIT_00S0225G00140	VIT_17S0000G03610	VIT_10S0116G01540	VIT_12S0028G02000	VIT_11S0016G00600	VIT_08S0040G00390	VIT_01S0011G00930	VIT_00S0759G00010	VIT_12S0059G01150	VIT_07S0104G01470	VIT_11S0016G03510
6739	8.8922e-28	1.6936e-25	85	140	3212	16944	NADP metabolic process	VIT_06S0004G05230	VIT_04S0008G05590	VIT_12S0057G00940	VIT_13S0064G00170	VIT_05S0102G00310	VIT_03S0017G01710	VIT_09S0002G04010	VIT_04S0023G00720	VIT_04S0044G01410	VIT_13S0019G05160	VIT_11S0016G05570	VIT_09S0018G00290	VIT_13S0019G03350	VIT_15S0048G02500	VIT_13S0019G00260	VIT_10S0003G05030	VIT_12S0059G02250	VIT_04S0008G06690	VIT_19S0177G00340	VIT_18S0001G14090	VIT_17S0000G04490	VIT_17S0000G05250	VIT_16S0098G01280	VIT_08S0007G02970	VIT_01S0011G02150	VIT_03S0180G00110	VIT_00S0323G00040	VIT_07S0151G01110	VIT_01S0011G04630	VIT_01S0146G00060	VIT_06S0004G02410	VIT_04S0079G00530	VIT_14S0060G00820	VIT_02S0012G00980	VIT_08S0056G00580	VIT_11S0016G04250	VIT_18S0164G00030	VIT_02S0109G00080	VIT_07S0005G04900	VIT_08S0007G01570	VIT_14S0068G01250	VIT_06S0004G06130
6740	2.228e-27	3.9404e-25	83	136	3212	16944	NADPH regeneration	VIT_06S0004G05230	VIT_04S0008G05590	VIT_12S0057G00940	VIT_13S0064G00170	VIT_05S0102G00310	VIT_03S0017G01710	VIT_09S0002G04010	VIT_04S0023G00720	VIT_04S0044G01410	VIT_13S0019G05160	VIT_11S0016G05570	VIT_09S0018G00290	VIT_13S0019G03350	VIT_15S0048G02500	VIT_13S0019G00260	VIT_10S0003G05030	VIT_12S0059G02250	VIT_04S0008G06690	VIT_19S0177G00340	VIT_18S0001G14090	VIT_17S0000G04490	VIT_17S0000G05250	VIT_16S0098G01280	VIT_08S0007G02970	VIT_01S0011G02150	VIT_03S0180G00110	VIT_00S0323G00040	VIT_07S0151G01110	VIT_01S0011G04630	VIT_01S0146G00060	VIT_14S0060G00820	VIT_02S0012G00980	VIT_08S0056G00580	VIT_11S0016G04250	VIT_18S0164G00030	VIT_02S0109G00080	VIT_07S0005G04900	VIT_08S0007G01570	VIT_14S0068G01250	VIT_06S0004G06130	VIT_14S0066G01410	VIT_19S0015G01760
10027	4.3359e-27	6.7098e-25	89	153	3212	16944	thylakoid membrane organization	VIT_06S0004G05230	VIT_03S0038G01320	VIT_13S0084G00160	VIT_13S0064G00170	VIT_01S0011G04410	VIT_04S0023G00720	VIT_16S0039G01580	VIT_18S0001G02740	VIT_11S0016G05570	VIT_08S0007G01640	VIT_13S0064G00650	VIT_06S0061G00330	VIT_01S0011G02860	VIT_13S0084G00110	VIT_15S0048G02500	VIT_17S0000G07500	VIT_18S0072G00860	VIT_18S0001G08630	VIT_04S0008G06690	VIT_14S0006G00630	VIT_05S0020G03510	VIT_15S0046G01090	VIT_14S0036G00480	VIT_03S0063G02300	VIT_15S0048G00550	VIT_03S0063G02040	VIT_16S0098G01540	VIT_02S0012G01420	VIT_01S0011G02150	VIT_00S0323G00040	VIT_07S0151G01110	VIT_05S0020G01670	VIT_08S0040G01560	VIT_14S0060G00820	VIT_11S0016G04250	VIT_18S0164G00030	VIT_14S0066G01750	VIT_12S0057G01250	VIT_08S0007G01570	VIT_01S0182G00050	VIT_05S0077G01010	VIT_14S0066G01410
9668	4.3359e-27	6.7098e-25	89	153	3212	16944	plastid membrane organization	VIT_06S0004G05230	VIT_03S0038G01320	VIT_13S0084G00160	VIT_13S0064G00170	VIT_01S0011G04410	VIT_04S0023G00720	VIT_16S0039G01580	VIT_18S0001G02740	VIT_11S0016G05570	VIT_08S0007G01640	VIT_13S0064G00650	VIT_06S0061G00330	VIT_01S0011G02860	VIT_13S0084G00110	VIT_15S0048G02500	VIT_17S0000G07500	VIT_18S0072G00860	VIT_18S0001G08630	VIT_04S0008G06690	VIT_14S0006G00630	VIT_05S0020G03510	VIT_15S0046G01090	VIT_14S0036G00480	VIT_03S0063G02300	VIT_15S0048G00550	VIT_03S0063G02040	VIT_16S0098G01540	VIT_02S0012G01420	VIT_01S0011G02150	VIT_00S0323G00040	VIT_07S0151G01110	VIT_05S0020G01670	VIT_08S0040G01560	VIT_14S0060G00820	VIT_11S0016G04250	VIT_18S0164G00030	VIT_14S0066G01750	VIT_12S0057G01250	VIT_08S0007G01570	VIT_01S0182G00050	VIT_05S0077G01010	VIT_14S0066G01410
6098	7.3173e-27	1.0657e-24	82	135	3212	16944	pentose-phosphate shunt	VIT_06S0004G05230	VIT_04S0008G05590	VIT_12S0057G00940	VIT_13S0064G00170	VIT_05S0102G00310	VIT_03S0017G01710	VIT_09S0002G04010	VIT_04S0023G00720	VIT_04S0044G01410	VIT_13S0019G05160	VIT_11S0016G05570	VIT_09S0018G00290	VIT_13S0019G03350	VIT_15S0048G02500	VIT_13S0019G00260	VIT_10S0003G05030	VIT_12S0059G02250	VIT_04S0008G06690	VIT_19S0177G00340	VIT_18S0001G14090	VIT_17S0000G04490	VIT_17S0000G05250	VIT_16S0098G01280	VIT_08S0007G02970	VIT_01S0011G02150	VIT_03S0180G00110	VIT_00S0323G00040	VIT_07S0151G01110	VIT_01S0011G04630	VIT_01S0146G00060	VIT_14S0060G00820	VIT_02S0012G00980	VIT_08S0056G00580	VIT_11S0016G04250	VIT_18S0164G00030	VIT_02S0109G00080	VIT_07S0005G04900	VIT_08S0007G01570	VIT_14S0068G01250	VIT_06S0004G06130	VIT_14S0066G01410	VIT_05S0020G03440
46496	9.2778e-27	1.2762e-24	86	146	3212	16944	nicotinamide nucleotide metabolic process	VIT_06S0004G05230	VIT_04S0008G05590	VIT_12S0057G00940	VIT_13S0064G00170	VIT_05S0102G00310	VIT_03S0017G01710	VIT_09S0002G04010	VIT_04S0023G00720	VIT_04S0044G01410	VIT_13S0019G05160	VIT_11S0016G05570	VIT_09S0018G00290	VIT_13S0019G03350	VIT_15S0048G02500	VIT_13S0019G00260	VIT_10S0003G05030	VIT_12S0059G02250	VIT_04S0008G06690	VIT_19S0177G00340	VIT_18S0001G14090	VIT_17S0000G04490	VIT_17S0000G05250	VIT_16S0098G01280	VIT_08S0007G02970	VIT_01S0011G02150	VIT_03S0180G00110	VIT_00S0323G00040	VIT_07S0151G01110	VIT_01S0011G04630	VIT_01S0146G00060	VIT_06S0004G02410	VIT_04S0079G00530	VIT_14S0060G00820	VIT_02S0012G00980	VIT_08S0056G00580	VIT_11S0016G04250	VIT_18S0164G00030	VIT_02S0109G00080	VIT_07S0005G04900	VIT_08S0007G01570	VIT_14S0068G01250	VIT_06S0004G06130
19362	1.8254e-26	2.3788e-24	86	147	3212	16944	pyridine nucleotide metabolic process	VIT_06S0004G05230	VIT_04S0008G05590	VIT_12S0057G00940	VIT_13S0064G00170	VIT_05S0102G00310	VIT_03S0017G01710	VIT_09S0002G04010	VIT_04S0023G00720	VIT_04S0044G01410	VIT_13S0019G05160	VIT_11S0016G05570	VIT_09S0018G00290	VIT_13S0019G03350	VIT_15S0048G02500	VIT_13S0019G00260	VIT_10S0003G05030	VIT_12S0059G02250	VIT_04S0008G06690	VIT_19S0177G00340	VIT_18S0001G14090	VIT_17S0000G04490	VIT_17S0000G05250	VIT_16S0098G01280	VIT_08S0007G02970	VIT_01S0011G02150	VIT_03S0180G00110	VIT_00S0323G00040	VIT_07S0151G01110	VIT_01S0011G04630	VIT_01S0146G00060	VIT_06S0004G02410	VIT_04S0079G00530	VIT_14S0060G00820	VIT_02S0012G00980	VIT_08S0056G00580	VIT_11S0016G04250	VIT_18S0164G00030	VIT_02S0109G00080	VIT_07S0005G04900	VIT_08S0007G01570	VIT_14S0068G01250	VIT_06S0004G06130
8610	6.3787e-26	7.8968e-24	253	719	3212	16944	lipid biosynthetic process	VIT_06S0004G05230	VIT_18S0072G01000	VIT_11S0016G01230	VIT_13S0084G00160	VIT_06S0061G00800	VIT_05S0077G00270	VIT_17S0000G00280	VIT_01S0011G05880	VIT_17S0000G00950	VIT_04S0023G00720	VIT_16S0039G01580	VIT_13S0019G05160	VIT_11S0016G04690	VIT_08S0007G03930	VIT_18S0001G08630	VIT_12S0028G03480	VIT_19S0177G00340	VIT_15S0046G01680	VIT_15S0046G00490	VIT_11S0206G00020	VIT_18S0089G01210	VIT_04S0008G06790	VIT_04S0023G02120	VIT_14S0108G00940	VIT_06S0004G07920	VIT_00S0233G00060	VIT_11S0052G01780	VIT_07S0141G00090	VIT_10S0116G01700	VIT_06S0004G04000	VIT_14S0060G00820	VIT_06S0004G01510	VIT_19S0015G01010	VIT_01S0010G02670	VIT_16S0098G00850	VIT_04S0023G01120	VIT_00S2731G00010	VIT_08S0007G01570	VIT_01S0182G00050	VIT_09S0018G01360	VIT_15S0021G00060	VIT_04S0044G01740
16053	2.379e-25	2.6774e-23	226	622	3212	16944	organic acid biosynthetic process	VIT_11S0118G00630	VIT_11S0016G01230	VIT_06S0004G08230	VIT_01S0011G05880	VIT_17S0000G00950	VIT_18S0001G02700	VIT_19S0090G00810	VIT_07S0141G00210	VIT_15S0046G01680	VIT_00S0233G00060	VIT_09S0002G08460	VIT_07S0141G00090	VIT_00S0125G00280	VIT_06S0004G04000	VIT_14S0060G00820	VIT_10S0003G00300	VIT_06S0004G01510	VIT_01S0010G02670	VIT_09S0018G01870	VIT_08S0058G00590	VIT_04S0023G01120	VIT_00S2731G00010	VIT_17S0000G06350	VIT_01S0182G00050	VIT_09S0018G01360	VIT_02S0012G01090	VIT_06S0061G01300	VIT_15S0021G00060	VIT_14S0060G01470	VIT_19S0090G00120	VIT_14S0128G00780	VIT_04S0008G04240	VIT_08S0007G05260	VIT_01S0244G00140	VIT_15S0046G02400	VIT_15S0021G00050	VIT_12S0028G02000	VIT_11S0016G00600	VIT_06S0004G00170	VIT_01S0011G00930	VIT_03S0038G03800	VIT_04S0023G02640
46394	2.379e-25	2.6774e-23	226	622	3212	16944	carboxylic acid biosynthetic process	VIT_11S0118G00630	VIT_11S0016G01230	VIT_06S0004G08230	VIT_01S0011G05880	VIT_17S0000G00950	VIT_18S0001G02700	VIT_19S0090G00810	VIT_07S0141G00210	VIT_15S0046G01680	VIT_00S0233G00060	VIT_09S0002G08460	VIT_07S0141G00090	VIT_00S0125G00280	VIT_06S0004G04000	VIT_14S0060G00820	VIT_10S0003G00300	VIT_06S0004G01510	VIT_01S0010G02670	VIT_09S0018G01870	VIT_08S0058G00590	VIT_04S0023G01120	VIT_00S2731G00010	VIT_17S0000G06350	VIT_01S0182G00050	VIT_09S0018G01360	VIT_02S0012G01090	VIT_06S0061G01300	VIT_15S0021G00060	VIT_14S0060G01470	VIT_19S0090G00120	VIT_14S0128G00780	VIT_04S0008G04240	VIT_08S0007G05260	VIT_01S0244G00140	VIT_15S0046G02400	VIT_15S0021G00050	VIT_12S0028G02000	VIT_11S0016G00600	VIT_06S0004G00170	VIT_01S0011G00930	VIT_03S0038G03800	VIT_04S0023G02640
8152	2.7559e-25	2.9667e-23	2347	11077	3212	16944	metabolic process	VIT_06S0004G05230	VIT_19S0085G00080	VIT_06S0009G02920	VIT_00S0371G00040	VIT_12S0028G00960	VIT_04S0023G00720	VIT_07S0005G00540	VIT_09S0002G03940	VIT_03S0063G00770	VIT_00S0978G00010	VIT_19S0090G00810	VIT_00S1467G00010	VIT_07S0031G01540	VIT_18S0001G08230	VIT_18S0072G01140	VIT_08S0007G03930	VIT_19S0015G02540	VIT_19S0177G00340	VIT_18S0089G01210	VIT_06S0009G02910	VIT_18S0001G05180	VIT_04S0023G00710	VIT_10S0116G01700	VIT_08S0007G05060	VIT_07S0031G01530	VIT_00S0125G00280	VIT_06S0004G01690	VIT_18S0001G14910	VIT_14S0036G00420	VIT_18S0001G03810	VIT_17S0000G06350	VIT_12S0057G00630	VIT_00S0233G00170	VIT_04S0079G00160	VIT_07S0031G01150	VIT_15S0048G00370	VIT_08S0040G01570	VIT_15S0046G02910	VIT_13S0067G02870	VIT_03S0063G00750	VIT_13S0019G02940	VIT_03S0038G00450
6066	8.8528e-25	9.1332e-23	232	650	3212	16944	alcohol metabolic process	VIT_06S0004G05230	VIT_18S0072G01000	VIT_17S0000G00280	VIT_08S0007G09000	VIT_07S0005G00440	VIT_04S0023G00720	VIT_16S0039G01580	VIT_13S0019G05160	VIT_07S0031G01540	VIT_17S0000G03230	VIT_08S0007G03930	VIT_14S0108G00540	VIT_18S0001G08630	VIT_19S0177G00340	VIT_17S0000G07800	VIT_14S0108G00190	VIT_02S0025G01560	VIT_18S0089G01210	VIT_04S0023G02120	VIT_14S0108G00940	VIT_08S0007G02970	VIT_00S0264G00100	VIT_00S2837G00010	VIT_08S0007G05430	VIT_14S0060G00820	VIT_08S0056G00580	VIT_16S0098G00850	VIT_08S0007G01570	VIT_01S0182G00050	VIT_14S0108G00270	VIT_07S0031G01560	VIT_19S0014G00180	VIT_14S0068G01500	VIT_15S0021G01300	VIT_15S0046G02330	VIT_16S0013G01670	VIT_06S0004G07390	VIT_18S0001G15360	VIT_06S0009G01670	VIT_05S0062G00830	VIT_01S0026G01930	VIT_17S0000G02160
6081	1.1551e-24	1.144e-22	107	215	3212	16944	cellular aldehyde metabolic process	VIT_17S0000G10280	VIT_17S0000G00280	VIT_01S0127G00740	VIT_03S0017G00270	VIT_04S0023G00720	VIT_09S0002G04010	VIT_13S0019G05160	VIT_16S0039G01580	VIT_10S0116G01660	VIT_04S0023G02810	VIT_18S0001G08630	VIT_18S0072G00860	VIT_19S0177G00340	VIT_05S0077G01270	VIT_03S0063G02300	VIT_18S0089G01210	VIT_04S0023G02120	VIT_01S0011G00850	VIT_02S0012G01420	VIT_03S0180G00110	VIT_00S0323G00040	VIT_14S0060G00820	VIT_19S0014G04970	VIT_03S0038G03250	VIT_05S0020G01130	VIT_01S0182G00050	VIT_08S0007G04530	VIT_11S0016G00130	VIT_07S0005G04400	VIT_18S0001G06370	VIT_12S0057G00020	VIT_03S0017G01330	VIT_15S0021G01300	VIT_18S0001G15360	VIT_03S0038G01780	VIT_05S0062G00830	VIT_03S0017G01930	VIT_01S0026G01930	VIT_14S0108G01290	VIT_17S0000G03610	VIT_14S0066G01780	VIT_11S0016G00600
6082	1.3596e-24	1.2947e-22	395	1309	3212	16944	organic acid metabolic process	VIT_06S0004G08230	VIT_17S0000G00280	VIT_01S0011G05880	VIT_17S0000G00950	VIT_04S0023G00720	VIT_16S0039G01580	VIT_19S0090G00810	VIT_02S0025G02560	VIT_19S0177G00340	VIT_05S0077G01270	VIT_06S0004G02620	VIT_15S0046G01680	VIT_18S0089G01210	VIT_13S0019G05250	VIT_00S0233G00060	VIT_09S0002G08460	VIT_01S0026G02630	VIT_00S0125G00280	VIT_06S0004G04000	VIT_14S0060G00820	VIT_06S0004G01510	VIT_10S0003G00300	VIT_01S0010G02670	VIT_09S0018G01870	VIT_08S0058G00590	VIT_04S0023G01120	VIT_17S0000G06350	VIT_02S0012G01090	VIT_13S0067G02870	VIT_14S0060G01470	VIT_18S0001G08450	VIT_15S0021G01300	VIT_03S0063G01890	VIT_19S0090G00120	VIT_04S0008G04240	VIT_12S0028G02000	VIT_12S0028G00590	VIT_07S0151G01060	VIT_11S0016G03510	VIT_14S0068G01020	VIT_13S0067G01340	VIT_05S0094G00410
44283	1.5106e-24	1.3852e-22	351	1126	3212	16944	small molecule biosynthetic process	VIT_11S0118G00630	VIT_11S0016G01230	VIT_19S0085G00080	VIT_06S0004G08230	VIT_01S0011G05880	VIT_17S0000G00950	VIT_16S0039G01240	VIT_18S0001G02700	VIT_19S0090G00810	VIT_17S0000G07800	VIT_07S0141G00210	VIT_06S0004G02620	VIT_15S0046G01680	VIT_10S0116G01740	VIT_14S0108G00940	VIT_00S0233G00060	VIT_09S0002G08460	VIT_04S0008G01960	VIT_07S0141G00090	VIT_13S0067G03820	VIT_00S0125G00280	VIT_06S0004G04000	VIT_01S0010G03510	VIT_14S0060G00820	VIT_10S0003G00300	VIT_06S0004G01510	VIT_09S0018G01870	VIT_01S0010G02670	VIT_16S0098G00850	VIT_00S2731G00010	VIT_08S0058G00590	VIT_04S0023G01120	VIT_17S0000G06350	VIT_01S0182G00050	VIT_09S0018G01360	VIT_16S0039G01360	VIT_06S0061G01300	VIT_05S0020G00970	VIT_02S0012G01090	VIT_13S0067G02870	VIT_15S0021G00060	VIT_14S0060G01470
42180	2.2417e-24	1.8843e-22	399	1329	3212	16944	cellular ketone metabolic process	VIT_06S0004G08230	VIT_17S0000G00280	VIT_01S0011G05880	VIT_17S0000G00950	VIT_04S0023G00720	VIT_16S0039G01580	VIT_19S0090G00810	VIT_02S0025G02560	VIT_19S0177G00340	VIT_05S0077G01270	VIT_06S0004G02620	VIT_15S0046G01680	VIT_18S0089G01210	VIT_13S0019G05250	VIT_00S0233G00060	VIT_09S0002G08460	VIT_01S0026G02630	VIT_00S0125G00280	VIT_06S0004G04000	VIT_14S0060G00820	VIT_06S0004G01510	VIT_10S0003G00300	VIT_01S0010G02670	VIT_09S0018G01870	VIT_08S0058G00590	VIT_04S0023G01120	VIT_17S0000G06350	VIT_02S0012G01090	VIT_05S0020G00970	VIT_13S0067G02870	VIT_14S0060G01470	VIT_18S0001G08450	VIT_15S0021G01300	VIT_03S0063G01890	VIT_19S0090G00120	VIT_04S0008G04240	VIT_12S0028G02000	VIT_12S0028G00590	VIT_07S0151G01060	VIT_11S0016G03510	VIT_14S0068G01020	VIT_13S0067G01340
43436	2.283e-24	1.8843e-22	394	1308	3212	16944	oxoacid metabolic process	VIT_06S0004G08230	VIT_17S0000G00280	VIT_01S0011G05880	VIT_17S0000G00950	VIT_04S0023G00720	VIT_16S0039G01580	VIT_19S0090G00810	VIT_02S0025G02560	VIT_19S0177G00340	VIT_05S0077G01270	VIT_06S0004G02620	VIT_15S0046G01680	VIT_18S0089G01210	VIT_13S0019G05250	VIT_00S0233G00060	VIT_09S0002G08460	VIT_01S0026G02630	VIT_00S0125G00280	VIT_06S0004G04000	VIT_14S0060G00820	VIT_06S0004G01510	VIT_10S0003G00300	VIT_01S0010G02670	VIT_09S0018G01870	VIT_08S0058G00590	VIT_04S0023G01120	VIT_17S0000G06350	VIT_02S0012G01090	VIT_13S0067G02870	VIT_14S0060G01470	VIT_18S0001G08450	VIT_15S0021G01300	VIT_03S0063G01890	VIT_19S0090G00120	VIT_04S0008G04240	VIT_12S0028G02000	VIT_12S0028G00590	VIT_07S0151G01060	VIT_11S0016G03510	VIT_14S0068G01020	VIT_13S0067G01340	VIT_05S0094G00410
19752	2.283e-24	1.8843e-22	394	1308	3212	16944	carboxylic acid metabolic process	VIT_06S0004G08230	VIT_17S0000G00280	VIT_01S0011G05880	VIT_17S0000G00950	VIT_04S0023G00720	VIT_16S0039G01580	VIT_19S0090G00810	VIT_02S0025G02560	VIT_19S0177G00340	VIT_05S0077G01270	VIT_06S0004G02620	VIT_15S0046G01680	VIT_18S0089G01210	VIT_13S0019G05250	VIT_00S0233G00060	VIT_09S0002G08460	VIT_01S0026G02630	VIT_00S0125G00280	VIT_06S0004G04000	VIT_14S0060G00820	VIT_06S0004G01510	VIT_10S0003G00300	VIT_01S0010G02670	VIT_09S0018G01870	VIT_08S0058G00590	VIT_04S0023G01120	VIT_17S0000G06350	VIT_02S0012G01090	VIT_13S0067G02870	VIT_14S0060G01470	VIT_18S0001G08450	VIT_15S0021G01300	VIT_03S0063G01890	VIT_19S0090G00120	VIT_04S0008G04240	VIT_12S0028G02000	VIT_12S0028G00590	VIT_07S0151G01060	VIT_11S0016G03510	VIT_14S0068G01020	VIT_13S0067G01340	VIT_05S0094G00410
42440	4.4485e-24	3.5531e-22	109	224	3212	16944	pigment metabolic process	VIT_06S0004G05230	VIT_13S0084G00160	VIT_17S0000G00280	VIT_05S0102G00310	VIT_01S0127G00740	VIT_04S0023G00720	VIT_13S0064G00460	VIT_13S0019G05160	VIT_18S0001G02700	VIT_11S0016G00560	VIT_09S0002G07120	VIT_13S0067G02450	VIT_11S0016G04690	VIT_07S0031G00620	VIT_05S0020G04040	VIT_13S0064G01470	VIT_13S0158G00180	VIT_02S0012G01420	VIT_03S0180G00110	VIT_01S0011G03010	VIT_18S0001G05680	VIT_14S0060G00820	VIT_01S0010G03510	VIT_08S0056G01290	VIT_16S0098G00850	VIT_03S0038G03250	VIT_08S0007G01570	VIT_08S0007G04530	VIT_19S0027G00500	VIT_13S0067G02870	VIT_11S0016G00130	VIT_04S0008G01320	VIT_09S0018G01270	VIT_18S0001G06370	VIT_19S0014G01330	VIT_02S0033G00430	VIT_05S0062G00830	VIT_00S0225G00140	VIT_17S0000G03610	VIT_10S0116G01540	VIT_12S0028G02000	VIT_11S0016G00600
5996	9.1365e-24	6.8628e-22	183	477	3212	16944	monosaccharide metabolic process	VIT_06S0004G05230	VIT_04S0008G05590	VIT_12S0057G00940	VIT_17S0000G10280	VIT_17S0000G00280	VIT_07S0005G00440	VIT_05S0102G00310	VIT_03S0017G01710	VIT_01S0127G00740	VIT_09S0002G04010	VIT_04S0023G00720	VIT_16S0039G01580	VIT_13S0019G05160	VIT_07S0031G01540	VIT_17S0000G03230	VIT_10S0116G01660	VIT_14S0108G00540	VIT_18S0072G00860	VIT_18S0001G08630	VIT_19S0177G00340	VIT_14S0108G00190	VIT_03S0063G02300	VIT_02S0025G01560	VIT_18S0089G01210	VIT_01S0011G00850	VIT_04S0023G02120	VIT_08S0007G02970	VIT_02S0012G01420	VIT_03S0180G00110	VIT_00S0323G00040	VIT_00S2837G00010	VIT_08S0007G05430	VIT_05S0094G01520	VIT_14S0060G00820	VIT_08S0056G00580	VIT_19S0014G04970	VIT_03S0038G03250	VIT_05S0020G01130	VIT_02S0109G00080	VIT_07S0005G04900	VIT_08S0007G01570	VIT_01S0182G00050
51186	9.1467e-24	6.8628e-22	201	543	3212	16944	cofactor metabolic process	VIT_06S0004G05230	VIT_11S0118G00630	VIT_18S0072G01000	VIT_17S0000G00280	VIT_04S0023G00720	VIT_13S0064G00460	VIT_13S0019G05160	VIT_18S0001G02700	VIT_13S0067G02450	VIT_08S0007G03930	VIT_19S0177G00340	VIT_13S0064G01470	VIT_13S0158G00180	VIT_00S0211G00120	VIT_04S0023G02120	VIT_08S0007G02970	VIT_09S0002G08460	VIT_01S0011G03010	VIT_05S0051G00070	VIT_01S0026G02630	VIT_14S0060G00820	VIT_08S0056G00580	VIT_01S0182G00050	VIT_08S0007G01570	VIT_02S0012G01090	VIT_05S0020G00970	VIT_04S0044G01740	VIT_07S0031G01560	VIT_16S0013G01670	VIT_18S0001G15360	VIT_06S0009G01670	VIT_05S0062G00830	VIT_01S0026G01930	VIT_17S0000G02160	VIT_18S0001G13230	VIT_06S0004G06640	VIT_11S0016G00600	VIT_06S0004G00170	VIT_07S0005G04860	VIT_01S0011G00930	VIT_06S0004G01160	VIT_16S0050G01260
6733	1.4532e-23	1.0583e-21	93	178	3212	16944	oxidoreduction coenzyme metabolic process	VIT_06S0004G05230	VIT_12S0057G00940	VIT_04S0008G05590	VIT_13S0064G00170	VIT_05S0102G00310	VIT_03S0017G01710	VIT_01S0127G00740	VIT_04S0023G00720	VIT_09S0002G04010	VIT_04S0044G01410	VIT_13S0019G05160	VIT_11S0016G05570	VIT_09S0018G00290	VIT_13S0019G03350	VIT_15S0048G02500	VIT_13S0019G00260	VIT_10S0003G05030	VIT_12S0059G02250	VIT_04S0008G06690	VIT_19S0177G00340	VIT_18S0001G14090	VIT_15S0046G01090	VIT_17S0000G04490	VIT_17S0000G05250	VIT_16S0098G01280	VIT_08S0007G02970	VIT_01S0011G02150	VIT_03S0180G00110	VIT_00S0323G00040	VIT_07S0151G01110	VIT_01S0011G04630	VIT_01S0146G00060	VIT_06S0004G02410	VIT_04S0079G00530	VIT_14S0060G00820	VIT_02S0012G00980	VIT_08S0056G00580	VIT_11S0016G04250	VIT_18S0164G00030	VIT_02S0109G00080	VIT_07S0005G04900	VIT_08S0007G01570
9658	1.9114e-22	1.3522e-20	95	189	3212	16944	chloroplast organization	VIT_18S0001G01210	VIT_06S0004G05230	VIT_03S0038G01320	VIT_16S0050G02520	VIT_13S0084G00160	VIT_19S0015G00650	VIT_13S0064G00170	VIT_15S0021G00370	VIT_01S0011G04410	VIT_06S0004G03700	VIT_12S0059G00710	VIT_04S0023G00720	VIT_16S0039G01580	VIT_18S0001G12100	VIT_08S0007G01640	VIT_13S0064G00650	VIT_13S0067G02560	VIT_01S0011G02860	VIT_13S0084G00110	VIT_17S0000G07500	VIT_15S0046G01310	VIT_04S0008G06690	VIT_15S0046G01090	VIT_14S0036G00480	VIT_14S0108G01500	VIT_03S0063G02300	VIT_18S0089G01390	VIT_17S0000G05250	VIT_12S0055G00490	VIT_02S0012G01420	VIT_01S0011G02150	VIT_00S0323G00040	VIT_07S0151G01110	VIT_00S1286G00020	VIT_05S0020G01670	VIT_04S0044G01180	VIT_05S0094G01460	VIT_08S0040G01560	VIT_14S0060G00820	VIT_11S0016G04250	VIT_00S0194G00310	VIT_05S0020G01130
6090	1.0084e-21	6.9358e-20	107	230	3212	16944	pyruvate metabolic process	VIT_17S0000G10280	VIT_17S0000G00280	VIT_01S0127G00740	VIT_04S0023G00720	VIT_09S0002G04010	VIT_13S0019G05160	VIT_16S0039G01580	VIT_10S0116G01660	VIT_18S0001G08630	VIT_18S0072G00860	VIT_19S0177G00340	VIT_03S0063G02300	VIT_18S0089G01210	VIT_04S0023G02120	VIT_01S0011G00850	VIT_02S0012G01420	VIT_03S0180G00110	VIT_00S0323G00040	VIT_05S0094G01520	VIT_14S0060G00820	VIT_19S0014G04970	VIT_03S0038G03250	VIT_05S0020G01130	VIT_01S0182G00050	VIT_08S0007G04530	VIT_11S0016G00130	VIT_07S0005G04400	VIT_18S0001G06370	VIT_12S0057G00020	VIT_16S0022G01900	VIT_03S0017G01330	VIT_15S0021G01300	VIT_18S0001G15360	VIT_03S0038G01780	VIT_05S0062G00830	VIT_03S0017G01930	VIT_01S0026G01930	VIT_14S0108G01290	VIT_17S0000G03610	VIT_14S0066G01780	VIT_11S0016G00600	VIT_08S0040G00390
19344	1.2184e-21	8.1531e-20	62	99	3212	16944	cysteine biosynthetic process	VIT_06S0004G08230	VIT_16S0050G00090	VIT_05S0102G00310	VIT_05S0094G00780	VIT_01S0137G00210	VIT_04S0044G01410	VIT_10S0003G04350	VIT_18S0001G02700	VIT_18S0001G02740	VIT_11S0016G00560	VIT_14S0006G01410	VIT_13S0019G03350	VIT_13S0084G00110	VIT_03S0038G02510	VIT_10S0116G01660	VIT_15S0024G00040	VIT_18S0072G00860	VIT_15S0046G01090	VIT_17S0000G04490	VIT_06S0004G06140	VIT_14S0030G01520	VIT_12S0055G01110	VIT_00S0313G00040	VIT_19S0027G00200	VIT_10S0116G01780	VIT_14S0128G00050	VIT_04S0008G02640	VIT_05S0094G01520	VIT_00S0125G00280	VIT_19S0015G00130	VIT_10S0003G00300	VIT_01S0146G00110	VIT_02S0109G00080	VIT_17S0000G06350	VIT_18S0041G00350	VIT_08S0056G00820	VIT_17S0000G06280	VIT_15S0046G02160	VIT_01S0011G06050	VIT_01S0150G00170	VIT_05S0049G01930	VIT_19S0015G01760
9767	1.1279e-20	7.349e-19	42	54	3212	16944	photosynthetic electron transport chain	VIT_14S0030G01590	VIT_08S0007G01570	VIT_14S0066G01410	VIT_04S0044G01410	VIT_09S0002G04010	VIT_00S2608G00010	VIT_02S0025G04710	VIT_19S0015G01760	VIT_05S0049G01760	VIT_11S0103G00110	VIT_12S0057G00020	VIT_09S0018G00290	VIT_03S0017G01330	VIT_13S0019G03350	VIT_15S0048G02500	VIT_03S0038G02510	VIT_16S0098G01650	VIT_05S0062G00830	VIT_08S0007G07480	VIT_15S0046G01090	VIT_17S0000G04490	VIT_17S0000G05250	VIT_19S0014G05080	VIT_12S0035G02150	VIT_00S0187G00140	VIT_12S0055G00080	VIT_12S0142G00330	VIT_03S0180G00110	VIT_14S0128G00050	VIT_13S0064G01430	VIT_09S0018G01970	VIT_18S0122G00960	VIT_11S0103G00100	VIT_14S0060G01030	VIT_00S0396G00010	VIT_00S0246G00200	VIT_12S0035G00270	VIT_18S0164G00030	VIT_01S0011G05290	VIT_00S0275G00010	VIT_02S0109G00080	VIT_04S0023G03510
9070	1.8676e-20	1.1857e-18	64	108	3212	16944	serine family amino acid biosynthetic process	VIT_06S0004G08230	VIT_16S0050G00090	VIT_05S0102G00310	VIT_05S0094G00780	VIT_01S0137G00210	VIT_04S0044G01410	VIT_10S0003G04350	VIT_18S0001G02700	VIT_18S0001G02740	VIT_11S0016G00560	VIT_14S0006G01410	VIT_13S0019G03350	VIT_13S0084G00110	VIT_03S0038G02510	VIT_10S0116G01660	VIT_15S0024G00040	VIT_18S0072G00860	VIT_15S0046G01090	VIT_17S0000G04490	VIT_06S0004G06140	VIT_14S0030G01520	VIT_12S0055G01110	VIT_00S0313G00040	VIT_19S0027G00200	VIT_10S0116G01780	VIT_14S0128G00050	VIT_18S0001G09890	VIT_04S0008G02640	VIT_05S0094G01520	VIT_00S0125G00280	VIT_19S0015G00130	VIT_10S0003G00300	VIT_09S0018G01870	VIT_01S0146G00110	VIT_02S0109G00080	VIT_17S0000G06350	VIT_18S0041G00350	VIT_08S0056G00820	VIT_17S0000G06280	VIT_15S0046G02160	VIT_01S0011G06050	VIT_01S0150G00170
16310	2.1054e-20	1.3032e-18	450	1613	3212	16944	phosphorylation	VIT_16S0148G00330	VIT_19S0085G00080	VIT_17S0000G00280	VIT_07S0005G00440	VIT_00S0262G00180	VIT_16S0039G01580	VIT_00S1467G00010	VIT_19S0015G02410	VIT_18S0001G08230	VIT_10S0116G00480	VIT_00S0220G00120	VIT_00S0388G00020	VIT_01S0026G01590	VIT_16S0148G00320	VIT_05S0020G00830	VIT_12S0035G02090	VIT_10S0116G01740	VIT_16S0050G02020	VIT_00S0294G00040	VIT_00S0301G00050	VIT_06S0004G07920	VIT_07S0005G04050	VIT_16S0148G00410	VIT_04S0044G00750	VIT_06S0004G01410	VIT_14S0036G00420	VIT_18S0001G03810	VIT_17S0000G03520	VIT_06S0004G08250	VIT_08S0040G01570	VIT_13S0074G00800	VIT_13S0073G00600	VIT_13S0019G02040	VIT_14S0128G00510	VIT_07S0095G00520	VIT_16S0050G02430	VIT_05S0102G00370	VIT_00S0540G00020	VIT_17S0000G03510	VIT_18S0089G01400	VIT_19S0014G04530	VIT_06S0004G01400
6468	2.6909e-20	1.6251e-18	408	1431	3212	16944	protein amino acid phosphorylation	VIT_16S0148G00330	VIT_17S0000G00280	VIT_00S0262G00180	VIT_00S1467G00010	VIT_19S0015G02410	VIT_18S0001G08230	VIT_10S0116G00480	VIT_00S0220G00120	VIT_00S0388G00020	VIT_01S0026G01590	VIT_16S0148G00320	VIT_05S0020G00830	VIT_12S0035G02090	VIT_16S0050G02020	VIT_00S0294G00040	VIT_06S0004G07920	VIT_07S0005G04050	VIT_16S0148G00410	VIT_04S0044G00750	VIT_06S0004G01410	VIT_14S0036G00420	VIT_18S0001G03810	VIT_17S0000G03520	VIT_06S0004G08250	VIT_08S0040G01570	VIT_13S0073G00600	VIT_13S0019G02040	VIT_13S0074G00800	VIT_14S0128G00510	VIT_07S0095G00520	VIT_16S0050G02430	VIT_05S0102G00370	VIT_00S0540G00020	VIT_17S0000G03510	VIT_18S0089G01400	VIT_19S0014G04530	VIT_06S0004G01400	VIT_15S0046G02010	VIT_12S0142G00760	VIT_12S0059G02520	VIT_04S0008G05500	VIT_00S0485G00010
6534	4.7775e-20	2.8165e-18	62	104	3212	16944	cysteine metabolic process	VIT_06S0004G08230	VIT_16S0050G00090	VIT_05S0102G00310	VIT_05S0094G00780	VIT_01S0137G00210	VIT_04S0044G01410	VIT_10S0003G04350	VIT_18S0001G02700	VIT_18S0001G02740	VIT_11S0016G00560	VIT_14S0006G01410	VIT_13S0019G03350	VIT_13S0084G00110	VIT_03S0038G02510	VIT_10S0116G01660	VIT_15S0024G00040	VIT_18S0072G00860	VIT_15S0046G01090	VIT_17S0000G04490	VIT_06S0004G06140	VIT_14S0030G01520	VIT_12S0055G01110	VIT_00S0313G00040	VIT_19S0027G00200	VIT_10S0116G01780	VIT_14S0128G00050	VIT_04S0008G02640	VIT_05S0094G01520	VIT_00S0125G00280	VIT_19S0015G00130	VIT_10S0003G00300	VIT_01S0146G00110	VIT_02S0109G00080	VIT_17S0000G06350	VIT_18S0041G00350	VIT_08S0056G00820	VIT_17S0000G06280	VIT_15S0046G02160	VIT_01S0011G06050	VIT_01S0150G00170	VIT_05S0049G01930	VIT_19S0015G01760
19438	2.5608e-19	1.4745e-17	118	281	3212	16944	aromatic compound biosynthetic process	VIT_11S0118G00630	VIT_04S0008G05590	VIT_12S0059G00750	VIT_05S0102G00310	VIT_05S0136G00140	VIT_17S0000G00950	VIT_16S0039G01110	VIT_16S0039G01240	VIT_18S0001G02700	VIT_16S0039G01300	VIT_13S0064G00650	VIT_08S0040G01710	VIT_01S0137G00460	VIT_18S0001G11090	VIT_18S0072G00860	VIT_18S0001G06250	VIT_07S0141G00210	VIT_03S0063G02300	VIT_06S0004G02620	VIT_07S0129G00530	VIT_16S0039G01100	VIT_07S0141G00090	VIT_01S0026G02630	VIT_13S0067G03820	VIT_14S0060G00820	VIT_01S0010G03510	VIT_09S0018G00240	VIT_08S0056G01290	VIT_16S0098G00850	VIT_02S0109G00080	VIT_01S0182G00050	VIT_16S0039G01360	VIT_06S0061G01300	VIT_02S0012G01090	VIT_13S0067G02870	VIT_14S0060G01470	VIT_11S0065G00360	VIT_14S0068G00930	VIT_16S0013G00240	VIT_04S0008G01800	VIT_19S0014G00100	VIT_10S0003G00900
6364	3.2998e-19	1.8569e-17	85	174	3212	16944	rRNA processing	VIT_06S0004G05230	VIT_04S0008G05590	VIT_19S0015G00650	VIT_17S0000G00280	VIT_01S0011G04410	VIT_05S0102G00310	VIT_01S0137G00210	VIT_15S0048G01790	VIT_18S0001G02740	VIT_11S0016G00560	VIT_11S0016G05570	VIT_08S0007G01640	VIT_13S0064G00650	VIT_01S0011G02860	VIT_13S0019G03350	VIT_13S0084G00110	VIT_15S0048G02500	VIT_17S0000G07500	VIT_03S0038G02510	VIT_13S0019G00260	VIT_12S0059G02250	VIT_18S0001G14090	VIT_15S0046G01090	VIT_03S0063G02300	VIT_17S0000G04490	VIT_18S0001G11370	VIT_16S0098G01540	VIT_13S0019G05250	VIT_02S0012G01420	VIT_01S0011G02150	VIT_03S0180G00110	VIT_08S0007G00530	VIT_14S0128G00050	VIT_05S0020G01670	VIT_04S0044G01180	VIT_14S0060G00820	VIT_11S0016G04250	VIT_18S0164G00030	VIT_09S0002G04360	VIT_03S0038G03250	VIT_05S0020G01130	VIT_02S0109G00080
9069	3.7838e-19	2.082e-17	77	150	3212	16944	serine family amino acid metabolic process	VIT_04S0008G01300	VIT_06S0004G08230	VIT_16S0050G00090	VIT_05S0102G00310	VIT_05S0094G00780	VIT_01S0137G00210	VIT_01S0127G00740	VIT_04S0044G01410	VIT_10S0003G04350	VIT_18S0001G02700	VIT_18S0001G02740	VIT_11S0016G00560	VIT_14S0006G01410	VIT_13S0019G03350	VIT_13S0084G00110	VIT_03S0038G02510	VIT_10S0116G01660	VIT_15S0024G00040	VIT_18S0072G00860	VIT_00S0211G00100	VIT_15S0046G01090	VIT_17S0000G04490	VIT_02S0012G01120	VIT_06S0004G06140	VIT_00S0211G00120	VIT_14S0030G01520	VIT_12S0055G01110	VIT_00S0313G00040	VIT_19S0027G00200	VIT_10S0116G01780	VIT_18S0001G09890	VIT_14S0128G00050	VIT_00S0211G00160	VIT_04S0008G02640	VIT_05S0094G01520	VIT_00S0125G00280	VIT_00S0211G00090	VIT_19S0015G00130	VIT_10S0003G00300	VIT_09S0018G01870	VIT_01S0146G00110	VIT_02S0109G00080
6779	7.7796e-19	4.1349e-17	59	100	3212	16944	porphyrin biosynthetic process	VIT_06S0004G05230	VIT_17S0000G00280	VIT_05S0102G00310	VIT_08S0007G08540	VIT_01S0127G00740	VIT_13S0064G00460	VIT_10S0003G00890	VIT_18S0001G02700	VIT_11S0016G00560	VIT_11S0016G05570	VIT_13S0067G02450	VIT_18S0001G11090	VIT_04S0079G00680	VIT_15S0046G01090	VIT_17S0000G05250	VIT_13S0064G01470	VIT_18S0001G02550	VIT_16S0098G01540	VIT_02S0012G01420	VIT_01S0011G02150	VIT_03S0180G00110	VIT_08S0007G00530	VIT_14S0128G00050	VIT_14S0060G00820	VIT_18S0001G08110	VIT_11S0016G04250	VIT_18S0164G00030	VIT_07S0005G02540	VIT_08S0007G01570	VIT_17S0000G06280	VIT_06S0061G00010	VIT_14S0066G01410	VIT_08S0007G04530	VIT_19S0027G00500	VIT_11S0016G00130	VIT_03S0097G00710	VIT_01S0010G02280	VIT_04S0043G01010	VIT_18S0001G06370	VIT_07S0104G00510	VIT_08S0040G01400	VIT_19S0014G01330
16072	7.849e-19	4.1349e-17	86	179	3212	16944	rRNA metabolic process	VIT_06S0004G05230	VIT_04S0008G05590	VIT_19S0015G00650	VIT_17S0000G00280	VIT_01S0011G04410	VIT_05S0102G00310	VIT_01S0137G00210	VIT_15S0048G01790	VIT_18S0001G02740	VIT_11S0016G00560	VIT_11S0016G05570	VIT_08S0007G01640	VIT_13S0064G00650	VIT_01S0011G02860	VIT_13S0019G03350	VIT_13S0084G00110	VIT_15S0048G02500	VIT_17S0000G07500	VIT_03S0038G02510	VIT_13S0019G00260	VIT_12S0059G02250	VIT_18S0001G14090	VIT_15S0046G01090	VIT_03S0063G02300	VIT_17S0000G04490	VIT_18S0001G11370	VIT_16S0098G01540	VIT_13S0019G05250	VIT_02S0012G01420	VIT_01S0011G02150	VIT_03S0180G00110	VIT_08S0007G00530	VIT_14S0128G00050	VIT_05S0020G01670	VIT_04S0044G01180	VIT_14S0060G00820	VIT_07S0129G00400	VIT_11S0016G04250	VIT_18S0164G00030	VIT_09S0002G04360	VIT_03S0038G03250	VIT_05S0020G01130
33014	1.1297e-18	5.8272e-17	61	106	3212	16944	tetrapyrrole biosynthetic process	VIT_06S0004G05230	VIT_17S0000G00280	VIT_05S0102G00310	VIT_08S0007G08540	VIT_01S0127G00740	VIT_13S0064G00460	VIT_10S0003G00890	VIT_18S0001G02700	VIT_11S0016G00560	VIT_11S0016G05570	VIT_13S0067G02450	VIT_18S0001G11090	VIT_04S0079G00680	VIT_15S0046G01090	VIT_17S0000G05250	VIT_13S0064G01470	VIT_18S0001G02550	VIT_16S0098G01540	VIT_02S0012G01420	VIT_01S0011G02150	VIT_03S0180G00110	VIT_08S0007G00530	VIT_14S0128G00050	VIT_09S0018G01970	VIT_14S0060G00820	VIT_18S0001G08110	VIT_11S0016G04250	VIT_18S0164G00030	VIT_07S0005G02540	VIT_08S0007G01570	VIT_17S0000G06280	VIT_06S0061G00010	VIT_14S0066G01410	VIT_08S0007G04530	VIT_19S0027G00500	VIT_11S0016G00130	VIT_03S0097G00710	VIT_01S0010G02280	VIT_04S0043G01010	VIT_18S0001G06370	VIT_07S0104G00510	VIT_08S0040G01400
61024	1.5384e-18	7.6183e-17	94	206	3212	16944	membrane organization	VIT_06S0004G05230	VIT_03S0038G01320	VIT_13S0084G00160	VIT_13S0064G00170	VIT_01S0011G04410	VIT_04S0023G00720	VIT_16S0039G01580	VIT_18S0001G02740	VIT_11S0016G05570	VIT_08S0007G01640	VIT_13S0064G00650	VIT_06S0061G00330	VIT_01S0011G02860	VIT_13S0084G00110	VIT_15S0048G02500	VIT_17S0000G07500	VIT_18S0072G00860	VIT_18S0001G08630	VIT_04S0008G06690	VIT_14S0006G00630	VIT_05S0020G03510	VIT_15S0046G01090	VIT_14S0036G00480	VIT_03S0063G02300	VIT_15S0048G00550	VIT_03S0063G02040	VIT_16S0098G01540	VIT_02S0012G01420	VIT_01S0011G02150	VIT_00S0323G00040	VIT_07S0151G01110	VIT_06S0004G04720	VIT_05S0020G01670	VIT_08S0040G01560	VIT_14S0060G00820	VIT_14S0006G02040	VIT_11S0016G04250	VIT_18S0164G00030	VIT_14S0066G01750	VIT_12S0057G01250	VIT_08S0007G01570	VIT_01S0182G00050
16044	1.5384e-18	7.6183e-17	94	206	3212	16944	cellular membrane organization	VIT_06S0004G05230	VIT_03S0038G01320	VIT_13S0084G00160	VIT_13S0064G00170	VIT_01S0011G04410	VIT_04S0023G00720	VIT_16S0039G01580	VIT_18S0001G02740	VIT_11S0016G05570	VIT_08S0007G01640	VIT_13S0064G00650	VIT_06S0061G00330	VIT_01S0011G02860	VIT_13S0084G00110	VIT_15S0048G02500	VIT_17S0000G07500	VIT_18S0072G00860	VIT_18S0001G08630	VIT_04S0008G06690	VIT_14S0006G00630	VIT_05S0020G03510	VIT_15S0046G01090	VIT_14S0036G00480	VIT_03S0063G02300	VIT_15S0048G00550	VIT_03S0063G02040	VIT_16S0098G01540	VIT_02S0012G01420	VIT_01S0011G02150	VIT_00S0323G00040	VIT_07S0151G01110	VIT_06S0004G04720	VIT_05S0020G01670	VIT_08S0040G01560	VIT_14S0060G00820	VIT_14S0006G02040	VIT_11S0016G04250	VIT_18S0164G00030	VIT_14S0066G01750	VIT_12S0057G01250	VIT_08S0007G01570	VIT_01S0182G00050
15995	1.5775e-18	7.6585e-17	49	75	3212	16944	chlorophyll biosynthetic process	VIT_06S0004G05230	VIT_17S0000G00280	VIT_05S0102G00310	VIT_08S0007G08540	VIT_01S0127G00740	VIT_13S0064G00460	VIT_10S0003G00890	VIT_18S0001G02700	VIT_11S0016G00560	VIT_11S0016G05570	VIT_13S0067G02450	VIT_04S0079G00680	VIT_15S0046G01090	VIT_17S0000G05250	VIT_16S0098G01540	VIT_01S0011G02150	VIT_02S0012G01420	VIT_08S0007G00530	VIT_03S0180G00110	VIT_14S0128G00050	VIT_14S0060G00820	VIT_11S0016G04250	VIT_18S0164G00030	VIT_17S0000G06280	VIT_08S0007G01570	VIT_06S0061G00010	VIT_14S0066G01410	VIT_08S0007G04530	VIT_11S0016G00130	VIT_01S0010G02280	VIT_04S0043G01010	VIT_18S0001G06370	VIT_07S0104G00510	VIT_08S0040G01400	VIT_05S0062G00830	VIT_19S0015G00140	VIT_11S0016G00600	VIT_08S0040G00390	VIT_01S0011G00930	VIT_00S0759G00010	VIT_13S0019G02090	VIT_08S0056G01420
8654	1.7507e-18	8.336e-17	114	273	3212	16944	phospholipid biosynthetic process	VIT_06S0061G00800	VIT_17S0000G10280	VIT_17S0000G00280	VIT_01S0127G00740	VIT_04S0023G00720	VIT_09S0002G04010	VIT_18S0122G00610	VIT_16S0039G01580	VIT_13S0019G05160	VIT_10S0116G00920	VIT_18S0001G08630	VIT_18S0072G00860	VIT_19S0177G00340	VIT_03S0063G02300	VIT_18S0089G01210	VIT_04S0023G02120	VIT_01S0011G00850	VIT_02S0012G01420	VIT_03S0180G00110	VIT_00S0323G00040	VIT_10S0116G01700	VIT_14S0060G00820	VIT_07S0031G00920	VIT_19S0014G04970	VIT_03S0038G03250	VIT_05S0020G01130	VIT_01S0182G00050	VIT_08S0007G04530	VIT_11S0016G00130	VIT_07S0005G04400	VIT_18S0001G06370	VIT_12S0057G00020	VIT_03S0017G01330	VIT_15S0021G01300	VIT_18S0001G15360	VIT_03S0038G01780	VIT_05S0062G00830	VIT_03S0017G01930	VIT_01S0026G01930	VIT_14S0108G01290	VIT_17S0000G03610	VIT_14S0066G01780
32787	3.4048e-18	1.5113e-16	245	774	3212	16944	monocarboxylic acid metabolic process	VIT_11S0016G01230	VIT_17S0000G00280	VIT_01S0011G05880	VIT_17S0000G00950	VIT_04S0023G00720	VIT_16S0039G01240	VIT_16S0039G01580	VIT_13S0019G05160	VIT_18S0001G08630	VIT_19S0177G00340	VIT_05S0077G01270	VIT_06S0004G02620	VIT_15S0046G01680	VIT_10S0003G03010	VIT_18S0089G01210	VIT_04S0023G02120	VIT_00S0233G00060	VIT_09S0002G08460	VIT_07S0141G00090	VIT_01S0026G02630	VIT_06S0004G04000	VIT_14S0060G00820	VIT_06S0004G01510	VIT_09S0018G01870	VIT_01S0010G02670	VIT_08S0058G00590	VIT_04S0023G01120	VIT_00S2731G00010	VIT_01S0182G00050	VIT_09S0018G01360	VIT_16S0039G01360	VIT_15S0021G00060	VIT_14S0060G01470	VIT_02S0087G00710	VIT_16S0022G01900	VIT_19S0014G00100	VIT_15S0021G01300	VIT_18S0001G15360	VIT_14S0128G00780	VIT_19S0090G00120	VIT_04S0008G04240	VIT_05S0062G00830
9902	3.4182e-18	1.5113e-16	51	81	3212	16944	chloroplast relocation	VIT_03S0038G01320	VIT_06S0004G05230	VIT_13S0084G00160	VIT_13S0064G00170	VIT_01S0011G04410	VIT_06S0004G03700	VIT_04S0023G00720	VIT_16S0039G01580	VIT_18S0001G12100	VIT_13S0064G00650	VIT_01S0011G02860	VIT_13S0084G00110	VIT_17S0000G07500	VIT_04S0008G06690	VIT_15S0046G01090	VIT_03S0063G02300	VIT_02S0012G01420	VIT_01S0011G02150	VIT_00S0323G00040	VIT_08S0040G01560	VIT_14S0060G00820	VIT_11S0016G04250	VIT_02S0109G00080	VIT_12S0057G01250	VIT_01S0182G00050	VIT_08S0007G01570	VIT_05S0077G01010	VIT_14S0066G01410	VIT_15S0046G02910	VIT_19S0027G00130	VIT_01S0010G02280	VIT_16S0013G00240	VIT_12S0057G00020	VIT_18S0122G00830	VIT_05S0062G00830	VIT_02S0025G05140	VIT_19S0015G00140	VIT_17S0000G03610	VIT_17S0000G02160	VIT_02S0025G01710	VIT_06S0004G06170	VIT_03S0038G04210
51644	3.4182e-18	1.5113e-16	51	81	3212	16944	plastid localization	VIT_03S0038G01320	VIT_06S0004G05230	VIT_13S0084G00160	VIT_13S0064G00170	VIT_01S0011G04410	VIT_06S0004G03700	VIT_04S0023G00720	VIT_16S0039G01580	VIT_18S0001G12100	VIT_13S0064G00650	VIT_01S0011G02860	VIT_13S0084G00110	VIT_17S0000G07500	VIT_04S0008G06690	VIT_15S0046G01090	VIT_03S0063G02300	VIT_02S0012G01420	VIT_01S0011G02150	VIT_00S0323G00040	VIT_08S0040G01560	VIT_14S0060G00820	VIT_11S0016G04250	VIT_02S0109G00080	VIT_12S0057G01250	VIT_01S0182G00050	VIT_08S0007G01570	VIT_05S0077G01010	VIT_14S0066G01410	VIT_15S0046G02910	VIT_19S0027G00130	VIT_01S0010G02280	VIT_16S0013G00240	VIT_12S0057G00020	VIT_18S0122G00830	VIT_05S0062G00830	VIT_02S0025G05140	VIT_19S0015G00140	VIT_17S0000G03610	VIT_17S0000G02160	VIT_02S0025G01710	VIT_06S0004G06170	VIT_03S0038G04210
51667	3.4182e-18	1.5113e-16	51	81	3212	16944	establishment of plastid localization	VIT_03S0038G01320	VIT_06S0004G05230	VIT_13S0084G00160	VIT_13S0064G00170	VIT_01S0011G04410	VIT_06S0004G03700	VIT_04S0023G00720	VIT_16S0039G01580	VIT_18S0001G12100	VIT_13S0064G00650	VIT_01S0011G02860	VIT_13S0084G00110	VIT_17S0000G07500	VIT_04S0008G06690	VIT_15S0046G01090	VIT_03S0063G02300	VIT_02S0012G01420	VIT_01S0011G02150	VIT_00S0323G00040	VIT_08S0040G01560	VIT_14S0060G00820	VIT_11S0016G04250	VIT_02S0109G00080	VIT_12S0057G01250	VIT_01S0182G00050	VIT_08S0007G01570	VIT_05S0077G01010	VIT_14S0066G01410	VIT_15S0046G02910	VIT_19S0027G00130	VIT_01S0010G02280	VIT_16S0013G00240	VIT_12S0057G00020	VIT_18S0122G00830	VIT_05S0062G00830	VIT_02S0025G05140	VIT_19S0015G00140	VIT_17S0000G03610	VIT_17S0000G02160	VIT_02S0025G01710	VIT_06S0004G06170	VIT_03S0038G04210
6796	4.6073e-18	2.0014e-16	468	1737	3212	16944	phosphate metabolic process	VIT_16S0148G00330	VIT_19S0085G00080	VIT_17S0000G00280	VIT_08S0007G09000	VIT_07S0005G00440	VIT_00S0262G00180	VIT_16S0039G01580	VIT_00S1467G00010	VIT_19S0015G02410	VIT_18S0001G08230	VIT_10S0116G00480	VIT_00S0220G00120	VIT_00S0388G00020	VIT_01S0026G01590	VIT_16S0148G00320	VIT_05S0020G00830	VIT_12S0035G02090	VIT_10S0116G01740	VIT_16S0050G02020	VIT_00S0294G00040	VIT_00S0301G00050	VIT_06S0004G07920	VIT_07S0005G04050	VIT_16S0148G00410	VIT_04S0044G00750	VIT_06S0004G01410	VIT_14S0036G00420	VIT_18S0001G03810	VIT_17S0000G03520	VIT_06S0004G08250	VIT_08S0040G01570	VIT_13S0074G00800	VIT_13S0073G00600	VIT_13S0019G02040	VIT_14S0128G00510	VIT_07S0095G00520	VIT_16S0050G02430	VIT_05S0102G00370	VIT_00S0540G00020	VIT_17S0000G03510	VIT_18S0089G01400	VIT_19S0014G04530
6793	5.1739e-18	2.2087e-16	468	1738	3212	16944	phosphorus metabolic process	VIT_16S0148G00330	VIT_19S0085G00080	VIT_17S0000G00280	VIT_08S0007G09000	VIT_07S0005G00440	VIT_00S0262G00180	VIT_16S0039G01580	VIT_00S1467G00010	VIT_19S0015G02410	VIT_18S0001G08230	VIT_10S0116G00480	VIT_00S0220G00120	VIT_00S0388G00020	VIT_01S0026G01590	VIT_16S0148G00320	VIT_05S0020G00830	VIT_12S0035G02090	VIT_10S0116G01740	VIT_16S0050G02020	VIT_00S0294G00040	VIT_00S0301G00050	VIT_06S0004G07920	VIT_07S0005G04050	VIT_16S0148G00410	VIT_04S0044G00750	VIT_06S0004G01410	VIT_14S0036G00420	VIT_18S0001G03810	VIT_17S0000G03520	VIT_06S0004G08250	VIT_08S0040G01570	VIT_13S0074G00800	VIT_13S0073G00600	VIT_13S0019G02040	VIT_14S0128G00510	VIT_07S0095G00520	VIT_16S0050G02430	VIT_05S0102G00370	VIT_00S0540G00020	VIT_17S0000G03510	VIT_18S0089G01400	VIT_19S0014G04530
44281	7.0359e-18	2.9527e-16	736	2982	3212	16944	small molecule metabolic process	VIT_06S0004G05230	VIT_18S0072G01000	VIT_19S0085G00080	VIT_06S0004G08230	VIT_17S0000G00280	VIT_08S0007G09000	VIT_01S0011G05880	VIT_07S0005G00440	VIT_17S0000G00950	VIT_04S0023G00720	VIT_16S0039G01580	VIT_19S0090G00810	VIT_07S0031G01540	VIT_02S0025G02560	VIT_17S0000G03230	VIT_08S0007G03930	VIT_14S0108G00540	VIT_19S0177G00340	VIT_05S0077G01270	VIT_14S0108G00190	VIT_06S0004G02620	VIT_15S0046G01680	VIT_14S0006G01150	VIT_02S0025G01560	VIT_04S0008G07010	VIT_18S0089G01210	VIT_12S0055G00490	VIT_10S0116G01740	VIT_13S0019G05250	VIT_14S0108G00940	VIT_00S0264G00100	VIT_09S0002G08460	VIT_00S0233G00060	VIT_19S0027G00670	VIT_01S0026G02630	VIT_09S0002G05490	VIT_08S0007G05060	VIT_00S0125G00280	VIT_06S0004G04000	VIT_01S0010G03510	VIT_14S0060G00820	VIT_10S0003G00300
22900	2.6089e-17	1.0766e-15	53	89	3212	16944	electron transport chain	VIT_16S0039G00200	VIT_04S0044G01410	VIT_09S0002G04010	VIT_02S0025G04710	VIT_08S0007G05010	VIT_09S0018G00290	VIT_13S0019G03350	VIT_15S0048G02500	VIT_03S0038G02510	VIT_09S0002G06980	VIT_16S0098G01650	VIT_15S0046G01090	VIT_17S0000G04490	VIT_17S0000G05250	VIT_12S0035G02150	VIT_03S0180G00110	VIT_14S0128G00050	VIT_09S0018G01970	VIT_13S0064G01430	VIT_00S0396G00010	VIT_12S0035G00270	VIT_02S0012G00980	VIT_00S0438G00010	VIT_00S0246G00200	VIT_18S0164G00030	VIT_02S0109G00080	VIT_00S0275G00010	VIT_04S0023G03510	VIT_14S0030G01590	VIT_00S0505G00030	VIT_08S0007G01570	VIT_14S0066G01410	VIT_04S0023G01650	VIT_00S2608G00010	VIT_19S0015G01760	VIT_05S0049G01760	VIT_11S0103G00110	VIT_12S0057G00020	VIT_03S0017G01330	VIT_13S0147G00110	VIT_05S0062G00830	VIT_08S0007G07480
5982	3.4901e-17	1.4166e-15	72	144	3212	16944	starch metabolic process	VIT_18S0072G00770	VIT_08S0058G00370	VIT_12S0028G01390	VIT_03S0017G01710	VIT_01S0011G04410	VIT_04S0023G00720	VIT_09S0002G04010	VIT_13S0019G05160	VIT_18S0001G02740	VIT_07S0031G01540	VIT_06S0061G00330	VIT_13S0019G03350	VIT_01S0011G01800	VIT_06S0004G02290	VIT_04S0008G06690	VIT_05S0062G00890	VIT_07S0005G01530	VIT_17S0000G04490	VIT_03S0063G02040	VIT_18S0089G01210	VIT_16S0098G01280	VIT_01S0011G00850	VIT_14S0108G00940	VIT_13S0019G05250	VIT_08S0007G02970	VIT_13S0067G03210	VIT_12S0035G01750	VIT_13S0074G00720	VIT_01S0010G00920	VIT_08S0007G00530	VIT_00S0323G00040	VIT_12S0028G02170	VIT_02S0012G00170	VIT_02S0025G02120	VIT_11S0016G04250	VIT_18S0164G00030	VIT_14S0066G00160	VIT_11S0078G00310	VIT_14S0108G01560	VIT_17S0000G04030	VIT_12S0057G01250	VIT_08S0007G01570
44271	3.6558e-17	1.46e-15	226	710	3212	16944	cellular nitrogen compound biosynthetic process	VIT_11S0118G00630	VIT_06S0004G05230	VIT_19S0085G00080	VIT_11S0016G01230	VIT_06S0004G08230	VIT_17S0000G00280	VIT_13S0064G00460	VIT_18S0001G02700	VIT_19S0090G00810	VIT_13S0067G02450	VIT_07S0141G00210	VIT_13S0064G01470	VIT_10S0116G01740	VIT_09S0002G08460	VIT_09S0018G01970	VIT_04S0008G01960	VIT_01S0026G02630	VIT_00S0125G00280	VIT_14S0060G00820	VIT_10S0003G00300	VIT_09S0018G01870	VIT_08S0058G00590	VIT_17S0000G06350	VIT_08S0007G01570	VIT_01S0182G00050	VIT_02S0012G01090	VIT_06S0061G01300	VIT_00S0733G00010	VIT_05S0062G00830	VIT_09S0018G02130	VIT_08S0007G05260	VIT_01S0244G00140	VIT_12S0028G02000	VIT_11S0016G00600	VIT_06S0004G00170	VIT_01S0011G00930	VIT_07S0031G00680	VIT_04S0023G02640	VIT_05S0094G00410	VIT_18S0001G09220	VIT_05S0020G02480	VIT_07S0005G00210
51656	4.1655e-17	1.5867e-15	52	87	3212	16944	establishment of organelle localization	VIT_03S0038G01320	VIT_06S0004G05230	VIT_13S0084G00160	VIT_13S0064G00170	VIT_01S0011G04410	VIT_06S0004G03700	VIT_04S0023G00720	VIT_16S0039G01580	VIT_18S0001G12100	VIT_13S0064G00650	VIT_04S0023G03860	VIT_01S0011G02860	VIT_13S0084G00110	VIT_17S0000G07500	VIT_04S0008G06690	VIT_15S0046G01090	VIT_03S0063G02300	VIT_02S0012G01420	VIT_01S0011G02150	VIT_00S0323G00040	VIT_08S0040G01560	VIT_14S0060G00820	VIT_11S0016G04250	VIT_02S0109G00080	VIT_12S0057G01250	VIT_08S0007G01570	VIT_01S0182G00050	VIT_05S0077G01010	VIT_14S0066G01410	VIT_15S0046G02910	VIT_19S0027G00130	VIT_01S0010G02280	VIT_16S0013G00240	VIT_12S0057G00020	VIT_18S0122G00830	VIT_05S0062G00830	VIT_02S0025G05140	VIT_19S0015G00140	VIT_17S0000G03610	VIT_17S0000G02160	VIT_02S0025G01710	VIT_06S0004G06170
16117	4.1655e-17	1.5867e-15	52	87	3212	16944	carotenoid biosynthetic process	VIT_06S0004G05230	VIT_13S0084G00160	VIT_05S0102G00310	VIT_01S0127G00740	VIT_04S0023G00720	VIT_16S0050G01090	VIT_11S0016G00560	VIT_11S0016G05570	VIT_09S0018G00290	VIT_11S0016G04690	VIT_07S0031G00620	VIT_04S0079G00680	VIT_03S0063G02040	VIT_16S0098G01540	VIT_01S0011G02150	VIT_14S0128G00050	VIT_08S0040G01560	VIT_14S0060G00820	VIT_06S0004G00260	VIT_11S0016G04250	VIT_03S0038G03250	VIT_08S0007G07170	VIT_08S0007G01570	VIT_14S0066G01410	VIT_08S0007G04530	VIT_11S0016G01880	VIT_11S0016G00130	VIT_01S0010G02280	VIT_09S0018G01270	VIT_04S0043G01010	VIT_17S0000G03610	VIT_10S0116G01540	VIT_12S0028G02000	VIT_11S0016G00600	VIT_01S0011G00930	VIT_08S0007G08760	VIT_13S0019G02090	VIT_07S0104G01470	VIT_12S0059G01150	VIT_08S0056G01420	VIT_11S0016G03510	VIT_05S0020G01840
16109	4.1655e-17	1.5867e-15	52	87	3212	16944	tetraterpenoid biosynthetic process	VIT_06S0004G05230	VIT_13S0084G00160	VIT_05S0102G00310	VIT_01S0127G00740	VIT_04S0023G00720	VIT_16S0050G01090	VIT_11S0016G00560	VIT_11S0016G05570	VIT_09S0018G00290	VIT_11S0016G04690	VIT_07S0031G00620	VIT_04S0079G00680	VIT_03S0063G02040	VIT_16S0098G01540	VIT_01S0011G02150	VIT_14S0128G00050	VIT_08S0040G01560	VIT_14S0060G00820	VIT_06S0004G00260	VIT_11S0016G04250	VIT_03S0038G03250	VIT_08S0007G07170	VIT_08S0007G01570	VIT_14S0066G01410	VIT_08S0007G04530	VIT_11S0016G01880	VIT_11S0016G00130	VIT_01S0010G02280	VIT_09S0018G01270	VIT_04S0043G01010	VIT_17S0000G03610	VIT_10S0116G01540	VIT_12S0028G02000	VIT_11S0016G00600	VIT_01S0011G00930	VIT_08S0007G08760	VIT_13S0019G02090	VIT_07S0104G01470	VIT_12S0059G01150	VIT_08S0056G01420	VIT_11S0016G03510	VIT_05S0020G01840
16116	6.281e-17	2.3212e-15	54	93	3212	16944	carotenoid metabolic process	VIT_06S0004G05230	VIT_13S0084G00160	VIT_05S0102G00310	VIT_01S0127G00740	VIT_04S0023G00720	VIT_16S0050G01090	VIT_11S0016G00560	VIT_11S0016G05570	VIT_09S0018G00290	VIT_11S0016G04690	VIT_07S0031G00620	VIT_04S0079G00680	VIT_03S0063G02040	VIT_16S0098G01540	VIT_01S0011G02150	VIT_14S0128G00050	VIT_08S0040G01560	VIT_06S0004G00260	VIT_14S0060G00820	VIT_11S0016G04250	VIT_03S0038G03250	VIT_08S0007G07170	VIT_08S0007G01570	VIT_14S0066G01410	VIT_08S0007G04530	VIT_11S0016G01880	VIT_11S0016G00130	VIT_01S0010G02280	VIT_09S0018G01270	VIT_04S0043G01010	VIT_04S0008G03600	VIT_17S0000G03610	VIT_10S0116G01540	VIT_12S0028G02000	VIT_11S0016G00600	VIT_01S0011G00930	VIT_08S0007G08760	VIT_07S0104G01470	VIT_12S0059G01150	VIT_13S0019G02090	VIT_08S0056G01420	VIT_11S0016G03510
16108	6.281e-17	2.3212e-15	54	93	3212	16944	tetraterpenoid metabolic process	VIT_06S0004G05230	VIT_13S0084G00160	VIT_05S0102G00310	VIT_01S0127G00740	VIT_04S0023G00720	VIT_16S0050G01090	VIT_11S0016G00560	VIT_11S0016G05570	VIT_09S0018G00290	VIT_11S0016G04690	VIT_07S0031G00620	VIT_04S0079G00680	VIT_03S0063G02040	VIT_16S0098G01540	VIT_01S0011G02150	VIT_14S0128G00050	VIT_08S0040G01560	VIT_06S0004G00260	VIT_14S0060G00820	VIT_11S0016G04250	VIT_03S0038G03250	VIT_08S0007G07170	VIT_08S0007G01570	VIT_14S0066G01410	VIT_08S0007G04530	VIT_11S0016G01880	VIT_11S0016G00130	VIT_01S0010G02280	VIT_09S0018G01270	VIT_04S0043G01010	VIT_04S0008G03600	VIT_17S0000G03610	VIT_10S0116G01540	VIT_12S0028G02000	VIT_11S0016G00600	VIT_01S0011G00930	VIT_08S0007G08760	VIT_07S0104G01470	VIT_12S0059G01150	VIT_13S0019G02090	VIT_08S0056G01420	VIT_11S0016G03510
42254	7.2381e-17	2.6355e-15	94	216	3212	16944	ribosome biogenesis	VIT_06S0004G05230	VIT_04S0008G05590	VIT_19S0015G00650	VIT_17S0000G00280	VIT_01S0011G04410	VIT_05S0102G00310	VIT_01S0137G00210	VIT_15S0048G01790	VIT_18S0001G02740	VIT_11S0016G00560	VIT_11S0016G05570	VIT_08S0007G01640	VIT_13S0064G00650	VIT_01S0011G02860	VIT_13S0019G03350	VIT_13S0084G00110	VIT_15S0048G02500	VIT_17S0000G07500	VIT_03S0038G02510	VIT_13S0019G00260	VIT_12S0059G02250	VIT_13S0073G00710	VIT_18S0001G14090	VIT_15S0046G01090	VIT_03S0063G02300	VIT_17S0000G04490	VIT_10S0003G01080	VIT_18S0001G11370	VIT_16S0098G01540	VIT_13S0019G05250	VIT_02S0012G01420	VIT_01S0011G02150	VIT_03S0180G00110	VIT_08S0007G00530	VIT_14S0128G00050	VIT_05S0020G01670	VIT_04S0044G01180	VIT_13S0067G03290	VIT_14S0060G00820	VIT_06S0004G02090	VIT_11S0016G04250	VIT_18S0164G00030
19252	2.5118e-16	9.0133e-15	62	118	3212	16944	starch biosynthetic process	VIT_12S0028G01390	VIT_03S0017G01710	VIT_01S0011G04410	VIT_04S0023G00720	VIT_09S0002G04010	VIT_13S0019G05160	VIT_18S0001G02740	VIT_06S0061G00330	VIT_13S0019G03350	VIT_01S0011G01800	VIT_06S0004G02290	VIT_04S0008G06690	VIT_07S0005G01530	VIT_17S0000G04490	VIT_03S0063G02040	VIT_18S0089G01210	VIT_16S0098G01280	VIT_01S0011G00850	VIT_14S0108G00940	VIT_13S0019G05250	VIT_08S0007G02970	VIT_13S0067G03210	VIT_12S0035G01750	VIT_01S0010G00920	VIT_00S0323G00040	VIT_12S0028G02170	VIT_11S0016G04250	VIT_18S0164G00030	VIT_14S0066G00160	VIT_11S0078G00310	VIT_14S0108G01560	VIT_12S0057G01250	VIT_17S0000G04030	VIT_08S0007G01570	VIT_01S0182G00050	VIT_06S0004G06130	VIT_18S0001G12840	VIT_11S0016G04560	VIT_18S0001G06370	VIT_10S0003G05770	VIT_18S0001G15360	VIT_01S0010G01170
44255	4.2321e-16	1.497e-14	271	911	3212	16944	cellular lipid metabolic process	VIT_06S0004G05230	VIT_11S0016G01230	VIT_13S0084G00160	VIT_06S0061G00800	VIT_05S0077G00270	VIT_17S0000G00280	VIT_01S0011G05880	VIT_17S0000G00950	VIT_04S0023G00720	VIT_16S0039G01580	VIT_13S0019G05160	VIT_11S0016G04690	VIT_08S0007G03930	VIT_18S0001G08630	VIT_12S0028G03480	VIT_19S0177G00340	VIT_05S0077G01270	VIT_15S0046G01680	VIT_15S0046G00490	VIT_10S0003G03010	VIT_11S0206G00020	VIT_18S0089G01210	VIT_04S0023G02120	VIT_14S0108G00940	VIT_00S0264G00100	VIT_06S0004G07920	VIT_00S0301G00050	VIT_00S0233G00060	VIT_11S0052G01780	VIT_07S0141G00090	VIT_10S0116G01700	VIT_06S0004G04000	VIT_14S0060G00820	VIT_06S0004G01510	VIT_19S0015G01010	VIT_01S0010G02670	VIT_04S0023G01120	VIT_00S2731G00010	VIT_08S0007G01570	VIT_01S0182G00050	VIT_09S0018G01360	VIT_15S0021G00060
44272	4.6327e-16	1.6156e-14	105	259	3212	16944	sulfur compound biosynthetic process	VIT_06S0004G05230	VIT_04S0008G05590	VIT_06S0004G08230	VIT_16S0050G00090	VIT_05S0102G00310	VIT_01S0127G00740	VIT_09S0002G04010	VIT_04S0023G00720	VIT_10S0003G04350	VIT_13S0019G05160	VIT_18S0001G02700	VIT_11S0016G00560	VIT_13S0064G00650	VIT_03S0038G02510	VIT_10S0116G01660	VIT_18S0072G00860	VIT_15S0024G00040	VIT_07S0141G00210	VIT_18S0122G00890	VIT_12S0055G01110	VIT_13S0019G05250	VIT_19S0027G00200	VIT_09S0002G08460	VIT_05S0094G01520	VIT_00S0125G00280	VIT_10S0003G00300	VIT_01S0146G00110	VIT_02S0109G00080	VIT_17S0000G06350	VIT_15S0046G02160	VIT_01S0011G06050	VIT_11S0016G00130	VIT_10S0071G01160	VIT_03S0038G01780	VIT_11S0016G02450	VIT_10S0116G01540	VIT_03S0038G02230	VIT_12S0028G02000	VIT_11S0016G00600	VIT_08S0040G00390	VIT_00S0194G00120	VIT_00S0759G00010
55114	5.4762e-16	1.8832e-14	470	1789	3212	16944	oxidation reduction	VIT_06S0009G02920	VIT_04S0008G07020	VIT_08S0007G09000	VIT_03S0063G01630	VIT_00S0371G00040	VIT_19S0015G02910	VIT_02S0012G00390	VIT_00S0229G00190	VIT_05S0049G00300	VIT_18S0072G01140	VIT_08S0007G03930	VIT_18S0072G00160	VIT_19S0015G02540	VIT_00S2648G00010	VIT_15S0046G01680	VIT_05S0049G00260	VIT_06S0009G02910	VIT_13S0019G05250	VIT_04S0044G01750	VIT_05S0049G00310	VIT_00S0480G00030	VIT_09S0018G01970	VIT_05S0051G00070	VIT_02S0025G02970	VIT_06S0009G02810	VIT_06S0004G01510	VIT_01S0010G02670	VIT_18S0001G14910	VIT_09S0018G01870	VIT_14S0066G01850	VIT_00S0275G00010	VIT_02S0109G00310	VIT_00S0233G00170	VIT_14S0060G00540	VIT_10S0003G02380	VIT_17S0000G03690	VIT_05S0049G00420	VIT_04S0044G01740	VIT_14S0030G00670	VIT_09S0002G08470	VIT_06S0009G02840	VIT_19S0014G03120
19748	1.1768e-15	3.9916e-14	167	493	3212	16944	secondary metabolic process	VIT_06S0004G05230	VIT_04S0008G05590	VIT_13S0084G00160	VIT_05S0136G00140	VIT_05S0102G00310	VIT_17S0000G00950	VIT_01S0127G00740	VIT_16S0039G01110	VIT_09S0002G04010	VIT_04S0023G00720	VIT_05S0102G00120	VIT_16S0039G01240	VIT_13S0019G05160	VIT_16S0039G01300	VIT_11S0016G00560	VIT_13S0064G00650	VIT_11S0016G04690	VIT_08S0040G01710	VIT_08S0007G03930	VIT_07S0031G00620	VIT_18S0122G00690	VIT_18S0001G06250	VIT_19S0014G04980	VIT_10S0116G00410	VIT_06S0004G02620	VIT_07S0129G00530	VIT_13S0019G05250	VIT_05S0051G00670	VIT_16S0039G01100	VIT_11S0052G01780	VIT_18S0001G05680	VIT_07S0141G00090	VIT_13S0067G03820	VIT_10S0003G04540	VIT_01S0010G03510	VIT_14S0060G00820	VIT_18S0001G02300	VIT_08S0056G01290	VIT_16S0098G00850	VIT_03S0038G03250	VIT_01S0011G03730	VIT_08S0007G01570
33013	1.2104e-15	4.05e-14	74	158	3212	16944	tetrapyrrole metabolic process	VIT_06S0004G05230	VIT_17S0000G00280	VIT_05S0102G00310	VIT_08S0007G08540	VIT_01S0127G00740	VIT_13S0064G00460	VIT_10S0003G00890	VIT_13S0019G05160	VIT_18S0001G02700	VIT_11S0016G00560	VIT_11S0016G05570	VIT_13S0067G02450	VIT_18S0001G11090	VIT_04S0079G00680	VIT_15S0046G01090	VIT_05S0020G04040	VIT_17S0000G04490	VIT_13S0158G00180	VIT_17S0000G05250	VIT_13S0064G01470	VIT_18S0001G02550	VIT_16S0098G01540	VIT_13S0067G03210	VIT_02S0012G01420	VIT_01S0011G02150	VIT_03S0180G00110	VIT_08S0007G00530	VIT_14S0128G00050	VIT_01S0011G03010	VIT_09S0018G01970	VIT_05S0051G00070	VIT_02S0033G01340	VIT_14S0060G00820	VIT_18S0001G08110	VIT_11S0016G04250	VIT_18S0164G00030	VIT_07S0005G02540	VIT_08S0007G01570	VIT_17S0000G06280	VIT_06S0061G00010	VIT_14S0066G01410	VIT_08S0007G04530
23	1.2824e-15	4.2336e-14	53	95	3212	16944	maltose metabolic process	VIT_03S0017G01710	VIT_01S0011G04410	VIT_13S0019G05160	VIT_18S0001G02740	VIT_07S0031G01540	VIT_06S0061G00330	VIT_13S0019G03350	VIT_01S0011G01800	VIT_06S0004G02290	VIT_04S0008G06690	VIT_07S0005G01530	VIT_17S0000G04490	VIT_03S0063G02040	VIT_18S0089G01210	VIT_16S0098G01280	VIT_01S0011G00850	VIT_13S0019G05250	VIT_08S0007G02970	VIT_13S0067G03210	VIT_12S0035G01750	VIT_01S0010G00920	VIT_00S0323G00040	VIT_12S0028G02170	VIT_02S0012G00170	VIT_11S0016G04250	VIT_14S0066G00160	VIT_12S0057G01250	VIT_17S0000G04030	VIT_08S0007G01570	VIT_01S0182G00050	VIT_06S0004G06130	VIT_11S0016G04560	VIT_18S0001G15360	VIT_01S0010G01170	VIT_06S0009G01670	VIT_14S0108G01290	VIT_04S0023G02010	VIT_17S0000G02160	VIT_14S0066G01380	VIT_08S0040G03280	VIT_06S0004G06640	VIT_08S0007G01890
18130	1.4433e-15	4.702e-14	81	181	3212	16944	heterocycle biosynthetic process	VIT_06S0004G05230	VIT_13S0019G04480	VIT_17S0000G00280	VIT_05S0102G00310	VIT_08S0007G08540	VIT_01S0127G00740	VIT_13S0064G00460	VIT_10S0003G00890	VIT_18S0001G02700	VIT_11S0016G00560	VIT_19S0090G00810	VIT_11S0016G05570	VIT_09S0002G07120	VIT_13S0067G02450	VIT_18S0001G11090	VIT_04S0079G00680	VIT_07S0141G00210	VIT_15S0046G01090	VIT_17S0000G05250	VIT_13S0064G01470	VIT_18S0001G02550	VIT_16S0098G01540	VIT_02S0012G01420	VIT_01S0011G02150	VIT_03S0180G00110	VIT_09S0002G08460	VIT_08S0007G00530	VIT_14S0128G00050	VIT_09S0018G01970	VIT_01S0026G02630	VIT_14S0060G00820	VIT_13S0019G02360	VIT_18S0001G08110	VIT_14S0066G00970	VIT_12S0028G00860	VIT_11S0016G04250	VIT_18S0164G00030	VIT_07S0005G02540	VIT_08S0007G01570	VIT_17S0000G06280	VIT_06S0004G06130	VIT_06S0061G00010
51188	1.9786e-15	6.3623e-14	111	285	3212	16944	cofactor biosynthetic process	VIT_06S0004G05230	VIT_11S0118G00630	VIT_17S0000G00280	VIT_05S0102G00310	VIT_01S0127G00740	VIT_05S0077G02080	VIT_13S0064G00460	VIT_18S0001G02700	VIT_11S0016G00560	VIT_10S0116G01920	VIT_08S0007G01640	VIT_13S0064G00650	VIT_13S0067G02450	VIT_18S0001G11090	VIT_18S0072G00860	VIT_03S0063G02300	VIT_13S0064G01470	VIT_04S0023G02120	VIT_02S0012G01420	VIT_03S0180G00110	VIT_01S0026G02630	VIT_10S0116G01910	VIT_14S0060G00820	VIT_05S0020G01130	VIT_08S0007G01570	VIT_01S0182G00050	VIT_02S0012G01090	VIT_05S0020G00970	VIT_08S0007G04530	VIT_19S0027G00500	VIT_11S0016G00130	VIT_10S0071G01160	VIT_14S0066G01240	VIT_19S0014G00070	VIT_18S0001G06370	VIT_16S0013G00240	VIT_03S0017G01330	VIT_19S0014G01330	VIT_05S0062G00830	VIT_00S0225G00140	VIT_14S0108G01290	VIT_06S0004G06640
46164	2.0597e-15	6.5383e-14	109	278	3212	16944	alcohol catabolic process	VIT_06S0004G05230	VIT_04S0008G05590	VIT_12S0057G00940	VIT_05S0102G00310	VIT_03S0017G01710	VIT_07S0005G00440	VIT_08S0007G09000	VIT_09S0002G04010	VIT_04S0023G00720	VIT_13S0019G05160	VIT_10S0116G01660	VIT_14S0108G00540	VIT_19S0177G00340	VIT_08S0007G02970	VIT_03S0180G00110	VIT_00S2837G00010	VIT_00S0323G00040	VIT_08S0007G05430	VIT_05S0094G01520	VIT_14S0060G00820	VIT_08S0056G00580	VIT_02S0109G00080	VIT_07S0005G04900	VIT_08S0007G01570	VIT_07S0031G01560	VIT_18S0001G06370	VIT_14S0219G00280	VIT_16S0013G00240	VIT_16S0013G01670	VIT_18S0001G15360	VIT_01S0010G01170	VIT_03S0038G01780	VIT_06S0009G01670	VIT_14S0171G00490	VIT_05S0062G00830	VIT_01S0026G01930	VIT_17S0000G02160	VIT_14S0066G01780	VIT_06S0004G06640	VIT_10S0092G00090	VIT_00S0759G00010	VIT_16S0050G01260
8652	2.0873e-15	6.5419e-14	122	325	3212	16944	cellular amino acid biosynthetic process	VIT_11S0118G00630	VIT_12S0059G00750	VIT_06S0004G08230	VIT_16S0050G00090	VIT_05S0102G00310	VIT_01S0127G00740	VIT_10S0003G04350	VIT_01S0011G02200	VIT_18S0001G02700	VIT_11S0016G00560	VIT_19S0090G00810	VIT_13S0064G00650	VIT_03S0038G02510	VIT_10S0116G01660	VIT_15S0024G00040	VIT_18S0072G00860	VIT_18S0001G06250	VIT_07S0141G00210	VIT_18S0122G00890	VIT_12S0028G02340	VIT_03S0063G02300	VIT_12S0055G01110	VIT_19S0027G00200	VIT_18S0001G09890	VIT_05S0094G01520	VIT_00S0125G00280	VIT_10S0003G00300	VIT_09S0018G01870	VIT_01S0146G00110	VIT_01S0011G00480	VIT_02S0109G00080	VIT_17S0000G06350	VIT_01S0182G00050	VIT_14S0068G01190	VIT_15S0046G02160	VIT_02S0012G01090	VIT_06S0061G01300	VIT_01S0011G06050	VIT_11S0016G00130	VIT_16S0013G00240	VIT_03S0038G01780	VIT_00S0591G00020
9773	2.1385e-15	6.6188e-14	27	32	3212	16944	photosynthetic electron transport in photosystem I	VIT_14S0030G01590	VIT_08S0007G01570	VIT_14S0066G01410	VIT_04S0044G01410	VIT_09S0002G04010	VIT_02S0025G04710	VIT_19S0015G01760	VIT_05S0049G01760	VIT_12S0057G00020	VIT_09S0018G00290	VIT_13S0019G03350	VIT_15S0048G02500	VIT_03S0038G02510	VIT_05S0062G00830	VIT_08S0007G07480	VIT_15S0046G01090	VIT_17S0000G04490	VIT_17S0000G05250	VIT_03S0180G00110	VIT_14S0128G00050	VIT_13S0064G01430	VIT_18S0122G00960	VIT_14S0060G01030	VIT_00S0246G00200	VIT_18S0164G00030	VIT_01S0011G05290	VIT_02S0109G00080
6790	2.206e-15	6.7434e-14	129	351	3212	16944	sulfur metabolic process	VIT_06S0004G05230	VIT_04S0008G05590	VIT_06S0004G08230	VIT_16S0050G00090	VIT_05S0102G00310	VIT_01S0127G00740	VIT_09S0002G04010	VIT_04S0023G00720	VIT_10S0003G04350	VIT_13S0019G05160	VIT_18S0001G02700	VIT_11S0016G00560	VIT_13S0064G00650	VIT_02S0025G02560	VIT_03S0038G02510	VIT_10S0116G01660	VIT_15S0024G00040	VIT_18S0072G00860	VIT_07S0141G00210	VIT_18S0122G00890	VIT_12S0055G01110	VIT_13S0019G05250	VIT_19S0027G00200	VIT_00S0301G00050	VIT_09S0002G08460	VIT_05S0094G01520	VIT_00S0125G00280	VIT_10S0116G01650	VIT_10S0003G00300	VIT_01S0146G00110	VIT_02S0109G00080	VIT_17S0000G06350	VIT_15S0046G02160	VIT_01S0011G06050	VIT_11S0016G00130	VIT_10S0071G01160	VIT_18S0001G06370	VIT_03S0063G01890	VIT_18S0001G15360	VIT_03S0038G01780	VIT_11S0016G02450	VIT_10S0116G01540
44275	2.2605e-15	6.8257e-14	126	340	3212	16944	cellular carbohydrate catabolic process	VIT_06S0004G05230	VIT_04S0008G05590	VIT_12S0057G00940	VIT_08S0007G09000	VIT_05S0102G00310	VIT_03S0017G01710	VIT_07S0005G00440	VIT_09S0002G04010	VIT_04S0023G00720	VIT_13S0019G05160	VIT_07S0031G01540	VIT_10S0116G01660	VIT_14S0108G00540	VIT_19S0177G00340	VIT_08S0007G02970	VIT_03S0180G00110	VIT_00S2837G00010	VIT_00S0323G00040	VIT_08S0007G05430	VIT_05S0094G01520	VIT_14S0060G00820	VIT_02S0012G00170	VIT_08S0056G00580	VIT_02S0109G00080	VIT_07S0005G04900	VIT_08S0007G01570	VIT_18S0001G06370	VIT_07S0031G01560	VIT_14S0219G00280	VIT_07S0005G00730	VIT_16S0013G00240	VIT_01S0026G01660	VIT_16S0013G01670	VIT_18S0001G15360	VIT_03S0038G01780	VIT_01S0010G01170	VIT_06S0009G01670	VIT_14S0171G00490	VIT_05S0062G00830	VIT_01S0026G01930	VIT_17S0000G02160	VIT_14S0066G01780
6778	3.2916e-15	9.8191e-14	72	154	3212	16944	porphyrin metabolic process	VIT_06S0004G05230	VIT_17S0000G00280	VIT_05S0102G00310	VIT_08S0007G08540	VIT_01S0127G00740	VIT_13S0064G00460	VIT_10S0003G00890	VIT_13S0019G05160	VIT_18S0001G02700	VIT_11S0016G00560	VIT_11S0016G05570	VIT_13S0067G02450	VIT_18S0001G11090	VIT_04S0079G00680	VIT_15S0046G01090	VIT_05S0020G04040	VIT_17S0000G04490	VIT_13S0158G00180	VIT_17S0000G05250	VIT_13S0064G01470	VIT_18S0001G02550	VIT_16S0098G01540	VIT_13S0067G03210	VIT_02S0012G01420	VIT_01S0011G02150	VIT_03S0180G00110	VIT_08S0007G00530	VIT_14S0128G00050	VIT_01S0011G03010	VIT_05S0051G00070	VIT_02S0033G01340	VIT_14S0060G00820	VIT_18S0001G08110	VIT_11S0016G04250	VIT_18S0164G00030	VIT_07S0005G02540	VIT_08S0007G01570	VIT_17S0000G06280	VIT_06S0061G00010	VIT_14S0066G01410	VIT_08S0007G04530	VIT_11S0016G00130
44262	4.3943e-15	1.2953e-13	323	1151	3212	16944	cellular carbohydrate metabolic process	VIT_06S0004G05230	VIT_18S0001G10770	VIT_17S0000G00280	VIT_08S0007G09000	VIT_09S0002G02290	VIT_07S0005G00440	VIT_17S0000G00950	VIT_04S0023G00720	VIT_16S0039G01580	VIT_13S0019G05160	VIT_07S0031G01540	VIT_17S0000G03230	VIT_14S0108G00540	VIT_18S0001G08630	VIT_19S0177G00340	VIT_05S0077G01270	VIT_17S0000G07800	VIT_14S0108G00190	VIT_02S0025G01560	VIT_18S0089G01210	VIT_04S0023G02120	VIT_14S0108G00940	VIT_13S0019G05250	VIT_08S0007G02970	VIT_00S2837G00010	VIT_08S0007G05430	VIT_01S0010G03510	VIT_14S0060G00820	VIT_08S0056G00580	VIT_08S0007G01570	VIT_01S0182G00050	VIT_01S0011G06250	VIT_14S0108G00270	VIT_07S0031G01560	VIT_07S0005G00730	VIT_16S0022G00660	VIT_01S0026G01660	VIT_19S0014G00180	VIT_15S0046G02330	VIT_15S0021G01300	VIT_14S0068G01500	VIT_16S0013G01670
19637	7.5375e-15	2.1956e-13	125	341	3212	16944	organophosphate metabolic process	VIT_06S0061G00800	VIT_17S0000G10280	VIT_17S0000G00280	VIT_08S0007G09000	VIT_01S0127G00740	VIT_04S0023G00720	VIT_09S0002G04010	VIT_18S0122G00610	VIT_16S0039G01580	VIT_13S0019G05160	VIT_10S0116G00920	VIT_18S0001G08630	VIT_18S0072G00860	VIT_19S0177G00340	VIT_03S0063G02300	VIT_18S0089G01210	VIT_01S0011G00850	VIT_04S0023G02120	VIT_00S0264G00100	VIT_02S0012G01420	VIT_00S0301G00050	VIT_03S0180G00110	VIT_00S0323G00040	VIT_10S0116G01700	VIT_14S0060G00820	VIT_07S0031G00920	VIT_19S0014G04970	VIT_03S0038G03250	VIT_05S0020G01130	VIT_01S0182G00050	VIT_08S0007G04530	VIT_11S0016G00130	VIT_07S0005G04400	VIT_18S0001G06370	VIT_14S0219G00280	VIT_12S0057G00020	VIT_03S0017G01330	VIT_15S0021G01300	VIT_18S0001G15360	VIT_03S0038G01780	VIT_19S0090G00120	VIT_05S0062G00830
15994	8.7592e-15	2.5218e-13	62	125	3212	16944	chlorophyll metabolic process	VIT_06S0004G05230	VIT_17S0000G00280	VIT_05S0102G00310	VIT_08S0007G08540	VIT_01S0127G00740	VIT_13S0064G00460	VIT_10S0003G00890	VIT_13S0019G05160	VIT_18S0001G02700	VIT_11S0016G00560	VIT_11S0016G05570	VIT_13S0067G02450	VIT_04S0079G00680	VIT_15S0046G01090	VIT_05S0020G04040	VIT_17S0000G04490	VIT_13S0158G00180	VIT_17S0000G05250	VIT_16S0098G01540	VIT_13S0067G03210	VIT_02S0012G01420	VIT_01S0011G02150	VIT_03S0180G00110	VIT_08S0007G00530	VIT_14S0128G00050	VIT_01S0011G03010	VIT_05S0051G00070	VIT_02S0033G01340	VIT_14S0060G00820	VIT_11S0016G04250	VIT_18S0164G00030	VIT_08S0007G01570	VIT_17S0000G06280	VIT_06S0061G00010	VIT_14S0066G01410	VIT_08S0007G04530	VIT_11S0016G00130	VIT_04S0008G01320	VIT_01S0010G02280	VIT_18S0001G06370	VIT_04S0043G01010	VIT_07S0104G00510
6007	1.2814e-14	3.5592e-13	105	270	3212	16944	glucose catabolic process	VIT_06S0004G05230	VIT_04S0008G05590	VIT_12S0057G00940	VIT_03S0017G01710	VIT_05S0102G00310	VIT_07S0005G00440	VIT_09S0002G04010	VIT_04S0023G00720	VIT_13S0019G05160	VIT_10S0116G01660	VIT_14S0108G00540	VIT_19S0177G00340	VIT_08S0007G02970	VIT_03S0180G00110	VIT_00S2837G00010	VIT_00S0323G00040	VIT_08S0007G05430	VIT_05S0094G01520	VIT_14S0060G00820	VIT_08S0056G00580	VIT_02S0109G00080	VIT_07S0005G04900	VIT_08S0007G01570	VIT_07S0031G01560	VIT_18S0001G06370	VIT_16S0013G00240	VIT_16S0013G01670	VIT_18S0001G15360	VIT_01S0010G01170	VIT_03S0038G01780	VIT_06S0009G01670	VIT_14S0171G00490	VIT_05S0062G00830	VIT_01S0026G01930	VIT_17S0000G02160	VIT_14S0066G01780	VIT_06S0004G06640	VIT_10S0092G00090	VIT_00S0759G00010	VIT_16S0050G01260	VIT_18S0001G13680	VIT_05S0020G01840
46365	1.2814e-14	3.5592e-13	105	270	3212	16944	monosaccharide catabolic process	VIT_06S0004G05230	VIT_04S0008G05590	VIT_12S0057G00940	VIT_03S0017G01710	VIT_05S0102G00310	VIT_07S0005G00440	VIT_09S0002G04010	VIT_04S0023G00720	VIT_13S0019G05160	VIT_10S0116G01660	VIT_14S0108G00540	VIT_19S0177G00340	VIT_08S0007G02970	VIT_03S0180G00110	VIT_00S2837G00010	VIT_00S0323G00040	VIT_08S0007G05430	VIT_05S0094G01520	VIT_14S0060G00820	VIT_08S0056G00580	VIT_02S0109G00080	VIT_07S0005G04900	VIT_08S0007G01570	VIT_07S0031G01560	VIT_18S0001G06370	VIT_16S0013G00240	VIT_16S0013G01670	VIT_18S0001G15360	VIT_01S0010G01170	VIT_03S0038G01780	VIT_06S0009G01670	VIT_14S0171G00490	VIT_05S0062G00830	VIT_01S0026G01930	VIT_17S0000G02160	VIT_14S0066G01780	VIT_06S0004G06640	VIT_10S0092G00090	VIT_00S0759G00010	VIT_16S0050G01260	VIT_18S0001G13680	VIT_05S0020G01840
19320	1.2814e-14	3.5592e-13	105	270	3212	16944	hexose catabolic process	VIT_06S0004G05230	VIT_04S0008G05590	VIT_12S0057G00940	VIT_03S0017G01710	VIT_05S0102G00310	VIT_07S0005G00440	VIT_09S0002G04010	VIT_04S0023G00720	VIT_13S0019G05160	VIT_10S0116G01660	VIT_14S0108G00540	VIT_19S0177G00340	VIT_08S0007G02970	VIT_03S0180G00110	VIT_00S2837G00010	VIT_00S0323G00040	VIT_08S0007G05430	VIT_05S0094G01520	VIT_14S0060G00820	VIT_08S0056G00580	VIT_02S0109G00080	VIT_07S0005G04900	VIT_08S0007G01570	VIT_07S0031G01560	VIT_18S0001G06370	VIT_16S0013G00240	VIT_16S0013G01670	VIT_18S0001G15360	VIT_01S0010G01170	VIT_03S0038G01780	VIT_06S0009G01670	VIT_14S0171G00490	VIT_05S0062G00830	VIT_01S0026G01930	VIT_17S0000G02160	VIT_14S0066G01780	VIT_06S0004G06640	VIT_10S0092G00090	VIT_00S0759G00010	VIT_16S0050G01260	VIT_18S0001G13680	VIT_05S0020G01840
6644	1.2937e-14	3.5592e-13	122	332	3212	16944	phospholipid metabolic process	VIT_06S0061G00800	VIT_17S0000G10280	VIT_17S0000G00280	VIT_01S0127G00740	VIT_04S0023G00720	VIT_09S0002G04010	VIT_18S0122G00610	VIT_16S0039G01580	VIT_13S0019G05160	VIT_10S0116G00920	VIT_18S0001G08630	VIT_18S0072G00860	VIT_19S0177G00340	VIT_03S0063G02300	VIT_18S0089G01210	VIT_01S0011G00850	VIT_04S0023G02120	VIT_00S0264G00100	VIT_02S0012G01420	VIT_00S0301G00050	VIT_03S0180G00110	VIT_00S0323G00040	VIT_10S0116G01700	VIT_14S0060G00820	VIT_07S0031G00920	VIT_19S0014G04970	VIT_03S0038G03250	VIT_05S0020G01130	VIT_01S0182G00050	VIT_08S0007G04530	VIT_11S0016G00130	VIT_07S0005G04400	VIT_18S0001G06370	VIT_12S0057G00020	VIT_03S0017G01330	VIT_15S0021G01300	VIT_18S0001G15360	VIT_03S0038G01780	VIT_19S0090G00120	VIT_05S0062G00830	VIT_03S0017G01930	VIT_01S0026G01930
16052	2.3933e-14	6.512e-13	137	391	3212	16944	carbohydrate catabolic process	VIT_06S0004G05230	VIT_04S0008G05590	VIT_12S0057G00940	VIT_08S0007G09000	VIT_05S0102G00310	VIT_03S0017G01710	VIT_07S0005G00440	VIT_09S0002G04010	VIT_04S0023G00720	VIT_13S0019G05160	VIT_07S0031G01540	VIT_10S0116G01660	VIT_14S0108G00540	VIT_19S0177G00340	VIT_08S0007G02970	VIT_03S0180G00110	VIT_05S0094G00360	VIT_00S2837G00010	VIT_00S0323G00040	VIT_00S0220G00070	VIT_08S0007G05430	VIT_05S0094G01520	VIT_14S0060G00820	VIT_02S0012G00170	VIT_08S0056G00580	VIT_02S0109G00080	VIT_07S0005G04900	VIT_08S0007G01570	VIT_01S0011G03450	VIT_18S0001G06370	VIT_07S0031G01560	VIT_14S0219G00280	VIT_07S0005G00730	VIT_16S0013G00240	VIT_01S0026G01660	VIT_16S0013G01670	VIT_18S0001G15360	VIT_03S0038G01780	VIT_01S0010G01170	VIT_00S0540G00020	VIT_06S0009G01670	VIT_14S0171G00490
97	5.6295e-14	1.5151e-12	72	161	3212	16944	sulfur amino acid biosynthetic process	VIT_05S0020G04070	VIT_06S0004G08230	VIT_16S0050G00090	VIT_05S0102G00310	VIT_05S0094G00780	VIT_01S0137G00210	VIT_04S0044G01410	VIT_10S0003G04350	VIT_18S0001G02700	VIT_18S0001G02740	VIT_11S0016G00560	VIT_14S0006G01410	VIT_13S0019G03350	VIT_13S0084G00110	VIT_03S0038G02510	VIT_10S0116G01660	VIT_15S0024G00040	VIT_18S0072G00860	VIT_07S0141G00210	VIT_18S0122G00890	VIT_15S0046G01090	VIT_17S0000G04490	VIT_06S0004G06140	VIT_08S0007G02540	VIT_14S0030G01520	VIT_12S0055G01110	VIT_00S0313G00040	VIT_19S0027G00200	VIT_10S0116G01780	VIT_14S0128G00050	VIT_01S0011G03500	VIT_04S0008G02640	VIT_05S0094G01520	VIT_00S0125G00280	VIT_19S0015G00130	VIT_14S0060G00340	VIT_10S0003G00300	VIT_01S0146G00110	VIT_02S0109G00080	VIT_14S0060G00480	VIT_17S0000G06350	VIT_18S0041G00350
9309	8.2553e-14	2.1979e-12	124	347	3212	16944	amine biosynthetic process	VIT_11S0118G00630	VIT_12S0059G00750	VIT_06S0004G08230	VIT_16S0050G00090	VIT_05S0102G00310	VIT_01S0127G00740	VIT_10S0003G04350	VIT_01S0011G02200	VIT_18S0001G02700	VIT_11S0016G00560	VIT_19S0090G00810	VIT_13S0064G00650	VIT_03S0038G02510	VIT_10S0116G01660	VIT_15S0024G00040	VIT_18S0072G00860	VIT_18S0001G06250	VIT_07S0141G00210	VIT_18S0122G00890	VIT_12S0028G02340	VIT_03S0063G02300	VIT_12S0055G01110	VIT_19S0027G00200	VIT_18S0001G09890	VIT_05S0094G01520	VIT_00S0125G00280	VIT_10S0003G00300	VIT_09S0018G01870	VIT_01S0146G00110	VIT_01S0011G00480	VIT_02S0109G00080	VIT_17S0000G06350	VIT_01S0182G00050	VIT_14S0068G01190	VIT_15S0046G02160	VIT_02S0012G01090	VIT_06S0061G01300	VIT_01S0011G06050	VIT_11S0016G00130	VIT_16S0013G00240	VIT_03S0038G01780	VIT_00S0591G00020
22613	1.1994e-13	3.1592e-12	95	242	3212	16944	ribonucleoprotein complex biogenesis	VIT_06S0004G05230	VIT_04S0008G05590	VIT_19S0015G00650	VIT_17S0000G00280	VIT_01S0011G04410	VIT_05S0102G00310	VIT_01S0137G00210	VIT_15S0048G01790	VIT_18S0001G02740	VIT_11S0016G00560	VIT_11S0016G05570	VIT_08S0007G01640	VIT_13S0064G00650	VIT_01S0011G02860	VIT_13S0019G03350	VIT_13S0084G00110	VIT_15S0048G02500	VIT_17S0000G07500	VIT_03S0038G02510	VIT_13S0019G00260	VIT_12S0059G02250	VIT_13S0073G00710	VIT_18S0001G14090	VIT_15S0046G01090	VIT_03S0063G02300	VIT_17S0000G04490	VIT_10S0003G01080	VIT_18S0001G11370	VIT_16S0098G01540	VIT_13S0019G05250	VIT_02S0012G01420	VIT_01S0011G02150	VIT_03S0180G00110	VIT_08S0007G00530	VIT_14S0128G00050	VIT_05S0020G01670	VIT_04S0044G01180	VIT_13S0067G03290	VIT_14S0060G00820	VIT_06S0004G02090	VIT_11S0016G04250	VIT_18S0164G00030
9637	1.3434e-13	3.5014e-12	46	83	3212	16944	response to blue light	VIT_06S0004G05230	VIT_16S0050G02520	VIT_08S0007G01570	VIT_01S0244G00030	VIT_12S0057G00630	VIT_06S0004G08230	VIT_06S0061G01300	VIT_08S0007G02190	VIT_12S0028G00320	VIT_17S0000G03690	VIT_06S0004G03700	VIT_14S0108G00430	VIT_18S0001G12100	VIT_18S0001G06370	VIT_05S0049G01760	VIT_07S0104G00510	VIT_03S0038G02510	VIT_09S0054G00530	VIT_08S0007G00780	VIT_08S0056G00720	VIT_06S0004G06170	VIT_15S0046G01090	VIT_05S0020G04110	VIT_17S0000G04490	VIT_03S0038G00270	VIT_12S0055G01130	VIT_03S0038G04210	VIT_19S0027G00200	VIT_12S0035G01750	VIT_01S0011G02150	VIT_03S0180G00110	VIT_14S0128G00050	VIT_18S0001G05680	VIT_03S0038G01930	VIT_15S0046G01440	VIT_18S0122G00960	VIT_08S0040G01560	VIT_08S0007G05060	VIT_14S0060G00820	VIT_13S0019G04140	VIT_18S0089G01170	VIT_15S0024G00640
6721	1.9988e-13	5.1552e-12	74	171	3212	16944	terpenoid metabolic process	VIT_06S0004G05230	VIT_13S0064G01320	VIT_07S0005G01080	VIT_13S0084G00160	VIT_05S0102G00310	VIT_01S0127G00740	VIT_18S0001G08330	VIT_04S0023G00720	VIT_16S0050G01090	VIT_11S0016G00560	VIT_11S0016G05570	VIT_09S0018G00290	VIT_11S0016G04690	VIT_11S0052G01730	VIT_08S0007G03930	VIT_07S0031G00620	VIT_19S0014G04980	VIT_04S0079G00680	VIT_10S0116G00410	VIT_03S0063G02040	VIT_16S0098G01540	VIT_05S0051G00670	VIT_01S0011G02150	VIT_11S0052G01780	VIT_14S0128G00050	VIT_05S0077G00520	VIT_08S0040G01560	VIT_18S0001G10520	VIT_06S0004G00260	VIT_14S0060G00820	VIT_02S0012G00980	VIT_11S0016G04250	VIT_03S0038G03250	VIT_01S0011G03730	VIT_08S0007G07170	VIT_08S0007G01570	VIT_14S0066G01410	VIT_08S0007G04530	VIT_11S0016G01880	VIT_11S0016G00130	VIT_18S0001G06750	VIT_01S0010G02280
51640	3.0996e-13	7.9121e-12	52	102	3212	16944	organelle localization	VIT_03S0038G01320	VIT_06S0004G05230	VIT_13S0084G00160	VIT_13S0064G00170	VIT_01S0011G04410	VIT_06S0004G03700	VIT_04S0023G00720	VIT_16S0039G01580	VIT_18S0001G12100	VIT_13S0064G00650	VIT_04S0023G03860	VIT_01S0011G02860	VIT_13S0084G00110	VIT_17S0000G07500	VIT_04S0008G06690	VIT_15S0046G01090	VIT_03S0063G02300	VIT_02S0012G01420	VIT_01S0011G02150	VIT_00S0323G00040	VIT_08S0040G01560	VIT_14S0060G00820	VIT_11S0016G04250	VIT_02S0109G00080	VIT_12S0057G01250	VIT_08S0007G01570	VIT_01S0182G00050	VIT_05S0077G01010	VIT_14S0066G01410	VIT_15S0046G02910	VIT_19S0027G00130	VIT_01S0010G02280	VIT_16S0013G00240	VIT_12S0057G00020	VIT_18S0122G00830	VIT_05S0062G00830	VIT_02S0025G05140	VIT_19S0015G00140	VIT_17S0000G03610	VIT_17S0000G02160	VIT_02S0025G01710	VIT_06S0004G06170
6633	3.7492e-13	9.4724e-12	86	214	3212	16944	fatty acid biosynthetic process	VIT_13S0067G03300	VIT_11S0016G01230	VIT_04S0008G02250	VIT_01S0011G05880	VIT_06S0004G01470	VIT_17S0000G00950	VIT_01S0127G00740	VIT_16S0050G01090	VIT_09S0018G01340	VIT_10S0116G00920	VIT_08S0032G00050	VIT_11S0016G05570	VIT_06S0061G00230	VIT_04S0079G00680	VIT_15S0046G01090	VIT_00S0389G00020	VIT_17S0000G04490	VIT_15S0046G01680	VIT_06S0061G00450	VIT_16S0098G01540	VIT_00S0313G00040	VIT_00S0233G00060	VIT_06S0004G01480	VIT_14S0128G00050	VIT_13S0019G01260	VIT_07S0141G00090	VIT_16S0050G00830	VIT_03S0063G02640	VIT_06S0004G04000	VIT_14S0060G00820	VIT_09S0018G00240	VIT_06S0004G01510	VIT_00S0583G00030	VIT_15S0021G00040	VIT_01S0010G02670	VIT_14S0108G00830	VIT_00S2731G00010	VIT_17S0000G01790	VIT_04S0023G01120	VIT_01S0244G00030	VIT_14S0006G02990	VIT_13S0074G00390
96	4.3556e-13	1.0893e-11	87	218	3212	16944	sulfur amino acid metabolic process	VIT_05S0020G04070	VIT_06S0004G08230	VIT_16S0050G00090	VIT_05S0102G00310	VIT_05S0094G00780	VIT_01S0137G00210	VIT_01S0127G00740	VIT_04S0044G01410	VIT_10S0003G04350	VIT_18S0001G02700	VIT_18S0001G02740	VIT_11S0016G00560	VIT_14S0006G01410	VIT_13S0019G03350	VIT_02S0025G02560	VIT_13S0084G00110	VIT_03S0038G02510	VIT_10S0116G01660	VIT_15S0024G00040	VIT_18S0072G00860	VIT_18S0122G00890	VIT_07S0141G00210	VIT_15S0046G01090	VIT_17S0000G04490	VIT_06S0004G06140	VIT_08S0007G02540	VIT_14S0030G01520	VIT_00S1679G00010	VIT_12S0055G01110	VIT_00S0313G00040	VIT_19S0027G00200	VIT_10S0116G01780	VIT_14S0128G00050	VIT_01S0011G03500	VIT_04S0008G02640	VIT_03S0063G00880	VIT_05S0094G01520	VIT_00S0125G00280	VIT_19S0015G00130	VIT_14S0060G00340	VIT_10S0003G00300	VIT_01S0146G00110
6732	4.861e-13	1.2036e-11	122	347	3212	16944	coenzyme metabolic process	VIT_06S0004G05230	VIT_18S0072G01000	VIT_04S0008G05590	VIT_12S0057G00940	VIT_05S0102G00310	VIT_14S0219G00150	VIT_03S0017G01710	VIT_01S0127G00740	VIT_05S0077G02080	VIT_09S0002G04010	VIT_04S0023G00720	VIT_18S0122G00610	VIT_13S0019G05160	VIT_08S0007G03930	VIT_19S0177G00340	VIT_08S0056G01480	VIT_08S0007G02970	VIT_03S0180G00110	VIT_00S0323G00040	VIT_01S0026G02630	VIT_14S0060G00820	VIT_08S0056G00580	VIT_02S0109G00080	VIT_07S0005G03350	VIT_07S0005G04900	VIT_08S0007G01570	VIT_12S0028G02180	VIT_05S0020G00970	VIT_11S0016G00130	VIT_04S0044G01740	VIT_10S0071G01160	VIT_14S0066G01240	VIT_11S0065G00360	VIT_19S0014G00070	VIT_18S0001G06370	VIT_07S0031G01560	VIT_16S0013G00240	VIT_03S0017G01330	VIT_16S0013G01670	VIT_18S0001G15360	VIT_01S0010G01170	VIT_06S0009G01670
9072	5.5185e-13	1.3528e-11	65	144	3212	16944	aromatic amino acid family metabolic process	VIT_11S0118G00630	VIT_11S0016G01230	VIT_13S0064G00170	VIT_12S0059G00750	VIT_18S0001G04580	VIT_05S0102G00310	VIT_16S0039G01280	VIT_13S0067G02800	VIT_09S0018G00400	VIT_01S0127G00740	VIT_16S0039G01110	VIT_00S1217G00010	VIT_16S0039G01240	VIT_14S0108G01330	VIT_12S0059G01060	VIT_18S0001G02700	VIT_16S0039G01300	VIT_13S0064G00650	VIT_13S0084G00110	VIT_08S0040G01710	VIT_18S0072G00860	VIT_18S0001G06250	VIT_12S0028G00710	VIT_08S0056G01480	VIT_06S0080G00890	VIT_07S0141G00210	VIT_15S0046G01090	VIT_03S0063G02300	VIT_06S0004G02620	VIT_16S0039G01100	VIT_07S0151G01110	VIT_14S0066G00970	VIT_09S0018G01870	VIT_18S0001G04860	VIT_18S0001G03520	VIT_08S0058G00590	VIT_01S0182G00050	VIT_13S0019G04460	VIT_13S0067G01110	VIT_16S0039G01360	VIT_06S0061G01300	VIT_02S0012G01090
6629	5.5771e-13	1.3538e-11	326	1204	3212	16944	lipid metabolic process	VIT_06S0004G05230	VIT_18S0072G01000	VIT_09S0002G00570	VIT_11S0016G01230	VIT_13S0084G00160	VIT_06S0061G00800	VIT_05S0077G00270	VIT_17S0000G00280	VIT_01S0011G05880	VIT_17S0000G00950	VIT_04S0023G00720	VIT_18S0001G10870	VIT_16S0039G01580	VIT_13S0019G05160	VIT_11S0016G04690	VIT_08S0007G03930	VIT_18S0001G08630	VIT_12S0028G03480	VIT_19S0177G00340	VIT_05S0077G01270	VIT_15S0046G01680	VIT_15S0046G00490	VIT_10S0003G03010	VIT_11S0206G00020	VIT_18S0089G01210	VIT_03S0038G02090	VIT_04S0023G02120	VIT_04S0008G06790	VIT_14S0108G00940	VIT_00S0264G00100	VIT_06S0004G07920	VIT_00S0301G00050	VIT_06S0004G06660	VIT_00S0233G00060	VIT_11S0052G01780	VIT_07S0141G00090	VIT_10S0116G01700	VIT_06S0004G04000	VIT_14S0060G00820	VIT_19S0015G01010	VIT_06S0004G01510	VIT_01S0010G02670
16114	5.8971e-13	1.4176e-11	68	154	3212	16944	terpenoid biosynthetic process	VIT_06S0004G05230	VIT_07S0005G01080	VIT_13S0084G00160	VIT_05S0102G00310	VIT_01S0127G00740	VIT_04S0023G00720	VIT_18S0001G08330	VIT_16S0050G01090	VIT_11S0016G00560	VIT_11S0016G05570	VIT_09S0018G00290	VIT_11S0016G04690	VIT_11S0052G01730	VIT_08S0007G03930	VIT_07S0031G00620	VIT_19S0014G04980	VIT_04S0079G00680	VIT_03S0063G02040	VIT_16S0098G01540	VIT_05S0051G00670	VIT_01S0011G02150	VIT_11S0052G01780	VIT_14S0128G00050	VIT_08S0040G01560	VIT_18S0001G10520	VIT_06S0004G00260	VIT_14S0060G00820	VIT_02S0012G00980	VIT_11S0016G04250	VIT_03S0038G03250	VIT_01S0011G03730	VIT_08S0007G07170	VIT_08S0007G01570	VIT_14S0066G01410	VIT_08S0007G04530	VIT_11S0016G01880	VIT_11S0016G00130	VIT_18S0001G06750	VIT_01S0010G02280	VIT_00S0531G00050	VIT_09S0018G01270	VIT_04S0043G01010
9699	7.9174e-13	1.8849e-11	54	110	3212	16944	phenylpropanoid biosynthetic process	VIT_16S0039G01280	VIT_05S0136G00140	VIT_17S0000G00950	VIT_16S0039G01110	VIT_14S0060G00720	VIT_08S0007G04550	VIT_16S0039G01240	VIT_09S0018G01190	VIT_16S0039G01300	VIT_10S0116G00780	VIT_08S0040G01710	VIT_18S0001G06250	VIT_13S0019G03990	VIT_06S0004G02620	VIT_07S0104G00090	VIT_18S0001G09140	VIT_07S0129G00530	VIT_16S0039G01100	VIT_08S0040G00780	VIT_02S0025G02920	VIT_07S0141G00090	VIT_02S0025G04720	VIT_07S0005G01210	VIT_06S0004G08150	VIT_13S0067G03820	VIT_01S0010G03510	VIT_12S0028G00860	VIT_08S0056G01290	VIT_16S0098G00850	VIT_16S0039G01360	VIT_13S0019G04460	VIT_13S0067G02870	VIT_15S0048G02720	VIT_11S0065G00360	VIT_14S0068G00930	VIT_04S0008G01800	VIT_16S0039G01120	VIT_19S0014G00100	VIT_10S0003G00900	VIT_16S0039G02040	VIT_02S0033G00430	VIT_16S0039G00320
35304	1.8744e-12	4.4201e-11	38	65	3212	16944	regulation of protein amino acid dephosphorylation	VIT_08S0007G01570	VIT_17S0000G06280	VIT_05S0077G01010	VIT_04S0008G05590	VIT_14S0066G01410	VIT_15S0046G02910	VIT_11S0016G00130	VIT_01S0011G04410	VIT_01S0137G00210	VIT_04S0044G01410	VIT_08S0007G03250	VIT_16S0013G00240	VIT_13S0064G00650	VIT_12S0057G00020	VIT_01S0011G02860	VIT_13S0019G03350	VIT_13S0084G00110	VIT_17S0000G07500	VIT_15S0048G02500	VIT_03S0038G02510	VIT_18S0122G00830	VIT_02S0025G05140	VIT_18S0001G14090	VIT_15S0046G01090	VIT_03S0063G02300	VIT_07S0031G02390	VIT_12S0055G01110	VIT_03S0038G04210	VIT_01S0011G02150	VIT_14S0128G00050	VIT_04S0008G02640	VIT_12S0059G01810	VIT_14S0060G00820	VIT_10S0003G00300	VIT_09S0002G04360	VIT_07S0104G00480	VIT_02S0109G00080	VIT_06S0080G00920
6519	1.9493e-12	4.5534e-11	241	842	3212	16944	cellular amino acid and derivative metabolic process	VIT_11S0118G00630	VIT_11S0016G01230	VIT_06S0004G08230	VIT_17S0000G00950	VIT_16S0039G01240	VIT_18S0001G02700	VIT_19S0090G00810	VIT_02S0025G02560	VIT_18S0122G00690	VIT_00S0211G00100	VIT_07S0141G00210	VIT_06S0004G02620	VIT_13S0064G01470	VIT_00S0211G00120	VIT_00S0264G00100	VIT_18S0001G05680	VIT_07S0141G00090	VIT_01S0026G02630	VIT_13S0067G03820	VIT_00S0125G00280	VIT_01S0010G03510	VIT_10S0003G00300	VIT_09S0018G01870	VIT_16S0098G00850	VIT_08S0058G00590	VIT_17S0000G06350	VIT_01S0182G00050	VIT_02S0012G01090	VIT_16S0039G01360	VIT_06S0061G01300	VIT_13S0067G02870	VIT_18S0001G08450	VIT_14S0068G00930	VIT_19S0014G00100	VIT_03S0063G01890	VIT_08S0007G05260	VIT_01S0244G00140	VIT_06S0004G06640	VIT_12S0028G02000	VIT_11S0016G00600	VIT_06S0004G00170	VIT_06S0004G01160
19318	3.2754e-12	7.5793e-11	119	344	3212	16944	hexose metabolic process	VIT_06S0004G05230	VIT_04S0008G05590	VIT_12S0057G00940	VIT_05S0102G00310	VIT_03S0017G01710	VIT_07S0005G00440	VIT_09S0002G04010	VIT_04S0023G00720	VIT_13S0019G05160	VIT_07S0031G01540	VIT_17S0000G03230	VIT_10S0116G01660	VIT_14S0108G00540	VIT_19S0177G00340	VIT_14S0108G00190	VIT_02S0025G01560	VIT_08S0007G02970	VIT_03S0180G00110	VIT_00S2837G00010	VIT_00S0323G00040	VIT_08S0007G05430	VIT_05S0094G01520	VIT_14S0060G00820	VIT_08S0056G00580	VIT_02S0109G00080	VIT_07S0005G04900	VIT_08S0007G01570	VIT_18S0001G12840	VIT_14S0108G00270	VIT_18S0001G06370	VIT_07S0031G01560	VIT_16S0013G00240	VIT_16S0013G01670	VIT_18S0001G15360	VIT_03S0038G01780	VIT_01S0010G01170	VIT_06S0009G01670	VIT_14S0171G00490	VIT_05S0062G00830	VIT_01S0026G01930	VIT_17S0000G02160	VIT_14S0066G01780
48544	3.5873e-12	8.1488e-11	51	104	3212	16944	recognition of pollen	VIT_19S0014G04220	VIT_08S0007G01190	VIT_00S0286G00020	VIT_00S0456G00020	VIT_19S0015G02410	VIT_00S0484G00040	VIT_16S0050G01920	VIT_19S0014G04460	VIT_08S0007G01160	VIT_00S0374G00030	VIT_19S0014G04060	VIT_04S0044G00660	VIT_00S0286G00130	VIT_19S0014G04130	VIT_19S0014G04270	VIT_05S0020G03270	VIT_19S0014G04540	VIT_00S0456G00040	VIT_19S0014G04470	VIT_19S0014G04500	VIT_12S0134G00450	VIT_00S0374G00040	VIT_06S0080G00070	VIT_00S0347G00110	VIT_00S0353G00050	VIT_00S0286G00140	VIT_19S0014G04600	VIT_05S0020G03240	VIT_19S0014G04280	VIT_19S0014G04080	VIT_12S0028G01650	VIT_19S0014G04530	VIT_15S0046G01810	VIT_00S0353G00060	VIT_18S0001G09740	VIT_18S0001G09800	VIT_18S0001G09770	VIT_19S0014G04150	VIT_18S0001G09840	VIT_00S0420G00030	VIT_00S2847G00010	VIT_19S0014G04450
8037	3.5873e-12	8.1488e-11	51	104	3212	16944	cell recognition	VIT_19S0014G04220	VIT_08S0007G01190	VIT_00S0286G00020	VIT_00S0456G00020	VIT_19S0015G02410	VIT_00S0484G00040	VIT_16S0050G01920	VIT_19S0014G04460	VIT_08S0007G01160	VIT_00S0374G00030	VIT_19S0014G04060	VIT_04S0044G00660	VIT_00S0286G00130	VIT_19S0014G04130	VIT_19S0014G04270	VIT_05S0020G03270	VIT_19S0014G04540	VIT_00S0456G00040	VIT_19S0014G04470	VIT_19S0014G04500	VIT_12S0134G00450	VIT_00S0374G00040	VIT_06S0080G00070	VIT_00S0347G00110	VIT_00S0353G00050	VIT_00S0286G00140	VIT_19S0014G04600	VIT_05S0020G03240	VIT_19S0014G04280	VIT_19S0014G04080	VIT_12S0028G01650	VIT_19S0014G04530	VIT_15S0046G01810	VIT_00S0353G00060	VIT_18S0001G09740	VIT_18S0001G09800	VIT_18S0001G09770	VIT_19S0014G04150	VIT_18S0001G09840	VIT_00S0420G00030	VIT_00S2847G00010	VIT_19S0014G04450
6520	3.6983e-12	8.3245e-11	194	647	3212	16944	cellular amino acid metabolic process	VIT_11S0118G00630	VIT_11S0016G01230	VIT_06S0004G08230	VIT_16S0039G01240	VIT_18S0001G02700	VIT_19S0090G00810	VIT_02S0025G02560	VIT_00S0211G00100	VIT_07S0141G00210	VIT_06S0004G02620	VIT_13S0064G01470	VIT_00S0211G00120	VIT_01S0026G02630	VIT_00S0125G00280	VIT_10S0003G00300	VIT_09S0018G01870	VIT_16S0098G00850	VIT_08S0058G00590	VIT_17S0000G06350	VIT_01S0182G00050	VIT_02S0012G01090	VIT_16S0039G01360	VIT_06S0061G01300	VIT_13S0067G02870	VIT_18S0001G08450	VIT_03S0063G01890	VIT_08S0007G05260	VIT_01S0244G00140	VIT_06S0004G06640	VIT_12S0028G02000	VIT_11S0016G00600	VIT_06S0004G00170	VIT_06S0004G01160	VIT_04S0023G02640	VIT_05S0094G00410	VIT_05S0020G02480	VIT_07S0005G04480	VIT_16S0039G01170	VIT_14S0068G01120	VIT_14S0108G00350	VIT_05S0020G04070	VIT_16S0039G01280
6006	4.443e-12	9.9107e-11	110	311	3212	16944	glucose metabolic process	VIT_06S0004G05230	VIT_04S0008G05590	VIT_12S0057G00940	VIT_05S0102G00310	VIT_03S0017G01710	VIT_07S0005G00440	VIT_09S0002G04010	VIT_04S0023G00720	VIT_13S0019G05160	VIT_07S0031G01540	VIT_10S0116G01660	VIT_14S0108G00540	VIT_19S0177G00340	VIT_08S0007G02970	VIT_03S0180G00110	VIT_00S2837G00010	VIT_00S0323G00040	VIT_08S0007G05430	VIT_05S0094G01520	VIT_14S0060G00820	VIT_08S0056G00580	VIT_02S0109G00080	VIT_07S0005G04900	VIT_08S0007G01570	VIT_18S0001G12840	VIT_07S0031G01560	VIT_18S0001G06370	VIT_16S0013G00240	VIT_16S0013G01670	VIT_18S0001G15360	VIT_01S0010G01170	VIT_03S0038G01780	VIT_06S0009G01670	VIT_14S0171G00490	VIT_05S0062G00830	VIT_01S0026G01930	VIT_17S0000G02160	VIT_14S0066G01780	VIT_06S0004G06640	VIT_10S0092G00090	VIT_00S0759G00010	VIT_16S0050G01260
9875	8.9723e-12	1.9835e-10	51	106	3212	16944	pollen-pistil interaction	VIT_19S0014G04220	VIT_08S0007G01190	VIT_00S0286G00020	VIT_00S0456G00020	VIT_19S0015G02410	VIT_00S0484G00040	VIT_16S0050G01920	VIT_19S0014G04460	VIT_08S0007G01160	VIT_00S0374G00030	VIT_19S0014G04060	VIT_04S0044G00660	VIT_00S0286G00130	VIT_19S0014G04130	VIT_19S0014G04270	VIT_05S0020G03270	VIT_19S0014G04540	VIT_00S0456G00040	VIT_19S0014G04470	VIT_19S0014G04500	VIT_12S0134G00450	VIT_00S0374G00040	VIT_06S0080G00070	VIT_00S0347G00110	VIT_00S0353G00050	VIT_00S0286G00140	VIT_19S0014G04600	VIT_05S0020G03240	VIT_19S0014G04280	VIT_19S0014G04080	VIT_12S0028G01650	VIT_19S0014G04530	VIT_15S0046G01810	VIT_00S0353G00060	VIT_18S0001G09740	VIT_18S0001G09800	VIT_18S0001G09770	VIT_19S0014G04150	VIT_18S0001G09840	VIT_00S0420G00030	VIT_00S2847G00010	VIT_19S0014G04450
42742	1.9379e-11	4.2462e-10	85	224	3212	16944	defense response to bacterium	VIT_04S0069G00920	VIT_04S0008G05590	VIT_10S0003G03830	VIT_08S0007G05740	VIT_00S0231G00040	VIT_03S0017G01550	VIT_13S0067G02800	VIT_01S0127G00740	VIT_14S0083G00520	VIT_11S0016G05570	VIT_12S0057G01080	VIT_09S0018G01780	VIT_13S0019G03350	VIT_09S0070G00680	VIT_07S0141G00210	VIT_15S0046G01090	VIT_08S0007G03970	VIT_08S0058G00690	VIT_08S0007G02490	VIT_12S0028G03270	VIT_05S0049G01550	VIT_14S0066G01110	VIT_12S0059G01130	VIT_07S0151G01110	VIT_08S0007G00530	VIT_04S0079G00530	VIT_07S0031G00920	VIT_07S0031G02180	VIT_14S0060G00820	VIT_09S0018G00240	VIT_19S0090G01000	VIT_09S0018G01870	VIT_03S0097G00620	VIT_18S0164G00030	VIT_02S0109G00080	VIT_14S0108G01560	VIT_04S0023G03510	VIT_15S0046G01280	VIT_08S0007G01570	VIT_19S0014G05430	VIT_17S0000G06450	VIT_17S0000G02840
10114	2.0686e-11	4.4929e-10	37	66	3212	16944	response to red light	VIT_06S0004G05230	VIT_07S0005G03680	VIT_16S0050G02520	VIT_08S0007G01570	VIT_01S0244G00030	VIT_12S0057G00630	VIT_08S0007G02190	VIT_12S0028G00320	VIT_17S0000G03690	VIT_06S0004G03700	VIT_18S0001G06370	VIT_05S0049G01760	VIT_07S0104G00510	VIT_01S0026G02620	VIT_03S0038G02510	VIT_07S0031G00620	VIT_15S0046G01310	VIT_08S0007G00780	VIT_06S0004G06170	VIT_15S0046G01090	VIT_05S0020G04110	VIT_17S0000G04490	VIT_04S0008G07340	VIT_05S0051G00670	VIT_03S0038G04210	VIT_19S0027G00200	VIT_01S0011G02150	VIT_03S0180G00110	VIT_14S0128G00050	VIT_18S0122G00960	VIT_13S0019G04140	VIT_14S0060G00820	VIT_15S0024G00640	VIT_18S0089G01170	VIT_04S0008G05210	VIT_03S0038G03250	VIT_02S0109G00080
35303	2.3021e-11	4.9565e-10	38	69	3212	16944	regulation of dephosphorylation	VIT_08S0007G01570	VIT_17S0000G06280	VIT_05S0077G01010	VIT_04S0008G05590	VIT_14S0066G01410	VIT_15S0046G02910	VIT_11S0016G00130	VIT_01S0011G04410	VIT_01S0137G00210	VIT_04S0044G01410	VIT_08S0007G03250	VIT_16S0013G00240	VIT_13S0064G00650	VIT_12S0057G00020	VIT_01S0011G02860	VIT_13S0019G03350	VIT_13S0084G00110	VIT_17S0000G07500	VIT_15S0048G02500	VIT_03S0038G02510	VIT_18S0122G00830	VIT_02S0025G05140	VIT_18S0001G14090	VIT_15S0046G01090	VIT_03S0063G02300	VIT_07S0031G02390	VIT_12S0055G01110	VIT_03S0038G04210	VIT_01S0011G02150	VIT_14S0128G00050	VIT_04S0008G02640	VIT_12S0059G01810	VIT_14S0060G00820	VIT_10S0003G00300	VIT_09S0002G04360	VIT_07S0104G00480	VIT_02S0109G00080	VIT_06S0080G00920
44106	2.5183e-11	5.3753e-10	199	681	3212	16944	cellular amine metabolic process	VIT_11S0118G00630	VIT_11S0016G01230	VIT_06S0004G08230	VIT_16S0039G01240	VIT_18S0001G02700	VIT_19S0090G00810	VIT_02S0025G02560	VIT_00S0211G00100	VIT_07S0141G00210	VIT_06S0004G02620	VIT_13S0064G01470	VIT_00S0211G00120	VIT_00S0264G00100	VIT_01S0026G02630	VIT_00S0125G00280	VIT_10S0003G00300	VIT_09S0018G01870	VIT_16S0098G00850	VIT_08S0058G00590	VIT_17S0000G06350	VIT_01S0182G00050	VIT_02S0012G01090	VIT_16S0039G01360	VIT_06S0061G01300	VIT_13S0067G02870	VIT_18S0001G08450	VIT_03S0063G01890	VIT_08S0007G05260	VIT_01S0244G00140	VIT_06S0004G06640	VIT_12S0028G02000	VIT_11S0016G00600	VIT_06S0004G00170	VIT_06S0004G01160	VIT_04S0023G02640	VIT_05S0094G00410	VIT_05S0020G02480	VIT_07S0005G04480	VIT_16S0039G01170	VIT_14S0068G01120	VIT_14S0108G00350	VIT_05S0020G04070
5984	2.9385e-11	6.2186e-10	60	138	3212	16944	disaccharide metabolic process	VIT_18S0072G00770	VIT_03S0017G01710	VIT_01S0011G04410	VIT_13S0019G05160	VIT_18S0001G02740	VIT_07S0031G01540	VIT_06S0061G00330	VIT_13S0019G03350	VIT_01S0011G01800	VIT_06S0004G02290	VIT_04S0008G06690	VIT_07S0005G01530	VIT_01S0011G05960	VIT_17S0000G04490	VIT_18S0072G01040	VIT_03S0063G02040	VIT_18S0089G01210	VIT_16S0098G01280	VIT_01S0011G00850	VIT_13S0019G05250	VIT_08S0007G02970	VIT_13S0067G03210	VIT_12S0035G01750	VIT_13S0074G00720	VIT_01S0010G00920	VIT_00S0323G00040	VIT_12S0028G02170	VIT_12S0028G00860	VIT_02S0012G00170	VIT_11S0118G00200	VIT_11S0016G04250	VIT_14S0066G00160	VIT_12S0057G01250	VIT_17S0000G04030	VIT_08S0007G01570	VIT_01S0182G00050	VIT_06S0004G06130	VIT_11S0016G04560	VIT_16S0022G00660	VIT_18S0001G15360	VIT_01S0010G01170	VIT_06S0009G01670
9058	3.5336e-11	7.4146e-10	829	3638	3212	16944	biosynthetic process	VIT_06S0004G05230	VIT_19S0085G00080	VIT_06S0004G08230	VIT_17S0000G00280	VIT_09S0002G02290	VIT_01S0011G05880	VIT_12S0028G00960	VIT_04S0023G00720	VIT_07S0005G00540	VIT_09S0002G03940	VIT_10S0042G00910	VIT_19S0090G00810	VIT_08S0007G03930	VIT_19S0177G00340	VIT_15S0046G01680	VIT_18S0089G01210	VIT_14S0108G00940	VIT_13S0019G05250	VIT_06S0004G07920	VIT_10S0042G00920	VIT_10S0116G01700	VIT_00S0125G00280	VIT_14S0060G00820	VIT_06S0004G01510	VIT_09S0018G01870	VIT_08S0058G00590	VIT_17S0000G06350	VIT_04S0079G00160	VIT_15S0046G02910	VIT_13S0067G02870	VIT_17S0000G03690	VIT_19S0014G01560	VIT_03S0038G00450	VIT_09S0018G01270	VIT_10S0042G00930	VIT_04S0210G00050	VIT_15S0021G01300	VIT_06S0004G07390	VIT_03S0063G01890	VIT_05S0077G00800	VIT_17S0000G02160	VIT_14S0006G00910
9611	5.3439e-11	1.1119e-09	68	167	3212	16944	response to wounding	VIT_11S0016G01230	VIT_02S0012G00550	VIT_18S0001G09230	VIT_09S0018G01190	VIT_12S0059G01060	VIT_00S0684G00030	VIT_18S0001G06250	VIT_13S0019G03990	VIT_00S0389G00020	VIT_07S0031G01470	VIT_19S0014G02360	VIT_16S0039G00010	VIT_09S0002G02320	VIT_18S0001G09140	VIT_05S0049G01550	VIT_03S0180G00110	VIT_02S0025G03240	VIT_07S0141G00090	VIT_02S0025G04720	VIT_06S0004G08150	VIT_07S0031G01530	VIT_06S0004G00260	VIT_14S0060G00820	VIT_18S0001G11130	VIT_09S0018G00240	VIT_14S0068G00920	VIT_18S0001G02300	VIT_16S0098G00850	VIT_07S0005G01950	VIT_08S0058G00590	VIT_04S0023G01120	VIT_15S0046G01280	VIT_17S0000G09470	VIT_09S0002G01080	VIT_15S0048G02720	VIT_06S0004G07870	VIT_17S0000G09790	VIT_11S0065G00360	VIT_18S0001G08310	VIT_13S0064G00670	VIT_10S0003G00900	VIT_06S0080G01090
44237	6.1329e-11	1.2654e-09	1659	7884	3212	16944	cellular metabolic process	VIT_06S0004G05230	VIT_19S0085G00080	VIT_04S0023G00720	VIT_07S0005G00540	VIT_09S0002G03940	VIT_00S0978G00010	VIT_19S0090G00810	VIT_00S1467G00010	VIT_07S0031G01540	VIT_18S0001G08230	VIT_08S0007G03930	VIT_19S0177G00340	VIT_18S0089G01210	VIT_10S0116G01700	VIT_08S0007G05060	VIT_07S0031G01530	VIT_00S0125G00280	VIT_06S0004G01690	VIT_14S0036G00420	VIT_18S0001G03810	VIT_17S0000G06350	VIT_12S0057G00630	VIT_04S0079G00160	VIT_07S0031G01150	VIT_08S0040G01570	VIT_15S0046G02910	VIT_13S0067G02870	VIT_09S0018G01270	VIT_07S0031G01560	VIT_15S0021G01300	VIT_18S0001G08250	VIT_06S0004G07390	VIT_03S0063G01890	VIT_05S0102G00370	VIT_00S0540G00020	VIT_05S0077G00800	VIT_19S0014G04530	VIT_17S0000G02160	VIT_15S0046G02010	VIT_02S0012G01660	VIT_04S0008G05500	VIT_12S0028G00590
6725	6.2689e-11	1.2828e-09	155	503	3212	16944	cellular aromatic compound metabolic process	VIT_11S0118G00630	VIT_11S0016G01230	VIT_04S0008G05590	VIT_12S0059G00750	VIT_05S0136G00140	VIT_05S0102G00310	VIT_17S0000G00950	VIT_01S0127G00740	VIT_16S0039G01110	VIT_16S0039G01240	VIT_12S0059G01060	VIT_18S0001G02700	VIT_16S0039G01300	VIT_09S0002G07120	VIT_13S0064G00650	VIT_13S0067G02450	VIT_08S0040G01710	VIT_18S0122G00690	VIT_01S0137G00460	VIT_18S0001G11090	VIT_18S0072G00860	VIT_18S0001G06250	VIT_19S0090G00670	VIT_08S0056G01480	VIT_07S0141G00210	VIT_03S0063G02300	VIT_06S0004G02620	VIT_07S0129G00530	VIT_16S0039G01100	VIT_18S0001G05680	VIT_07S0141G00090	VIT_01S0026G02630	VIT_13S0067G03820	VIT_01S0010G03510	VIT_14S0060G00820	VIT_09S0018G00240	VIT_09S0018G01870	VIT_08S0056G01290	VIT_16S0098G00850	VIT_06S0009G02790	VIT_08S0058G00590	VIT_02S0109G00080
9617	7.6423e-11	1.551e-09	102	293	3212	16944	response to bacterium	VIT_04S0008G05590	VIT_04S0069G00920	VIT_11S0052G01030	VIT_01S0127G00740	VIT_09S0018G01780	VIT_07S0141G00210	VIT_08S0007G02490	VIT_12S0028G03270	VIT_14S0066G01110	VIT_14S0060G00820	VIT_07S0031G00920	VIT_09S0018G00240	VIT_09S0018G01870	VIT_02S0109G00080	VIT_14S0108G00830	VIT_14S0108G01560	VIT_08S0007G01570	VIT_19S0014G05430	VIT_15S0046G02910	VIT_09S0002G01080	VIT_13S0019G00930	VIT_14S0060G01470	VIT_12S0057G00020	VIT_01S0026G02710	VIT_10S0042G01070	VIT_08S0007G00840	VIT_08S0058G01340	VIT_05S0062G00830	VIT_03S0088G01290	VIT_07S0031G02390	VIT_05S0029G00080	VIT_00S0759G00010	VIT_00S0420G00030	VIT_04S0023G01080	VIT_08S0007G00420	VIT_16S0039G00240	VIT_03S0063G01780	VIT_10S0003G03830	VIT_08S0007G05740	VIT_00S0231G00040	VIT_13S0019G01430	VIT_13S0067G02800
31399	1.3115e-10	2.64e-09	41	81	3212	16944	regulation of protein modification process	VIT_08S0007G01570	VIT_17S0000G06280	VIT_05S0077G01010	VIT_04S0008G05590	VIT_14S0066G01410	VIT_15S0046G02910	VIT_11S0016G00130	VIT_01S0011G04410	VIT_01S0137G00210	VIT_04S0044G01410	VIT_08S0007G03250	VIT_16S0013G00240	VIT_13S0064G00650	VIT_12S0057G00020	VIT_01S0011G02860	VIT_13S0019G03350	VIT_13S0084G00110	VIT_15S0048G02500	VIT_17S0000G07500	VIT_03S0038G02510	VIT_11S0016G04240	VIT_18S0122G00830	VIT_02S0025G05140	VIT_18S0001G14090	VIT_15S0046G01090	VIT_03S0063G02300	VIT_07S0031G02390	VIT_12S0055G01110	VIT_03S0038G04210	VIT_00S0313G00040	VIT_01S0011G02150	VIT_14S0128G00050	VIT_04S0008G02640	VIT_03S0038G01930	VIT_12S0059G01810	VIT_14S0060G00820	VIT_10S0003G00300	VIT_09S0002G04360	VIT_07S0104G00480	VIT_02S0109G00080	VIT_06S0080G00920
10218	1.835e-10	3.6641e-09	35	64	3212	16944	response to far red light	VIT_06S0004G05230	VIT_07S0005G03680	VIT_16S0050G02520	VIT_08S0007G01570	VIT_01S0244G00030	VIT_12S0057G00630	VIT_08S0007G02190	VIT_12S0028G00320	VIT_17S0000G03690	VIT_00S0299G00100	VIT_14S0108G00430	VIT_06S0004G03700	VIT_05S0049G01760	VIT_18S0001G06370	VIT_07S0104G00510	VIT_03S0038G02510	VIT_15S0046G01310	VIT_08S0007G00780	VIT_06S0004G06170	VIT_15S0046G01090	VIT_05S0020G04110	VIT_17S0000G04490	VIT_03S0038G04210	VIT_19S0027G00200	VIT_01S0011G02150	VIT_03S0180G00110	VIT_14S0128G00050	VIT_18S0122G00960	VIT_13S0019G04140	VIT_14S0060G00820	VIT_15S0024G00640	VIT_18S0089G01170	VIT_04S0008G05210	VIT_03S0038G03250	VIT_02S0109G00080
34660	3.5218e-10	6.9759e-09	115	351	3212	16944	ncRNA metabolic process	VIT_06S0004G05230	VIT_04S0008G05590	VIT_13S0084G00160	VIT_19S0015G00650	VIT_17S0000G00280	VIT_05S0102G00310	VIT_01S0011G04410	VIT_04S0023G00720	VIT_16S0039G01580	VIT_15S0048G01790	VIT_11S0016G00560	VIT_08S0007G01640	VIT_13S0064G00650	VIT_01S0011G02860	VIT_03S0038G02510	VIT_01S0011G03740	VIT_12S0057G00400	VIT_03S0063G02300	VIT_13S0019G05250	VIT_02S0012G01420	VIT_03S0180G00110	VIT_00S0323G00040	VIT_04S0044G01180	VIT_05S0020G01670	VIT_14S0060G00820	VIT_07S0129G00400	VIT_09S0002G04360	VIT_03S0038G03250	VIT_02S0109G00080	VIT_05S0020G01130	VIT_08S0007G01570	VIT_01S0182G00050	VIT_05S0077G01010	VIT_06S0004G02070	VIT_04S0023G00410	VIT_15S0046G02910	VIT_18S0001G06370	VIT_16S0013G00240	VIT_12S0057G00020	VIT_15S0021G01300	VIT_06S0009G01670	VIT_05S0062G00830
42793	4.4668e-10	8.7776e-09	32	57	3212	16944	transcription from plastid promoter	VIT_03S0038G01320	VIT_13S0084G00160	VIT_05S0077G01010	VIT_13S0064G00170	VIT_14S0066G01410	VIT_15S0046G02910	VIT_19S0027G00130	VIT_01S0011G04410	VIT_16S0039G01580	VIT_01S0010G02280	VIT_08S0007G01640	VIT_16S0013G00240	VIT_12S0057G00020	VIT_13S0064G00650	VIT_01S0011G02860	VIT_13S0084G00110	VIT_17S0000G07500	VIT_18S0122G00830	VIT_05S0062G00830	VIT_02S0025G05140	VIT_03S0063G02300	VIT_06S0004G00170	VIT_04S0023G02120	VIT_03S0038G04210	VIT_07S0104G01470	VIT_02S0012G01420	VIT_01S0011G02150	VIT_08S0105G00590	VIT_14S0060G00820	VIT_16S0022G00320	VIT_04S0043G00700	VIT_07S0104G00480
43623	4.8119e-10	9.3813e-09	98	286	3212	16944	cellular protein complex assembly	VIT_11S0118G00630	VIT_04S0008G05590	VIT_05S0102G00310	VIT_01S0011G04410	VIT_10S0071G01140	VIT_13S0064G00650	VIT_01S0011G02860	VIT_03S0038G02510	VIT_18S0072G00860	VIT_08S0007G00780	VIT_03S0063G02300	VIT_17S0000G09280	VIT_03S0038G00190	VIT_01S0026G01040	VIT_00S0332G00130	VIT_13S0019G05250	VIT_19S0027G00200	VIT_03S0180G00110	VIT_06S0004G00730	VIT_14S0060G00820	VIT_16S0100G00490	VIT_01S0146G00110	VIT_09S0002G04360	VIT_03S0038G03250	VIT_02S0109G00080	VIT_08S0007G01570	VIT_05S0077G01010	VIT_15S0046G02910	VIT_04S0023G00410	VIT_07S0005G04400	VIT_01S0010G02140	VIT_16S0013G00240	VIT_12S0057G00020	VIT_15S0046G02330	VIT_03S0017G01330	VIT_18S0001G08250	VIT_01S0010G01170	VIT_06S0009G01670	VIT_02S0025G05140	VIT_01S0026G01930	VIT_17S0000G02160	VIT_08S0040G00390
10155	4.8703e-10	9.421e-09	26	41	3212	16944	regulation of proton transport	VIT_01S0244G00030	VIT_04S0044G01310	VIT_17S0000G00280	VIT_19S0027G00130	VIT_06S0004G03700	VIT_05S0049G01760	VIT_13S0064G00650	VIT_10S0003G02680	VIT_08S0007G00780	VIT_01S0026G01590	VIT_03S0038G00270	VIT_12S0055G01130	VIT_03S0038G04210	VIT_19S0027G00200	VIT_12S0035G01750	VIT_03S0180G00110	VIT_16S0050G01260	VIT_18S0001G05680	VIT_00S0282G00020	VIT_04S0023G02640	VIT_18S0122G00960	VIT_09S0054G01770	VIT_13S0019G04140	VIT_18S0089G01170	VIT_01S0137G00760	VIT_02S0025G01470
34470	6.3631e-10	1.2213e-08	88	249	3212	16944	ncRNA processing	VIT_06S0004G05230	VIT_04S0008G05590	VIT_19S0015G00650	VIT_17S0000G00280	VIT_01S0011G04410	VIT_05S0102G00310	VIT_01S0137G00210	VIT_15S0048G01790	VIT_18S0001G02740	VIT_11S0016G00560	VIT_11S0016G05570	VIT_08S0007G01640	VIT_13S0064G00650	VIT_01S0011G02860	VIT_13S0019G03350	VIT_13S0084G00110	VIT_15S0048G02500	VIT_17S0000G07500	VIT_03S0038G02510	VIT_13S0019G00260	VIT_12S0059G02250	VIT_18S0001G14090	VIT_15S0046G01090	VIT_03S0063G02300	VIT_17S0000G04490	VIT_18S0001G06460	VIT_18S0001G11370	VIT_19S0014G01630	VIT_16S0098G01540	VIT_13S0019G05250	VIT_02S0012G01420	VIT_01S0011G02150	VIT_03S0180G00110	VIT_08S0007G00530	VIT_14S0128G00050	VIT_05S0020G01670	VIT_04S0044G01180	VIT_14S0060G00820	VIT_11S0016G04250	VIT_18S0164G00030	VIT_09S0002G04360	VIT_03S0038G03250
9311	1.3933e-09	2.6537e-08	61	153	3212	16944	oligosaccharide metabolic process	VIT_18S0072G00770	VIT_03S0017G01710	VIT_01S0011G04410	VIT_13S0019G05160	VIT_18S0001G02740	VIT_07S0031G01540	VIT_06S0061G00330	VIT_13S0019G03350	VIT_01S0011G01800	VIT_06S0004G02290	VIT_04S0008G06690	VIT_07S0005G01530	VIT_01S0011G05960	VIT_17S0000G04490	VIT_18S0072G01040	VIT_03S0063G02040	VIT_18S0089G01210	VIT_16S0098G01280	VIT_01S0011G00850	VIT_13S0019G05250	VIT_08S0007G02970	VIT_13S0067G03210	VIT_12S0035G01750	VIT_13S0074G00720	VIT_01S0010G00920	VIT_00S0323G00040	VIT_12S0028G02170	VIT_12S0028G00860	VIT_02S0012G00170	VIT_11S0118G00200	VIT_11S0016G04250	VIT_14S0066G00160	VIT_12S0057G01250	VIT_17S0000G04030	VIT_08S0007G01570	VIT_01S0182G00050	VIT_06S0004G06130	VIT_11S0016G04560	VIT_16S0022G00660	VIT_18S0001G15360	VIT_01S0010G01170	VIT_06S0009G01670
9308	1.8035e-09	3.4087e-08	210	761	3212	16944	amine metabolic process	VIT_11S0118G00630	VIT_11S0016G01230	VIT_06S0004G08230	VIT_16S0039G01240	VIT_18S0001G02700	VIT_19S0090G00810	VIT_02S0025G02560	VIT_00S0211G00100	VIT_07S0141G00210	VIT_06S0004G02620	VIT_13S0064G01470	VIT_00S0211G00120	VIT_00S0264G00100	VIT_01S0026G02630	VIT_00S0225G00090	VIT_00S0125G00280	VIT_10S0003G00300	VIT_09S0018G01870	VIT_16S0098G00850	VIT_08S0058G00590	VIT_17S0000G06350	VIT_01S0182G00050	VIT_02S0012G01090	VIT_16S0039G01360	VIT_06S0061G01300	VIT_13S0067G02870	VIT_18S0001G08450	VIT_03S0063G01890	VIT_00S0540G00020	VIT_08S0007G05260	VIT_05S0094G00200	VIT_01S0244G00140	VIT_06S0004G06640	VIT_12S0028G02000	VIT_11S0016G00600	VIT_06S0004G00170	VIT_06S0004G01160	VIT_04S0023G02640	VIT_08S0058G00810	VIT_05S0094G00410	VIT_05S0020G02480	VIT_07S0005G04480
5975	1.9797e-09	3.7134e-08	403	1641	3212	16944	carbohydrate metabolic process	VIT_06S0004G05230	VIT_17S0000G00280	VIT_07S0005G00440	VIT_09S0002G02290	VIT_08S0007G09000	VIT_17S0000G00950	VIT_04S0023G00720	VIT_19S0027G01300	VIT_16S0039G01580	VIT_07S0031G01540	VIT_17S0000G03230	VIT_14S0108G00540	VIT_19S0177G00340	VIT_05S0077G01270	VIT_14S0108G00190	VIT_02S0025G01560	VIT_18S0089G01210	VIT_14S0108G00940	VIT_13S0019G05250	VIT_19S0027G01310	VIT_18S0001G05180	VIT_08S0007G06000	VIT_14S0060G00820	VIT_01S0010G03510	VIT_00S0415G00080	VIT_04S0023G01120	VIT_15S0046G01570	VIT_14S0108G00270	VIT_07S0031G01560	VIT_01S0026G01660	VIT_15S0021G01300	VIT_08S0007G06030	VIT_06S0004G07390	VIT_00S0540G00020	VIT_06S0009G01670	VIT_00S0357G00060	VIT_17S0000G02160	VIT_14S0006G00910	VIT_18S0001G13230	VIT_05S0020G04880	VIT_17S0000G00290	VIT_07S0005G00410
9753	2.3987e-09	4.4655e-08	74	202	3212	16944	response to jasmonic acid stimulus	VIT_11S0016G01230	VIT_04S0008G05590	VIT_02S0012G00550	VIT_01S0026G01050	VIT_11S0016G05810	VIT_08S0007G05740	VIT_08S0032G01150	VIT_09S0002G03610	VIT_13S0019G03350	VIT_07S0005G03340	VIT_02S0033G00450	VIT_00S0684G00030	VIT_05S0049G01010	VIT_01S0150G00120	VIT_15S0046G01090	VIT_13S0019G03990	VIT_08S0058G00690	VIT_07S0031G01470	VIT_12S0028G03270	VIT_05S0049G01550	VIT_00S0317G00050	VIT_14S0108G01080	VIT_02S0025G04720	VIT_08S0040G03220	VIT_14S0060G00820	VIT_18S0001G11130	VIT_09S0018G00240	VIT_14S0068G00920	VIT_19S0090G01000	VIT_04S0023G03710	VIT_18S0164G00030	VIT_14S0006G00640	VIT_04S0008G05190	VIT_07S0005G01950	VIT_02S0109G00080	VIT_04S0023G01120	VIT_14S0108G00830	VIT_15S0046G01280	VIT_14S0066G01410	VIT_09S0002G01080	VIT_06S0004G07870	VIT_17S0000G09790
9117	2.9043e-09	5.3664e-08	210	765	3212	16944	nucleotide metabolic process	VIT_06S0004G05230	VIT_19S0085G00080	VIT_04S0023G00720	VIT_19S0015G00020	VIT_13S0019G05160	VIT_19S0090G00810	VIT_09S0002G03640	VIT_18S0001G00190	VIT_19S0177G00340	VIT_14S0006G01150	VIT_04S0008G07010	VIT_12S0055G00490	VIT_10S0116G01740	VIT_08S0007G02970	VIT_19S0027G00670	VIT_04S0008G01960	VIT_01S0011G04670	VIT_09S0002G05490	VIT_08S0007G05060	VIT_03S0017G01290	VIT_09S0002G03550	VIT_14S0060G00820	VIT_08S0056G00580	VIT_08S0007G01570	VIT_04S0044G01740	VIT_05S0051G00580	VIT_09S0018G01270	VIT_07S0031G01560	VIT_18S0001G08250	VIT_16S0013G01670	VIT_00S0733G00010	VIT_18S0001G15360	VIT_03S0017G01280	VIT_06S0009G01670	VIT_09S0002G05360	VIT_05S0062G00830	VIT_01S0026G01930	VIT_09S0018G02130	VIT_03S0038G00540	VIT_17S0000G02160	VIT_02S0012G01660	VIT_06S0004G06640
6753	3.6744e-09	6.7392e-08	210	767	3212	16944	nucleoside phosphate metabolic process	VIT_06S0004G05230	VIT_19S0085G00080	VIT_04S0023G00720	VIT_19S0015G00020	VIT_13S0019G05160	VIT_19S0090G00810	VIT_09S0002G03640	VIT_18S0001G00190	VIT_19S0177G00340	VIT_14S0006G01150	VIT_04S0008G07010	VIT_12S0055G00490	VIT_10S0116G01740	VIT_08S0007G02970	VIT_19S0027G00670	VIT_04S0008G01960	VIT_01S0011G04670	VIT_09S0002G05490	VIT_08S0007G05060	VIT_03S0017G01290	VIT_09S0002G03550	VIT_14S0060G00820	VIT_08S0056G00580	VIT_08S0007G01570	VIT_04S0044G01740	VIT_05S0051G00580	VIT_09S0018G01270	VIT_07S0031G01560	VIT_18S0001G08250	VIT_16S0013G01670	VIT_00S0733G00010	VIT_18S0001G15360	VIT_03S0017G01280	VIT_06S0009G01670	VIT_09S0002G05360	VIT_05S0062G00830	VIT_01S0026G01930	VIT_09S0018G02130	VIT_03S0038G00540	VIT_17S0000G02160	VIT_02S0012G01660	VIT_06S0004G06640
44249	5.8478e-09	1.0646e-07	762	3393	3212	16944	cellular biosynthetic process	VIT_06S0004G05230	VIT_19S0085G00080	VIT_06S0004G08230	VIT_17S0000G10380	VIT_17S0000G00280	VIT_01S0011G05880	VIT_09S0002G02290	VIT_10S0003G00590	VIT_17S0000G00950	VIT_04S0023G00720	VIT_07S0005G00540	VIT_13S0064G00460	VIT_09S0002G03940	VIT_16S0039G01580	VIT_19S0090G00810	VIT_11S0016G04690	VIT_08S0007G03930	VIT_19S0177G00340	VIT_06S0004G02620	VIT_15S0046G01680	VIT_10S0003G00580	VIT_18S0089G01210	VIT_10S0116G01740	VIT_14S0108G00940	VIT_13S0019G05250	VIT_06S0004G07920	VIT_09S0002G08460	VIT_00S0233G00060	VIT_09S0018G01970	VIT_10S0116G01700	VIT_01S0026G02630	VIT_00S0125G00280	VIT_06S0004G04000	VIT_01S0010G03510	VIT_14S0060G00820	VIT_10S0003G00300	VIT_06S0004G01510	VIT_09S0018G01870	VIT_01S0010G02670	VIT_06S0004G04960	VIT_04S0023G01120	VIT_08S0058G00590
46483	6.7164e-09	1.2139e-07	247	937	3212	16944	heterocycle metabolic process	VIT_06S0004G05230	VIT_11S0016G01230	VIT_19S0085G00080	VIT_17S0000G00280	VIT_13S0064G00460	VIT_19S0015G00020	VIT_13S0019G05160	VIT_18S0001G02700	VIT_19S0090G00810	VIT_13S0067G02450	VIT_09S0002G03640	VIT_18S0001G00190	VIT_07S0141G00210	VIT_13S0158G00180	VIT_13S0064G01470	VIT_14S0006G01150	VIT_04S0008G07010	VIT_12S0055G00490	VIT_10S0116G01740	VIT_09S0002G08460	VIT_01S0011G03010	VIT_19S0027G00670	VIT_09S0018G01970	VIT_04S0008G01960	VIT_05S0051G00070	VIT_01S0011G04670	VIT_09S0002G05490	VIT_01S0026G02630	VIT_08S0007G05060	VIT_03S0017G01290	VIT_09S0002G03550	VIT_14S0060G00820	VIT_09S0018G01870	VIT_16S0098G00850	VIT_08S0058G00590	VIT_08S0007G01570	VIT_09S0018G01270	VIT_19S0014G00180	VIT_18S0001G08250	VIT_00S0733G00010	VIT_03S0017G01280	VIT_09S0002G05360
44282	8.6863e-09	1.5585e-07	246	935	3212	16944	small molecule catabolic process	VIT_06S0004G05230	VIT_11S0016G01230	VIT_08S0007G09000	VIT_07S0005G00440	VIT_04S0023G00720	VIT_19S0015G00020	VIT_16S0039G01240	VIT_13S0019G05160	VIT_02S0025G02560	VIT_18S0122G00690	VIT_14S0108G00540	VIT_09S0002G03640	VIT_18S0001G00190	VIT_19S0177G00340	VIT_06S0004G02620	VIT_13S0064G01470	VIT_14S0006G01150	VIT_10S0003G03010	VIT_04S0008G07010	VIT_12S0055G00490	VIT_08S0007G02970	VIT_00S2837G00010	VIT_19S0027G00670	VIT_08S0007G05430	VIT_01S0011G04670	VIT_09S0002G05490	VIT_08S0007G05060	VIT_03S0017G01290	VIT_09S0002G03550	VIT_14S0060G00820	VIT_08S0056G00580	VIT_09S0018G01870	VIT_16S0098G00850	VIT_08S0058G00590	VIT_08S0007G01570	VIT_16S0039G01360	VIT_05S0051G00580	VIT_09S0018G01270	VIT_07S0031G01560	VIT_18S0001G08250	VIT_16S0013G01670	VIT_03S0017G01280
9411	8.93e-09	1.5907e-07	46	107	3212	16944	response to UV	VIT_09S0002G05990	VIT_15S0046G01280	VIT_11S0016G02170	VIT_12S0059G02510	VIT_18S0001G14310	VIT_14S0036G01320	VIT_13S0067G01110	VIT_17S0000G10280	VIT_16S0050G00090	VIT_05S0136G00140	VIT_13S0067G02870	VIT_14S0108G00430	VIT_10S0003G00330	VIT_14S0060G00720	VIT_08S0007G04550	VIT_18S0001G00760	VIT_11S0065G00360	VIT_06S0004G06550	VIT_13S0064G00670	VIT_16S0039G02040	VIT_18S0001G11930	VIT_07S0031G02560	VIT_17S0000G05160	VIT_05S0020G04110	VIT_06S0004G06640	VIT_06S0004G02620	VIT_03S0038G00270	VIT_07S0104G00090	VIT_03S0038G02310	VIT_04S0023G02900	VIT_06S0061G00750	VIT_12S0028G02000	VIT_07S0129G00530	VIT_00S0313G00040	VIT_03S0180G00110	VIT_05S0020G01090	VIT_13S0067G03820	VIT_08S0007G05060	VIT_07S0031G01530	VIT_15S0048G02000	VIT_02S0241G00040	VIT_04S0008G05210
51704	9.596e-09	1.6971e-07	252	963	3212	16944	multi-organism process	VIT_19S0014G04220	VIT_11S0016G01230	VIT_07S0130G00320	VIT_11S0052G01030	VIT_01S0011G05880	VIT_08S0032G01150	VIT_00S0286G00020	VIT_19S0015G02410	VIT_09S0018G01780	VIT_12S0028G03380	VIT_16S0050G01920	VIT_08S0007G01160	VIT_01S0011G04480	VIT_07S0141G00210	VIT_07S0031G01470	VIT_00S0286G00130	VIT_12S0028G03270	VIT_19S0014G04130	VIT_08S0007G05060	VIT_14S0060G00820	VIT_19S0014G04500	VIT_14S0081G00670	VIT_09S0018G01870	VIT_08S0058G00590	VIT_04S0023G01120	VIT_08S0007G01570	VIT_00S0286G00140	VIT_15S0046G02910	VIT_13S0019G00930	VIT_14S0066G01590	VIT_14S0060G01470	VIT_02S0087G00710	VIT_08S0007G00840	VIT_01S0026G02710	VIT_08S0058G01340	VIT_18S0001G11930	VIT_01S0026G01570	VIT_05S0062G00830	VIT_09S0018G02130	VIT_19S0014G04530	VIT_15S0046G02010	VIT_14S0066G01560
55086	1.4322e-08	2.5151e-07	217	810	3212	16944	nucleobase, nucleoside and nucleotide metabolic process	VIT_06S0004G05230	VIT_19S0085G00080	VIT_04S0023G00720	VIT_19S0015G00020	VIT_13S0019G05160	VIT_19S0090G00810	VIT_09S0002G03640	VIT_18S0001G00190	VIT_19S0177G00340	VIT_14S0006G01150	VIT_04S0008G07010	VIT_12S0055G00490	VIT_10S0116G01740	VIT_08S0007G02970	VIT_19S0027G00670	VIT_04S0008G01960	VIT_01S0011G04670	VIT_09S0002G05490	VIT_08S0007G05060	VIT_03S0017G01290	VIT_09S0002G03550	VIT_14S0060G00820	VIT_08S0056G00580	VIT_08S0007G01570	VIT_04S0044G01740	VIT_05S0051G00580	VIT_09S0018G01270	VIT_07S0031G01560	VIT_18S0001G08250	VIT_16S0013G01670	VIT_00S0733G00010	VIT_18S0001G15360	VIT_03S0017G01280	VIT_06S0009G01670	VIT_09S0002G05360	VIT_05S0062G00830	VIT_01S0026G01930	VIT_09S0018G02130	VIT_03S0038G00540	VIT_17S0000G02160	VIT_02S0012G01660	VIT_06S0004G06640
9416	2.4905e-08	4.3425e-07	181	656	3212	16944	response to light stimulus	VIT_06S0004G05230	VIT_18S0001G14980	VIT_12S0059G02510	VIT_06S0061G00800	VIT_06S0004G08230	VIT_17S0000G10280	VIT_08S0007G02190	VIT_10S0003G04490	VIT_16S0050G00090	VIT_05S0136G00140	VIT_05S0077G02080	VIT_01S0127G00740	VIT_08S0040G03150	VIT_18S0001G12100	VIT_11S0016G04810	VIT_09S0018G01780	VIT_13S0064G00650	VIT_01S0026G02620	VIT_03S0038G02510	VIT_07S0031G00620	VIT_09S0054G00530	VIT_08S0007G00780	VIT_18S0001G00190	VIT_01S0011G04860	VIT_14S0060G00260	VIT_06S0004G02620	VIT_07S0031G01470	VIT_06S0004G05950	VIT_12S0055G01110	VIT_07S0129G00530	VIT_05S0051G00670	VIT_19S0027G00200	VIT_03S0180G00110	VIT_18S0001G05680	VIT_05S0020G01670	VIT_08S0040G03220	VIT_08S0007G05060	VIT_13S0067G03820	VIT_06S0004G00730	VIT_00S0211G00090	VIT_07S0031G01530	VIT_06S0004G04000
9803	2.8578e-08	4.9101e-07	13	15	3212	16944	cinnamic acid metabolic process	VIT_06S0004G02620	VIT_16S0039G01360	VIT_13S0019G04460	VIT_16S0039G01280	VIT_16S0039G01110	VIT_16S0039G01240	VIT_16S0039G01100	VIT_16S0039G01300	VIT_16S0039G01130	VIT_16S0039G01120	VIT_08S0040G01710	VIT_00S2508G00010	VIT_16S0039G01170
9800	2.8578e-08	4.9101e-07	13	15	3212	16944	cinnamic acid biosynthetic process	VIT_06S0004G02620	VIT_16S0039G01360	VIT_13S0019G04460	VIT_16S0039G01280	VIT_16S0039G01110	VIT_16S0039G01240	VIT_16S0039G01100	VIT_16S0039G01300	VIT_16S0039G01130	VIT_16S0039G01120	VIT_08S0040G01710	VIT_00S2508G00010	VIT_16S0039G01170
6559	2.8755e-08	4.9101e-07	14	17	3212	16944	L-phenylalanine catabolic process	VIT_06S0004G02620	VIT_13S0019G04460	VIT_16S0039G01360	VIT_16S0039G01280	VIT_16S0039G01110	VIT_16S0039G01240	VIT_16S0039G01100	VIT_16S0039G01300	VIT_16S0039G01130	VIT_16S0039G01120	VIT_08S0040G01710	VIT_07S0005G04480	VIT_00S2508G00010	VIT_16S0039G01170
9073	2.9758e-08	5.0467e-07	34	71	3212	16944	aromatic amino acid family biosynthetic process	VIT_11S0118G00630	VIT_01S0182G00050	VIT_13S0064G00170	VIT_12S0059G00750	VIT_06S0061G01300	VIT_02S0012G01090	VIT_18S0001G04580	VIT_05S0102G00310	VIT_09S0018G00400	VIT_00S1217G00010	VIT_14S0108G01330	VIT_13S0067G02120	VIT_18S0001G02700	VIT_16S0013G00240	VIT_13S0064G00650	VIT_13S0084G00110	VIT_18S0072G00860	VIT_18S0001G06250	VIT_00S0591G00020	VIT_00S0391G00070	VIT_06S0080G00890	VIT_07S0141G00210	VIT_03S0063G02300	VIT_19S0014G04710	VIT_06S0004G00170	VIT_00S0759G00010	VIT_07S0151G01110	VIT_05S0020G01840	VIT_04S0023G02640	VIT_08S0105G00590	VIT_05S0094G00410	VIT_14S0066G00970	VIT_18S0001G04860	VIT_14S0108G00350
9765	3.301e-08	5.5601e-07	20	31	3212	16944	photosynthesis, light harvesting	VIT_12S0057G00630	VIT_19S0014G03660	VIT_11S0016G01880	VIT_08S0007G02190	VIT_12S0028G00320	VIT_12S0055G01110	VIT_01S0010G03620	VIT_14S0128G00050	VIT_10S0003G02890	VIT_12S0059G01810	VIT_18S0072G00970	VIT_07S0031G01530	VIT_13S0019G04140	VIT_18S0089G01170	VIT_15S0024G00040	VIT_19S0014G00160	VIT_12S0028G01600	VIT_18S0001G14090	VIT_17S0000G06350	VIT_06S0080G00920
9987	3.949e-08	6.6065e-07	2007	9875	3212	16944	cellular process	VIT_06S0004G05230	VIT_19S0085G00080	VIT_11S0052G01030	VIT_14S0108G01020	VIT_04S0023G00720	VIT_08S0032G01150	VIT_07S0005G00540	VIT_09S0002G03940	VIT_00S0978G00010	VIT_19S0090G00810	VIT_00S1467G00010	VIT_07S0031G01540	VIT_05S0049G00930	VIT_18S0001G08230	VIT_08S0007G03930	VIT_19S0177G00340	VIT_00S0317G00140	VIT_18S0089G01210	VIT_10S0116G01700	VIT_05S0049G00920	VIT_08S0007G05060	VIT_07S0031G01530	VIT_00S0125G00280	VIT_03S0038G00410	VIT_02S0025G03310	VIT_19S0014G04500	VIT_06S0004G01690	VIT_14S0036G00420	VIT_18S0001G03810	VIT_17S0000G06350	VIT_12S0057G00630	VIT_04S0079G00160	VIT_07S0031G01150	VIT_08S0040G01570	VIT_15S0046G02910	VIT_07S0031G02200	VIT_13S0067G02870	VIT_18S0041G02220	VIT_09S0018G01270	VIT_07S0031G01560	VIT_03S0038G00440	VIT_15S0021G01300
46417	4.6156e-08	7.67e-07	34	72	3212	16944	chorismate metabolic process	VIT_11S0118G00630	VIT_01S0182G00050	VIT_13S0064G00170	VIT_12S0059G00750	VIT_06S0061G01300	VIT_02S0012G01090	VIT_18S0001G04580	VIT_05S0102G00310	VIT_09S0018G00400	VIT_00S1217G00010	VIT_14S0108G01330	VIT_13S0067G02120	VIT_18S0001G02700	VIT_16S0013G00240	VIT_13S0064G00650	VIT_13S0084G00110	VIT_18S0072G00860	VIT_18S0001G06250	VIT_00S0591G00020	VIT_00S0391G00070	VIT_06S0080G00890	VIT_07S0141G00210	VIT_03S0063G02300	VIT_19S0014G04710	VIT_06S0004G00170	VIT_00S0759G00010	VIT_07S0151G01110	VIT_05S0020G01840	VIT_04S0023G02640	VIT_08S0105G00590	VIT_05S0094G00410	VIT_14S0066G00970	VIT_18S0001G04860	VIT_14S0108G00350
6873	4.839e-08	7.9876e-07	38	85	3212	16944	cellular ion homeostasis	VIT_14S0060G01080	VIT_08S0007G01570	VIT_04S0023G00410	VIT_02S0025G04830	VIT_09S0002G04010	VIT_10S0003G04350	VIT_00S0179G00260	VIT_19S0015G01760	VIT_09S0018G01780	VIT_14S0068G01500	VIT_17S0000G05650	VIT_07S0031G02170	VIT_09S0018G02130	VIT_06S0004G06170	VIT_09S0002G00130	VIT_14S0066G01560	VIT_08S0007G02540	VIT_16S0098G01540	VIT_10S0116G01780	VIT_12S0034G02240	VIT_18S0001G05680	VIT_04S0008G02640	VIT_01S0244G00170	VIT_08S0056G01690	VIT_02S0025G00140	VIT_11S0052G00680	VIT_12S0059G02260	VIT_06S0009G03740	VIT_10S0116G01910	VIT_16S0098G01870	VIT_18S0001G08800	VIT_14S0030G00470	VIT_08S0058G00430	VIT_08S0058G00410	VIT_01S0011G05290	VIT_02S0025G01470	VIT_06S0080G00920	VIT_17S0000G06350
10103	5.3715e-08	8.8079e-07	37	82	3212	16944	stomatal complex morphogenesis	VIT_03S0038G01320	VIT_06S0004G05230	VIT_18S0041G00350	VIT_14S0066G01410	VIT_11S0016G01880	VIT_08S0007G04530	VIT_02S0012G01090	VIT_07S0005G01790	VIT_19S0027G00010	VIT_18S0001G02740	VIT_18S0001G06370	VIT_03S0017G01330	VIT_13S0019G03350	VIT_17S0000G07500	VIT_08S0058G01340	VIT_13S0019G00260	VIT_06S0009G01670	VIT_14S0108G01290	VIT_10S0003G01640	VIT_03S0038G04180	VIT_15S0048G00550	VIT_06S0004G00170	VIT_01S0011G00850	VIT_03S0063G02020	VIT_01S0011G00930	VIT_07S0104G00730	VIT_03S0038G04210	VIT_12S0059G02310	VIT_12S0028G03060	VIT_13S0067G00390	VIT_16S0039G00240	VIT_02S0012G00980	VIT_17S0000G09910	VIT_07S0031G02550	VIT_09S0002G04360	VIT_02S0109G00080	VIT_05S0020G01130
30003	5.9277e-08	9.656e-07	36	79	3212	16944	cellular cation homeostasis	VIT_14S0060G01080	VIT_08S0007G01570	VIT_04S0023G00410	VIT_02S0025G04830	VIT_09S0002G04010	VIT_10S0003G04350	VIT_00S0179G00260	VIT_19S0015G01760	VIT_09S0018G01780	VIT_17S0000G05650	VIT_07S0031G02170	VIT_09S0018G02130	VIT_06S0004G06170	VIT_09S0002G00130	VIT_14S0066G01560	VIT_08S0007G02540	VIT_16S0098G01540	VIT_10S0116G01780	VIT_04S0008G02640	VIT_18S0001G05680	VIT_01S0244G00170	VIT_08S0056G01690	VIT_02S0025G00140	VIT_11S0052G00680	VIT_12S0059G02260	VIT_06S0009G03740	VIT_10S0116G01910	VIT_18S0001G08800	VIT_16S0098G01870	VIT_14S0030G00470	VIT_08S0058G00430	VIT_08S0058G00410	VIT_01S0011G05290	VIT_02S0025G01470	VIT_06S0080G00920	VIT_17S0000G06350
6073	5.9788e-08	9.6755e-07	102	327	3212	16944	cellular glucan metabolic process	VIT_00S0414G00060	VIT_12S0028G01390	VIT_03S0017G01710	VIT_01S0011G04410	VIT_04S0023G00720	VIT_09S0002G04010	VIT_13S0019G05160	VIT_07S0031G01540	VIT_18S0122G00890	VIT_00S0414G00050	VIT_18S0089G01210	VIT_01S0011G00850	VIT_13S0019G05250	VIT_14S0108G00940	VIT_08S0007G02970	VIT_00S0323G00040	VIT_00S2628G00010	VIT_02S0012G00170	VIT_00S0414G00040	VIT_14S0108G01560	VIT_19S0015G00730	VIT_17S0000G04030	VIT_08S0007G01570	VIT_01S0182G00050	VIT_02S0025G01750	VIT_01S0011G03450	VIT_18S0001G12840	VIT_01S0011G06250	VIT_18S0001G06370	VIT_01S0026G01660	VIT_18S0001G15360	VIT_01S0010G01170	VIT_06S0009G01670	VIT_00S1213G00010	VIT_14S0108G01290	VIT_00S0469G00050	VIT_17S0000G02160	VIT_08S0040G03280	VIT_03S0038G02230	VIT_06S0004G06640	VIT_12S0055G01130	VIT_03S0038G04210
55082	7.0942e-08	1.1406e-06	38	86	3212	16944	cellular chemical homeostasis	VIT_14S0060G01080	VIT_08S0007G01570	VIT_04S0023G00410	VIT_02S0025G04830	VIT_09S0002G04010	VIT_10S0003G04350	VIT_00S0179G00260	VIT_19S0015G01760	VIT_09S0018G01780	VIT_14S0068G01500	VIT_17S0000G05650	VIT_07S0031G02170	VIT_09S0018G02130	VIT_06S0004G06170	VIT_09S0002G00130	VIT_14S0066G01560	VIT_08S0007G02540	VIT_16S0098G01540	VIT_10S0116G01780	VIT_12S0034G02240	VIT_18S0001G05680	VIT_04S0008G02640	VIT_01S0244G00170	VIT_08S0056G01690	VIT_02S0025G00140	VIT_11S0052G00680	VIT_12S0059G02260	VIT_06S0009G03740	VIT_10S0116G01910	VIT_16S0098G01870	VIT_18S0001G08800	VIT_14S0030G00470	VIT_08S0058G00430	VIT_08S0058G00410	VIT_01S0011G05290	VIT_02S0025G01470	VIT_06S0080G00920	VIT_17S0000G06350
16226	7.9316e-08	1.2526e-06	37	83	3212	16944	iron-sulfur cluster assembly	VIT_11S0118G00630	VIT_01S0182G00050	VIT_08S0032G01180	VIT_13S0064G00170	VIT_02S0012G01090	VIT_18S0001G04580	VIT_09S0018G00400	VIT_08S0007G01640	VIT_10S0116G01920	VIT_16S0013G00240	VIT_13S0064G00650	VIT_13S0084G00110	VIT_08S0040G01400	VIT_18S0072G00860	VIT_14S0108G01290	VIT_06S0080G00890	VIT_14S0036G00480	VIT_03S0063G02300	VIT_19S0014G04710	VIT_03S0038G04180	VIT_15S0048G00550	VIT_07S0005G04860	VIT_01S0137G00670	VIT_06S0004G00170	VIT_04S0023G02120	VIT_07S0005G01820	VIT_07S0151G01110	VIT_08S0058G01310	VIT_04S0023G02640	VIT_05S0094G00410	VIT_10S0116G01910	VIT_16S0022G00320	VIT_13S0067G00390	VIT_11S0016G04250	VIT_06S0061G00270	VIT_07S0104G00480	VIT_05S0020G01130
31163	7.9316e-08	1.2526e-06	37	83	3212	16944	metallo-sulfur cluster assembly	VIT_11S0118G00630	VIT_01S0182G00050	VIT_08S0032G01180	VIT_13S0064G00170	VIT_02S0012G01090	VIT_18S0001G04580	VIT_09S0018G00400	VIT_08S0007G01640	VIT_10S0116G01920	VIT_16S0013G00240	VIT_13S0064G00650	VIT_13S0084G00110	VIT_08S0040G01400	VIT_18S0072G00860	VIT_14S0108G01290	VIT_06S0080G00890	VIT_14S0036G00480	VIT_03S0063G02300	VIT_19S0014G04710	VIT_03S0038G04180	VIT_15S0048G00550	VIT_07S0005G04860	VIT_01S0137G00670	VIT_06S0004G00170	VIT_04S0023G02120	VIT_07S0005G01820	VIT_07S0151G01110	VIT_08S0058G01310	VIT_04S0023G02640	VIT_05S0094G00410	VIT_10S0116G01910	VIT_16S0022G00320	VIT_13S0067G00390	VIT_11S0016G04250	VIT_06S0061G00270	VIT_07S0104G00480	VIT_05S0020G01130
51707	7.9427e-08	1.2526e-06	186	688	3212	16944	response to other organism	VIT_17S0053G00950	VIT_04S0069G00920	VIT_11S0016G01230	VIT_04S0008G05590	VIT_11S0052G01030	VIT_01S0011G05880	VIT_01S0127G00740	VIT_08S0032G01150	VIT_09S0018G01780	VIT_12S0028G03380	VIT_18S0001G06250	VIT_07S0141G00210	VIT_07S0031G01470	VIT_08S0007G02490	VIT_12S0028G03270	VIT_14S0066G01110	VIT_06S0004G04810	VIT_08S0007G05060	VIT_18S0001G07760	VIT_07S0031G00920	VIT_14S0060G00820	VIT_09S0018G00240	VIT_14S0081G00670	VIT_09S0018G01870	VIT_04S0008G05190	VIT_14S0108G00830	VIT_04S0023G01120	VIT_08S0058G00590	VIT_02S0109G00080	VIT_14S0108G01560	VIT_07S0104G01370	VIT_08S0007G01570	VIT_19S0014G05430	VIT_15S0046G02910	VIT_09S0002G01080	VIT_08S0007G02360	VIT_13S0019G00930	VIT_14S0060G01470	VIT_00S0179G00260	VIT_08S0058G00150	VIT_02S0087G00710	VIT_12S0057G00020
42398	1.0244e-07	1.6053e-06	69	199	3212	16944	cellular amino acid derivative biosynthetic process	VIT_16S0039G01280	VIT_05S0136G00140	VIT_17S0000G00950	VIT_16S0039G01110	VIT_14S0060G00720	VIT_08S0007G04550	VIT_16S0039G01240	VIT_09S0018G01190	VIT_16S0039G01300	VIT_01S0010G03490	VIT_10S0116G00780	VIT_08S0040G01710	VIT_18S0001G06250	VIT_07S0141G00210	VIT_13S0019G03990	VIT_06S0004G02620	VIT_07S0104G00090	VIT_18S0001G09140	VIT_00S1679G00010	VIT_07S0129G00530	VIT_16S0039G01100	VIT_08S0040G00780	VIT_02S0025G02920	VIT_07S0141G00090	VIT_02S0025G04720	VIT_03S0063G00880	VIT_07S0005G01210	VIT_06S0004G08150	VIT_13S0067G03820	VIT_01S0010G03510	VIT_14S0066G00970	VIT_12S0028G00860	VIT_08S0056G01290	VIT_16S0098G00850	VIT_14S0060G00480	VIT_16S0039G01360	VIT_13S0019G04460	VIT_13S0067G02870	VIT_15S0048G02720	VIT_05S0077G00510	VIT_11S0065G00360	VIT_14S0068G00930
45036	1.5587e-07	2.4122e-06	26	50	3212	16944	protein targeting to chloroplast	VIT_13S0064G00170	VIT_19S0015G00650	VIT_02S0012G01090	VIT_08S0058G00370	VIT_04S0008G07020	VIT_18S0041G02220	VIT_06S0004G07730	VIT_12S0057G00020	VIT_15S0021G01300	VIT_17S0000G07500	VIT_10S0003G00010	VIT_14S0066G01780	VIT_19S0014G04710	VIT_04S0023G02120	VIT_06S0004G04700	VIT_08S0007G03160	VIT_15S0024G00390	VIT_19S0014G00400	VIT_17S0000G00340	VIT_13S0064G01430	VIT_08S0058G01310	VIT_05S0094G00410	VIT_11S0103G00760	VIT_04S0043G00700	VIT_18S0001G13050	VIT_01S0010G00680
44042	1.5587e-07	2.4122e-06	104	341	3212	16944	glucan metabolic process	VIT_00S0414G00060	VIT_12S0028G01390	VIT_03S0017G01710	VIT_01S0011G04410	VIT_04S0023G00720	VIT_09S0002G04010	VIT_13S0019G05160	VIT_07S0031G01540	VIT_18S0122G00890	VIT_00S0414G00050	VIT_18S0089G01210	VIT_01S0011G00850	VIT_13S0019G05250	VIT_14S0108G00940	VIT_08S0007G02970	VIT_00S0323G00040	VIT_00S0220G00070	VIT_00S2628G00010	VIT_02S0012G00170	VIT_00S0414G00040	VIT_14S0108G01560	VIT_19S0015G00730	VIT_17S0000G04030	VIT_08S0007G01570	VIT_01S0182G00050	VIT_02S0025G01750	VIT_01S0011G03450	VIT_18S0001G12840	VIT_01S0011G06250	VIT_18S0001G06370	VIT_01S0026G01660	VIT_18S0001G15360	VIT_01S0010G01170	VIT_06S0009G01670	VIT_00S1213G00010	VIT_14S0108G01290	VIT_00S0469G00050	VIT_17S0000G02160	VIT_08S0040G03280	VIT_03S0038G02230	VIT_06S0004G06640	VIT_12S0055G01130
6558	1.6869e-07	2.5942e-06	16	23	3212	16944	L-phenylalanine metabolic process	VIT_06S0004G02620	VIT_12S0059G00750	VIT_13S0019G04460	VIT_06S0061G01300	VIT_16S0039G01360	VIT_16S0039G01280	VIT_16S0039G01110	VIT_16S0039G01240	VIT_16S0039G01100	VIT_16S0039G01300	VIT_16S0039G01130	VIT_16S0039G01120	VIT_08S0040G01710	VIT_07S0005G04480	VIT_00S2508G00010	VIT_16S0039G01170
9250	3.3994e-07	5.1956e-06	83	260	3212	16944	glucan biosynthetic process	VIT_00S0414G00060	VIT_12S0028G01390	VIT_01S0011G04410	VIT_03S0017G01710	VIT_09S0002G04010	VIT_04S0023G00720	VIT_13S0106G00180	VIT_13S0019G05160	VIT_07S0005G02470	VIT_18S0001G02740	VIT_06S0061G00330	VIT_13S0019G03350	VIT_01S0011G01800	VIT_06S0004G02290	VIT_04S0008G06690	VIT_18S0122G00890	VIT_07S0005G01530	VIT_00S0414G00050	VIT_04S0023G01220	VIT_17S0000G04490	VIT_03S0063G02040	VIT_18S0089G01210	VIT_16S0098G01280	VIT_01S0011G00850	VIT_14S0108G00940	VIT_13S0019G05250	VIT_08S0007G02970	VIT_12S0035G01750	VIT_13S0067G03210	VIT_01S0010G00920	VIT_00S0323G00040	VIT_12S0028G02170	VIT_01S0011G04630	VIT_05S0020G05060	VIT_00S2628G00010	VIT_05S0049G00010	VIT_11S0016G04250	VIT_18S0164G00030	VIT_00S0414G00040	VIT_14S0066G00160	VIT_11S0078G00310	VIT_14S0108G01560
9074	3.9028e-07	5.9284e-06	22	40	3212	16944	aromatic amino acid family catabolic process	VIT_06S0004G02620	VIT_11S0016G01230	VIT_14S0030G01900	VIT_13S0019G04460	VIT_16S0039G01360	VIT_16S0039G01280	VIT_13S0067G02800	VIT_16S0039G01110	VIT_16S0039G01240	VIT_16S0039G01100	VIT_12S0059G01060	VIT_16S0039G01300	VIT_16S0039G01130	VIT_16S0039G01120	VIT_13S0084G00110	VIT_08S0040G01710	VIT_03S0038G01780	VIT_07S0005G04480	VIT_09S0018G01870	VIT_00S2508G00010	VIT_16S0039G01170	VIT_08S0058G00590
43687	5.4612e-07	8.2451e-06	482	2099	3212	16944	post-translational protein modification	VIT_16S0148G00330	VIT_17S0000G00280	VIT_00S0262G00180	VIT_09S0002G02290	VIT_00S1467G00010	VIT_19S0015G02410	VIT_18S0001G08230	VIT_10S0116G00480	VIT_00S0220G00120	VIT_00S0388G00020	VIT_01S0026G01590	VIT_16S0148G00320	VIT_05S0020G00830	VIT_12S0035G02090	VIT_10S0116G01740	VIT_16S0050G02020	VIT_00S0294G00040	VIT_06S0004G07920	VIT_07S0005G04050	VIT_16S0148G00410	VIT_01S0026G00190	VIT_04S0044G00750	VIT_06S0004G01410	VIT_14S0036G00420	VIT_18S0001G03810	VIT_17S0000G03520	VIT_07S0031G01150	VIT_06S0004G08250	VIT_08S0040G01570	VIT_13S0074G00800	VIT_13S0073G00600	VIT_13S0019G02040	VIT_13S0019G00930	VIT_14S0128G00510	VIT_07S0095G00520	VIT_16S0050G02430	VIT_05S0102G00370	VIT_00S0540G00020	VIT_17S0000G03510	VIT_18S0089G01400	VIT_19S0014G04530	VIT_06S0004G01400
9628	5.837e-07	8.759e-06	363	1528	3212	16944	response to abiotic stimulus	VIT_06S0004G05230	VIT_12S0059G02510	VIT_11S0016G01230	VIT_01S0026G01050	VIT_06S0061G00800	VIT_06S0004G08230	VIT_08S0007G02190	VIT_15S0046G02410	VIT_16S0022G01440	VIT_15S0048G01790	VIT_18S0001G12100	VIT_09S0018G01780	VIT_01S0026G02620	VIT_02S0025G02560	VIT_00S0240G00050	VIT_18S0001G00190	VIT_07S0141G00210	VIT_06S0004G02620	VIT_07S0031G01470	VIT_17S0000G00960	VIT_11S0016G01220	VIT_05S0020G00830	VIT_06S0004G07920	VIT_18S0001G05680	VIT_07S0141G00090	VIT_08S0040G03220	VIT_13S0067G03820	VIT_08S0007G05060	VIT_07S0031G01530	VIT_16S0100G00380	VIT_06S0004G04000	VIT_14S0060G00820	VIT_18S0001G11130	VIT_10S0003G00300	VIT_08S0040G02950	VIT_02S0087G00340	VIT_14S0036G00420	VIT_08S0007G01570	VIT_12S0057G00630	VIT_05S0020G02970	VIT_17S0000G06930	VIT_06S0061G01300
34622	6.5731e-07	9.8042e-06	112	384	3212	16944	cellular macromolecular complex assembly	VIT_11S0118G00630	VIT_04S0008G05590	VIT_05S0102G00310	VIT_01S0011G04410	VIT_10S0071G01140	VIT_13S0064G00650	VIT_01S0011G02860	VIT_03S0038G02510	VIT_18S0072G00860	VIT_08S0007G00780	VIT_03S0063G02300	VIT_17S0000G09280	VIT_03S0038G00190	VIT_01S0026G01040	VIT_17S0000G02550	VIT_13S0019G05250	VIT_00S0332G00130	VIT_19S0027G00200	VIT_03S0180G00110	VIT_00S2837G00010	VIT_14S0081G00500	VIT_06S0004G00730	VIT_14S0060G00820	VIT_16S0100G00490	VIT_06S0004G01690	VIT_01S0146G00110	VIT_09S0002G04360	VIT_03S0038G03250	VIT_02S0109G00080	VIT_08S0007G01570	VIT_05S0077G01010	VIT_04S0023G00410	VIT_15S0046G02910	VIT_07S0005G04400	VIT_01S0010G02140	VIT_16S0013G00240	VIT_12S0057G00020	VIT_03S0017G01330	VIT_15S0046G02330	VIT_18S0001G08250	VIT_06S0004G04270	VIT_01S0010G01170
70271	7.0129e-07	1.0336e-05	110	376	3212	16944	protein complex biogenesis	VIT_11S0118G00630	VIT_04S0008G05590	VIT_05S0102G00310	VIT_01S0011G04410	VIT_10S0071G01140	VIT_13S0064G00650	VIT_02S0025G02560	VIT_01S0011G02860	VIT_03S0038G02510	VIT_18S0072G00860	VIT_08S0007G00780	VIT_03S0063G02300	VIT_17S0000G09280	VIT_03S0038G00190	VIT_01S0026G01040	VIT_13S0019G05250	VIT_00S0332G00130	VIT_19S0027G00200	VIT_03S0180G00110	VIT_06S0004G00730	VIT_14S0060G00820	VIT_06S0061G00220	VIT_16S0100G00490	VIT_01S0146G00110	VIT_09S0002G04360	VIT_03S0038G03250	VIT_02S0109G00080	VIT_16S0039G00660	VIT_08S0007G01570	VIT_05S0077G01010	VIT_12S0028G02180	VIT_04S0023G00410	VIT_15S0046G02910	VIT_07S0005G04400	VIT_01S0010G02140	VIT_16S0013G00240	VIT_12S0057G00020	VIT_03S0017G01330	VIT_02S0025G03300	VIT_15S0046G02330	VIT_18S0001G08250	VIT_01S0010G01170
6461	7.0129e-07	1.0336e-05	110	376	3212	16944	protein complex assembly	VIT_11S0118G00630	VIT_04S0008G05590	VIT_05S0102G00310	VIT_01S0011G04410	VIT_10S0071G01140	VIT_13S0064G00650	VIT_02S0025G02560	VIT_01S0011G02860	VIT_03S0038G02510	VIT_18S0072G00860	VIT_08S0007G00780	VIT_03S0063G02300	VIT_17S0000G09280	VIT_03S0038G00190	VIT_01S0026G01040	VIT_13S0019G05250	VIT_00S0332G00130	VIT_19S0027G00200	VIT_03S0180G00110	VIT_06S0004G00730	VIT_14S0060G00820	VIT_06S0061G00220	VIT_16S0100G00490	VIT_01S0146G00110	VIT_09S0002G04360	VIT_03S0038G03250	VIT_02S0109G00080	VIT_16S0039G00660	VIT_08S0007G01570	VIT_05S0077G01010	VIT_12S0028G02180	VIT_04S0023G00410	VIT_15S0046G02910	VIT_07S0005G04400	VIT_01S0010G02140	VIT_16S0013G00240	VIT_12S0057G00020	VIT_03S0017G01330	VIT_02S0025G03300	VIT_15S0046G02330	VIT_18S0001G08250	VIT_01S0010G01170
9314	7.4215e-07	1.0873e-05	184	700	3212	16944	response to radiation	VIT_06S0004G05230	VIT_18S0001G14980	VIT_12S0059G02510	VIT_06S0061G00800	VIT_06S0004G08230	VIT_17S0000G10280	VIT_08S0007G02190	VIT_10S0003G04490	VIT_16S0050G00090	VIT_05S0136G00140	VIT_05S0077G02080	VIT_01S0127G00740	VIT_08S0040G03150	VIT_18S0001G12100	VIT_11S0016G04810	VIT_13S0064G01250	VIT_09S0018G01780	VIT_13S0064G00650	VIT_01S0026G02620	VIT_03S0038G02510	VIT_07S0031G00620	VIT_09S0054G00530	VIT_08S0007G00780	VIT_19S0090G00670	VIT_18S0001G00190	VIT_01S0011G04860	VIT_14S0060G00260	VIT_14S0171G00240	VIT_06S0004G02620	VIT_07S0031G01470	VIT_06S0004G05950	VIT_12S0055G01110	VIT_07S0129G00530	VIT_05S0051G00670	VIT_19S0027G00200	VIT_03S0180G00110	VIT_18S0001G05680	VIT_05S0020G01670	VIT_08S0040G03220	VIT_08S0007G05060	VIT_13S0067G03820	VIT_06S0004G00730
9607	8.3934e-07	1.2225e-05	214	837	3212	16944	response to biotic stimulus	VIT_11S0016G01230	VIT_11S0052G01030	VIT_01S0011G05880	VIT_01S0011G05140	VIT_08S0032G01150	VIT_09S0018G01780	VIT_12S0028G03380	VIT_07S0141G00210	VIT_07S0031G01470	VIT_01S0026G00570	VIT_12S0028G03270	VIT_05S0077G01690	VIT_08S0007G05060	VIT_14S0060G00820	VIT_14S0081G00670	VIT_09S0018G01870	VIT_08S0058G00590	VIT_04S0023G01120	VIT_08S0007G01570	VIT_15S0046G02910	VIT_13S0019G00930	VIT_14S0060G01470	VIT_05S0077G01680	VIT_02S0087G00710	VIT_01S0026G02710	VIT_08S0007G00840	VIT_08S0058G01340	VIT_05S0077G01540	VIT_18S0001G11930	VIT_01S0026G01570	VIT_05S0062G00830	VIT_09S0018G02130	VIT_15S0046G02010	VIT_07S0104G00730	VIT_19S0015G00010	VIT_07S0031G00680	VIT_03S0038G03800	VIT_01S0011G05150	VIT_05S0077G01670	VIT_08S0007G00420	VIT_01S0011G03390	VIT_03S0063G01880
9743	8.5636e-07	1.24e-05	98	327	3212	16944	response to carbohydrate stimulus	VIT_18S0001G14980	VIT_04S0008G05590	VIT_04S0069G00920	VIT_05S0136G00140	VIT_10S0003G00590	VIT_05S0077G02080	VIT_15S0046G01880	VIT_09S0018G01780	VIT_07S0031G00620	VIT_09S0054G00530	VIT_00S0684G00030	VIT_08S0007G00780	VIT_07S0031G00080	VIT_13S0019G00740	VIT_14S0108G00740	VIT_07S0031G01470	VIT_12S0028G03270	VIT_07S0129G00530	VIT_19S0027G00200	VIT_03S0180G00110	VIT_06S0009G03740	VIT_14S0060G00820	VIT_09S0018G00240	VIT_18S0001G11130	VIT_08S0056G01290	VIT_02S0109G00080	VIT_16S0039G00660	VIT_13S0067G02870	VIT_04S0008G05510	VIT_02S0025G00420	VIT_14S0060G01470	VIT_00S0179G00260	VIT_05S0049G01760	VIT_12S0057G00020	VIT_05S0102G00370	VIT_08S0007G08520	VIT_11S0016G00280	VIT_02S0033G00430	VIT_11S0037G00860	VIT_07S0031G02390	VIT_12S0028G02000	VIT_03S0038G04210
71482	9.4665e-07	1.3549e-05	28	60	3212	16944	cellular response to light stimulus	VIT_15S0046G01280	VIT_16S0039G00660	VIT_16S0050G02520	VIT_07S0031G02690	VIT_14S0036G01320	VIT_17S0000G10280	VIT_06S0004G03700	VIT_18S0001G12100	VIT_05S0049G01760	VIT_04S0008G00600	VIT_10S0003G02680	VIT_09S0054G00530	VIT_15S0046G01310	VIT_08S0056G00720	VIT_05S0020G04110	VIT_03S0038G00270	VIT_04S0008G07340	VIT_06S0061G00750	VIT_12S0028G02000	VIT_03S0038G04210	VIT_03S0180G00110	VIT_03S0038G01930	VIT_18S0001G05680	VIT_08S0040G01560	VIT_07S0031G01530	VIT_15S0024G00640	VIT_13S0067G03390	VIT_04S0008G05210
71478	9.4665e-07	1.3549e-05	28	60	3212	16944	cellular response to radiation	VIT_15S0046G01280	VIT_16S0039G00660	VIT_16S0050G02520	VIT_07S0031G02690	VIT_14S0036G01320	VIT_17S0000G10280	VIT_06S0004G03700	VIT_18S0001G12100	VIT_05S0049G01760	VIT_04S0008G00600	VIT_10S0003G02680	VIT_09S0054G00530	VIT_15S0046G01310	VIT_08S0056G00720	VIT_05S0020G04110	VIT_03S0038G00270	VIT_04S0008G07340	VIT_06S0061G00750	VIT_12S0028G02000	VIT_03S0038G04210	VIT_03S0180G00110	VIT_03S0038G01930	VIT_18S0001G05680	VIT_08S0040G01560	VIT_07S0031G01530	VIT_15S0024G00640	VIT_13S0067G03390	VIT_04S0008G05210
9812	1.0213e-06	1.4533e-05	27	57	3212	16944	flavonoid metabolic process	VIT_13S0064G01320	VIT_13S0067G02870	VIT_05S0136G00140	VIT_14S0060G00720	VIT_08S0007G04550	VIT_14S0068G00930	VIT_04S0008G01800	VIT_19S0014G00100	VIT_16S0039G02040	VIT_02S0033G00430	VIT_09S0002G00130	VIT_07S0104G00090	VIT_07S0005G02010	VIT_07S0129G00530	VIT_16S0039G02230	VIT_08S0040G00780	VIT_18S0001G05680	VIT_02S0025G04720	VIT_07S0005G01210	VIT_04S0023G03370	VIT_13S0067G03820	VIT_04S0079G00690	VIT_01S0010G03510	VIT_12S0028G00860	VIT_08S0056G01290	VIT_16S0098G00850	VIT_04S0008G02670
6636	1.1482e-06	1.6153e-05	21	39	3212	16944	unsaturated fatty acid biosynthetic process	VIT_13S0067G03300	VIT_17S0000G04490	VIT_14S0030G01900	VIT_14S0066G01410	VIT_08S0007G04530	VIT_11S0016G00600	VIT_11S0016G00130	VIT_08S0040G00390	VIT_16S0098G01540	VIT_01S0011G00930	VIT_01S0127G00740	VIT_13S0019G02090	VIT_14S0128G00050	VIT_05S0020G01840	VIT_04S0043G01010	VIT_18S0122G00960	VIT_11S0016G05570	VIT_14S0060G00820	VIT_19S0090G00120	VIT_04S0079G00680	VIT_15S0046G01090
33559	1.1482e-06	1.6153e-05	21	39	3212	16944	unsaturated fatty acid metabolic process	VIT_13S0067G03300	VIT_17S0000G04490	VIT_14S0030G01900	VIT_14S0066G01410	VIT_08S0007G04530	VIT_11S0016G00600	VIT_11S0016G00130	VIT_08S0040G00390	VIT_16S0098G01540	VIT_01S0011G00930	VIT_01S0127G00740	VIT_13S0019G02090	VIT_14S0128G00050	VIT_05S0020G01840	VIT_04S0043G01010	VIT_18S0122G00960	VIT_11S0016G05570	VIT_14S0060G00820	VIT_19S0090G00120	VIT_04S0079G00680	VIT_15S0046G01090
31408	1.3021e-06	1.8214e-05	29	64	3212	16944	oxylipin biosynthetic process	VIT_11S0016G01230	VIT_06S0004G01470	VIT_09S0002G01080	VIT_11S0016G00130	VIT_01S0127G00740	VIT_06S0004G07870	VIT_06S0004G01450	VIT_18S0001G08310	VIT_04S0043G01010	VIT_08S0007G08520	VIT_14S0128G00780	VIT_11S0016G02450	VIT_00S0391G00070	VIT_15S0046G01090	VIT_00S0389G00020	VIT_17S0000G04490	VIT_06S0004G00810	VIT_14S0030G01900	VIT_06S0061G00450	VIT_11S0016G00600	VIT_08S0040G00390	VIT_06S0004G01460	VIT_06S0004G01480	VIT_18S0001G10850	VIT_18S0122G00960	VIT_09S0018G00240	VIT_06S0004G01510	VIT_17S0000G01790	VIT_04S0023G01120
10224	1.4347e-06	1.9957e-05	28	61	3212	16944	response to UV-B	VIT_11S0016G02170	VIT_15S0046G01280	VIT_12S0059G02510	VIT_14S0036G01320	VIT_18S0001G14310	VIT_13S0067G02870	VIT_05S0136G00140	VIT_14S0060G00720	VIT_06S0004G06550	VIT_13S0064G00670	VIT_16S0039G02040	VIT_18S0001G11930	VIT_07S0031G02560	VIT_05S0020G04110	VIT_06S0004G06640	VIT_06S0004G02620	VIT_03S0038G02310	VIT_07S0104G00090	VIT_04S0023G02900	VIT_06S0061G00750	VIT_12S0028G02000	VIT_07S0129G00530	VIT_05S0020G01090	VIT_13S0067G03820	VIT_14S0068G00920	VIT_04S0008G05210	VIT_08S0056G01290	VIT_04S0008G02670
16556	2.1961e-06	3.0378e-05	31	72	3212	16944	mRNA modification	VIT_03S0038G01320	VIT_01S0244G00120	VIT_08S0007G04530	VIT_14S0060G02250	VIT_06S0004G04080	VIT_13S0019G05160	VIT_13S0064G00650	VIT_03S0017G01330	VIT_17S0000G04130	VIT_09S0002G07500	VIT_08S0007G07480	VIT_10S0003G01640	VIT_13S0019G00320	VIT_08S0007G01890	VIT_01S0026G00570	VIT_03S0063G02040	VIT_10S0092G00090	VIT_03S0063G02020	VIT_03S0038G04210	VIT_01S0010G00920	VIT_17S0053G00630	VIT_04S0044G01180	VIT_05S0020G01670	VIT_02S0025G02640	VIT_06S0009G01070	VIT_18S0001G08800	VIT_02S0025G02450	VIT_04S0043G00700	VIT_16S0022G02070	VIT_02S0012G02540	VIT_14S0066G00160
43269	2.7246e-06	3.7478e-05	32	76	3212	16944	regulation of ion transport	VIT_01S0244G00030	VIT_04S0044G01310	VIT_17S0000G09470	VIT_04S0008G00960	VIT_17S0000G00280	VIT_11S0052G01030	VIT_19S0027G00130	VIT_06S0004G03700	VIT_05S0049G01760	VIT_13S0064G00650	VIT_10S0003G02680	VIT_08S0007G00780	VIT_01S0026G01590	VIT_03S0038G00270	VIT_14S0108G00010	VIT_12S0055G01130	VIT_03S0038G04210	VIT_19S0027G00200	VIT_12S0035G01750	VIT_03S0180G00110	VIT_16S0050G01260	VIT_18S0001G05680	VIT_00S0282G00020	VIT_04S0023G02640	VIT_18S0122G00960	VIT_09S0054G01770	VIT_10S0003G04540	VIT_13S0019G04140	VIT_18S0089G01170	VIT_14S0081G00670	VIT_01S0137G00760	VIT_02S0025G01470
9813	3.0099e-06	4.1174e-05	24	50	3212	16944	flavonoid biosynthetic process	VIT_07S0104G00090	VIT_07S0005G02010	VIT_05S0136G00140	VIT_13S0067G02870	VIT_16S0039G02230	VIT_07S0129G00530	VIT_14S0060G00720	VIT_08S0007G04550	VIT_08S0040G00780	VIT_02S0025G04720	VIT_14S0068G00930	VIT_07S0005G01210	VIT_04S0023G03370	VIT_04S0008G01800	VIT_13S0067G03820	VIT_19S0014G00100	VIT_01S0010G03510	VIT_16S0039G02040	VIT_02S0033G00430	VIT_12S0028G00860	VIT_08S0056G01290	VIT_16S0098G00850	VIT_09S0002G00130	VIT_04S0008G02670
34285	3.2829e-06	4.4661e-05	37	94	3212	16944	response to disaccharide stimulus	VIT_01S0244G00030	VIT_18S0001G14980	VIT_13S0019G04480	VIT_14S0036G01320	VIT_05S0136G00140	VIT_13S0067G02870	VIT_06S0004G03700	VIT_05S0077G02080	VIT_14S0060G00720	VIT_05S0049G01760	VIT_09S0018G01780	VIT_01S0026G01950	VIT_16S0039G02040	VIT_00S0684G00030	VIT_11S0016G00280	VIT_02S0033G00430	VIT_11S0118G00180	VIT_08S0007G00780	VIT_13S0019G00740	VIT_11S0037G00860	VIT_14S0108G00740	VIT_15S0046G01090	VIT_07S0104G00090	VIT_06S0061G00750	VIT_03S0038G04210	VIT_07S0129G00530	VIT_19S0027G00200	VIT_03S0180G00110	VIT_06S0004G04700	VIT_18S0122G00960	VIT_13S0019G04140	VIT_18S0089G01170	VIT_14S0068G00680	VIT_03S0063G01780	VIT_08S0056G01290	VIT_07S0031G02610	VIT_04S0008G02670
34621	3.3588e-06	4.5445e-05	115	409	3212	16944	cellular macromolecular complex subunit organization	VIT_11S0118G00630	VIT_04S0008G05590	VIT_05S0102G00310	VIT_01S0011G04410	VIT_10S0071G01140	VIT_13S0064G00650	VIT_01S0011G02860	VIT_03S0038G02510	VIT_18S0072G00860	VIT_08S0007G00780	VIT_03S0063G02300	VIT_17S0000G09280	VIT_03S0038G00190	VIT_01S0026G01040	VIT_17S0000G02550	VIT_13S0019G05250	VIT_00S0332G00130	VIT_19S0027G00200	VIT_03S0180G00110	VIT_00S2837G00010	VIT_14S0081G00500	VIT_06S0004G00730	VIT_14S0060G00820	VIT_16S0100G00490	VIT_06S0004G01690	VIT_01S0146G00110	VIT_09S0002G04360	VIT_03S0038G03250	VIT_02S0109G00080	VIT_08S0007G01570	VIT_05S0077G01010	VIT_04S0023G00410	VIT_15S0046G02910	VIT_07S0005G04400	VIT_01S0010G02140	VIT_16S0013G00240	VIT_12S0057G00020	VIT_03S0017G01330	VIT_15S0046G02330	VIT_18S0001G08250	VIT_01S0010G01170	VIT_06S0004G04270
9804	3.4245e-06	4.5832e-05	13	19	3212	16944	coumarin metabolic process	VIT_19S0085G01100	VIT_18S0001G09140	VIT_15S0048G02720	VIT_09S0018G01190	VIT_07S0104G01360	VIT_08S0040G00780	VIT_11S0065G00360	VIT_06S0004G08150	VIT_10S0003G00900	VIT_18S0001G06250	VIT_16S0039G00320	VIT_16S0098G00850	VIT_13S0019G03990
9805	3.4245e-06	4.5832e-05	13	19	3212	16944	coumarin biosynthetic process	VIT_19S0085G01100	VIT_18S0001G09140	VIT_15S0048G02720	VIT_09S0018G01190	VIT_07S0104G01360	VIT_08S0040G00780	VIT_11S0065G00360	VIT_06S0004G08150	VIT_10S0003G00900	VIT_18S0001G06250	VIT_16S0039G00320	VIT_16S0098G00850	VIT_13S0019G03990
10374	3.8766e-06	5.1605e-05	41	109	3212	16944	stomatal complex development	VIT_03S0038G01320	VIT_06S0004G05230	VIT_18S0041G00350	VIT_14S0066G01410	VIT_11S0016G01880	VIT_08S0007G04530	VIT_02S0012G01090	VIT_07S0005G01790	VIT_19S0027G00010	VIT_18S0001G02740	VIT_18S0001G06370	VIT_03S0017G01330	VIT_13S0019G03350	VIT_17S0000G07500	VIT_08S0058G01340	VIT_13S0019G00260	VIT_06S0009G01670	VIT_14S0108G01290	VIT_10S0003G01640	VIT_03S0038G04180	VIT_15S0048G00550	VIT_06S0004G00170	VIT_12S0059G02480	VIT_01S0011G00850	VIT_01S0011G00930	VIT_03S0063G02020	VIT_07S0104G00730	VIT_13S0067G01270	VIT_03S0038G04210	VIT_12S0059G02310	VIT_12S0028G03060	VIT_13S0067G00390	VIT_16S0039G00240	VIT_02S0012G00980	VIT_17S0000G09910	VIT_07S0031G02550	VIT_07S0031G00800	VIT_09S0002G04360	VIT_09S0002G05240	VIT_02S0109G00080	VIT_05S0020G01130
10016	6.6725e-06	8.8348e-05	97	337	3212	16944	shoot morphogenesis	VIT_06S0004G02640	VIT_06S0004G05230	VIT_13S0084G00160	VIT_19S0014G01680	VIT_05S0102G00310	VIT_03S0091G00670	VIT_18S0001G02700	VIT_01S0011G04480	VIT_08S0007G02810	VIT_06S0004G02580	VIT_07S0031G01470	VIT_10S0116G01740	VIT_01S0011G00850	VIT_12S0059G02310	VIT_08S0007G05060	VIT_14S0060G00820	VIT_10S0003G03910	VIT_09S0002G04360	VIT_02S0109G00080	VIT_05S0020G01130	VIT_14S0030G01590	VIT_05S0077G01010	VIT_02S0012G01090	VIT_08S0007G04530	VIT_07S0005G02950	VIT_17S0000G04790	VIT_18S0001G06370	VIT_03S0017G01330	VIT_08S0058G01340	VIT_01S0010G01170	VIT_06S0009G01670	VIT_14S0108G01290	VIT_08S0007G07480	VIT_10S0003G01640	VIT_01S0011G03520	VIT_06S0004G00170	VIT_01S0011G00930	VIT_00S0759G00010	VIT_03S0038G04210	VIT_07S0104G00730	VIT_05S0020G01840	VIT_06S0004G01530
9744	6.9501e-06	9.1535e-05	36	93	3212	16944	response to sucrose stimulus	VIT_01S0244G00030	VIT_18S0001G14980	VIT_14S0036G01320	VIT_05S0136G00140	VIT_13S0067G02870	VIT_06S0004G03700	VIT_05S0077G02080	VIT_14S0060G00720	VIT_05S0049G01760	VIT_09S0018G01780	VIT_01S0026G01950	VIT_16S0039G02040	VIT_00S0684G00030	VIT_11S0016G00280	VIT_02S0033G00430	VIT_11S0118G00180	VIT_08S0007G00780	VIT_13S0019G00740	VIT_11S0037G00860	VIT_14S0108G00740	VIT_15S0046G01090	VIT_07S0104G00090	VIT_06S0061G00750	VIT_03S0038G04210	VIT_07S0129G00530	VIT_19S0027G00200	VIT_03S0180G00110	VIT_06S0004G04700	VIT_18S0122G00960	VIT_13S0019G04140	VIT_18S0089G01170	VIT_14S0068G00680	VIT_03S0063G01780	VIT_08S0056G01290	VIT_07S0031G02610	VIT_04S0008G02670
10200	8.0241e-06	0.00010512	49	142	3212	16944	response to chitin	VIT_04S0008G05590	VIT_04S0069G00920	VIT_08S0007G03900	VIT_10S0003G00590	VIT_18S0001G09230	VIT_15S0046G01880	VIT_08S0105G00180	VIT_13S0019G03350	VIT_09S0054G00530	VIT_07S0031G00080	VIT_05S0049G01010	VIT_15S0046G01090	VIT_08S0058G00690	VIT_12S0028G03270	VIT_12S0059G01130	VIT_00S1679G00010	VIT_13S0067G01070	VIT_14S0060G00820	VIT_09S0018G00240	VIT_18S0001G11130	VIT_18S0164G00030	VIT_02S0109G00080	VIT_14S0066G01410	VIT_00S0533G00050	VIT_04S0008G05510	VIT_02S0025G00420	VIT_02S0234G00130	VIT_14S0060G01470	VIT_00S0179G00260	VIT_03S0063G00180	VIT_02S0025G01360	VIT_08S0007G08520	VIT_18S0001G10030	VIT_07S0031G02390	VIT_14S0030G01900	VIT_00S0264G00020	VIT_01S0011G06140	VIT_03S0038G03800	VIT_04S0023G01080	VIT_04S0008G01070	VIT_10S0116G01200	VIT_16S0013G00980
46471	8.3367e-06	0.00010864	22	46	3212	16944	phosphatidylglycerol metabolic process	VIT_01S0182G00050	VIT_03S0063G02040	VIT_11S0016G00130	VIT_07S0005G04400	VIT_01S0010G00920	VIT_07S0104G00550	VIT_08S0007G02000	VIT_04S0043G01010	VIT_04S0023G02640	VIT_12S0057G00020	VIT_12S0028G01330	VIT_16S0022G00320	VIT_13S0067G00390	VIT_18S0072G00860	VIT_04S0008G06690	VIT_19S0090G00120	VIT_19S0177G00340	VIT_14S0108G01290	VIT_17S0000G03610	VIT_05S0020G01130	VIT_04S0079G00680	VIT_14S0036G00480
43648	8.4786e-06	0.00010991	41	112	3212	16944	dicarboxylic acid metabolic process	VIT_11S0118G00630	VIT_01S0182G00050	VIT_13S0064G00170	VIT_12S0059G00750	VIT_06S0061G01300	VIT_02S0012G01090	VIT_18S0001G04580	VIT_05S0102G00310	VIT_09S0018G00400	VIT_00S1217G00010	VIT_14S0108G01330	VIT_13S0067G02120	VIT_18S0001G02700	VIT_16S0013G00240	VIT_13S0064G00650	VIT_13S0084G00110	VIT_03S0088G01040	VIT_18S0072G00860	VIT_18S0001G06250	VIT_00S0591G00020	VIT_00S0391G00070	VIT_07S0141G00210	VIT_06S0080G00890	VIT_03S0063G02300	VIT_19S0014G04710	VIT_06S0004G00170	VIT_00S0759G00010	VIT_13S0019G05250	VIT_14S0108G00870	VIT_15S0046G03670	VIT_07S0151G01110	VIT_05S0020G01840	VIT_04S0023G02640	VIT_08S0105G00590	VIT_05S0094G00410	VIT_15S0048G00750	VIT_14S0066G00970	VIT_18S0001G04860	VIT_03S0088G01190	VIT_07S0005G03350	VIT_14S0108G00350
16051	8.5414e-06	0.00011015	155	594	3212	16944	carbohydrate biosynthetic process	VIT_06S0004G05230	VIT_00S0414G00060	VIT_04S0008G05590	VIT_18S0001G10770	VIT_12S0028G01390	VIT_16S0050G00090	VIT_09S0002G02290	VIT_01S0011G04410	VIT_03S0017G01710	VIT_17S0000G00950	VIT_01S0127G00740	VIT_09S0002G04010	VIT_04S0023G00720	VIT_18S0075G00120	VIT_13S0019G05160	VIT_11S0016G00560	VIT_13S0064G00650	VIT_13S0067G02560	VIT_10S0116G01660	VIT_07S0031G00620	VIT_17S0000G07800	VIT_18S0122G00890	VIT_00S0414G00050	VIT_18S0089G01210	VIT_01S0011G00850	VIT_14S0108G00940	VIT_13S0019G05250	VIT_08S0007G02970	VIT_00S0323G00040	VIT_12S0034G02240	VIT_05S0094G01520	VIT_00S2628G00010	VIT_07S0031G00920	VIT_02S0012G00170	VIT_00S0414G00040	VIT_10S0003G03090	VIT_04S0023G01120	VIT_14S0108G01560	VIT_17S0000G04030	VIT_19S0015G00730	VIT_08S0007G01570	VIT_01S0182G00050
71214	9.9894e-06	0.00012815	32	80	3212	16944	cellular response to abiotic stimulus	VIT_15S0046G01280	VIT_16S0039G00660	VIT_16S0050G02520	VIT_19S0014G01740	VIT_06S0004G05170	VIT_07S0031G02690	VIT_14S0036G01320	VIT_17S0000G10280	VIT_06S0004G03700	VIT_18S0001G12100	VIT_05S0049G01760	VIT_04S0008G00600	VIT_10S0003G02680	VIT_18S0001G08250	VIT_09S0054G00530	VIT_15S0046G01310	VIT_08S0056G00720	VIT_17S0000G05160	VIT_05S0020G04110	VIT_03S0038G00270	VIT_06S0061G00750	VIT_04S0008G07340	VIT_12S0028G02000	VIT_03S0038G04210	VIT_03S0180G00110	VIT_03S0038G01930	VIT_18S0001G05680	VIT_08S0040G01560	VIT_07S0031G01530	VIT_15S0024G00640	VIT_04S0008G05210	VIT_13S0067G03390
6631	1.2171e-05	0.00015534	105	376	3212	16944	fatty acid metabolic process	VIT_11S0016G01230	VIT_06S0004G01470	VIT_01S0011G05880	VIT_17S0000G00950	VIT_01S0127G00740	VIT_12S0059G01060	VIT_10S0116G00920	VIT_06S0061G00230	VIT_19S0014G04980	VIT_05S0077G01270	VIT_15S0046G01680	VIT_10S0003G03010	VIT_06S0004G01480	VIT_00S0233G00060	VIT_13S0019G01260	VIT_07S0141G00090	VIT_06S0004G04000	VIT_14S0060G00820	VIT_09S0018G00240	VIT_06S0004G01510	VIT_00S0583G00030	VIT_01S0010G02670	VIT_04S0023G01120	VIT_00S2731G00010	VIT_14S0108G00830	VIT_13S0074G00390	VIT_14S0006G02990	VIT_09S0018G01360	VIT_08S0007G04530	VIT_09S0002G01080	VIT_11S0016G00130	VIT_15S0021G00060	VIT_07S0005G04400	VIT_11S0065G00360	VIT_04S0008G01800	VIT_19S0014G00100	VIT_08S0007G08520	VIT_00S0245G00050	VIT_19S0090G00120	VIT_14S0128G00780	VIT_11S0016G02450	VIT_02S0025G02620
31407	1.3703e-05	0.00017399	30	74	3212	16944	oxylipin metabolic process	VIT_15S0046G01280	VIT_11S0016G01230	VIT_06S0004G01470	VIT_09S0002G01080	VIT_11S0016G00130	VIT_06S0004G07870	VIT_01S0127G00740	VIT_06S0004G01450	VIT_18S0001G08310	VIT_04S0043G01010	VIT_08S0007G08520	VIT_14S0128G00780	VIT_11S0016G02450	VIT_00S0391G00070	VIT_15S0046G01090	VIT_00S0389G00020	VIT_17S0000G04490	VIT_06S0004G00810	VIT_14S0030G01900	VIT_06S0061G00450	VIT_11S0016G00600	VIT_08S0040G00390	VIT_06S0004G01460	VIT_06S0004G01480	VIT_18S0001G10850	VIT_18S0122G00960	VIT_09S0018G00240	VIT_06S0004G01510	VIT_17S0000G01790	VIT_04S0023G01120
46173	1.3887e-05	0.00017543	21	44	3212	16944	polyol biosynthetic process	VIT_16S0050G02520	VIT_17S0000G02910	VIT_01S0127G00740	VIT_14S0108G00940	VIT_12S0034G02240	VIT_14S0219G00280	VIT_13S0067G02560	VIT_15S0046G02330	VIT_18S0001G10510	VIT_01S0011G03120	VIT_06S0004G00260	VIT_07S0031G00920	VIT_07S0031G00620	VIT_06S0004G07390	VIT_09S0054G01750	VIT_03S0091G00230	VIT_04S0008G03600	VIT_17S0000G07800	VIT_18S0001G03830	VIT_10S0003G03090	VIT_14S0006G00910
51049	1.5379e-05	0.00019329	33	85	3212	16944	regulation of transport	VIT_01S0244G00030	VIT_04S0044G01310	VIT_17S0000G09470	VIT_04S0008G00960	VIT_17S0000G00280	VIT_11S0052G01030	VIT_19S0027G00130	VIT_06S0004G03700	VIT_05S0049G01760	VIT_13S0064G00650	VIT_04S0023G03860	VIT_10S0003G02680	VIT_08S0007G00780	VIT_01S0026G01590	VIT_03S0038G00270	VIT_14S0108G00010	VIT_12S0055G01130	VIT_03S0038G04210	VIT_19S0027G00200	VIT_12S0035G01750	VIT_03S0180G00110	VIT_16S0050G01260	VIT_18S0001G05680	VIT_00S0282G00020	VIT_04S0023G02640	VIT_18S0122G00960	VIT_09S0054G01770	VIT_10S0003G04540	VIT_13S0019G04140	VIT_18S0089G01170	VIT_14S0081G00670	VIT_01S0137G00760	VIT_02S0025G01470
6952	1.6984e-05	0.00021238	227	933	3212	16944	defense response	VIT_01S0011G05140	VIT_08S0032G01150	VIT_16S0100G00780	VIT_03S0038G01610	VIT_09S0018G01780	VIT_12S0028G03380	VIT_15S0045G00640	VIT_07S0141G00210	VIT_07S0031G01470	VIT_01S0026G00570	VIT_12S0028G03270	VIT_07S0005G06220	VIT_15S0046G02730	VIT_12S0034G01030	VIT_05S0077G01690	VIT_12S0035G01330	VIT_09S0002G06320	VIT_14S0060G00820	VIT_00S0144G00270	VIT_14S0081G00670	VIT_09S0018G01870	VIT_08S0058G00590	VIT_08S0007G01570	VIT_15S0046G02910	VIT_04S0023G03610	VIT_14S0060G01470	VIT_05S0077G01680	VIT_02S0087G00710	VIT_13S0067G03640	VIT_14S0108G01420	VIT_01S0026G02710	VIT_08S0007G00840	VIT_05S0077G01540	VIT_18S0001G11930	VIT_05S0062G00830	VIT_15S0046G02010	VIT_07S0104G00730	VIT_15S0045G00880	VIT_07S0031G00680	VIT_03S0038G03800	VIT_01S0011G05150	VIT_05S0077G01670
19725	1.9178e-05	0.00023861	63	202	3212	16944	cellular homeostasis	VIT_08S0105G00490	VIT_07S0031G00200	VIT_09S0002G04010	VIT_10S0003G04350	VIT_10S0042G00420	VIT_08S0007G03250	VIT_09S0018G01780	VIT_17S0000G05650	VIT_08S0007G05530	VIT_08S0007G02540	VIT_16S0098G01540	VIT_10S0116G01780	VIT_12S0034G02240	VIT_00S0304G00060	VIT_04S0008G02640	VIT_10S0042G00430	VIT_18S0001G05680	VIT_02S0025G00140	VIT_17S0000G06210	VIT_12S0059G02260	VIT_06S0009G03740	VIT_10S0116G01910	VIT_10S0116G01650	VIT_14S0030G00470	VIT_08S0058G00410	VIT_10S0003G00390	VIT_02S0025G01470	VIT_17S0000G06350	VIT_14S0060G01080	VIT_08S0007G01570	VIT_10S0042G00200	VIT_04S0023G00410	VIT_02S0025G04830	VIT_18S0001G00820	VIT_00S0179G00260	VIT_19S0015G01760	VIT_14S0068G01500	VIT_08S0007G06700	VIT_19S0014G02890	VIT_18S0001G10510	VIT_19S0014G01470	VIT_11S0016G02310
9698	1.9995e-05	0.00024754	58	182	3212	16944	phenylpropanoid metabolic process	VIT_13S0064G01320	VIT_16S0039G01280	VIT_05S0136G00140	VIT_17S0000G00950	VIT_16S0039G01110	VIT_14S0060G00720	VIT_08S0007G04550	VIT_16S0039G01240	VIT_09S0018G01190	VIT_16S0039G01300	VIT_10S0116G00780	VIT_08S0040G01710	VIT_18S0122G00690	VIT_18S0001G06250	VIT_13S0019G03990	VIT_06S0004G02620	VIT_07S0104G00090	VIT_18S0001G09140	VIT_07S0129G00530	VIT_16S0039G01100	VIT_08S0040G00780	VIT_18S0001G05680	VIT_02S0025G02920	VIT_07S0141G00090	VIT_02S0025G04720	VIT_07S0005G01210	VIT_06S0004G08150	VIT_13S0067G03820	VIT_01S0010G03510	VIT_12S0028G00860	VIT_08S0056G01290	VIT_16S0098G00850	VIT_16S0039G01360	VIT_13S0019G04460	VIT_13S0067G02870	VIT_15S0048G02720	VIT_11S0065G00360	VIT_14S0068G00930	VIT_04S0008G01800	VIT_16S0039G01120	VIT_19S0014G00100	VIT_10S0003G00900
6655	2.1406e-05	0.00026369	21	45	3212	16944	phosphatidylglycerol biosynthetic process	VIT_01S0182G00050	VIT_03S0063G02040	VIT_11S0016G00130	VIT_07S0005G04400	VIT_01S0010G00920	VIT_07S0104G00550	VIT_08S0007G02000	VIT_04S0043G01010	VIT_04S0023G02640	VIT_12S0057G00020	VIT_12S0028G01330	VIT_16S0022G00320	VIT_13S0067G00390	VIT_18S0072G00860	VIT_04S0008G06690	VIT_19S0177G00340	VIT_14S0108G01290	VIT_17S0000G03610	VIT_05S0020G01130	VIT_04S0079G00680	VIT_14S0036G00480
6021	2.315e-05	0.00027961	20	42	3212	16944	inositol biosynthetic process	VIT_16S0050G02520	VIT_17S0000G02910	VIT_01S0127G00740	VIT_14S0108G00940	VIT_12S0034G02240	VIT_13S0067G02560	VIT_15S0046G02330	VIT_18S0001G10510	VIT_01S0011G03120	VIT_06S0004G00260	VIT_07S0031G00920	VIT_06S0004G07390	VIT_09S0054G01750	VIT_07S0031G00620	VIT_03S0091G00230	VIT_04S0008G03600	VIT_17S0000G07800	VIT_18S0001G03830	VIT_10S0003G03090	VIT_14S0006G00910
32958	2.315e-05	0.00027961	20	42	3212	16944	inositol phosphate biosynthetic process	VIT_16S0050G02520	VIT_17S0000G02910	VIT_01S0127G00740	VIT_14S0108G00940	VIT_12S0034G02240	VIT_13S0067G02560	VIT_15S0046G02330	VIT_18S0001G10510	VIT_01S0011G03120	VIT_06S0004G00260	VIT_07S0031G00920	VIT_06S0004G07390	VIT_09S0054G01750	VIT_07S0031G00620	VIT_03S0091G00230	VIT_04S0008G03600	VIT_17S0000G07800	VIT_18S0001G03830	VIT_10S0003G03090	VIT_14S0006G00910
10264	2.315e-05	0.00027961	20	42	3212	16944	myo-inositol hexakisphosphate biosynthetic process	VIT_16S0050G02520	VIT_17S0000G02910	VIT_01S0127G00740	VIT_14S0108G00940	VIT_12S0034G02240	VIT_13S0067G02560	VIT_15S0046G02330	VIT_18S0001G10510	VIT_01S0011G03120	VIT_06S0004G00260	VIT_07S0031G00920	VIT_06S0004G07390	VIT_09S0054G01750	VIT_07S0031G00620	VIT_03S0091G00230	VIT_04S0008G03600	VIT_17S0000G07800	VIT_18S0001G03830	VIT_10S0003G03090	VIT_14S0006G00910
33517	2.315e-05	0.00027961	20	42	3212	16944	myo-inositol hexakisphosphate metabolic process	VIT_16S0050G02520	VIT_17S0000G02910	VIT_01S0127G00740	VIT_14S0108G00940	VIT_12S0034G02240	VIT_13S0067G02560	VIT_15S0046G02330	VIT_18S0001G10510	VIT_01S0011G03120	VIT_06S0004G00260	VIT_07S0031G00920	VIT_06S0004G07390	VIT_09S0054G01750	VIT_07S0031G00620	VIT_03S0091G00230	VIT_04S0008G03600	VIT_17S0000G07800	VIT_18S0001G03830	VIT_10S0003G03090	VIT_14S0006G00910
2376	2.3777e-05	0.00028578	88	308	3212	16944	immune system process	VIT_04S0008G05590	VIT_10S0003G03830	VIT_08S0007G05740	VIT_00S0231G00040	VIT_13S0067G02800	VIT_08S0105G00180	VIT_11S0016G05570	VIT_13S0019G03350	VIT_12S0028G03380	VIT_01S0137G00460	VIT_18S0001G06250	VIT_16S0013G01710	VIT_15S0046G01090	VIT_08S0058G00690	VIT_07S0031G01470	VIT_12S0028G03270	VIT_12S0059G01130	VIT_07S0151G01110	VIT_08S0007G00530	VIT_08S0007G03160	VIT_13S0019G04070	VIT_07S0031G00920	VIT_07S0031G02180	VIT_14S0060G00820	VIT_03S0097G00520	VIT_09S0018G00240	VIT_12S0028G00860	VIT_08S0040G01760	VIT_18S0164G00030	VIT_14S0108G00830	VIT_02S0109G00080	VIT_07S0104G01370	VIT_15S0046G01280	VIT_19S0014G05430	VIT_01S0244G00030	VIT_17S0000G02840	VIT_07S0151G00520	VIT_17S0000G09470	VIT_14S0066G01410	VIT_05S0077G01150	VIT_07S0005G01790	VIT_08S0007G02360
19751	2.5377e-05	0.00030354	30	76	3212	16944	polyol metabolic process	VIT_16S0050G02520	VIT_02S0012G00550	VIT_08S0007G09000	VIT_01S0127G00740	VIT_18S0001G08310	VIT_14S0219G00280	VIT_13S0067G02560	VIT_14S0068G01500	VIT_01S0011G03120	VIT_18S0001G10510	VIT_15S0046G02330	VIT_09S0070G00680	VIT_06S0004G07390	VIT_07S0031G00620	VIT_03S0038G01780	VIT_03S0091G00230	VIT_04S0008G03600	VIT_17S0000G07800	VIT_14S0006G00910	VIT_17S0000G02910	VIT_14S0108G00940	VIT_12S0034G02240	VIT_19S0090G01490	VIT_06S0004G00260	VIT_07S0031G00920	VIT_17S0000G07450	VIT_09S0054G01750	VIT_09S0002G02940	VIT_18S0001G03830	VIT_10S0003G03090
9751	2.8584e-05	0.00034026	58	184	3212	16944	response to salicylic acid stimulus	VIT_17S0000G06190	VIT_04S0008G05590	VIT_01S0026G01050	VIT_01S0011G05880	VIT_03S0017G01550	VIT_08S0032G01150	VIT_13S0019G03350	VIT_07S0005G03340	VIT_01S0137G00460	VIT_01S0150G00120	VIT_15S0046G01090	VIT_08S0058G00690	VIT_05S0049G01550	VIT_14S0108G01080	VIT_08S0040G03220	VIT_14S0060G00820	VIT_07S0031G02180	VIT_18S0001G11130	VIT_03S0097G00520	VIT_09S0018G00240	VIT_04S0023G03710	VIT_18S0164G00030	VIT_14S0006G00640	VIT_07S0005G01950	VIT_02S0109G00080	VIT_14S0108G00830	VIT_01S0011G03730	VIT_14S0066G01410	VIT_17S0000G09790	VIT_06S0080G00420	VIT_14S0060G01470	VIT_17S0000G04130	VIT_03S0088G01040	VIT_12S0057G00420	VIT_11S0016G02450	VIT_07S0130G00040	VIT_12S0028G03010	VIT_05S0049G01070	VIT_15S0046G02010	VIT_08S0056G00800	VIT_07S0031G02390	VIT_07S0104G00930
22607	3.1227e-05	0.00036994	161	635	3212	16944	cellular component assembly	VIT_11S0118G00630	VIT_04S0008G05590	VIT_01S0011G04410	VIT_05S0102G00310	VIT_10S0071G01140	VIT_08S0007G01640	VIT_10S0116G01920	VIT_13S0064G00650	VIT_01S0011G02860	VIT_02S0025G02560	VIT_03S0038G02510	VIT_08S0007G00780	VIT_18S0072G00860	VIT_19S0090G00670	VIT_19S0177G00340	VIT_03S0063G02300	VIT_17S0000G09280	VIT_03S0038G00190	VIT_17S0000G02550	VIT_04S0023G02120	VIT_01S0026G01040	VIT_13S0019G05250	VIT_00S0332G00130	VIT_19S0027G00200	VIT_03S0180G00110	VIT_00S2837G00010	VIT_14S0081G00500	VIT_06S0004G00730	VIT_10S0116G01910	VIT_14S0060G00820	VIT_06S0061G00220	VIT_16S0100G00490	VIT_06S0004G01690	VIT_01S0146G00110	VIT_09S0002G04360	VIT_03S0038G03250	VIT_05S0020G01130	VIT_02S0109G00080	VIT_16S0039G00660	VIT_08S0007G01570	VIT_01S0182G00050	VIT_05S0077G01010
34637	3.3948e-05	0.00040027	141	545	3212	16944	cellular carbohydrate biosynthetic process	VIT_06S0004G05230	VIT_00S0414G00060	VIT_04S0008G05590	VIT_18S0001G10770	VIT_12S0028G01390	VIT_09S0002G02290	VIT_01S0011G04410	VIT_03S0017G01710	VIT_17S0000G00950	VIT_01S0127G00740	VIT_04S0023G00720	VIT_09S0002G04010	VIT_18S0075G00120	VIT_13S0019G05160	VIT_11S0016G00560	VIT_13S0064G00650	VIT_13S0067G02560	VIT_07S0031G00620	VIT_10S0116G01660	VIT_17S0000G07800	VIT_18S0122G00890	VIT_00S0414G00050	VIT_18S0089G01210	VIT_01S0011G00850	VIT_14S0108G00940	VIT_13S0019G05250	VIT_08S0007G02970	VIT_00S0323G00040	VIT_12S0034G02240	VIT_05S0094G01520	VIT_00S2628G00010	VIT_07S0031G00920	VIT_02S0012G00170	VIT_00S0414G00040	VIT_10S0003G03090	VIT_14S0108G01560	VIT_17S0000G04030	VIT_19S0015G00730	VIT_08S0007G01570	VIT_01S0182G00050	VIT_02S0025G01750	VIT_18S0001G12840
10109	3.5373e-05	0.00041508	13	22	3212	16944	regulation of photosynthesis	VIT_16S0039G00660	VIT_00S0207G00210	VIT_11S0016G00130	VIT_07S0005G02610	VIT_01S0011G03010	VIT_19S0015G01760	VIT_09S0002G01850	VIT_08S0058G01450	VIT_07S0141G00570	VIT_18S0001G00190	VIT_01S0137G00760	VIT_16S0098G01650	VIT_12S0028G01600
9696	4.691e-05	0.00054788	24	57	3212	16944	salicylic acid metabolic process	VIT_04S0044G00050	VIT_07S0031G02390	VIT_06S0004G02620	VIT_08S0058G00690	VIT_14S0030G01900	VIT_04S0008G05590	VIT_14S0066G01410	VIT_12S0059G01130	VIT_00S0759G00010	VIT_06S0004G06030	VIT_08S0007G00530	VIT_14S0060G01470	VIT_03S0038G03800	VIT_11S0016G05570	VIT_13S0019G03350	VIT_01S0011G03390	VIT_14S0060G00820	VIT_09S0018G00240	VIT_03S0097G00520	VIT_01S0137G00460	VIT_03S0063G01780	VIT_18S0164G00030	VIT_02S0109G00080	VIT_15S0046G01090
45087	4.9444e-05	0.00057476	75	258	3212	16944	innate immune response	VIT_04S0008G05590	VIT_08S0007G05740	VIT_00S0231G00040	VIT_13S0067G02800	VIT_11S0016G05570	VIT_13S0019G03350	VIT_12S0028G03380	VIT_01S0137G00460	VIT_18S0001G06250	VIT_15S0046G01090	VIT_08S0058G00690	VIT_07S0031G01470	VIT_12S0028G03270	VIT_12S0059G01130	VIT_07S0151G01110	VIT_08S0007G00530	VIT_13S0019G04070	VIT_14S0060G00820	VIT_07S0031G02180	VIT_03S0097G00520	VIT_09S0018G00240	VIT_12S0028G00860	VIT_08S0040G01760	VIT_18S0164G00030	VIT_14S0108G00830	VIT_02S0109G00080	VIT_07S0104G01370	VIT_15S0046G01280	VIT_19S0014G05430	VIT_01S0244G00030	VIT_07S0151G00520	VIT_17S0000G09470	VIT_14S0066G01410	VIT_05S0077G01150	VIT_07S0005G01790	VIT_06S0004G06030	VIT_02S0025G04340	VIT_17S0000G09680	VIT_02S0234G00130	VIT_07S0005G00030	VIT_14S0060G01470	VIT_10S0003G00420
46777	5.152e-05	0.00059609	39	112	3212	16944	protein amino acid autophosphorylation	VIT_09S0002G02420	VIT_06S0004G05170	VIT_04S0044G01310	VIT_17S0000G00280	VIT_19S0027G00130	VIT_06S0004G03700	VIT_17S0000G00620	VIT_18S0001G08230	VIT_13S0064G00650	VIT_10S0003G02680	VIT_04S0008G06690	VIT_05S0062G00890	VIT_14S0006G02600	VIT_01S0026G01590	VIT_00S0353G00060	VIT_03S0038G00270	VIT_05S0094G01080	VIT_12S0055G01130	VIT_12S0059G01130	VIT_04S0008G05500	VIT_03S0038G04210	VIT_12S0035G01750	VIT_06S0004G07920	VIT_00S0420G00030	VIT_16S0050G01260	VIT_18S0001G05680	VIT_00S0282G00020	VIT_17S0000G01970	VIT_04S0023G02640	VIT_12S0028G03060	VIT_06S0004G04810	VIT_09S0054G01770	VIT_07S0031G00480	VIT_07S0031G02180	VIT_14S0060G00460	VIT_01S0137G00760	VIT_06S0004G06850	VIT_17S0000G05520	VIT_02S0025G01470
9063	5.3291e-05	0.00061277	35	97	3212	16944	cellular amino acid catabolic process	VIT_11S0016G01230	VIT_04S0008G01300	VIT_13S0019G04460	VIT_16S0039G01360	VIT_11S0016G00130	VIT_16S0039G01280	VIT_13S0067G02800	VIT_16S0039G01110	VIT_01S0127G00740	VIT_16S0039G01240	VIT_14S0083G00520	VIT_12S0059G01060	VIT_16S0039G01300	VIT_04S0043G01010	VIT_16S0039G01120	VIT_02S0025G02560	VIT_13S0084G00110	VIT_08S0040G01710	VIT_03S0038G01780	VIT_11S0016G00280	VIT_13S0067G02940	VIT_15S0046G01090	VIT_10S0116G01540	VIT_06S0004G02620	VIT_02S0012G01120	VIT_13S0064G01470	VIT_14S0030G01900	VIT_11S0016G00600	VIT_16S0039G01100	VIT_16S0039G01130	VIT_07S0005G04480	VIT_09S0018G01870	VIT_00S2508G00010	VIT_16S0039G01170	VIT_08S0058G00590
6955	5.3457e-05	0.00061277	84	297	3212	16944	immune response	VIT_04S0008G05590	VIT_08S0007G05740	VIT_00S0231G00040	VIT_13S0067G02800	VIT_08S0105G00180	VIT_11S0016G05570	VIT_13S0019G03350	VIT_12S0028G03380	VIT_01S0137G00460	VIT_18S0001G06250	VIT_15S0046G01090	VIT_08S0058G00690	VIT_07S0031G01470	VIT_12S0028G03270	VIT_12S0059G01130	VIT_07S0151G01110	VIT_08S0007G00530	VIT_08S0007G03160	VIT_13S0019G04070	VIT_07S0031G00920	VIT_07S0031G02180	VIT_14S0060G00820	VIT_03S0097G00520	VIT_09S0018G00240	VIT_12S0028G00860	VIT_08S0040G01760	VIT_18S0164G00030	VIT_14S0108G00830	VIT_02S0109G00080	VIT_07S0104G01370	VIT_15S0046G01280	VIT_19S0014G05430	VIT_01S0244G00030	VIT_07S0151G00520	VIT_17S0000G09470	VIT_14S0066G01410	VIT_05S0077G01150	VIT_07S0005G01790	VIT_08S0007G02360	VIT_06S0004G06030	VIT_02S0025G04340	VIT_17S0000G09680
9697	5.4e-05	0.00061615	23	54	3212	16944	salicylic acid biosynthetic process	VIT_04S0044G00050	VIT_07S0031G02390	VIT_08S0058G00690	VIT_14S0030G01900	VIT_04S0008G05590	VIT_14S0066G01410	VIT_12S0059G01130	VIT_00S0759G00010	VIT_06S0004G06030	VIT_08S0007G00530	VIT_14S0060G01470	VIT_03S0038G03800	VIT_11S0016G05570	VIT_13S0019G03350	VIT_01S0011G03390	VIT_14S0060G00820	VIT_09S0018G00240	VIT_03S0097G00520	VIT_01S0137G00460	VIT_03S0063G01780	VIT_18S0164G00030	VIT_02S0109G00080	VIT_15S0046G01090
7154	5.6337e-05	0.00063987	89	319	3212	16944	cell communication	VIT_19S0014G04220	VIT_18S0001G14980	VIT_01S0011G04720	VIT_05S0077G00270	VIT_08S0007G04340	VIT_08S0007G01190	VIT_05S0077G02080	VIT_05S0102G00120	VIT_00S0286G00020	VIT_00S0456G00020	VIT_19S0015G02410	VIT_00S0484G00040	VIT_08S0040G02800	VIT_02S0025G02560	VIT_16S0050G01920	VIT_18S0001G14010	VIT_04S0008G01190	VIT_19S0014G04460	VIT_04S0023G02810	VIT_08S0007G01160	VIT_00S0374G00030	VIT_19S0014G04060	VIT_02S0033G00670	VIT_04S0044G00660	VIT_00S0286G00130	VIT_19S0014G04130	VIT_06S0004G07920	VIT_19S0014G04270	VIT_05S0049G00920	VIT_05S0020G03270	VIT_00S0456G00040	VIT_19S0014G04540	VIT_01S0011G03110	VIT_19S0014G04470	VIT_14S0060G00820	VIT_19S0015G00130	VIT_12S0134G00450	VIT_19S0014G04500	VIT_00S0374G00040	VIT_06S0080G00070	VIT_11S0052G01800	VIT_14S0036G00420
10190	5.841e-05	0.00066038	7	8	3212	16944	cytochrome b6f complex assembly	VIT_14S0068G01020	VIT_13S0019G01750	VIT_16S0100G00490	VIT_01S0026G01040	VIT_01S0010G01170	VIT_17S0000G02160	VIT_00S0207G00270
65003	5.8701e-05	0.00066065	124	474	3212	16944	macromolecular complex assembly	VIT_11S0118G00630	VIT_04S0008G05590	VIT_05S0102G00310	VIT_01S0011G04410	VIT_10S0071G01140	VIT_13S0064G00650	VIT_01S0011G02860	VIT_02S0025G02560	VIT_03S0038G02510	VIT_08S0007G00780	VIT_18S0072G00860	VIT_03S0063G02300	VIT_17S0000G09280	VIT_03S0038G00190	VIT_01S0026G01040	VIT_17S0000G02550	VIT_13S0019G05250	VIT_00S0332G00130	VIT_19S0027G00200	VIT_03S0180G00110	VIT_00S2837G00010	VIT_14S0081G00500	VIT_06S0004G00730	VIT_14S0060G00820	VIT_06S0061G00220	VIT_16S0100G00490	VIT_06S0004G01690	VIT_01S0146G00110	VIT_09S0002G04360	VIT_03S0038G03250	VIT_02S0109G00080	VIT_16S0039G00660	VIT_08S0007G01570	VIT_05S0077G01010	VIT_12S0028G02180	VIT_04S0023G00410	VIT_15S0046G02910	VIT_07S0005G04400	VIT_01S0010G02140	VIT_16S0013G00240	VIT_12S0057G00020	VIT_03S0017G01330
55080	6.6535e-05	0.00074543	40	117	3212	16944	cation homeostasis	VIT_14S0060G01080	VIT_08S0007G01570	VIT_19S0014G01740	VIT_04S0023G00410	VIT_02S0025G04830	VIT_09S0002G04010	VIT_18S0001G00760	VIT_10S0003G04350	VIT_00S0179G00260	VIT_19S0015G01760	VIT_09S0018G01780	VIT_17S0000G05650	VIT_07S0031G02170	VIT_09S0018G02130	VIT_06S0004G06170	VIT_09S0002G00130	VIT_14S0066G01560	VIT_08S0007G02540	VIT_16S0098G01540	VIT_10S0116G01780	VIT_18S0001G05680	VIT_04S0008G02640	VIT_01S0244G00170	VIT_08S0056G01690	VIT_02S0025G00140	VIT_11S0052G00680	VIT_12S0059G02260	VIT_06S0009G03740	VIT_10S0116G01910	VIT_16S0098G01870	VIT_18S0001G08800	VIT_14S0030G00470	VIT_08S0058G00430	VIT_08S0058G00410	VIT_01S0011G05290	VIT_16S0022G02070	VIT_13S0047G00040	VIT_02S0025G01470	VIT_06S0080G00920	VIT_17S0000G06350
19757	7.1627e-05	0.00079174	32	87	3212	16944	glycosinolate metabolic process	VIT_06S0004G05230	VIT_06S0004G06130	VIT_04S0008G05590	VIT_11S0206G00110	VIT_09S0002G04010	VIT_04S0023G00720	VIT_11S0016G04560	VIT_13S0019G05160	VIT_18S0001G06370	VIT_11S0016G00560	VIT_12S0057G01080	VIT_13S0064G00650	VIT_13S0019G03350	VIT_13S0084G00110	VIT_18S0001G15360	VIT_09S0002G03560	VIT_12S0057G01450	VIT_05S0049G00410	VIT_03S0038G02230	VIT_12S0028G02000	VIT_13S0019G05250	VIT_03S0038G04210	VIT_10S0116G01780	VIT_14S0128G00050	VIT_00S0207G00270	VIT_04S0008G02640	VIT_19S0085G01190	VIT_13S0067G01340	VIT_18S0072G00970	VIT_18S0164G00030	VIT_19S0090G00390	VIT_14S0128G00320
19760	7.1627e-05	0.00079174	32	87	3212	16944	glucosinolate metabolic process	VIT_06S0004G05230	VIT_06S0004G06130	VIT_04S0008G05590	VIT_11S0206G00110	VIT_09S0002G04010	VIT_04S0023G00720	VIT_11S0016G04560	VIT_13S0019G05160	VIT_18S0001G06370	VIT_11S0016G00560	VIT_12S0057G01080	VIT_13S0064G00650	VIT_13S0019G03350	VIT_13S0084G00110	VIT_18S0001G15360	VIT_09S0002G03560	VIT_12S0057G01450	VIT_05S0049G00410	VIT_03S0038G02230	VIT_12S0028G02000	VIT_13S0019G05250	VIT_03S0038G04210	VIT_10S0116G01780	VIT_14S0128G00050	VIT_00S0207G00270	VIT_04S0008G02640	VIT_19S0085G01190	VIT_13S0067G01340	VIT_18S0072G00970	VIT_18S0164G00030	VIT_19S0090G00390	VIT_14S0128G00320
16143	7.1627e-05	0.00079174	32	87	3212	16944	S-glycoside metabolic process	VIT_06S0004G05230	VIT_06S0004G06130	VIT_04S0008G05590	VIT_11S0206G00110	VIT_09S0002G04010	VIT_04S0023G00720	VIT_11S0016G04560	VIT_13S0019G05160	VIT_18S0001G06370	VIT_11S0016G00560	VIT_12S0057G01080	VIT_13S0064G00650	VIT_13S0019G03350	VIT_13S0084G00110	VIT_18S0001G15360	VIT_09S0002G03560	VIT_12S0057G01450	VIT_05S0049G00410	VIT_03S0038G02230	VIT_12S0028G02000	VIT_13S0019G05250	VIT_03S0038G04210	VIT_10S0116G01780	VIT_14S0128G00050	VIT_00S0207G00270	VIT_04S0008G02640	VIT_19S0085G01190	VIT_13S0067G01340	VIT_18S0072G00970	VIT_18S0164G00030	VIT_19S0090G00390	VIT_14S0128G00320
9310	7.4805e-05	0.00082319	37	106	3212	16944	amine catabolic process	VIT_11S0016G01230	VIT_04S0008G01300	VIT_13S0019G04460	VIT_16S0039G01360	VIT_11S0016G00130	VIT_16S0039G01280	VIT_13S0067G02800	VIT_16S0039G01110	VIT_01S0127G00740	VIT_16S0039G01240	VIT_14S0083G00520	VIT_12S0059G01060	VIT_16S0039G01300	VIT_04S0043G01010	VIT_16S0039G01120	VIT_02S0025G02560	VIT_13S0084G00110	VIT_08S0040G01710	VIT_03S0038G01780	VIT_11S0016G00280	VIT_13S0067G02940	VIT_13S0064G00390	VIT_15S0046G01090	VIT_10S0116G01540	VIT_02S0012G01120	VIT_06S0004G02620	VIT_13S0064G01470	VIT_14S0030G01900	VIT_11S0016G00600	VIT_16S0039G01100	VIT_16S0039G01130	VIT_07S0005G04480	VIT_09S0018G01870	VIT_00S2508G00010	VIT_16S0098G00850	VIT_16S0039G01170	VIT_08S0058G00590
9595	0.0001239	0.0013515	14	27	3212	16944	detection of biotic stimulus	VIT_08S0058G00690	VIT_07S0031G02390	VIT_04S0008G05590	VIT_14S0030G01900	VIT_06S0004G06130	VIT_14S0066G01410	VIT_12S0059G01130	VIT_14S0060G01470	VIT_13S0019G03350	VIT_14S0060G00820	VIT_09S0018G00240	VIT_18S0164G00030	VIT_02S0109G00080	VIT_15S0046G01090
43647	0.00012391	0.0013515	22	53	3212	16944	inositol phosphate metabolic process	VIT_16S0050G02520	VIT_17S0000G02910	VIT_02S0012G00550	VIT_01S0127G00740	VIT_14S0108G00940	VIT_12S0034G02240	VIT_18S0001G08310	VIT_13S0067G02560	VIT_15S0046G02330	VIT_18S0001G10510	VIT_01S0011G03120	VIT_06S0004G00260	VIT_07S0031G00920	VIT_07S0031G00620	VIT_06S0004G07390	VIT_09S0054G01750	VIT_03S0091G00230	VIT_04S0008G03600	VIT_17S0000G07800	VIT_18S0001G03830	VIT_10S0003G03090	VIT_14S0006G00910
9814	0.00013878	0.0015071	54	177	3212	16944	defense response, incompatible interaction	VIT_04S0008G05590	VIT_00S0231G00040	VIT_11S0016G05570	VIT_12S0028G03380	VIT_13S0019G03350	VIT_18S0001G06250	VIT_15S0046G01090	VIT_08S0058G00690	VIT_07S0031G01470	VIT_12S0059G01130	VIT_07S0151G01110	VIT_08S0007G00530	VIT_13S0019G04070	VIT_14S0060G00820	VIT_07S0031G02180	VIT_09S0018G00240	VIT_12S0028G00860	VIT_18S0164G00030	VIT_02S0109G00080	VIT_15S0046G01280	VIT_01S0244G00030	VIT_19S0014G05430	VIT_17S0000G09470	VIT_14S0066G01410	VIT_05S0077G01150	VIT_07S0005G01790	VIT_06S0004G06030	VIT_02S0025G04340	VIT_14S0060G01470	VIT_07S0005G00030	VIT_16S0050G01430	VIT_10S0003G00900	VIT_14S0081G00020	VIT_03S0088G01040	VIT_18S0001G11930	VIT_12S0057G00420	VIT_14S0066G01210	VIT_09S0002G03560	VIT_15S0046G02010	VIT_01S0127G00130	VIT_07S0031G02390	VIT_07S0104G00930
43085	0.00015489	0.0016674	46	145	3212	16944	positive regulation of catalytic activity	VIT_08S0007G01570	VIT_06S0004G06130	VIT_04S0008G05590	VIT_10S0042G00200	VIT_05S0102G00310	VIT_11S0016G04560	VIT_17S0000G09790	VIT_18S0001G02740	VIT_11S0016G05570	VIT_13S0019G03350	VIT_18S0001G15360	VIT_13S0019G00260	VIT_01S0010G01170	VIT_06S0009G01670	VIT_16S0098G01220	VIT_14S0108G01290	VIT_01S0010G01340	VIT_04S0023G02010	VIT_17S0000G02160	VIT_14S0066G01380	VIT_17S0000G04490	VIT_06S0004G06640	VIT_05S0094G01690	VIT_03S0063G02040	VIT_12S0055G01130	VIT_19S0014G05080	VIT_01S0137G00670	VIT_16S0098G01280	VIT_03S0038G04210	VIT_13S0019G05250	VIT_08S0007G08760	VIT_08S0007G02970	VIT_12S0035G01750	VIT_13S0067G03210	VIT_13S0019G02090	VIT_01S0010G00920	VIT_12S0028G02170	VIT_07S0031G00680	VIT_17S0000G01970	VIT_05S0094G00820	VIT_04S0023G00740	VIT_13S0067G01340
44093	0.00015489	0.0016674	46	145	3212	16944	positive regulation of molecular function	VIT_08S0007G01570	VIT_06S0004G06130	VIT_04S0008G05590	VIT_10S0042G00200	VIT_05S0102G00310	VIT_11S0016G04560	VIT_17S0000G09790	VIT_18S0001G02740	VIT_11S0016G05570	VIT_13S0019G03350	VIT_18S0001G15360	VIT_13S0019G00260	VIT_01S0010G01170	VIT_06S0009G01670	VIT_16S0098G01220	VIT_14S0108G01290	VIT_01S0010G01340	VIT_04S0023G02010	VIT_17S0000G02160	VIT_14S0066G01380	VIT_17S0000G04490	VIT_06S0004G06640	VIT_05S0094G01690	VIT_03S0063G02040	VIT_12S0055G01130	VIT_19S0014G05080	VIT_01S0137G00670	VIT_16S0098G01280	VIT_03S0038G04210	VIT_13S0019G05250	VIT_08S0007G08760	VIT_08S0007G02970	VIT_12S0035G01750	VIT_13S0067G03210	VIT_13S0019G02090	VIT_01S0010G00920	VIT_12S0028G02170	VIT_07S0031G00680	VIT_17S0000G01970	VIT_05S0094G00820	VIT_04S0023G00740	VIT_13S0067G01340
10143	0.00015749	0.0016808	8	11	3212	16944	cutin biosynthetic process	VIT_08S0007G02000	VIT_15S0046G02400	VIT_13S0074G00390	VIT_03S0063G01880	VIT_07S0005G01790	VIT_17S0000G00950	VIT_02S0025G02620	VIT_16S0050G00830
32544	0.00015749	0.0016808	8	11	3212	16944	plastid translation	VIT_14S0006G03060	VIT_07S0104G00510	VIT_14S0060G00820	VIT_09S0002G04330	VIT_07S0104G01470	VIT_07S0151G01110	VIT_19S0014G04970	VIT_08S0040G00300
32879	0.00017016	0.0018083	35	102	3212	16944	regulation of localization	VIT_01S0244G00030	VIT_04S0044G01310	VIT_17S0000G09470	VIT_04S0008G00960	VIT_17S0000G00280	VIT_11S0052G01030	VIT_19S0027G00130	VIT_06S0004G03700	VIT_05S0049G01760	VIT_13S0064G00650	VIT_04S0023G03860	VIT_10S0003G02680	VIT_03S0038G01780	VIT_08S0007G00780	VIT_01S0026G01590	VIT_03S0038G00270	VIT_14S0108G00010	VIT_12S0055G01130	VIT_14S0060G01720	VIT_03S0038G04210	VIT_19S0027G00200	VIT_12S0035G01750	VIT_03S0180G00110	VIT_16S0050G01260	VIT_18S0001G05680	VIT_00S0282G00020	VIT_04S0023G02640	VIT_18S0122G00960	VIT_09S0054G01770	VIT_10S0003G04540	VIT_13S0019G04140	VIT_18S0089G01170	VIT_14S0081G00670	VIT_01S0137G00760	VIT_02S0025G01470
51174	0.00018118	0.0019089	48	154	3212	16944	regulation of phosphorus metabolic process	VIT_08S0007G01570	VIT_17S0000G06280	VIT_05S0077G01010	VIT_04S0008G05590	VIT_14S0066G01410	VIT_15S0046G02910	VIT_11S0016G00130	VIT_01S0011G04410	VIT_01S0137G00210	VIT_04S0044G01410	VIT_09S0002G01850	VIT_08S0007G03250	VIT_16S0013G00240	VIT_13S0064G00650	VIT_12S0057G00020	VIT_15S0021G01280	VIT_01S0011G02860	VIT_13S0019G03350	VIT_13S0084G00110	VIT_15S0048G02500	VIT_17S0000G07500	VIT_03S0038G02510	VIT_18S0122G00830	VIT_02S0025G05140	VIT_18S0001G14090	VIT_15S0046G01090	VIT_03S0063G02300	VIT_07S0031G02390	VIT_05S0094G01690	VIT_12S0059G02480	VIT_12S0055G01110	VIT_03S0038G04210	VIT_00S0313G00040	VIT_01S0011G02150	VIT_14S0128G00050	VIT_04S0008G02640	VIT_03S0038G01930	VIT_17S0000G01970	VIT_12S0059G01810	VIT_07S0031G02180	VIT_14S0060G00820	VIT_10S0003G00300
19220	0.00018118	0.0019089	48	154	3212	16944	regulation of phosphate metabolic process	VIT_08S0007G01570	VIT_17S0000G06280	VIT_05S0077G01010	VIT_04S0008G05590	VIT_14S0066G01410	VIT_15S0046G02910	VIT_11S0016G00130	VIT_01S0011G04410	VIT_01S0137G00210	VIT_04S0044G01410	VIT_09S0002G01850	VIT_08S0007G03250	VIT_16S0013G00240	VIT_13S0064G00650	VIT_12S0057G00020	VIT_15S0021G01280	VIT_01S0011G02860	VIT_13S0019G03350	VIT_13S0084G00110	VIT_15S0048G02500	VIT_17S0000G07500	VIT_03S0038G02510	VIT_18S0122G00830	VIT_02S0025G05140	VIT_18S0001G14090	VIT_15S0046G01090	VIT_03S0063G02300	VIT_07S0031G02390	VIT_05S0094G01690	VIT_12S0059G02480	VIT_12S0055G01110	VIT_03S0038G04210	VIT_00S0313G00040	VIT_01S0011G02150	VIT_14S0128G00050	VIT_04S0008G02640	VIT_03S0038G01930	VIT_17S0000G01970	VIT_12S0059G01810	VIT_07S0031G02180	VIT_14S0060G00820	VIT_10S0003G00300
17004	0.00018638	0.0019554	11	19	3212	16944	cytochrome complex assembly	VIT_14S0068G01020	VIT_03S0063G02040	VIT_10S0092G00770	VIT_13S0019G01750	VIT_16S0100G00490	VIT_01S0026G01040	VIT_01S0010G01170	VIT_00S0332G00130	VIT_00S0246G00060	VIT_17S0000G02160	VIT_00S0207G00270
44264	0.0001884	0.0019683	120	468	3212	16944	cellular polysaccharide metabolic process	VIT_00S0414G00060	VIT_18S0001G10770	VIT_12S0028G01390	VIT_03S0017G01710	VIT_01S0011G04410	VIT_09S0002G02290	VIT_17S0000G00950	VIT_04S0023G00720	VIT_09S0002G04010	VIT_18S0075G00120	VIT_13S0019G05160	VIT_07S0031G01540	VIT_18S0122G00890	VIT_00S0414G00050	VIT_18S0089G01210	VIT_01S0011G00850	VIT_13S0019G05250	VIT_14S0108G00940	VIT_08S0007G02970	VIT_00S0323G00040	VIT_00S2628G00010	VIT_02S0012G00170	VIT_00S0414G00040	VIT_14S0108G01560	VIT_19S0015G00730	VIT_17S0000G04030	VIT_08S0007G01570	VIT_01S0182G00050	VIT_02S0025G01750	VIT_01S0011G03450	VIT_18S0001G12840	VIT_01S0011G06250	VIT_18S0001G06370	VIT_07S0005G00730	VIT_01S0026G01660	VIT_18S0001G15360	VIT_01S0010G01170	VIT_06S0009G01670	VIT_00S1213G00010	VIT_00S0469G00050	VIT_14S0108G01290	VIT_17S0000G02160
43933	0.00019107	0.0019878	127	500	3212	16944	macromolecular complex subunit organization	VIT_11S0118G00630	VIT_04S0008G05590	VIT_05S0102G00310	VIT_01S0011G04410	VIT_10S0071G01140	VIT_13S0064G00650	VIT_01S0011G02860	VIT_02S0025G02560	VIT_03S0038G02510	VIT_08S0007G00780	VIT_18S0072G00860	VIT_03S0063G02300	VIT_17S0000G09280	VIT_03S0038G00190	VIT_01S0026G01040	VIT_17S0000G02550	VIT_13S0019G05250	VIT_00S0332G00130	VIT_19S0027G00200	VIT_03S0180G00110	VIT_00S2837G00010	VIT_14S0081G00500	VIT_06S0004G00730	VIT_14S0060G00820	VIT_06S0061G00220	VIT_16S0100G00490	VIT_06S0004G01690	VIT_01S0146G00110	VIT_09S0002G04360	VIT_03S0038G03250	VIT_02S0109G00080	VIT_16S0039G00660	VIT_08S0007G01570	VIT_05S0077G01010	VIT_12S0028G02180	VIT_04S0023G00410	VIT_15S0046G02910	VIT_07S0005G04400	VIT_01S0010G02140	VIT_16S0013G00240	VIT_12S0057G00020	VIT_03S0017G01330
6020	0.00019982	0.0020701	23	58	3212	16944	inositol metabolic process	VIT_16S0050G02520	VIT_17S0000G02910	VIT_02S0012G00550	VIT_01S0127G00740	VIT_14S0108G00940	VIT_12S0034G02240	VIT_18S0001G08310	VIT_13S0067G02560	VIT_15S0046G02330	VIT_18S0001G10510	VIT_01S0011G03120	VIT_06S0004G00260	VIT_07S0031G00920	VIT_07S0031G00620	VIT_06S0004G07390	VIT_09S0054G01750	VIT_09S0002G02940	VIT_03S0091G00230	VIT_04S0008G03600	VIT_17S0000G07800	VIT_18S0001G03830	VIT_10S0003G03090	VIT_14S0006G00910
43412	0.00021147	0.0021817	547	2540	3212	16944	macromolecule modification	VIT_16S0148G00330	VIT_17S0000G00280	VIT_09S0002G02290	VIT_00S0262G00180	VIT_00S1467G00010	VIT_19S0015G02410	VIT_18S0001G08230	VIT_10S0116G00480	VIT_00S0220G00120	VIT_00S0388G00020	VIT_01S0026G01590	VIT_16S0148G00320	VIT_01S0026G00570	VIT_05S0020G00830	VIT_12S0035G02090	VIT_16S0050G02020	VIT_10S0116G01740	VIT_06S0004G07920	VIT_00S0294G00040	VIT_07S0005G04050	VIT_16S0148G00410	VIT_01S0026G00190	VIT_04S0044G00750	VIT_06S0004G01410	VIT_14S0036G00420	VIT_18S0001G03810	VIT_17S0000G03520	VIT_06S0004G08250	VIT_07S0031G01150	VIT_08S0040G01570	VIT_13S0074G00800	VIT_13S0019G02040	VIT_13S0073G00600	VIT_13S0019G00930	VIT_09S0002G02680	VIT_14S0128G00510	VIT_07S0095G00520	VIT_16S0050G02430	VIT_05S0102G00370	VIT_00S0540G00020	VIT_17S0000G03510	VIT_18S0089G01400
32268	0.00021796	0.0022393	47	151	3212	16944	regulation of cellular protein metabolic process	VIT_08S0007G01570	VIT_17S0000G06280	VIT_05S0077G01010	VIT_04S0008G05590	VIT_14S0066G01410	VIT_15S0046G02910	VIT_11S0016G00130	VIT_01S0011G04410	VIT_01S0137G00210	VIT_04S0044G01410	VIT_18S0001G00760	VIT_08S0007G03250	VIT_16S0013G00240	VIT_13S0064G00650	VIT_07S0104G00510	VIT_12S0057G00020	VIT_01S0011G02860	VIT_13S0019G03350	VIT_13S0084G00110	VIT_15S0048G02500	VIT_17S0000G07500	VIT_03S0038G02510	VIT_11S0016G04240	VIT_18S0122G00830	VIT_02S0025G05140	VIT_18S0001G14090	VIT_15S0046G01090	VIT_03S0063G02300	VIT_07S0031G02390	VIT_12S0055G01110	VIT_03S0038G04210	VIT_00S0313G00040	VIT_07S0031G00210	VIT_01S0011G02150	VIT_17S0000G07190	VIT_14S0128G00050	VIT_04S0008G02640	VIT_03S0038G01930	VIT_12S0059G01810	VIT_10S0116G00970	VIT_14S0060G00820	VIT_10S0003G00300
9704	0.00021946	0.0022454	7	9	3212	16944	de-etiolation	VIT_17S0000G04490	VIT_13S0064G00650	VIT_17S0000G06930	VIT_07S0129G00530	VIT_14S0060G00260	VIT_03S0038G01930	VIT_01S0010G00680
50801	0.00022695	0.0023124	42	131	3212	16944	ion homeostasis	VIT_14S0060G01080	VIT_08S0007G01570	VIT_19S0014G01740	VIT_04S0023G00410	VIT_02S0025G04830	VIT_09S0002G04010	VIT_18S0001G00760	VIT_10S0003G04350	VIT_00S0179G00260	VIT_19S0015G01760	VIT_09S0018G01780	VIT_14S0068G01500	VIT_17S0000G05650	VIT_07S0031G02170	VIT_09S0018G02130	VIT_06S0004G06170	VIT_09S0002G00130	VIT_14S0066G01560	VIT_08S0007G02540	VIT_16S0098G01540	VIT_10S0116G01780	VIT_12S0034G02240	VIT_18S0001G05680	VIT_04S0008G02640	VIT_01S0244G00170	VIT_02S0025G00140	VIT_08S0056G01690	VIT_11S0052G00680	VIT_12S0059G02260	VIT_06S0009G03740	VIT_10S0116G01910	VIT_16S0098G01870	VIT_18S0001G08800	VIT_14S0030G00470	VIT_08S0058G00430	VIT_08S0058G00410	VIT_01S0011G05290	VIT_16S0022G02070	VIT_13S0047G00040	VIT_02S0025G01470	VIT_06S0080G00920	VIT_17S0000G06350
19685	0.00024418	0.0024778	5	5	3212	16944	photosynthesis, dark reaction	VIT_04S0008G00600	VIT_18S0122G00960	VIT_14S0030G01900	VIT_13S0019G03350	VIT_03S0038G01780
42548	0.00024775	0.0025038	9	14	3212	16944	regulation of photosynthesis, light reaction	VIT_08S0058G01450	VIT_07S0141G00570	VIT_11S0016G00130	VIT_00S0207G00210	VIT_18S0001G00190	VIT_12S0028G01600	VIT_01S0011G03010	VIT_09S0002G01850	VIT_19S0015G01760
9891	0.0002572	0.0025783	89	332	3212	16944	positive regulation of biosynthetic process	VIT_16S0050G02520	VIT_07S0005G01080	VIT_08S0007G05740	VIT_01S0011G04410	VIT_05S0102G00310	VIT_09S0018G01190	VIT_09S0002G03940	VIT_07S0005G03580	VIT_18S0001G02700	VIT_08S0007G01640	VIT_13S0064G00650	VIT_13S0067G02560	VIT_01S0011G02860	VIT_13S0084G00110	VIT_17S0000G07500	VIT_01S0150G00120	VIT_06S0080G01100	VIT_14S0171G00240	VIT_03S0063G02300	VIT_19S0014G05110	VIT_17S0000G05250	VIT_15S0048G02870	VIT_00S0399G00020	VIT_01S0011G00850	VIT_04S0023G02120	VIT_01S0011G02150	VIT_17S0000G07190	VIT_09S0018G01970	VIT_07S0005G01210	VIT_06S0004G08150	VIT_08S0040G01560	VIT_16S0100G00380	VIT_14S0060G00820	VIT_04S0008G05210	VIT_04S0043G00700	VIT_09S0018G01870	VIT_06S0004G04960	VIT_16S0098G00850	VIT_00S0194G00310	VIT_07S0005G01950	VIT_12S0028G01090	VIT_14S0030G01590
31328	0.0002572	0.0025783	89	332	3212	16944	positive regulation of cellular biosynthetic process	VIT_16S0050G02520	VIT_07S0005G01080	VIT_08S0007G05740	VIT_01S0011G04410	VIT_05S0102G00310	VIT_09S0018G01190	VIT_09S0002G03940	VIT_07S0005G03580	VIT_18S0001G02700	VIT_08S0007G01640	VIT_13S0064G00650	VIT_13S0067G02560	VIT_01S0011G02860	VIT_13S0084G00110	VIT_17S0000G07500	VIT_01S0150G00120	VIT_06S0080G01100	VIT_14S0171G00240	VIT_03S0063G02300	VIT_19S0014G05110	VIT_17S0000G05250	VIT_15S0048G02870	VIT_00S0399G00020	VIT_01S0011G00850	VIT_04S0023G02120	VIT_01S0011G02150	VIT_17S0000G07190	VIT_09S0018G01970	VIT_07S0005G01210	VIT_06S0004G08150	VIT_08S0040G01560	VIT_16S0100G00380	VIT_14S0060G00820	VIT_04S0008G05210	VIT_04S0043G00700	VIT_09S0018G01870	VIT_06S0004G04960	VIT_16S0098G00850	VIT_00S0194G00310	VIT_07S0005G01950	VIT_12S0028G01090	VIT_14S0030G01590
31325	0.00026406	0.0026363	93	350	3212	16944	positive regulation of cellular metabolic process	VIT_16S0050G02520	VIT_07S0005G01080	VIT_08S0007G05740	VIT_01S0011G04410	VIT_05S0102G00310	VIT_09S0018G01190	VIT_09S0002G03940	VIT_07S0005G03580	VIT_18S0001G02700	VIT_08S0007G01640	VIT_13S0064G00650	VIT_13S0067G02560	VIT_01S0011G02860	VIT_13S0084G00110	VIT_17S0000G07500	VIT_11S0016G04240	VIT_01S0150G00120	VIT_14S0060G00260	VIT_06S0080G01100	VIT_14S0171G00240	VIT_03S0063G02300	VIT_19S0014G05110	VIT_08S0058G00690	VIT_17S0000G05250	VIT_15S0048G02870	VIT_00S0399G00020	VIT_01S0011G00850	VIT_04S0023G02120	VIT_01S0011G02150	VIT_17S0000G07190	VIT_09S0018G01970	VIT_07S0005G01210	VIT_06S0004G08150	VIT_08S0040G01560	VIT_16S0100G00380	VIT_14S0060G00820	VIT_04S0008G05210	VIT_04S0043G00700	VIT_09S0018G01870	VIT_06S0004G04960	VIT_16S0098G00850	VIT_00S0194G00310
5976	0.00027362	0.0027208	137	550	3212	16944	polysaccharide metabolic process	VIT_00S0414G00060	VIT_18S0001G10770	VIT_12S0028G01390	VIT_16S0050G00090	VIT_09S0002G02290	VIT_03S0017G01710	VIT_01S0011G04410	VIT_17S0000G00950	VIT_04S0023G00720	VIT_09S0002G04010	VIT_18S0075G00120	VIT_13S0019G05160	VIT_14S0108G01170	VIT_07S0031G01540	VIT_18S0122G00890	VIT_00S0414G00050	VIT_18S0089G01210	VIT_01S0011G00850	VIT_14S0108G00940	VIT_13S0019G05250	VIT_08S0007G02970	VIT_00S0323G00040	VIT_05S0094G00360	VIT_00S0220G00070	VIT_00S2628G00010	VIT_02S0012G00170	VIT_00S0414G00040	VIT_14S0108G01560	VIT_19S0015G00730	VIT_17S0000G04030	VIT_08S0007G01570	VIT_01S0182G00050	VIT_02S0025G01750	VIT_01S0011G03450	VIT_18S0001G12840	VIT_01S0011G06250	VIT_11S0065G00360	VIT_18S0001G06370	VIT_07S0005G00730	VIT_01S0026G01660	VIT_18S0001G15360	VIT_01S0010G01170
71483	0.00031007	0.0030709	10	17	3212	16944	cellular response to blue light	VIT_05S0020G04110	VIT_16S0050G02520	VIT_03S0038G00270	VIT_08S0040G01560	VIT_09S0054G00530	VIT_06S0004G03700	VIT_03S0038G04210	VIT_18S0001G05680	VIT_03S0038G01930	VIT_18S0001G12100
9772	0.00039364	0.0038831	8	12	3212	16944	photosynthetic electron transport in photosystem II	VIT_11S0103G00110	VIT_03S0017G01330	VIT_11S0103G00100	VIT_12S0055G00080	VIT_00S0396G00010	VIT_18S0164G00030	VIT_00S0275G00010	VIT_15S0046G01090
6563	0.00045745	0.0044947	15	33	3212	16944	L-serine metabolic process	VIT_08S0056G00820	VIT_00S0211G00120	VIT_14S0030G01520	VIT_00S0194G00120	VIT_05S0094G00780	VIT_18S0001G09890	VIT_00S0211G00160	VIT_14S0030G01490	VIT_00S0211G00090	VIT_19S0015G00130	VIT_00S0211G00070	VIT_11S0016G02450	VIT_00S0211G00080	VIT_09S0018G01870	VIT_00S0211G00100
16137	0.00046359	0.0045369	42	135	3212	16944	glycoside metabolic process	VIT_06S0004G05230	VIT_08S0007G01570	VIT_06S0004G06130	VIT_04S0008G05590	VIT_18S0072G00770	VIT_11S0206G00110	VIT_09S0002G04010	VIT_04S0023G00720	VIT_11S0016G04560	VIT_13S0019G05160	VIT_18S0001G06370	VIT_11S0016G00560	VIT_12S0057G01080	VIT_16S0022G00660	VIT_13S0064G00650	VIT_13S0019G03350	VIT_13S0084G00110	VIT_18S0001G15360	VIT_09S0002G03560	VIT_12S0057G01450	VIT_05S0049G00410	VIT_03S0038G02230	VIT_01S0011G05960	VIT_18S0072G01040	VIT_12S0028G02000	VIT_16S0039G02230	VIT_13S0019G05250	VIT_03S0038G04210	VIT_13S0074G00720	VIT_10S0116G01780	VIT_14S0128G00050	VIT_00S0207G00270	VIT_04S0008G02640	VIT_19S0085G01190	VIT_13S0067G01340	VIT_18S0072G00970	VIT_01S0010G03510	VIT_12S0028G00860	VIT_11S0118G00200	VIT_18S0164G00030	VIT_14S0128G00320	VIT_19S0090G00390
51246	0.00048376	0.0047157	48	160	3212	16944	regulation of protein metabolic process	VIT_08S0007G01570	VIT_17S0000G06280	VIT_05S0077G01010	VIT_04S0008G05590	VIT_14S0066G01410	VIT_15S0046G02910	VIT_11S0016G00130	VIT_01S0011G04410	VIT_01S0137G00210	VIT_04S0044G01410	VIT_18S0001G00760	VIT_08S0007G03250	VIT_16S0013G00240	VIT_13S0064G00650	VIT_07S0104G00510	VIT_12S0057G00020	VIT_01S0011G02860	VIT_13S0019G03350	VIT_13S0084G00110	VIT_15S0048G02500	VIT_17S0000G07500	VIT_03S0038G02510	VIT_11S0016G04240	VIT_18S0122G00830	VIT_02S0025G05140	VIT_18S0001G14090	VIT_15S0046G01090	VIT_03S0063G02300	VIT_07S0031G02390	VIT_12S0055G01110	VIT_03S0038G04210	VIT_00S0313G00040	VIT_07S0031G00210	VIT_01S0011G02150	VIT_17S0000G07190	VIT_14S0128G00050	VIT_04S0008G02640	VIT_03S0038G01930	VIT_12S0059G01810	VIT_10S0116G00970	VIT_14S0060G00820	VIT_16S0022G00320
9893	0.00049076	0.0047652	93	356	3212	16944	positive regulation of metabolic process	VIT_16S0050G02520	VIT_07S0005G01080	VIT_08S0007G05740	VIT_01S0011G04410	VIT_05S0102G00310	VIT_09S0018G01190	VIT_09S0002G03940	VIT_07S0005G03580	VIT_18S0001G02700	VIT_08S0007G01640	VIT_13S0064G00650	VIT_13S0067G02560	VIT_01S0011G02860	VIT_13S0084G00110	VIT_17S0000G07500	VIT_11S0016G04240	VIT_01S0150G00120	VIT_14S0060G00260	VIT_06S0080G01100	VIT_14S0171G00240	VIT_03S0063G02300	VIT_19S0014G05110	VIT_08S0058G00690	VIT_17S0000G05250	VIT_15S0048G02870	VIT_00S0399G00020	VIT_01S0011G00850	VIT_04S0023G02120	VIT_01S0011G02150	VIT_17S0000G07190	VIT_09S0018G01970	VIT_07S0005G01210	VIT_06S0004G08150	VIT_08S0040G01560	VIT_16S0100G00380	VIT_14S0060G00820	VIT_04S0008G05210	VIT_04S0043G00700	VIT_09S0018G01870	VIT_06S0004G04960	VIT_16S0098G00850	VIT_00S0194G00310
44085	0.00050814	0.0049147	215	926	3212	16944	cellular component biogenesis	VIT_06S0004G05230	VIT_11S0118G00630	VIT_18S0001G10770	VIT_17S0000G00280	VIT_09S0002G02290	VIT_17S0000G00950	VIT_15S0048G01790	VIT_02S0025G02560	VIT_19S0177G00340	VIT_17S0000G09280	VIT_10S0116G01740	VIT_04S0023G02120	VIT_01S0026G01040	VIT_17S0000G02550	VIT_13S0019G05250	VIT_00S2837G00010	VIT_14S0060G00820	VIT_16S0100G00490	VIT_06S0004G01690	VIT_08S0007G01570	VIT_01S0182G00050	VIT_05S0077G01010	VIT_02S0012G01090	VIT_15S0046G02910	VIT_01S0010G02140	VIT_15S0021G01300	VIT_02S0025G03300	VIT_15S0046G02330	VIT_18S0001G08250	VIT_06S0004G04270	VIT_06S0009G01670	VIT_05S0062G00830	VIT_02S0025G05140	VIT_05S0020G04860	VIT_01S0026G01930	VIT_09S0018G02130	VIT_17S0000G02160	VIT_06S0004G03890	VIT_05S0020G04880	VIT_11S0016G00600	VIT_06S0004G00170	VIT_16S0050G01260
6575	0.0005112	0.004925	88	334	3212	16944	cellular amino acid derivative metabolic process	VIT_13S0064G01320	VIT_11S0016G01230	VIT_05S0136G00140	VIT_16S0039G01280	VIT_17S0000G00950	VIT_13S0067G02800	VIT_16S0039G01110	VIT_14S0060G00720	VIT_09S0018G01190	VIT_16S0039G01240	VIT_08S0007G04550	VIT_12S0059G01060	VIT_01S0010G03490	VIT_16S0039G01300	VIT_10S0116G00780	VIT_13S0084G00110	VIT_08S0040G01710	VIT_18S0122G00690	VIT_18S0001G06250	VIT_07S0141G00210	VIT_13S0019G03990	VIT_06S0004G02620	VIT_07S0104G00090	VIT_18S0001G09140	VIT_00S1679G00010	VIT_07S0129G00530	VIT_00S0264G00100	VIT_16S0039G01100	VIT_08S0040G00780	VIT_02S0025G02920	VIT_18S0001G05680	VIT_07S0141G00090	VIT_02S0025G04720	VIT_03S0063G00880	VIT_07S0005G01210	VIT_06S0004G08150	VIT_13S0067G03820	VIT_01S0010G03510	VIT_14S0066G00970	VIT_12S0028G00860	VIT_09S0018G01870	VIT_03S0097G00620
6464	0.00053208	0.0051063	498	2318	3212	16944	protein modification process	VIT_16S0148G00330	VIT_17S0000G00280	VIT_09S0002G02290	VIT_00S0262G00180	VIT_00S1467G00010	VIT_19S0015G02410	VIT_18S0001G08230	VIT_10S0116G00480	VIT_00S0220G00120	VIT_00S0388G00020	VIT_01S0026G01590	VIT_16S0148G00320	VIT_05S0020G00830	VIT_12S0035G02090	VIT_10S0116G01740	VIT_16S0050G02020	VIT_06S0004G07920	VIT_00S0294G00040	VIT_07S0005G04050	VIT_16S0148G00410	VIT_01S0026G00190	VIT_04S0044G00750	VIT_06S0004G01410	VIT_14S0036G00420	VIT_18S0001G03810	VIT_17S0000G03520	VIT_06S0004G08250	VIT_07S0031G01150	VIT_08S0040G01570	VIT_13S0074G00800	VIT_13S0073G00600	VIT_13S0019G02040	VIT_13S0019G00930	VIT_14S0128G00510	VIT_07S0095G00520	VIT_16S0050G02430	VIT_05S0102G00370	VIT_00S0540G00020	VIT_17S0000G03510	VIT_18S0089G01400	VIT_19S0014G04530	VIT_06S0004G01400
271	0.00053645	0.0051284	101	393	3212	16944	polysaccharide biosynthetic process	VIT_00S0414G00060	VIT_18S0001G10770	VIT_16S0050G00090	VIT_12S0028G01390	VIT_03S0017G01710	VIT_01S0011G04410	VIT_09S0002G02290	VIT_17S0000G00950	VIT_04S0023G00720	VIT_09S0002G04010	VIT_18S0075G00120	VIT_13S0019G05160	VIT_18S0122G00890	VIT_00S0414G00050	VIT_18S0089G01210	VIT_01S0011G00850	VIT_13S0019G05250	VIT_14S0108G00940	VIT_08S0007G02970	VIT_00S0323G00040	VIT_00S2628G00010	VIT_00S0414G00040	VIT_14S0108G01560	VIT_19S0015G00730	VIT_17S0000G04030	VIT_01S0182G00050	VIT_08S0007G01570	VIT_02S0025G01750	VIT_18S0001G12840	VIT_11S0065G00360	VIT_18S0001G06370	VIT_18S0001G15360	VIT_01S0010G01170	VIT_06S0009G01670	VIT_00S1213G00010	VIT_14S0108G01290	VIT_00S0469G00050	VIT_17S0000G02160	VIT_17S0000G05160	VIT_05S0020G04880	VIT_08S0040G03280	VIT_06S0004G06640
19758	0.00055387	0.0052343	25	69	3212	16944	glycosinolate biosynthetic process	VIT_06S0004G05230	VIT_04S0008G05590	VIT_11S0206G00110	VIT_09S0002G04010	VIT_04S0023G00720	VIT_11S0016G04560	VIT_13S0019G05160	VIT_11S0016G00560	VIT_13S0064G00650	VIT_13S0019G03350	VIT_13S0084G00110	VIT_12S0057G01450	VIT_05S0049G00410	VIT_03S0038G02230	VIT_12S0028G02000	VIT_13S0019G05250	VIT_03S0038G04210	VIT_10S0116G01780	VIT_14S0128G00050	VIT_04S0008G02640	VIT_00S0207G00270	VIT_19S0085G01190	VIT_18S0072G00970	VIT_19S0090G00390	VIT_14S0128G00320
19761	0.00055387	0.0052343	25	69	3212	16944	glucosinolate biosynthetic process	VIT_06S0004G05230	VIT_04S0008G05590	VIT_11S0206G00110	VIT_09S0002G04010	VIT_04S0023G00720	VIT_11S0016G04560	VIT_13S0019G05160	VIT_11S0016G00560	VIT_13S0064G00650	VIT_13S0019G03350	VIT_13S0084G00110	VIT_12S0057G01450	VIT_05S0049G00410	VIT_03S0038G02230	VIT_12S0028G02000	VIT_13S0019G05250	VIT_03S0038G04210	VIT_10S0116G01780	VIT_14S0128G00050	VIT_04S0008G02640	VIT_00S0207G00270	VIT_19S0085G01190	VIT_18S0072G00970	VIT_19S0090G00390	VIT_14S0128G00320
16144	0.00055387	0.0052343	25	69	3212	16944	S-glycoside biosynthetic process	VIT_06S0004G05230	VIT_04S0008G05590	VIT_11S0206G00110	VIT_09S0002G04010	VIT_04S0023G00720	VIT_11S0016G04560	VIT_13S0019G05160	VIT_11S0016G00560	VIT_13S0064G00650	VIT_13S0019G03350	VIT_13S0084G00110	VIT_12S0057G01450	VIT_05S0049G00410	VIT_03S0038G02230	VIT_12S0028G02000	VIT_13S0019G05250	VIT_03S0038G04210	VIT_10S0116G01780	VIT_14S0128G00050	VIT_04S0008G02640	VIT_00S0207G00270	VIT_19S0085G01190	VIT_18S0072G00970	VIT_19S0090G00390	VIT_14S0128G00320
42493	0.0005869	0.0055253	26	73	3212	16944	response to drug	VIT_00S0225G00050	VIT_19S0014G02450	VIT_08S0056G01120	VIT_00S0477G00030	VIT_08S0058G00510	VIT_10S0116G01870	VIT_18S0001G06790	VIT_08S0056G01070	VIT_18S0001G06820	VIT_17S0000G02970	VIT_17S0000G09270	VIT_17S0000G02990	VIT_10S0116G01880	VIT_16S0050G00930	VIT_16S0050G00910	VIT_03S0038G00430	VIT_07S0031G00750	VIT_11S0016G04540	VIT_03S0038G00410	VIT_11S0052G01560	VIT_12S0028G01150	VIT_12S0034G01550	VIT_11S0052G01540	VIT_16S0050G00900	VIT_18S0001G11760	VIT_13S0064G01260
9962	0.00059212	0.0055324	16	37	3212	16944	regulation of flavonoid biosynthetic process	VIT_19S0085G01100	VIT_07S0104G00090	VIT_07S0031G02910	VIT_09S0018G01190	VIT_07S0104G01360	VIT_06S0004G08150	VIT_10S0003G00900	VIT_02S0033G00450	VIT_02S0033G00430	VIT_18S0001G11930	VIT_14S0068G00920	VIT_12S0057G00420	VIT_06S0004G02750	VIT_09S0018G01870	VIT_16S0098G00850	VIT_12S0028G01090
19216	0.00059212	0.0055324	16	37	3212	16944	regulation of lipid metabolic process	VIT_17S0000G04490	VIT_07S0005G02010	VIT_11S0016G00600	VIT_08S0040G00390	VIT_11S0016G00130	VIT_01S0127G00740	VIT_08S0056G01420	VIT_09S0018G01650	VIT_04S0043G01010	VIT_18S0122G00960	VIT_08S0058G01270	VIT_16S0022G00320	VIT_03S0088G01190	VIT_18S0001G10690	VIT_15S0046G01090	VIT_02S0025G02620
71704	0.00061117	0.0056677	7	10	3212	16944	organic substance metabolic process	VIT_18S0122G00960	VIT_14S0030G01900	VIT_12S0028G02180	VIT_13S0019G03350	VIT_17S0000G03690	VIT_03S0038G01780	VIT_01S0011G02740
15977	0.00061117	0.0056677	7	10	3212	16944	carbon fixation	VIT_18S0122G00960	VIT_14S0030G01900	VIT_12S0028G02180	VIT_13S0019G03350	VIT_17S0000G03690	VIT_03S0038G01780	VIT_01S0011G02740
45088	0.00063691	0.0058842	43	141	3212	16944	regulation of innate immune response	VIT_15S0046G01280	VIT_04S0008G05590	VIT_17S0000G02840	VIT_17S0000G09470	VIT_14S0066G01410	VIT_10S0003G03830	VIT_08S0007G05740	VIT_00S0231G00040	VIT_08S0032G01150	VIT_09S0018G01190	VIT_02S0234G00130	VIT_06S0080G00420	VIT_14S0060G01470	VIT_13S0019G03350	VIT_12S0057G00420	VIT_11S0016G02450	VIT_16S0013G01710	VIT_19S0085G00050	VIT_15S0046G01090	VIT_13S0019G03990	VIT_04S0044G00050	VIT_07S0104G00930	VIT_07S0031G02390	VIT_08S0058G00690	VIT_14S0030G01900	VIT_12S0028G03270	VIT_12S0059G01130	VIT_07S0031G02910	VIT_01S0011G06140	VIT_07S0031G00680	VIT_06S0004G04810	VIT_10S0003G04540	VIT_01S0011G03390	VIT_14S0060G00820	VIT_18S0001G11130	VIT_09S0018G00240	VIT_01S0150G00410	VIT_09S0002G00810	VIT_03S0063G01780	VIT_09S0018G01870	VIT_18S0164G00030	VIT_02S0109G00080
9627	0.00068989	0.00635	38	121	3212	16944	systemic acquired resistance	VIT_01S0244G00030	VIT_04S0008G05590	VIT_17S0000G09470	VIT_14S0066G01410	VIT_07S0005G01790	VIT_06S0004G06030	VIT_14S0060G01470	VIT_13S0019G03350	VIT_12S0028G03380	VIT_14S0081G00020	VIT_10S0003G00900	VIT_16S0050G01430	VIT_03S0088G01040	VIT_12S0057G00420	VIT_18S0001G11930	VIT_18S0001G06250	VIT_09S0002G03560	VIT_15S0046G02010	VIT_01S0127G00130	VIT_15S0046G01090	VIT_04S0044G00050	VIT_07S0104G00930	VIT_07S0031G02390	VIT_08S0058G00690	VIT_07S0031G01470	VIT_14S0030G01900	VIT_12S0059G01130	VIT_03S0038G03800	VIT_18S0001G04470	VIT_17S0000G01970	VIT_14S0060G00820	VIT_09S0018G00240	VIT_03S0063G01780	VIT_12S0028G00860	VIT_06S0004G00240	VIT_18S0164G00030	VIT_02S0025G00200	VIT_02S0109G00080
44238	0.00070001	0.0064193	1644	8240	3212	16944	primary metabolic process	VIT_06S0004G05230	VIT_19S0085G00080	VIT_04S0023G00720	VIT_07S0005G00540	VIT_09S0002G03940	VIT_00S0978G00010	VIT_19S0090G00810	VIT_00S1467G00010	VIT_07S0031G01540	VIT_18S0001G08230	VIT_08S0007G03930	VIT_19S0177G00340	VIT_18S0089G01210	VIT_18S0001G05180	VIT_04S0023G00710	VIT_10S0116G01700	VIT_08S0007G05060	VIT_00S0125G00280	VIT_06S0004G01690	VIT_14S0036G00420	VIT_18S0001G03810	VIT_17S0000G06350	VIT_04S0079G00160	VIT_07S0031G01150	VIT_08S0040G01570	VIT_15S0046G02910	VIT_13S0067G02870	VIT_03S0038G00450	VIT_09S0018G01270	VIT_07S0031G01560	VIT_15S0021G01300	VIT_18S0001G08250	VIT_06S0004G07390	VIT_03S0063G01890	VIT_05S0102G00370	VIT_00S0540G00020	VIT_13S0067G01730	VIT_05S0077G00800	VIT_19S0014G04530	VIT_17S0000G02160	VIT_15S0046G02010	VIT_02S0012G01660
9620	0.00071061	0.0064925	64	231	3212	16944	response to fungus	VIT_11S0016G01230	VIT_04S0008G05590	VIT_02S0109G00250	VIT_05S0020G01930	VIT_08S0032G01150	VIT_13S0019G03350	VIT_15S0046G01090	VIT_00S0389G00020	VIT_08S0058G00690	VIT_12S0059G01130	VIT_00S0317G00050	VIT_18S0001G03910	VIT_07S0151G01110	VIT_06S0004G04810	VIT_13S0067G01070	VIT_13S0019G04070	VIT_14S0060G00820	VIT_07S0031G00920	VIT_09S0018G00240	VIT_14S0081G00670	VIT_18S0164G00030	VIT_04S0008G05190	VIT_02S0109G00080	VIT_04S0023G01120	VIT_19S0014G05430	VIT_17S0000G02840	VIT_14S0066G01410	VIT_05S0077G01150	VIT_09S0002G01080	VIT_06S0004G07870	VIT_02S0025G04340	VIT_07S0005G00030	VIT_14S0060G01470	VIT_18S0001G08310	VIT_02S0087G00710	VIT_16S0100G00400	VIT_14S0081G00020	VIT_14S0083G00110	VIT_10S0042G01070	VIT_08S0007G08520	VIT_02S0033G00430	VIT_11S0016G02450
42221	0.00078802	0.0071733	459	2133	3212	16944	response to chemical stimulus	VIT_19S0014G01680	VIT_01S0011G05880	VIT_17S0000G00950	VIT_10S0003G00590	VIT_08S0032G01150	VIT_15S0046G01880	VIT_13S0064G00460	VIT_10S0116G01870	VIT_09S0018G01780	VIT_18S0001G08230	VIT_02S0025G02560	VIT_18S0072G00160	VIT_07S0031G01470	VIT_06S0004G02620	VIT_05S0020G00830	VIT_10S0116G01880	VIT_14S0108G00940	VIT_04S0044G01750	VIT_06S0004G07920	VIT_17S0000G06210	VIT_08S0007G05060	VIT_03S0038G00410	VIT_14S0060G00820	VIT_12S0034G01550	VIT_14S0066G01850	VIT_06S0004G04960	VIT_14S0036G00420	VIT_04S0023G01120	VIT_15S0048G00370	VIT_14S0060G00540	VIT_13S0067G02870	VIT_04S0008G05510	VIT_13S0019G00930	VIT_14S0060G01470	VIT_06S0004G03130	VIT_05S0102G00370	VIT_01S0011G05560	VIT_07S0130G00040	VIT_14S0006G00910	VIT_15S0046G02010	VIT_05S0020G04880	VIT_12S0028G02000
9695	0.00085103	0.0077185	18	45	3212	16944	jasmonic acid biosynthetic process	VIT_11S0016G01230	VIT_06S0004G00810	VIT_14S0030G01900	VIT_06S0061G00450	VIT_11S0016G00600	VIT_11S0016G00130	VIT_06S0004G07870	VIT_01S0127G00740	VIT_18S0001G08310	VIT_04S0043G01010	VIT_08S0007G08520	VIT_09S0018G00240	VIT_11S0016G02450	VIT_00S0391G00070	VIT_04S0023G01120	VIT_17S0000G01790	VIT_15S0046G01090	VIT_00S0389G00020
9409	0.00088969	0.0080397	85	326	3212	16944	response to cold	VIT_04S0008G05590	VIT_04S0008G02250	VIT_11S0016G05810	VIT_01S0127G00740	VIT_18S0001G09230	VIT_02S0025G04650	VIT_15S0048G02700	VIT_15S0048G01790	VIT_11S0016G05570	VIT_04S0023G02480	VIT_09S0018G01780	VIT_13S0019G03350	VIT_00S0240G00050	VIT_11S0016G04240	VIT_13S0067G01120	VIT_01S0150G00120	VIT_15S0046G01090	VIT_08S0058G00690	VIT_17S0000G00960	VIT_11S0016G01220	VIT_08S0007G02490	VIT_13S0067G01270	VIT_14S0108G00870	VIT_06S0009G03640	VIT_08S0007G00530	VIT_19S0085G00380	VIT_08S0007G05060	VIT_00S0211G00090	VIT_16S0100G00380	VIT_13S0067G01070	VIT_06S0004G04000	VIT_14S0060G00820	VIT_19S0015G00130	VIT_02S0033G01400	VIT_11S0016G00650	VIT_02S0012G00170	VIT_08S0040G01760	VIT_18S0164G00030	VIT_07S0005G01950	VIT_02S0109G00080	VIT_14S0108G01560	VIT_08S0007G01570
6855	0.00089917	0.0080958	25	71	3212	16944	drug transmembrane transport	VIT_00S0225G00050	VIT_19S0014G02450	VIT_08S0056G01120	VIT_00S0477G00030	VIT_08S0058G00510	VIT_10S0116G01870	VIT_18S0001G06790	VIT_08S0056G01070	VIT_18S0001G06820	VIT_17S0000G02970	VIT_17S0000G09270	VIT_17S0000G02990	VIT_10S0116G01880	VIT_16S0050G00930	VIT_16S0050G00910	VIT_03S0038G00430	VIT_07S0031G00750	VIT_11S0016G04540	VIT_03S0038G00410	VIT_11S0052G01560	VIT_12S0028G01150	VIT_12S0034G01550	VIT_11S0052G01540	VIT_16S0050G00900	VIT_18S0001G11760
71484	0.00090917	0.0081562	6	8	3212	16944	cellular response to light intensity	VIT_05S0049G01760	VIT_05S0020G04110	VIT_14S0036G01320	VIT_07S0031G01530	VIT_06S0061G00750	VIT_03S0180G00110
43467	0.00097954	0.0087558	9	16	3212	16944	regulation of generation of precursor metabolites and energy	VIT_08S0058G01450	VIT_07S0141G00570	VIT_11S0016G00130	VIT_00S0207G00210	VIT_18S0001G00190	VIT_12S0028G01600	VIT_01S0011G03010	VIT_09S0002G01850	VIT_19S0015G01760
50896	0.0010838	0.0096525	785	3792	3212	16944	response to stimulus	VIT_06S0004G05230	VIT_06S0004G08230	VIT_11S0052G01030	VIT_01S0011G05880	VIT_08S0032G01150	VIT_15S0046G01880	VIT_10S0116G01870	VIT_00S0978G00010	VIT_18S0001G12100	VIT_18S0001G08230	VIT_15S0045G00640	VIT_01S0026G00570	VIT_07S0005G06220	VIT_15S0046G02730	VIT_10S0116G01880	VIT_14S0108G00940	VIT_06S0004G07920	VIT_10S0116G01700	VIT_05S0049G00920	VIT_08S0007G05060	VIT_07S0031G01530	VIT_03S0038G00410	VIT_14S0060G00820	VIT_00S0144G00270	VIT_14S0081G00670	VIT_09S0018G01870	VIT_14S0036G00420	VIT_08S0058G00590	VIT_12S0057G00630	VIT_15S0048G00370	VIT_15S0046G02910	VIT_13S0067G02870	VIT_17S0000G03690	VIT_04S0008G05510	VIT_01S0026G02710	VIT_18S0001G08250	VIT_05S0102G00370	VIT_14S0006G00910	VIT_15S0046G02010	VIT_01S0011G03520	VIT_04S0008G07340	VIT_07S0005G04380
15893	0.0011329	0.010054	25	72	3212	16944	drug transport	VIT_00S0225G00050	VIT_19S0014G02450	VIT_08S0056G01120	VIT_00S0477G00030	VIT_08S0058G00510	VIT_10S0116G01870	VIT_18S0001G06790	VIT_08S0056G01070	VIT_18S0001G06820	VIT_17S0000G02970	VIT_17S0000G09270	VIT_17S0000G02990	VIT_10S0116G01880	VIT_16S0050G00930	VIT_16S0050G00910	VIT_03S0038G00430	VIT_07S0031G00750	VIT_11S0016G04540	VIT_03S0038G00410	VIT_11S0052G01560	VIT_12S0028G01150	VIT_12S0034G01550	VIT_11S0052G01540	VIT_16S0050G00900	VIT_18S0001G11760
51606	0.0011664	0.010314	21	57	3212	16944	detection of stimulus	VIT_15S0046G01280	VIT_07S0031G02390	VIT_08S0058G00690	VIT_06S0004G06130	VIT_14S0030G01900	VIT_04S0008G05590	VIT_14S0066G01410	VIT_17S0000G10280	VIT_12S0059G01130	VIT_14S0060G01470	VIT_18S0001G05680	VIT_03S0038G01930	VIT_13S0019G03350	VIT_10S0003G02680	VIT_14S0060G00820	VIT_09S0018G00240	VIT_16S0098G01870	VIT_15S0046G01310	VIT_18S0164G00030	VIT_02S0109G00080	VIT_15S0046G01090
10158	0.0012339	0.010848	5	6	3212	16944	abaxial cell fate specification	VIT_15S0048G00550	VIT_06S0004G03130	VIT_08S0032G01110	VIT_04S0043G00340	VIT_10S0003G00420
10363	0.0012355	0.010848	33	104	3212	16944	regulation of plant-type hypersensitive response	VIT_04S0008G05590	VIT_17S0000G09470	VIT_14S0066G01410	VIT_00S0231G00040	VIT_08S0032G01150	VIT_09S0018G01190	VIT_06S0080G00420	VIT_14S0060G01470	VIT_13S0019G03350	VIT_12S0057G00420	VIT_11S0016G02450	VIT_15S0046G01090	VIT_13S0019G03990	VIT_04S0044G00050	VIT_08S0058G00690	VIT_07S0031G02390	VIT_07S0104G00930	VIT_14S0030G01900	VIT_12S0059G01130	VIT_07S0031G02910	VIT_01S0011G06140	VIT_07S0031G00680	VIT_10S0003G04540	VIT_01S0011G03390	VIT_14S0060G00820	VIT_18S0001G11130	VIT_09S0018G00240	VIT_01S0150G00410	VIT_03S0063G01780	VIT_09S0018G01870	VIT_18S0164G00030	VIT_02S0109G00080	VIT_12S0028G01090
6782	0.0012894	0.011202	4	4	3212	16944	protoporphyrinogen IX biosynthetic process	VIT_13S0067G02450	VIT_19S0014G01330	VIT_18S0001G08110	VIT_03S0097G00710
19253	0.0012894	0.011202	4	4	3212	16944	reductive pentose-phosphate cycle	VIT_18S0122G00960	VIT_14S0030G01900	VIT_13S0019G03350	VIT_03S0038G01780
46501	0.0012894	0.011202	4	4	3212	16944	protoporphyrinogen IX metabolic process	VIT_13S0067G02450	VIT_19S0014G01330	VIT_18S0001G08110	VIT_03S0097G00710
2682	0.0013883	0.011977	43	146	3212	16944	regulation of immune system process	VIT_15S0046G01280	VIT_04S0008G05590	VIT_17S0000G02840	VIT_17S0000G09470	VIT_14S0066G01410	VIT_10S0003G03830	VIT_08S0007G05740	VIT_00S0231G00040	VIT_08S0032G01150	VIT_09S0018G01190	VIT_02S0234G00130	VIT_06S0080G00420	VIT_14S0060G01470	VIT_13S0019G03350	VIT_12S0057G00420	VIT_11S0016G02450	VIT_16S0013G01710	VIT_19S0085G00050	VIT_15S0046G01090	VIT_13S0019G03990	VIT_04S0044G00050	VIT_07S0104G00930	VIT_07S0031G02390	VIT_08S0058G00690	VIT_14S0030G01900	VIT_12S0028G03270	VIT_12S0059G01130	VIT_07S0031G02910	VIT_01S0011G06140	VIT_07S0031G00680	VIT_06S0004G04810	VIT_10S0003G04540	VIT_01S0011G03390	VIT_14S0060G00820	VIT_18S0001G11130	VIT_09S0018G00240	VIT_01S0150G00410	VIT_09S0002G00810	VIT_03S0063G01780	VIT_09S0018G01870	VIT_18S0164G00030	VIT_02S0109G00080
50776	0.0013883	0.011977	43	146	3212	16944	regulation of immune response	VIT_15S0046G01280	VIT_04S0008G05590	VIT_17S0000G02840	VIT_17S0000G09470	VIT_14S0066G01410	VIT_10S0003G03830	VIT_08S0007G05740	VIT_00S0231G00040	VIT_08S0032G01150	VIT_09S0018G01190	VIT_02S0234G00130	VIT_06S0080G00420	VIT_14S0060G01470	VIT_13S0019G03350	VIT_12S0057G00420	VIT_11S0016G02450	VIT_16S0013G01710	VIT_19S0085G00050	VIT_15S0046G01090	VIT_13S0019G03990	VIT_04S0044G00050	VIT_07S0104G00930	VIT_07S0031G02390	VIT_08S0058G00690	VIT_14S0030G01900	VIT_12S0028G03270	VIT_12S0059G01130	VIT_07S0031G02910	VIT_01S0011G06140	VIT_07S0031G00680	VIT_06S0004G04810	VIT_10S0003G04540	VIT_01S0011G03390	VIT_14S0060G00820	VIT_18S0001G11130	VIT_09S0018G00240	VIT_01S0150G00410	VIT_09S0002G00810	VIT_03S0063G01780	VIT_09S0018G01870	VIT_18S0164G00030	VIT_02S0109G00080
16122	0.0014051	0.01208	7	11	3212	16944	xanthophyll metabolic process	VIT_04S0043G01010	VIT_13S0064G00840	VIT_11S0016G01880	VIT_07S0031G00620	VIT_04S0008G03600	VIT_08S0056G01420	VIT_16S0050G01090
46034	0.0014573	0.012486	75	286	3212	16944	ATP metabolic process	VIT_07S0005G03680	VIT_04S0008G05590	VIT_16S0100G00350	VIT_14S0060G00720	VIT_19S0015G00020	VIT_10S0003G00890	VIT_09S0002G05600	VIT_10S0003G04390	VIT_13S0084G00110	VIT_17S0000G05860	VIT_13S0074G00680	VIT_06S0061G00230	VIT_09S0002G03640	VIT_18S0001G00190	VIT_14S0108G01500	VIT_08S0040G01620	VIT_07S0031G01640	VIT_16S0039G00010	VIT_14S0006G01150	VIT_10S0116G01740	VIT_06S0004G02490	VIT_17S0000G07190	VIT_14S0083G00530	VIT_19S0027G00670	VIT_09S0002G05590	VIT_04S0008G01960	VIT_01S0011G02870	VIT_09S0002G05490	VIT_01S0011G04670	VIT_08S0007G05060	VIT_15S0045G00090	VIT_03S0017G01290	VIT_11S0016G04540	VIT_09S0002G03550	VIT_13S0074G00690	VIT_00S0438G00020	VIT_09S0002G05410	VIT_18S0164G00030	VIT_06S0061G01480	VIT_00S0208G00050	VIT_06S0080G00040	VIT_10S0003G04470
71395	0.0015024	0.012828	31	97	3212	16944	cellular response to jasmonic acid stimulus	VIT_15S0046G01280	VIT_04S0008G05590	VIT_11S0016G01230	VIT_14S0066G01410	VIT_08S0007G05740	VIT_08S0032G01150	VIT_06S0080G00420	VIT_02S0234G00130	VIT_14S0060G01470	VIT_13S0019G03350	VIT_11S0016G02450	VIT_12S0028G03010	VIT_15S0046G01090	VIT_08S0058G00690	VIT_07S0031G01470	VIT_07S0031G02390	VIT_07S0104G00930	VIT_04S0044G00050	VIT_14S0030G01900	VIT_05S0029G00080	VIT_12S0028G03270	VIT_01S0011G03390	VIT_14S0060G00820	VIT_04S0069G00980	VIT_18S0001G11130	VIT_09S0018G00240	VIT_01S0150G00410	VIT_18S0164G00030	VIT_14S0006G00640	VIT_04S0008G05190	VIT_02S0109G00080
9639	0.0015125	0.012869	63	233	3212	16944	response to red or far red light	VIT_06S0004G05230	VIT_07S0005G03680	VIT_16S0050G02520	VIT_17S0000G10280	VIT_08S0007G02190	VIT_00S0299G00100	VIT_06S0004G03700	VIT_01S0026G02620	VIT_13S0064G00650	VIT_03S0038G02510	VIT_07S0031G00620	VIT_09S0054G00530	VIT_15S0046G01310	VIT_08S0007G00780	VIT_14S0060G00260	VIT_15S0046G01090	VIT_17S0000G04490	VIT_06S0004G05950	VIT_05S0051G00670	VIT_07S0129G00530	VIT_19S0027G00200	VIT_01S0011G02150	VIT_03S0180G00110	VIT_14S0128G00050	VIT_18S0001G05680	VIT_06S0004G00730	VIT_08S0007G05060	VIT_14S0060G00820	VIT_13S0067G03390	VIT_04S0008G05210	VIT_03S0038G03250	VIT_02S0109G00080	VIT_01S0010G00680	VIT_15S0046G01280	VIT_08S0007G01570	VIT_01S0244G00030	VIT_12S0057G00630	VIT_17S0000G06930	VIT_12S0028G00320	VIT_17S0000G03690	VIT_14S0108G00430	VIT_05S0049G01760
33692	0.001529	0.012965	93	368	3212	16944	cellular polysaccharide biosynthetic process	VIT_00S0414G00060	VIT_18S0001G10770	VIT_12S0028G01390	VIT_09S0002G02290	VIT_01S0011G04410	VIT_03S0017G01710	VIT_17S0000G00950	VIT_09S0002G04010	VIT_04S0023G00720	VIT_13S0106G00180	VIT_18S0075G00120	VIT_13S0019G05160	VIT_07S0005G02470	VIT_18S0001G02740	VIT_06S0061G00330	VIT_13S0019G03350	VIT_01S0011G01800	VIT_06S0004G02290	VIT_04S0008G06690	VIT_18S0122G00890	VIT_07S0005G01530	VIT_00S0414G00050	VIT_04S0023G01220	VIT_17S0000G04490	VIT_03S0063G02040	VIT_18S0089G01210	VIT_16S0098G01280	VIT_01S0011G00850	VIT_14S0108G00940	VIT_13S0019G05250	VIT_08S0007G02970	VIT_12S0035G01750	VIT_13S0067G03210	VIT_01S0010G00920	VIT_00S0323G00040	VIT_12S0028G02170	VIT_01S0011G04630	VIT_04S0079G00530	VIT_05S0020G05060	VIT_00S2628G00010	VIT_05S0049G00010	VIT_15S0046G03700
71446	0.0017363	0.014673	34	110	3212	16944	cellular response to salicylic acid stimulus	VIT_04S0008G05590	VIT_14S0066G01410	VIT_08S0032G01150	VIT_06S0080G00420	VIT_14S0060G01470	VIT_13S0019G03350	VIT_03S0088G01040	VIT_01S0137G00460	VIT_12S0057G00420	VIT_11S0016G02450	VIT_12S0028G03010	VIT_15S0046G02010	VIT_15S0046G01090	VIT_04S0044G00050	VIT_07S0104G00930	VIT_08S0058G00690	VIT_07S0031G02390	VIT_14S0030G01900	VIT_05S0029G00080	VIT_00S0420G00030	VIT_03S0038G03800	VIT_18S0001G04470	VIT_17S0000G01970	VIT_01S0011G03390	VIT_14S0060G00820	VIT_03S0097G00520	VIT_18S0001G11130	VIT_09S0018G00240	VIT_01S0150G00410	VIT_03S0063G01780	VIT_18S0164G00030	VIT_14S0006G00640	VIT_02S0025G00200	VIT_02S0109G00080
16138	0.0018177	0.015309	30	94	3212	16944	glycoside biosynthetic process	VIT_06S0004G05230	VIT_04S0008G05590	VIT_18S0072G00770	VIT_11S0206G00110	VIT_09S0002G04010	VIT_04S0023G00720	VIT_11S0016G04560	VIT_13S0019G05160	VIT_11S0016G00560	VIT_16S0022G00660	VIT_13S0064G00650	VIT_13S0019G03350	VIT_13S0084G00110	VIT_12S0057G01450	VIT_05S0049G00410	VIT_03S0038G02230	VIT_01S0011G05960	VIT_12S0028G02000	VIT_16S0039G02230	VIT_13S0019G05250	VIT_03S0038G04210	VIT_10S0116G01780	VIT_14S0128G00050	VIT_00S0207G00270	VIT_04S0008G02640	VIT_19S0085G01190	VIT_18S0072G00970	VIT_12S0028G00860	VIT_19S0090G00390	VIT_14S0128G00320
45893	0.0018756	0.015641	74	284	3212	16944	positive regulation of transcription, DNA-dependent	VIT_16S0050G02520	VIT_07S0005G01080	VIT_08S0007G05740	VIT_05S0102G00310	VIT_01S0011G04410	VIT_09S0002G03940	VIT_07S0005G03580	VIT_18S0001G02700	VIT_08S0007G01640	VIT_13S0067G02560	VIT_13S0064G00650	VIT_01S0011G02860	VIT_13S0084G00110	VIT_17S0000G07500	VIT_01S0150G00120	VIT_06S0080G01100	VIT_14S0171G00240	VIT_03S0063G02300	VIT_19S0014G05110	VIT_17S0000G05250	VIT_15S0048G02870	VIT_00S0399G00020	VIT_01S0011G00850	VIT_04S0023G02120	VIT_01S0011G02150	VIT_07S0005G01210	VIT_08S0040G01560	VIT_16S0100G00380	VIT_14S0060G00820	VIT_04S0008G05210	VIT_04S0043G00700	VIT_06S0004G04960	VIT_07S0005G01950	VIT_14S0030G01590	VIT_03S0038G00490	VIT_05S0077G01010	VIT_07S0151G00520	VIT_08S0007G08250	VIT_14S0066G01410	VIT_15S0046G02910	VIT_05S0049G02090	VIT_02S0234G00130
45941	0.0018756	0.015641	74	284	3212	16944	positive regulation of transcription	VIT_16S0050G02520	VIT_07S0005G01080	VIT_08S0007G05740	VIT_05S0102G00310	VIT_01S0011G04410	VIT_09S0002G03940	VIT_07S0005G03580	VIT_18S0001G02700	VIT_08S0007G01640	VIT_13S0067G02560	VIT_13S0064G00650	VIT_01S0011G02860	VIT_13S0084G00110	VIT_17S0000G07500	VIT_01S0150G00120	VIT_06S0080G01100	VIT_14S0171G00240	VIT_03S0063G02300	VIT_19S0014G05110	VIT_17S0000G05250	VIT_15S0048G02870	VIT_00S0399G00020	VIT_01S0011G00850	VIT_04S0023G02120	VIT_01S0011G02150	VIT_07S0005G01210	VIT_08S0040G01560	VIT_16S0100G00380	VIT_14S0060G00820	VIT_04S0008G05210	VIT_04S0043G00700	VIT_06S0004G04960	VIT_07S0005G01950	VIT_14S0030G01590	VIT_03S0038G00490	VIT_05S0077G01010	VIT_07S0151G00520	VIT_08S0007G08250	VIT_14S0066G01410	VIT_15S0046G02910	VIT_05S0049G02090	VIT_02S0234G00130
6807	0.0018762	0.015641	709	3422	3212	16944	nitrogen compound metabolic process	VIT_06S0004G05230	VIT_19S0085G00080	VIT_06S0004G08230	VIT_17S0000G00280	VIT_10S0003G00590	VIT_04S0023G00720	VIT_13S0064G00460	VIT_09S0002G03940	VIT_16S0039G01580	VIT_00S0978G00010	VIT_19S0090G00810	VIT_02S0025G02560	VIT_19S0177G00340	VIT_06S0004G02620	VIT_01S0026G00570	VIT_14S0006G01150	VIT_04S0008G07010	VIT_10S0003G00580	VIT_12S0055G00490	VIT_10S0116G01740	VIT_13S0019G05250	VIT_00S0264G00100	VIT_09S0002G08460	VIT_19S0027G00670	VIT_09S0018G01970	VIT_05S0051G00070	VIT_10S0116G01700	VIT_01S0026G02630	VIT_09S0002G05490	VIT_08S0007G05060	VIT_00S0125G00280	VIT_14S0060G00820	VIT_10S0003G00300	VIT_06S0004G01690	VIT_09S0018G01870	VIT_06S0004G04960	VIT_08S0058G00590	VIT_17S0000G06350	VIT_05S0077G01010	VIT_04S0079G00160	VIT_15S0046G02910	VIT_02S0012G01090
48878	0.0019176	0.015911	46	161	3212	16944	chemical homeostasis	VIT_14S0060G01080	VIT_08S0007G01570	VIT_19S0014G01740	VIT_04S0023G00410	VIT_02S0025G04830	VIT_09S0002G04010	VIT_09S0018G01190	VIT_18S0001G00760	VIT_10S0003G04350	VIT_00S0179G00260	VIT_19S0015G01760	VIT_11S0016G04810	VIT_09S0018G01780	VIT_14S0068G01500	VIT_17S0000G05650	VIT_08S0007G01760	VIT_07S0031G02170	VIT_09S0018G02130	VIT_06S0004G06170	VIT_09S0002G00130	VIT_14S0066G01560	VIT_18S0001G12560	VIT_08S0007G02540	VIT_16S0098G01540	VIT_10S0116G01780	VIT_12S0034G02240	VIT_18S0001G05680	VIT_04S0008G02640	VIT_01S0244G00170	VIT_02S0025G00140	VIT_08S0056G01690	VIT_11S0052G00680	VIT_12S0059G02260	VIT_06S0009G03740	VIT_10S0116G01910	VIT_16S0098G01870	VIT_18S0001G08800	VIT_14S0030G00470	VIT_08S0058G00430	VIT_08S0058G00410	VIT_01S0011G05290	VIT_16S0022G02070
6200	0.0019214	0.015911	65	244	3212	16944	ATP catabolic process	VIT_07S0005G03680	VIT_16S0100G00350	VIT_14S0060G00720	VIT_19S0015G00020	VIT_10S0003G00890	VIT_09S0002G05600	VIT_10S0003G04390	VIT_13S0084G00110	VIT_17S0000G05860	VIT_13S0074G00680	VIT_06S0061G00230	VIT_09S0002G03640	VIT_18S0001G00190	VIT_14S0108G01500	VIT_08S0040G01620	VIT_07S0031G01640	VIT_16S0039G00010	VIT_14S0006G01150	VIT_06S0004G02490	VIT_17S0000G07190	VIT_14S0083G00530	VIT_19S0027G00670	VIT_09S0002G05590	VIT_01S0011G02870	VIT_09S0002G05490	VIT_01S0011G04670	VIT_08S0007G05060	VIT_15S0045G00090	VIT_03S0017G01290	VIT_11S0016G04540	VIT_09S0002G03550	VIT_13S0074G00690	VIT_09S0002G05410	VIT_06S0061G01480	VIT_00S0208G00050	VIT_06S0080G00040	VIT_10S0003G04470	VIT_14S0108G00430	VIT_19S0015G00040	VIT_14S0066G00550	VIT_18S0001G14660	VIT_14S0060G01570
80135	0.0020123	0.016608	35	115	3212	16944	regulation of cellular response to stress	VIT_04S0008G05590	VIT_17S0000G09470	VIT_14S0066G01410	VIT_05S0077G00270	VIT_00S0231G00040	VIT_08S0032G01150	VIT_09S0018G01190	VIT_06S0080G00420	VIT_14S0060G01470	VIT_13S0019G03350	VIT_12S0057G00420	VIT_11S0016G02450	VIT_15S0046G01090	VIT_13S0019G03990	VIT_11S0016G05330	VIT_04S0044G00050	VIT_08S0058G00690	VIT_07S0031G02390	VIT_07S0104G00930	VIT_14S0030G01900	VIT_12S0059G01130	VIT_07S0031G02910	VIT_01S0011G06140	VIT_07S0031G00680	VIT_10S0003G04540	VIT_01S0011G03390	VIT_14S0060G00820	VIT_18S0001G11130	VIT_09S0018G00240	VIT_01S0150G00410	VIT_03S0063G01780	VIT_09S0018G01870	VIT_18S0164G00030	VIT_02S0109G00080	VIT_12S0028G01090
51254	0.0020724	0.017048	74	285	3212	16944	positive regulation of RNA metabolic process	VIT_16S0050G02520	VIT_07S0005G01080	VIT_08S0007G05740	VIT_05S0102G00310	VIT_01S0011G04410	VIT_09S0002G03940	VIT_07S0005G03580	VIT_18S0001G02700	VIT_08S0007G01640	VIT_13S0067G02560	VIT_13S0064G00650	VIT_01S0011G02860	VIT_13S0084G00110	VIT_17S0000G07500	VIT_01S0150G00120	VIT_06S0080G01100	VIT_14S0171G00240	VIT_03S0063G02300	VIT_19S0014G05110	VIT_17S0000G05250	VIT_15S0048G02870	VIT_00S0399G00020	VIT_01S0011G00850	VIT_04S0023G02120	VIT_01S0011G02150	VIT_07S0005G01210	VIT_08S0040G01560	VIT_16S0100G00380	VIT_14S0060G00820	VIT_04S0008G05210	VIT_04S0043G00700	VIT_06S0004G04960	VIT_07S0005G01950	VIT_14S0030G01590	VIT_03S0038G00490	VIT_05S0077G01010	VIT_07S0151G00520	VIT_08S0007G08250	VIT_14S0066G01410	VIT_15S0046G02910	VIT_05S0049G02090	VIT_02S0234G00130
48367	0.0021583	0.017637	106	432	3212	16944	shoot development	VIT_06S0004G02640	VIT_06S0004G05230	VIT_19S0014G01680	VIT_13S0084G00160	VIT_05S0102G00310	VIT_03S0091G00670	VIT_18S0001G02700	VIT_10S0116G00680	VIT_01S0011G04480	VIT_08S0007G02810	VIT_06S0004G02580	VIT_07S0031G01470	VIT_10S0116G01740	VIT_01S0011G00850	VIT_12S0059G02310	VIT_08S0007G05060	VIT_14S0060G00820	VIT_10S0003G03910	VIT_09S0002G04360	VIT_02S0109G00080	VIT_05S0020G01130	VIT_14S0030G01590	VIT_05S0077G01010	VIT_02S0012G01090	VIT_08S0007G04530	VIT_07S0005G02950	VIT_17S0000G04790	VIT_18S0001G06370	VIT_03S0017G01330	VIT_05S0102G00370	VIT_08S0058G01340	VIT_01S0010G01170	VIT_06S0009G01670	VIT_14S0108G01290	VIT_08S0007G07480	VIT_10S0003G01640	VIT_01S0011G03520	VIT_06S0004G00170	VIT_01S0011G00930	VIT_07S0104G00730	VIT_00S0759G00010	VIT_03S0038G04210
22621	0.0021583	0.017637	106	432	3212	16944	shoot system development	VIT_06S0004G02640	VIT_06S0004G05230	VIT_19S0014G01680	VIT_13S0084G00160	VIT_05S0102G00310	VIT_03S0091G00670	VIT_18S0001G02700	VIT_10S0116G00680	VIT_01S0011G04480	VIT_08S0007G02810	VIT_06S0004G02580	VIT_07S0031G01470	VIT_10S0116G01740	VIT_01S0011G00850	VIT_12S0059G02310	VIT_08S0007G05060	VIT_14S0060G00820	VIT_10S0003G03910	VIT_09S0002G04360	VIT_02S0109G00080	VIT_05S0020G01130	VIT_14S0030G01590	VIT_05S0077G01010	VIT_02S0012G01090	VIT_08S0007G04530	VIT_07S0005G02950	VIT_17S0000G04790	VIT_18S0001G06370	VIT_03S0017G01330	VIT_05S0102G00370	VIT_08S0058G01340	VIT_01S0010G01170	VIT_06S0009G01670	VIT_14S0108G01290	VIT_08S0007G07480	VIT_10S0003G01640	VIT_01S0011G03520	VIT_06S0004G00170	VIT_01S0011G00930	VIT_07S0104G00730	VIT_00S0759G00010	VIT_03S0038G04210
9867	0.0021831	0.017781	30	95	3212	16944	jasmonic acid mediated signaling pathway	VIT_15S0046G01280	VIT_04S0008G05590	VIT_11S0016G01230	VIT_14S0066G01410	VIT_08S0007G05740	VIT_08S0032G01150	VIT_06S0080G00420	VIT_02S0234G00130	VIT_14S0060G01470	VIT_13S0019G03350	VIT_11S0016G02450	VIT_12S0028G03010	VIT_15S0046G01090	VIT_07S0031G01470	VIT_08S0058G00690	VIT_07S0031G02390	VIT_07S0104G00930	VIT_04S0044G00050	VIT_14S0030G01900	VIT_12S0028G03270	VIT_01S0011G03390	VIT_14S0060G00820	VIT_04S0069G00980	VIT_18S0001G11130	VIT_09S0018G00240	VIT_01S0150G00410	VIT_18S0164G00030	VIT_14S0006G00640	VIT_04S0008G05190	VIT_02S0109G00080
9970	0.0022886	0.018518	6	9	3212	16944	cellular response to sulfate starvation	VIT_05S0020G04210	VIT_02S0033G00670	VIT_02S0025G02560	VIT_18S0001G14010	VIT_19S0015G00130	VIT_13S0067G00700
34644	0.0022886	0.018518	6	9	3212	16944	cellular response to UV	VIT_05S0020G04110	VIT_14S0036G01320	VIT_07S0031G01530	VIT_06S0061G00750	VIT_12S0028G02000	VIT_03S0180G00110
2218	0.0024173	0.019433	11	24	3212	16944	activation of innate immune response	VIT_15S0046G01280	VIT_17S0000G02840	VIT_10S0003G03830	VIT_12S0028G03270	VIT_08S0007G05740	VIT_00S0231G00040	VIT_12S0059G01130	VIT_09S0002G00810	VIT_02S0234G00130	VIT_16S0013G01710	VIT_19S0085G00050
2253	0.0024173	0.019433	11	24	3212	16944	activation of immune response	VIT_15S0046G01280	VIT_17S0000G02840	VIT_10S0003G03830	VIT_12S0028G03270	VIT_08S0007G05740	VIT_00S0231G00040	VIT_12S0059G01130	VIT_09S0002G00810	VIT_02S0234G00130	VIT_16S0013G01710	VIT_19S0085G00050
50832	0.0025068	0.020087	46	163	3212	16944	defense response to fungus	VIT_19S0014G05430	VIT_04S0008G05590	VIT_17S0000G02840	VIT_14S0066G01410	VIT_05S0077G01150	VIT_02S0025G04340	VIT_08S0032G01150	VIT_07S0005G00030	VIT_14S0060G01470	VIT_02S0087G00710	VIT_16S0100G00400	VIT_13S0019G03350	VIT_14S0081G00020	VIT_10S0042G01070	VIT_02S0033G00430	VIT_06S0004G06840	VIT_14S0066G01210	VIT_09S0002G03560	VIT_15S0046G01090	VIT_15S0046G02110	VIT_07S0104G00930	VIT_07S0031G02390	VIT_08S0058G00690	VIT_14S0030G01900	VIT_12S0059G01130	VIT_07S0151G01110	VIT_01S0011G06140	VIT_03S0038G03800	VIT_17S0000G07980	VIT_06S0004G04810	VIT_13S0067G01070	VIT_01S0011G03390	VIT_13S0019G04070	VIT_14S0081G00030	VIT_07S0031G00920	VIT_03S0063G01880	VIT_14S0060G00820	VIT_04S0069G00980	VIT_09S0018G00240	VIT_01S0011G04650	VIT_14S0081G00670	VIT_14S0066G01040
10628	0.0025211	0.020087	74	287	3212	16944	positive regulation of gene expression	VIT_16S0050G02520	VIT_07S0005G01080	VIT_08S0007G05740	VIT_05S0102G00310	VIT_01S0011G04410	VIT_09S0002G03940	VIT_07S0005G03580	VIT_18S0001G02700	VIT_08S0007G01640	VIT_13S0067G02560	VIT_13S0064G00650	VIT_01S0011G02860	VIT_13S0084G00110	VIT_17S0000G07500	VIT_01S0150G00120	VIT_06S0080G01100	VIT_14S0171G00240	VIT_03S0063G02300	VIT_19S0014G05110	VIT_17S0000G05250	VIT_15S0048G02870	VIT_00S0399G00020	VIT_01S0011G00850	VIT_04S0023G02120	VIT_01S0011G02150	VIT_07S0005G01210	VIT_08S0040G01560	VIT_16S0100G00380	VIT_14S0060G00820	VIT_04S0008G05210	VIT_04S0043G00700	VIT_06S0004G04960	VIT_07S0005G01950	VIT_14S0030G01590	VIT_03S0038G00490	VIT_05S0077G01010	VIT_07S0151G00520	VIT_08S0007G08250	VIT_14S0066G01410	VIT_15S0046G02910	VIT_05S0049G02090	VIT_02S0234G00130
6950	0.002523	0.020087	529	2517	3212	16944	response to stress	VIT_06S0004G08230	VIT_08S0032G01150	VIT_00S0978G00010	VIT_09S0018G01780	VIT_18S0001G08230	VIT_02S0025G02560	VIT_15S0045G00640	VIT_18S0072G00160	VIT_06S0004G02620	VIT_07S0031G01470	VIT_01S0026G00570	VIT_17S0000G00960	VIT_05S0020G00830	VIT_07S0005G06220	VIT_15S0046G02730	VIT_14S0108G00940	VIT_04S0044G01750	VIT_06S0004G07920	VIT_10S0116G01700	VIT_05S0049G00920	VIT_08S0007G05060	VIT_07S0031G01530	VIT_09S0002G06320	VIT_06S0004G04000	VIT_14S0060G00820	VIT_00S0144G00270	VIT_14S0081G00670	VIT_09S0018G01870	VIT_14S0066G01850	VIT_14S0036G00420	VIT_08S0058G00590	VIT_04S0023G01120	VIT_14S0060G00540	VIT_15S0046G02910	VIT_17S0000G03690	VIT_13S0019G00930	VIT_14S0060G01470	VIT_01S0026G02710	VIT_18S0001G08250	VIT_05S0102G00370	VIT_07S0130G00040	VIT_14S0006G00910
9856	0.0027916	0.022154	66	252	3212	16944	pollination	VIT_19S0014G04220	VIT_07S0130G00320	VIT_18S0041G00430	VIT_05S0094G00780	VIT_08S0007G01190	VIT_00S0286G00020	VIT_00S0456G00020	VIT_19S0015G02410	VIT_00S0484G00040	VIT_04S0023G03860	VIT_16S0050G01920	VIT_19S0014G04460	VIT_08S0007G01160	VIT_00S0374G00030	VIT_19S0014G04060	VIT_04S0044G00660	VIT_00S0286G00130	VIT_01S0146G00160	VIT_19S0014G04130	VIT_19S0014G04270	VIT_05S0020G03270	VIT_00S0456G00040	VIT_19S0014G04540	VIT_19S0014G04470	VIT_09S0002G06080	VIT_12S0134G00450	VIT_19S0014G04500	VIT_00S0583G00030	VIT_00S0374G00040	VIT_06S0080G00070	VIT_00S0347G00110	VIT_00S0353G00050	VIT_13S0074G00390	VIT_00S0286G00140	VIT_14S0066G01590	VIT_14S0066G01280	VIT_19S0014G04600	VIT_05S0020G03240	VIT_19S0014G04280	VIT_09S0018G02130	VIT_12S0028G01650	VIT_19S0014G04080
45037	0.0028212	0.022317	7	12	3212	16944	protein import into chloroplast stroma	VIT_12S0057G00020	VIT_08S0058G00370	VIT_06S0004G07730	VIT_06S0004G04700	VIT_17S0000G00340	VIT_18S0001G13050	VIT_01S0010G00680
7167	0.0029643	0.023374	20	57	3212	16944	enzyme linked receptor protein signaling pathway	VIT_17S0000G09710	VIT_17S0000G01700	VIT_06S0004G05170	VIT_19S0014G02360	VIT_06S0004G08250	VIT_10S0003G01490	VIT_11S0016G00040	VIT_14S0171G00180	VIT_10S0003G00330	VIT_14S0066G02250	VIT_02S0241G00120	VIT_07S0031G02910	VIT_08S0056G00100	VIT_12S0028G03060	VIT_12S0028G01350	VIT_08S0058G01340	VIT_08S0056G00570	VIT_08S0056G01290	VIT_04S0043G00160	VIT_06S0004G08210
9863	0.0029855	0.023467	32	105	3212	16944	salicylic acid mediated signaling pathway	VIT_04S0008G05590	VIT_14S0066G01410	VIT_08S0032G01150	VIT_06S0080G00420	VIT_14S0060G01470	VIT_13S0019G03350	VIT_03S0088G01040	VIT_01S0137G00460	VIT_12S0057G00420	VIT_11S0016G02450	VIT_12S0028G03010	VIT_15S0046G02010	VIT_15S0046G01090	VIT_08S0058G00690	VIT_07S0031G02390	VIT_07S0104G00930	VIT_04S0044G00050	VIT_14S0030G01900	VIT_03S0038G03800	VIT_18S0001G04470	VIT_17S0000G01970	VIT_01S0011G03390	VIT_14S0060G00820	VIT_03S0097G00520	VIT_18S0001G11130	VIT_09S0018G00240	VIT_01S0150G00410	VIT_03S0063G01780	VIT_18S0164G00030	VIT_14S0006G00640	VIT_02S0025G00200	VIT_02S0109G00080
51173	0.0031867	0.024969	75	294	3212	16944	positive regulation of nitrogen compound metabolic process	VIT_16S0050G02520	VIT_07S0005G01080	VIT_08S0007G05740	VIT_05S0102G00310	VIT_01S0011G04410	VIT_09S0002G03940	VIT_07S0005G03580	VIT_18S0001G02700	VIT_08S0007G01640	VIT_13S0064G00650	VIT_13S0067G02560	VIT_01S0011G02860	VIT_13S0084G00110	VIT_17S0000G07500	VIT_01S0150G00120	VIT_06S0080G01100	VIT_14S0171G00240	VIT_03S0063G02300	VIT_19S0014G05110	VIT_17S0000G05250	VIT_15S0048G02870	VIT_00S0399G00020	VIT_01S0011G00850	VIT_04S0023G02120	VIT_01S0011G02150	VIT_09S0018G01970	VIT_07S0005G01210	VIT_08S0040G01560	VIT_16S0100G00380	VIT_14S0060G00820	VIT_04S0008G05210	VIT_04S0043G00700	VIT_06S0004G04960	VIT_07S0005G01950	VIT_14S0030G01590	VIT_03S0038G00490	VIT_05S0077G01010	VIT_07S0151G00520	VIT_08S0007G08250	VIT_14S0066G01410	VIT_15S0046G02910	VIT_05S0049G02090
34641	0.0032154	0.025114	687	3328	3212	16944	cellular nitrogen compound metabolic process	VIT_06S0004G05230	VIT_19S0085G00080	VIT_06S0004G08230	VIT_17S0000G00280	VIT_10S0003G00590	VIT_04S0023G00720	VIT_13S0064G00460	VIT_09S0002G03940	VIT_16S0039G01580	VIT_00S0978G00010	VIT_19S0090G00810	VIT_02S0025G02560	VIT_19S0177G00340	VIT_06S0004G02620	VIT_01S0026G00570	VIT_14S0006G01150	VIT_04S0008G07010	VIT_10S0003G00580	VIT_12S0055G00490	VIT_10S0116G01740	VIT_13S0019G05250	VIT_00S0264G00100	VIT_09S0002G08460	VIT_19S0027G00670	VIT_09S0018G01970	VIT_10S0116G01700	VIT_01S0026G02630	VIT_09S0002G05490	VIT_08S0007G05060	VIT_00S0125G00280	VIT_14S0060G00820	VIT_10S0003G00300	VIT_06S0004G01690	VIT_09S0018G01870	VIT_06S0004G04960	VIT_08S0058G00590	VIT_17S0000G06350	VIT_05S0077G01010	VIT_04S0079G00160	VIT_15S0046G02910	VIT_02S0012G01090	VIT_13S0067G02870
9694	0.0035988	0.028021	19	54	3212	16944	jasmonic acid metabolic process	VIT_15S0046G01280	VIT_11S0016G01230	VIT_06S0004G00810	VIT_14S0030G01900	VIT_06S0061G00450	VIT_11S0016G00600	VIT_11S0016G00130	VIT_06S0004G07870	VIT_01S0127G00740	VIT_18S0001G08310	VIT_04S0043G01010	VIT_08S0007G08520	VIT_09S0018G00240	VIT_11S0016G02450	VIT_00S0391G00070	VIT_04S0023G01120	VIT_17S0000G01790	VIT_15S0046G01090	VIT_00S0389G00020
43455	0.0037317	0.028964	20	58	3212	16944	regulation of secondary metabolic process	VIT_19S0085G01100	VIT_07S0104G00090	VIT_07S0031G02910	VIT_09S0018G01190	VIT_07S0104G01360	VIT_06S0004G08150	VIT_10S0003G00900	VIT_02S0033G00450	VIT_02S0033G00430	VIT_04S0008G05210	VIT_12S0057G00420	VIT_18S0001G11930	VIT_14S0068G00920	VIT_06S0004G02750	VIT_09S0018G01870	VIT_14S0060G00260	VIT_16S0098G00850	VIT_12S0028G01090	VIT_02S0025G02620	VIT_05S0049G00410
6544	0.0038771	0.029999	16	43	3212	16944	glycine metabolic process	VIT_02S0012G01120	VIT_04S0008G01300	VIT_14S0030G01900	VIT_00S0211G00120	VIT_11S0016G00600	VIT_11S0016G00130	VIT_01S0127G00740	VIT_00S0211G00160	VIT_04S0043G01010	VIT_00S0211G00090	VIT_03S0038G01780	VIT_00S0211G00070	VIT_00S0211G00080	VIT_00S0211G00100	VIT_15S0046G01090	VIT_10S0116G01540
45935	0.0040327	0.031106	74	292	3212	16944	positive regulation of nucleobase, nucleoside, nucleotide and nucleic acid metabolic process	VIT_16S0050G02520	VIT_07S0005G01080	VIT_08S0007G05740	VIT_05S0102G00310	VIT_01S0011G04410	VIT_09S0002G03940	VIT_07S0005G03580	VIT_18S0001G02700	VIT_08S0007G01640	VIT_13S0067G02560	VIT_13S0064G00650	VIT_01S0011G02860	VIT_13S0084G00110	VIT_17S0000G07500	VIT_01S0150G00120	VIT_06S0080G01100	VIT_14S0171G00240	VIT_03S0063G02300	VIT_19S0014G05110	VIT_17S0000G05250	VIT_15S0048G02870	VIT_00S0399G00020	VIT_01S0011G00850	VIT_04S0023G02120	VIT_01S0011G02150	VIT_07S0005G01210	VIT_08S0040G01560	VIT_16S0100G00380	VIT_14S0060G00820	VIT_04S0008G05210	VIT_04S0043G00700	VIT_06S0004G04960	VIT_07S0005G01950	VIT_14S0030G01590	VIT_03S0038G00490	VIT_05S0077G01010	VIT_07S0151G00520	VIT_08S0007G08250	VIT_14S0066G01410	VIT_15S0046G02910	VIT_05S0049G02090	VIT_02S0234G00130
46283	0.004394	0.033787	12	29	3212	16944	anthocyanin metabolic process	VIT_04S0079G00690	VIT_07S0104G00090	VIT_07S0005G02010	VIT_01S0010G03510	VIT_16S0039G02040	VIT_13S0067G02870	VIT_02S0033G00430	VIT_16S0039G02230	VIT_12S0028G00860	VIT_08S0056G01290	VIT_18S0001G05680	VIT_02S0025G04720
10557	0.0047574	0.036414	76	303	3212	16944	positive regulation of macromolecule biosynthetic process	VIT_16S0050G02520	VIT_07S0005G01080	VIT_08S0007G05740	VIT_05S0102G00310	VIT_01S0011G04410	VIT_09S0002G03940	VIT_07S0005G03580	VIT_18S0001G02700	VIT_08S0007G01640	VIT_13S0067G02560	VIT_13S0064G00650	VIT_01S0011G02860	VIT_13S0084G00110	VIT_17S0000G07500	VIT_01S0150G00120	VIT_06S0080G01100	VIT_14S0171G00240	VIT_03S0063G02300	VIT_19S0014G05110	VIT_17S0000G05250	VIT_15S0048G02870	VIT_00S0399G00020	VIT_01S0011G00850	VIT_04S0023G02120	VIT_01S0011G02150	VIT_17S0000G07190	VIT_07S0005G01210	VIT_08S0040G01560	VIT_16S0100G00380	VIT_14S0060G00820	VIT_04S0008G05210	VIT_04S0043G00700	VIT_06S0004G04960	VIT_00S0194G00310	VIT_07S0005G01950	VIT_14S0030G01590	VIT_03S0038G00490	VIT_05S0077G01010	VIT_07S0151G00520	VIT_08S0007G08250	VIT_14S0066G01410	VIT_15S0046G02910
31347	0.004765	0.036414	53	199	3212	16944	regulation of defense response	VIT_04S0008G05590	VIT_10S0003G03830	VIT_08S0007G05740	VIT_00S0231G00040	VIT_08S0032G01150	VIT_09S0018G01190	VIT_13S0019G03350	VIT_01S0137G00460	VIT_16S0013G01710	VIT_15S0046G01090	VIT_13S0019G03990	VIT_08S0058G00690	VIT_12S0028G03270	VIT_12S0059G01130	VIT_06S0004G04810	VIT_10S0003G04540	VIT_13S0019G04070	VIT_14S0060G00820	VIT_18S0001G11130	VIT_03S0097G00520	VIT_09S0018G00240	VIT_09S0018G01870	VIT_18S0164G00030	VIT_02S0109G00080	VIT_12S0028G01090	VIT_17S0000G09710	VIT_15S0046G01280	VIT_17S0000G09470	VIT_14S0066G01410	VIT_17S0000G02840	VIT_14S0066G01280	VIT_06S0080G00420	VIT_02S0234G00130	VIT_14S0060G01470	VIT_12S0057G00420	VIT_04S0008G03600	VIT_11S0016G02450	VIT_09S0002G03560	VIT_01S0127G00130	VIT_19S0085G00050	VIT_09S0002G00080	VIT_07S0031G02390
31349	0.0050855	0.038744	13	33	3212	16944	positive regulation of defense response	VIT_15S0046G01280	VIT_17S0000G09710	VIT_17S0000G02840	VIT_12S0028G03270	VIT_10S0003G03830	VIT_08S0007G05740	VIT_12S0059G01130	VIT_00S0231G00040	VIT_02S0234G00130	VIT_06S0004G04810	VIT_09S0002G00810	VIT_16S0013G01710	VIT_19S0085G00050
10025	0.0051172	0.038866	7	13	3212	16944	wax biosynthetic process	VIT_11S0037G01210	VIT_03S0063G01880	VIT_07S0005G01790	VIT_01S0011G05880	VIT_06S0061G00230	VIT_15S0048G02720	VIT_13S0019G01260
10033	0.0051456	0.038962	277	1274	3212	16944	response to organic substance	VIT_13S0019G04380	VIT_11S0016G01230	VIT_19S0014G01680	VIT_01S0026G01050	VIT_01S0011G05880	VIT_10S0003G00590	VIT_08S0032G01150	VIT_15S0046G01880	VIT_13S0064G00460	VIT_09S0018G01780	VIT_04S0008G01250	VIT_07S0031G00080	VIT_05S0020G03710	VIT_07S0031G01470	VIT_05S0020G00830	VIT_12S0028G03270	VIT_17S0000G07200	VIT_08S0040G03220	VIT_17S0000G06210	VIT_13S0067G03820	VIT_08S0007G05060	VIT_14S0060G00820	VIT_18S0001G11130	VIT_18S0001G02300	VIT_14S0036G00420	VIT_04S0023G01120	VIT_16S0050G02620	VIT_13S0067G02870	VIT_04S0008G05510	VIT_02S0025G00420	VIT_14S0060G01470	VIT_13S0067G03170	VIT_17S0000G04790	VIT_08S0007G00840	VIT_05S0102G00370	VIT_06S0004G03130	VIT_08S0058G01340	VIT_01S0011G05560	VIT_07S0130G00040	VIT_15S0046G02010	VIT_12S0028G02000	VIT_07S0005G04380
15804	0.0051629	0.038973	11	26	3212	16944	neutral amino acid transport	VIT_18S0001G02020	VIT_12S0035G01900	VIT_10S0003G04540	VIT_01S0011G05950	VIT_02S0025G01360	VIT_18S0001G09140	VIT_06S0004G05020	VIT_01S0011G04210	VIT_02S0025G01230	VIT_19S0090G00660	VIT_12S0059G02280
9651	0.0054677	0.04043	104	435	3212	16944	response to salt stress	VIT_01S0026G01050	VIT_11S0016G01230	VIT_06S0004G08230	VIT_16S0022G01440	VIT_01S0011G00720	VIT_18S0001G09170	VIT_00S0179G00280	VIT_09S0018G01780	VIT_07S0005G03340	VIT_06S0061G00230	VIT_10S0116G01660	VIT_01S0150G00120	VIT_15S0048G01410	VIT_05S0020G00830	VIT_12S0055G01110	VIT_07S0031G00210	VIT_13S0019G01260	VIT_08S0007G01360	VIT_08S0040G03220	VIT_07S0129G00360	VIT_05S0094G01520	VIT_06S0009G03740	VIT_12S0059G01870	VIT_02S0087G00340	VIT_07S0005G03350	VIT_14S0108G00830	VIT_16S0039G00660	VIT_05S0020G02970	VIT_05S0020G03140	VIT_04S0008G00960	VIT_08S0007G07400	VIT_08S0058G01210	VIT_18S0001G08250	VIT_16S0013G01670	VIT_02S0033G00430	VIT_03S0038G01780	VIT_07S0130G00040	VIT_15S0046G02010	VIT_17S0000G05160	VIT_03S0088G01290	VIT_06S0004G06640	VIT_07S0104G00930
71451	0.0054702	0.04043	4	5	3212	16944	cellular response to superoxide	VIT_10S0042G00100	VIT_02S0033G00430	VIT_08S0007G08760	VIT_04S0044G01750
71450	0.0054702	0.04043	4	5	3212	16944	cellular response to oxygen radical	VIT_10S0042G00100	VIT_02S0033G00430	VIT_08S0007G08760	VIT_04S0044G01750
48496	0.0054702	0.04043	4	5	3212	16944	maintenance of organ identity	VIT_10S0116G00680	VIT_17S0053G00780	VIT_15S0048G02000	VIT_12S0059G02310
48497	0.0054702	0.04043	4	5	3212	16944	maintenance of floral organ identity	VIT_10S0116G00680	VIT_17S0053G00780	VIT_15S0048G02000	VIT_12S0059G02310
16123	0.0054702	0.04043	4	5	3212	16944	xanthophyll biosynthetic process	VIT_11S0016G01880	VIT_07S0031G00620	VIT_08S0056G01420	VIT_16S0050G01090
19430	0.0054702	0.04043	4	5	3212	16944	removal of superoxide radicals	VIT_10S0042G00100	VIT_02S0033G00430	VIT_08S0007G08760	VIT_04S0044G01750
10193	0.0060165	0.044204	10	23	3212	16944	response to ozone	VIT_15S0046G01280	VIT_11S0016G01230	VIT_14S0036G01320	VIT_06S0061G00750	VIT_13S0064G00670	VIT_09S0002G01080	VIT_16S0022G00320	VIT_00S0317G00050	VIT_19S0090G01000	VIT_18S0122G00180
9718	0.0060165	0.044204	10	23	3212	16944	anthocyanin biosynthetic process	VIT_07S0104G00090	VIT_07S0005G02010	VIT_01S0010G03510	VIT_16S0039G02040	VIT_13S0067G02870	VIT_02S0033G00430	VIT_16S0039G02230	VIT_12S0028G00860	VIT_08S0056G01290	VIT_02S0025G04720
30497	0.0068069	0.048742	3	3	3212	16944	fatty acid elongation	VIT_18S0001G04980	VIT_08S0032G00050	VIT_15S0048G02720
9051	0.0068069	0.048742	3	3	3212	16944	pentose-phosphate shunt, oxidative branch	VIT_12S0057G00940	VIT_14S0171G00490	VIT_01S0146G00060
9102	0.0068069	0.048742	3	3	3212	16944	biotin biosynthetic process	VIT_05S0102G00090	VIT_09S0002G08460	VIT_11S0052G01390
70141	0.0068069	0.048742	3	3	3212	16944	response to UV-A	VIT_05S0020G04110	VIT_07S0031G01530	VIT_03S0180G00110
71492	0.0068069	0.048742	3	3	3212	16944	cellular response to UV-A	VIT_05S0020G04110	VIT_07S0031G01530	VIT_03S0180G00110
80005	0.0068069	0.048742	3	3	3212	16944	photosystem stoichiometry adjustment	VIT_16S0039G00660	VIT_16S0098G01650	VIT_01S0137G00760
6768	0.0068069	0.048742	3	3	3212	16944	biotin metabolic process	VIT_05S0102G00090	VIT_09S0002G08460	VIT_11S0052G01390
15886	0.0068069	0.048742	3	3	3212	16944	heme transport	VIT_10S0092G00770	VIT_00S0332G00130	VIT_00S0246G00060
6970	0.0068113	0.048742	112	476	3212	16944	response to osmotic stress	VIT_01S0026G01050	VIT_11S0016G01230	VIT_06S0004G08230	VIT_16S0022G01440	VIT_01S0011G00720	VIT_18S0001G09170	VIT_00S0179G00280	VIT_09S0018G01780	VIT_07S0005G03340	VIT_07S0031G00620	VIT_06S0061G00230	VIT_10S0116G01660	VIT_01S0150G00120	VIT_15S0048G01410	VIT_05S0020G00830	VIT_12S0055G01110	VIT_07S0031G00210	VIT_13S0019G01260	VIT_07S0141G00090	VIT_08S0007G01360	VIT_08S0040G03220	VIT_07S0129G00360	VIT_05S0094G01520	VIT_06S0009G03740	VIT_12S0059G01870	VIT_02S0087G00340	VIT_07S0005G03350	VIT_14S0108G00830	VIT_16S0039G00660	VIT_02S0236G00130	VIT_05S0020G02970	VIT_05S0020G03140	VIT_04S0008G00960	VIT_08S0007G07400	VIT_08S0058G01210	VIT_04S0008G01800	VIT_18S0001G08250	VIT_16S0013G01670	VIT_02S0033G00430	VIT_03S0038G01780	VIT_07S0130G00040	VIT_15S0046G02010
15824	0.0069267	0.049254	9	20	3212	16944	proline transport	VIT_12S0035G01900	VIT_10S0003G04540	VIT_01S0011G05950	VIT_02S0025G01360	VIT_18S0001G09140	VIT_06S0004G05020	VIT_02S0025G01230	VIT_19S0090G00660	VIT_12S0059G02280
80134	0.0069273	0.049254	56	216	3212	16944	regulation of response to stress	VIT_04S0008G05590	VIT_05S0077G00270	VIT_10S0003G03830	VIT_08S0007G05740	VIT_00S0231G00040	VIT_08S0032G01150	VIT_09S0018G01190	VIT_13S0019G03350	VIT_01S0137G00460	VIT_16S0013G01710	VIT_15S0046G01090	VIT_13S0019G03990	VIT_08S0058G00690	VIT_12S0028G03270	VIT_12S0059G01130	VIT_06S0004G04810	VIT_10S0003G04540	VIT_13S0019G04070	VIT_14S0060G00820	VIT_18S0001G11130	VIT_03S0097G00520	VIT_09S0018G00240	VIT_09S0018G01870	VIT_18S0164G00030	VIT_02S0109G00080	VIT_12S0028G01090	VIT_17S0000G09710	VIT_15S0046G01280	VIT_17S0000G02840	VIT_17S0000G09470	VIT_14S0066G01410	VIT_14S0066G01280	VIT_06S0080G00420	VIT_02S0234G00130	VIT_14S0060G01470	VIT_03S0088G00210	VIT_12S0057G00420	VIT_04S0008G03600	VIT_11S0016G02450	VIT_09S0002G03560	VIT_01S0127G00130	VIT_19S0085G00050
6612	0.0069425	0.049254	34	119	3212	16944	protein targeting to membrane	VIT_04S0008G05590	VIT_17S0000G09470	VIT_14S0066G01410	VIT_08S0032G01150	VIT_09S0018G01190	VIT_06S0080G00420	VIT_14S0060G01470	VIT_12S0057G00020	VIT_13S0019G03350	VIT_12S0057G00420	VIT_11S0016G02450	VIT_15S0046G01090	VIT_13S0019G03990	VIT_04S0044G00050	VIT_07S0104G00930	VIT_08S0058G00690	VIT_07S0031G02390	VIT_14S0030G01900	VIT_12S0059G01130	VIT_07S0031G02910	VIT_01S0011G06140	VIT_08S0007G03160	VIT_06S0004G04720	VIT_10S0003G04540	VIT_01S0011G03390	VIT_14S0060G00820	VIT_18S0001G11130	VIT_09S0018G00240	VIT_01S0150G00410	VIT_03S0063G01780	VIT_09S0018G01870	VIT_18S0164G00030	VIT_02S0109G00080	VIT_12S0028G01090
[truncated: 2,305 more columns]
