# Supplementary material for: Transcriptomic analysis of the late stages of grapevine (Vitis vinifera cv. Cabernet Sauvignon) berry ripening reveals significant induction of ethylene signaling and flavor pathways in the skin
Source: BMC Plant Biol. 2014 Dec 19;14:370. doi: 10.1186/s12870-014-0370-8 (PMC4312598; doi:10.1186/s12870-014-0370-8)
Supplement: Additional file 5 — Overrepresented GO categories of all significant transcripts higher in pulp than skin at 23 °Brix. [file 12870_2014_370_MOESM5_ESM.xlsx]

## Sheet: 24BPulpHigherThanSkin.bgo
Additional file 5 - Overrepresented GO categories of all significant transcripts higher in pulp than skin at 23 °Brix
File created with bingo (c) on Jan 6, 2014 at 6:54:28 PM
ontology: namespace
curator: bingo
Selected ontology file : bundle://168.0:1/data/GO_Biological_Process
Selected annotation file : /Users/grantrcramer/BinGOEnsemblFileCzemmel12-13.txt
Discarded evidence codes :
Overrepresentation
Selected statistical test : Hypergeometric test
Selected correction : Benjamini & Hochberg False Discovery Rate (FDR) correction
Selected significance level : 0.05
Testing option : Use whole annotation as reference set
The selected cluster :
VIT_18S0001G02160	VIT_08S0040G01590	VIT_09S0070G00750	VIT_17S0119G00240	VIT_08S0007G03940	VIT_18S0041G01860	VIT_11S0016G05620	VIT_01S0026G02100	VIT_06S0004G07370	VIT_12S0121G00050	VIT_01S0026G01450	VIT_19S0014G03100	VIT_19S0014G01780	VIT_03S0038G00420	VIT_17S0119G00230	VIT_13S0073G00050	VIT_05S0062G01220	VIT_19S0014G02500	VIT_18S0001G03820	VIT_15S0046G02940	VIT_02S0012G00590	VIT_15S0021G02440	VIT_14S0066G02430	VIT_13S0019G02910	VIT_18S0001G01040	VIT_14S0036G00430	VIT_02S0025G04970	VIT_17S0000G09520	VIT_08S0007G00580	VIT_03S0091G00310	VIT_05S0049G00120	VIT_09S0096G00220	VIT_06S0004G04620	VIT_03S0038G03110	VIT_12S0059G00030	VIT_06S0004G04510	VIT_06S0004G07380	VIT_04S0210G00080	VIT_17S0000G00820	VIT_03S0063G02280	VIT_00S0317G00150	VIT_12S0059G00810	VIT_19S0014G01770	VIT_08S0007G07070	VIT_17S0000G02130	VIT_11S0016G02900	VIT_13S0047G00570	VIT_01S0011G01660	VIT_18S0072G00480	VIT_14S0036G00460
VIT_18S0075G00830	VIT_11S0037G01020	VIT_16S0013G02030	VIT_04S0008G06010	VIT_07S0151G00760	VIT_00S2300G00010	VIT_19S0090G01160	VIT_08S0007G01650	VIT_04S0044G02040	VIT_01S0026G00740	VIT_00S0285G00010	VIT_17S0000G03890	VIT_06S0004G07320	VIT_13S0067G01900	VIT_11S0065G00740	VIT_06S0080G00120	VIT_07S0129G00110	VIT_17S0000G01050	VIT_15S0046G03600	VIT_14S0108G01470	VIT_18S0072G00460	VIT_12S0057G01280	VIT_02S0012G01680	VIT_09S0002G03510	VIT_04S0023G00770	VIT_13S0067G02420	VIT_07S0104G00540	VIT_00S0432G00010	VIT_04S0023G03220	VIT_13S0067G03670	VIT_05S0049G00970	VIT_10S0003G00440	VIT_00S0611G00010	VIT_02S0012G02790	VIT_19S0014G03140	VIT_11S0052G01480	VIT_09S0096G00270	VIT_00S0285G00020	VIT_12S0055G00360	VIT_05S0049G00980	VIT_00S0207G00150	VIT_01S0026G00730	VIT_16S0022G01330	VIT_13S0101G00140	VIT_06S0009G01790	VIT_05S0020G04760	VIT_07S0129G00120	VIT_05S0020G00570	VIT_09S0002G03500	VIT_12S0121G00080
VIT_19S0176G00020	VIT_00S0211G00030	VIT_07S0151G00720	VIT_05S0029G00230	VIT_11S0016G04600	VIT_05S0124G00240	VIT_02S0025G00670	VIT_01S0011G05220	VIT_04S0044G02000	VIT_06S0061G01440	VIT_17S0000G06790	VIT_13S0158G00130	VIT_02S0025G03210	VIT_01S0137G00230	VIT_19S0014G05200	VIT_03S0017G00380	VIT_00S2887G00010	VIT_18S0001G09310	VIT_10S0116G00610	VIT_08S0007G01720	VIT_17S0053G00980	VIT_12S0059G01920	VIT_14S0068G00650	VIT_03S0063G00040	VIT_18S0089G00080	VIT_12S0028G03110	VIT_12S0028G02650	VIT_07S0151G00730	VIT_02S0087G00770	VIT_00S0276G00030	VIT_00S0211G00040	VIT_08S0007G03230	VIT_00S0187G00370	VIT_13S0019G04750	VIT_17S0000G04660	VIT_05S0029G00240	VIT_04S0044G02010	VIT_18S0001G14640	VIT_10S0071G00490	VIT_09S0002G09110	VIT_01S0137G00240	VIT_03S0038G04390	VIT_07S0141G00520	VIT_08S0007G08670	VIT_02S0012G00600	VIT_02S0033G00080	VIT_08S0007G01730	VIT_17S0000G01110	VIT_18S0001G09320	VIT_02S0025G00650
VIT_12S0035G00790	VIT_04S0044G01040	VIT_09S0002G08450	VIT_09S0070G00850	VIT_09S0002G06310	VIT_06S0009G02020	VIT_09S0070G00060	VIT_19S0014G01880	VIT_04S0023G03360	VIT_10S0042G00190	VIT_00S0125G00190	VIT_06S0061G00180	VIT_00S0239G00110	VIT_05S0102G00250	VIT_12S0028G01730	VIT_03S0063G01770	VIT_19S0093G00550	VIT_18S0041G00260	VIT_18S0001G12290	VIT_01S0026G02210	VIT_01S0010G00780	VIT_16S0022G00390	VIT_15S0045G00330	VIT_08S0007G03830	VIT_00S0169G00080	VIT_07S0205G00040	VIT_17S0000G09310	VIT_06S0004G05140	VIT_18S0001G02070	VIT_03S0063G01760	VIT_17S0000G02030	VIT_02S0012G01550	VIT_00S0194G00080	VIT_10S0003G00570	VIT_10S0116G00490	VIT_00S0120G00020	VIT_08S0056G01000	VIT_09S0096G00350	VIT_18S0001G10160	VIT_06S0004G07490	VIT_03S0088G00450	VIT_19S0027G01640	VIT_00S2034G00010	VIT_17S0000G03900	VIT_09S0070G00870	VIT_06S0009G02040	VIT_18S0001G03940	VIT_14S0108G00260	VIT_18S0166G00320	VIT_07S0129G00270
VIT_18S0072G00320	VIT_03S0063G00200	VIT_12S0057G01380	VIT_09S0002G07880	VIT_07S0005G03710	VIT_11S0118G00560	VIT_11S0016G01930	VIT_13S0019G04910	VIT_03S0110G00370	VIT_04S0008G04910	VIT_07S0130G00470	VIT_13S0106G00730	VIT_07S0031G03090	VIT_11S0016G04450	VIT_00S0500G00010	VIT_02S0012G02660	VIT_01S0127G00810	VIT_01S0146G00260	VIT_10S0116G00450	VIT_03S0063G02340	VIT_00S0220G00170	VIT_13S0067G02310	VIT_19S0014G03940	VIT_14S0108G01320	VIT_07S0129G00260	VIT_12S0121G00180	VIT_04S0008G03480	VIT_19S0014G00300	VIT_03S0017G02330	VIT_11S0118G00550	VIT_11S0016G01920	VIT_17S0000G06710	VIT_06S0061G00940	VIT_19S0027G00540	VIT_13S0106G00720	VIT_04S0008G04920	VIT_06S0080G00800	VIT_06S0004G07480	VIT_16S0039G01340	VIT_19S0093G00580	VIT_12S0055G00450	VIT_08S0007G02740	VIT_14S0066G01180	VIT_13S0019G04010	VIT_19S0014G03020	VIT_07S0031G02750	VIT_01S0146G00270	VIT_13S0067G02300	VIT_13S0067G03790	VIT_11S0065G00660
VIT_08S0007G04900	VIT_03S0063G00170	VIT_03S0038G03940	VIT_12S0034G00650	VIT_02S0033G00750	VIT_15S0048G01340	VIT_00S1595G00010	VIT_00S0567G00040	VIT_00S0555G00010	VIT_05S0077G00380	VIT_09S0018G00050	VIT_05S0077G00370	VIT_14S0068G02010	VIT_07S0095G00060	VIT_02S0033G00740	VIT_11S0149G00320	VIT_00S0252G00110	VIT_13S0067G00860	VIT_15S0046G00760	VIT_18S0122G00480	VIT_02S0025G00500	VIT_12S0059G02300	VIT_08S0056G00680	VIT_01S0011G04960	VIT_07S0031G02050	VIT_03S0038G01160	VIT_13S0019G01240	VIT_03S0167G00130	VIT_08S0007G00760	VIT_14S0060G01540	VIT_02S0154G00010	VIT_16S0100G00010	VIT_19S0015G00950	VIT_07S0031G01600	VIT_00S0252G00120	VIT_18S0122G00490	VIT_10S0003G02760	VIT_12S0035G00700	VIT_10S0003G04530	VIT_02S0025G01620	VIT_01S0244G00060	VIT_06S0004G04800	VIT_07S0104G01450	VIT_19S0090G00870	VIT_07S0031G02040	VIT_10S0071G00330	VIT_16S0039G00260	VIT_17S0000G05110	VIT_00S0265G00060	VIT_18S0001G15570
VIT_18S0122G00290	VIT_06S0004G02700	VIT_05S0102G00570	VIT_11S0016G03790	VIT_11S0016G00490	VIT_13S0019G05240	VIT_06S0004G04850	VIT_01S0010G02540	VIT_18S0041G00590	VIT_05S0049G00330	VIT_04S0044G01120	VIT_11S0065G00950	VIT_19S0090G01680	VIT_02S0025G02440	VIT_03S0091G00520	VIT_04S0008G04630	VIT_04S0008G03500	VIT_14S0066G00830	VIT_04S0023G01280	VIT_02S0012G01870	VIT_00S2840G00010	VIT_00S0198G00130	VIT_10S0003G04500	VIT_11S0016G00480	VIT_13S0019G05230	VIT_15S0048G00120	VIT_00S0264G00120	VIT_18S0041G00580	VIT_05S0136G00040	VIT_11S0016G00470	VIT_00S2182G00020	VIT_19S0090G01670	VIT_19S0015G01190	VIT_14S0171G00150	VIT_05S0049G00340	VIT_12S0059G00290	VIT_04S0044G01110	VIT_00S0144G00250	VIT_02S0241G00180	VIT_14S0060G01340	VIT_00S0771G00020	VIT_04S0044G01480	VIT_18S0072G00270	VIT_08S0007G00320	VIT_13S0156G00400	VIT_09S0002G04840	VIT_13S0073G00520	VIT_01S0026G01690	VIT_16S0050G01610	VIT_11S0052G00150
VIT_18S0001G02340	VIT_15S0024G01550	VIT_08S0007G03030	VIT_19S0015G01950	VIT_01S0011G00370	VIT_07S0185G00040	VIT_00S0187G00050	VIT_00S0218G00210	VIT_11S0016G00440	VIT_00S0239G00080	VIT_16S0115G00410	VIT_12S0028G02140	VIT_06S0004G07550	VIT_04S0008G07370	VIT_07S0005G03280	VIT_11S0016G04360	VIT_05S0049G01410	VIT_09S0002G00340	VIT_10S0116G00760	VIT_13S0067G02640	VIT_13S0019G04150	VIT_09S0002G01590	VIT_03S0063G00520	VIT_14S0060G02090	VIT_04S0023G02360	VIT_05S0020G04570	VIT_12S0057G01060	VIT_12S0055G01170	VIT_15S0024G01540	VIT_07S0255G00100	VIT_14S0060G00880	VIT_08S0040G02470	VIT_18S0001G10430	VIT_01S0010G03640	VIT_00S0187G00040	VIT_08S0217G00100	VIT_00S0144G00290	VIT_11S0016G02220	VIT_06S0004G07560	VIT_00S0239G00070	VIT_12S0028G02150	VIT_14S0006G00180	VIT_05S0077G01700	VIT_17S0000G01770	VIT_04S0008G06880	VIT_19S0014G03860	VIT_16S0050G02000	VIT_15S0046G01620	VIT_07S0129G00340	VIT_04S0008G06250
VIT_09S0002G02610	VIT_15S0048G00180	VIT_00S0264G00060	VIT_14S0171G00090	VIT_04S0008G00250	VIT_19S0014G04820	VIT_11S0016G05050	VIT_12S0035G00810	VIT_09S0002G04870	VIT_00S2483G00010	VIT_00S0203G00140	VIT_05S0029G00060	VIT_10S0071G00670	VIT_08S0007G04500	VIT_08S0007G06760	VIT_18S0001G05370	VIT_18S0001G09180	VIT_19S0015G00840	VIT_09S0002G06370	VIT_18S0089G01090	VIT_18S0001G09950	VIT_00S0264G00070	VIT_09S0070G00120	VIT_17S0000G10400	VIT_09S0002G02620	VIT_05S0020G03500	VIT_00S1336G00010	VIT_00S0203G00150	VIT_16S0013G00350	VIT_05S0020G02920	VIT_14S0068G00800	VIT_17S0000G05420	VIT_12S0028G01370	VIT_12S0059G02470	VIT_06S0004G00870	VIT_09S0002G03290	VIT_00S0227G00170	VIT_13S0156G00340	VIT_05S0094G01330	VIT_19S0015G00870	VIT_17S0000G08610	VIT_04S0044G01190	VIT_19S0015G01230	VIT_17S0000G10410	VIT_13S0074G00620	VIT_09S0070G00150	VIT_07S0005G04300	VIT_04S0023G01320	VIT_13S0067G01140	VIT_15S0046G00440
VIT_18S0001G10360	VIT_02S0012G00280	VIT_00S0198G00030	VIT_00S0322G00040	VIT_13S0073G00610	VIT_01S0010G00510	VIT_05S0020G00980	VIT_04S0008G06150	VIT_02S0025G04800	VIT_09S0002G04910	VIT_04S0023G01380	VIT_05S0020G04480	VIT_14S0066G00700	VIT_08S0058G00470	VIT_04S0008G03650	VIT_19S0090G00130	VIT_11S0016G00330	VIT_08S0007G02560	VIT_18S0041G00480	VIT_13S0106G00540	VIT_18S0001G10370	VIT_12S0057G00050	VIT_03S0091G01060	VIT_09S0002G06550	VIT_12S0121G00390	VIT_08S0007G07180	VIT_14S0083G00990	VIT_00S0317G00040	VIT_14S0006G02950	VIT_19S0090G01760	VIT_07S0104G01720	VIT_13S0019G01530	VIT_14S0006G01960	VIT_18S0001G13150	VIT_08S0007G00490	VIT_13S0047G00690	VIT_01S0011G01780	VIT_09S0002G04930	VIT_12S0057G00060	VIT_18S0072G00110	VIT_13S0073G00670	VIT_03S0091G01050	VIT_02S0012G01790	VIT_19S0014G04880	VIT_04S0023G03590	VIT_07S0151G01080	VIT_17S0000G02270	VIT_12S0057G00990	VIT_00S0264G00040	VIT_17S0053G00150
VIT_00S0920G00010	VIT_02S0012G03110	VIT_14S0030G01150	VIT_06S0004G07660	VIT_13S0019G02000	VIT_11S0065G00840	VIT_18S0075G00970	VIT_14S0006G01910	VIT_12S0178G00140	VIT_08S0007G03140	VIT_03S0017G02150	VIT_03S0063G00410	VIT_15S0046G01520	VIT_19S0015G01810	VIT_10S0116G00670	VIT_03S0038G02500	VIT_00S0415G00050	VIT_01S0010G02600	VIT_14S0066G01370	VIT_13S0019G04280	VIT_02S0012G03100	VIT_16S0098G01020	VIT_12S0034G01970	VIT_14S0108G01600	VIT_16S0039G01960	VIT_17S0000G09190	VIT_02S0033G00540	VIT_12S0055G00720	VIT_08S0105G00600	VIT_16S0115G00190	VIT_08S0056G00880	VIT_11S0052G01770	VIT_13S0067G03150	VIT_05S0062G00650	VIT_07S0005G02770	VIT_17S0000G08060	VIT_18S0001G08970	VIT_18S0001G15380	VIT_12S0059G01800	VIT_05S0077G00170	VIT_18S0001G11810	VIT_17S0000G07600	VIT_12S0055G01090	VIT_01S0011G05340	VIT_07S0129G00410	VIT_03S0038G02490	VIT_02S0087G00880	VIT_16S0100G00290	VIT_17S0000G06430	VIT_11S0016G01760
VIT_12S0059G00350	VIT_08S0007G04740	VIT_00S0203G00010	VIT_16S0039G02690	VIT_06S0061G01500	VIT_15S0045G00470	VIT_06S0004G02760	VIT_04S0023G01420	VIT_12S0059G00340	VIT_13S0067G01000	VIT_11S0149G00100	VIT_04S0008G02460	VIT_15S0021G02350	VIT_12S0142G00050	VIT_02S0012G01000	VIT_08S0007G06880	VIT_19S0015G01340	VIT_03S0091G00460	VIT_14S0081G00520	VIT_00S1344G00010	VIT_00S0203G00020	VIT_12S0121G00400	VIT_00S0273G00030	VIT_07S0031G00610	VIT_00S0317G00100	VIT_15S0048G00880	VIT_13S0156G00010	VIT_14S0108G00100	VIT_02S0012G01010	VIT_12S0057G00150	VIT_17S0000G02340	VIT_15S0021G02360	VIT_05S0077G02350	VIT_03S0017G00690	VIT_00S0531G00030	VIT_15S0048G00800	VIT_13S0019G00500	VIT_01S0137G00820	VIT_14S0068G00720	VIT_18S0001G13200	VIT_17S0000G03200	VIT_13S0067G00610	VIT_08S0032G00400	VIT_14S0060G01300	VIT_08S0007G07210	VIT_10S0071G00580	VIT_14S0083G00130	VIT_07S0031G00660	VIT_05S0062G00690	VIT_16S0050G01580
VIT_00S0301G00100	VIT_07S0031G01180	VIT_09S0002G04590	VIT_10S0071G01060	VIT_04S0008G01520	VIT_17S0000G04120	VIT_11S0037G00440	VIT_17S0000G03420	VIT_01S0011G05630	VIT_14S0060G02200	VIT_14S0060G01150	VIT_03S0017G00770	VIT_18S0001G08210	VIT_14S0108G00760	VIT_09S0002G01730	VIT_16S0098G01630	VIT_12S0034G02160	VIT_05S0077G01980	VIT_17S0000G06380	VIT_12S0034G01660	VIT_07S0031G01980	VIT_01S0026G02540	VIT_12S0059G00480	VIT_19S0090G00380	VIT_04S0008G01550	VIT_06S0004G02890	VIT_05S0051G00870	VIT_00S0163G00060	VIT_06S0009G02500	VIT_18S0164G00110	VIT_18S0001G08200	VIT_05S0077G01160	VIT_18S0001G07840	VIT_12S0028G00930	VIT_16S0098G01620	VIT_17S0000G06370	VIT_12S0059G01500	VIT_12S0059G00470	VIT_02S0025G01340	VIT_14S0171G00320	VIT_05S0029G01370	VIT_01S0010G03430	VIT_17S0000G03440	VIT_02S0025G02280	VIT_01S0011G05610	VIT_04S0008G00100	VIT_14S0060G02220	VIT_18S0164G00100	VIT_15S0046G01820	VIT_03S0088G01250
VIT_14S0030G01830	VIT_14S0030G00120	VIT_16S0098G00640	VIT_07S0104G00870	VIT_15S0021G02830	VIT_12S0035G01740	VIT_03S0180G00200	VIT_18S0089G00670	VIT_14S0036G00970	VIT_17S0000G01550	VIT_12S0178G00020	VIT_08S0040G01170	VIT_13S0047G01130	VIT_08S0007G07580	VIT_01S0127G00290	VIT_18S0001G01570	VIT_09S0002G08020	VIT_03S0038G02160	VIT_06S0004G07780	VIT_08S0007G00180	VIT_14S0030G01820	VIT_10S0092G00210	VIT_00S0283G00060	VIT_04S0023G01520	VIT_18S0089G00660	VIT_18S0001G09700	VIT_15S0021G02050	VIT_17S0000G09030	VIT_14S0030G00110	VIT_01S0011G00150	VIT_08S0007G08030	VIT_05S0020G02280	VIT_18S0001G00360	VIT_08S0058G01350	VIT_09S0002G07290	VIT_06S0004G06360	VIT_12S0134G00270	VIT_12S0035G00290	VIT_02S0012G01130	VIT_14S0030G01630	VIT_18S0001G09710	VIT_00S0323G00010	VIT_06S0080G00590	VIT_13S0073G00490	VIT_04S0008G05020	VIT_04S0023G03670	VIT_01S0150G00050	VIT_13S0320G00070	VIT_03S0038G04710	VIT_01S0026G01010
VIT_05S0020G00050	VIT_17S0000G03390	VIT_12S0134G00200	VIT_11S0016G05210	VIT_10S0116G00160	VIT_16S0050G00700	VIT_15S0046G00260	VIT_09S0002G05250	VIT_11S0118G00310	VIT_08S0007G01270	VIT_19S0093G00190	VIT_09S0096G00660	VIT_19S0014G02080	VIT_18S0001G04060	VIT_10S0071G00840	VIT_05S0051G00150	VIT_14S0060G00040	VIT_03S0017G00710	VIT_07S0005G00620	VIT_07S0191G00170	VIT_04S0008G06570	VIT_05S0020G00040	VIT_08S0040G00970	VIT_15S0048G00340	VIT_09S0054G00610	VIT_11S0037G00390	VIT_00S1373G00020	VIT_08S0007G01280	VIT_05S0049G00550	VIT_03S0038G02130	VIT_16S0148G00290	VIT_10S0071G00830	VIT_01S0011G00190	VIT_05S0020G01190	VIT_02S0154G00560	VIT_05S0051G00910	VIT_04S0044G00190	VIT_09S0002G07250	VIT_10S0071G00020	VIT_02S0025G01290	VIT_03S0180G00230	VIT_17S0000G09070	VIT_19S0014G02840	VIT_03S0063G02620	VIT_15S0046G02500	VIT_16S0098G00670	VIT_00S0551G00030	VIT_15S0048G00330	VIT_19S0014G03540	VIT_00S0379G00040
VIT_11S0016G00930	VIT_19S0027G00120	VIT_14S0060G02140	VIT_16S0100G00520	VIT_18S0089G01150	VIT_04S0023G01590	VIT_01S0127G00440	VIT_14S0068G01280	VIT_18S0072G00950	VIT_05S0020G02430	VIT_14S0066G01650	VIT_17S0000G04060	VIT_15S0046G02370	VIT_09S0002G01880	VIT_10S0003G00100	VIT_00S0225G00220	VIT_07S0005G02180	VIT_07S0031G01200	VIT_11S0016G00170	VIT_08S0056G00270	VIT_00S0199G00140	VIT_04S0023G00220	VIT_12S0059G02710	VIT_18S0089G00830	VIT_10S0003G04140	VIT_08S0007G08920	VIT_16S0039G02890	VIT_05S0062G01060	VIT_17S0000G05600	VIT_16S0100G00510	VIT_17S0000G02490	VIT_11S0052G00020	VIT_07S0005G01550	VIT_01S0127G00470	VIT_09S0018G00430	VIT_02S0033G01170	VIT_02S0025G00920	VIT_10S0003G00110	VIT_09S0002G01870	VIT_18S0001G13900	VIT_11S0103G00250	VIT_04S0008G00950	VIT_12S0055G00870	VIT_02S0025G00110	VIT_03S0038G04520	VIT_01S0011G04420	VIT_02S0087G00190	VIT_05S0062G01070	VIT_17S0000G07880	VIT_07S0129G00510
VIT_00S0253G00060	VIT_01S0127G00380	VIT_13S0047G01040	VIT_11S0016G00980	VIT_00S0204G00160	VIT_11S0103G00160	VIT_02S0087G00240	VIT_12S0028G02380	VIT_17S0000G05540	VIT_16S0022G02240	VIT_12S0055G00780	VIT_16S0098G00500	VIT_10S0042G00080	VIT_02S0025G00950	VIT_11S0016G00070	VIT_07S0005G03370	VIT_10S0597G00030	VIT_11S0016G05180	VIT_07S0005G02990	VIT_14S0030G00220	VIT_10S0116G00900	VIT_14S0006G02730	VIT_07S0129G00560	VIT_08S0040G02390	VIT_13S0047G01030	VIT_00S0253G00030	VIT_07S0031G00060	VIT_18S0001G00430	VIT_07S0141G00130	VIT_02S0025G00030	VIT_01S0011G01170	VIT_12S0028G01280	VIT_11S0103G00170	VIT_01S0150G00160	VIT_18S0001G03450	VIT_01S0010G02810	VIT_07S0104G00980	VIT_11S0016G00060	VIT_04S0023G00130	VIT_04S0023G02200	VIT_11S0016G01590	VIT_02S0025G00960	VIT_15S0046G02440	VIT_16S0050G00660	VIT_05S0020G02340	VIT_09S0002G08960	VIT_00S0253G00040	VIT_04S0008G03810	VIT_08S0040G01280	VIT_02S0025G00020
VIT_02S0025G02960	VIT_17S0000G01290	VIT_19S0014G01980	VIT_16S0050G02420	VIT_14S0066G01950	VIT_05S0062G00370	VIT_02S0012G00790	VIT_06S0061G01170	VIT_04S0023G02780	VIT_18S0001G06310	VIT_07S0005G04780	VIT_03S0038G00620	VIT_03S0063G02470	VIT_05S0049G00730	VIT_14S0066G01060	VIT_15S0046G00980	VIT_02S0025G04180	VIT_01S0010G03200	VIT_01S0026G02300	VIT_19S0090G01360	VIT_08S0007G05660	VIT_14S0068G01930	VIT_01S0011G01520	VIT_14S0060G00440	VIT_07S0151G00560	VIT_01S0113G00460	VIT_14S0108G01200	VIT_14S0108G00520	VIT_17S0000G10090	VIT_03S0038G00630	VIT_11S0052G00590	VIT_07S0005G04790	VIT_09S0002G02270	VIT_04S0008G01780	VIT_08S0007G07700	VIT_15S0045G01310	VIT_08S0007G05650	VIT_00S0131G00280	VIT_14S0068G01920	VIT_14S0060G01900	VIT_17S0000G03680	VIT_13S0019G00840	VIT_02S0025G01580	VIT_02S0025G02990	VIT_06S0009G01530	VIT_02S0025G02040	VIT_02S0025G03570	VIT_19S0138G00120	VIT_01S0137G00520	VIT_14S0066G00440
VIT_03S0063G01380	VIT_13S0073G00290	VIT_15S0046G02230	VIT_14S0066G02670	VIT_01S0127G00580	VIT_18S0001G15060	VIT_04S0023G01690	VIT_08S0032G00930	VIT_01S0127G00590	VIT_19S0015G00400	VIT_18S0001G14380	VIT_11S0016G00830	VIT_05S0049G01000	VIT_01S0011G05830	VIT_13S0019G03400	VIT_06S0004G07130	VIT_15S0045G00200	VIT_09S0002G04780	VIT_08S0007G03700	VIT_07S0005G02290	VIT_15S0046G02260	VIT_14S0128G00410	VIT_04S0069G00840	VIT_17S0000G05050	VIT_04S0023G00590	VIT_18S0001G09540	VIT_07S0129G00890	VIT_16S0098G01430	VIT_08S0040G01340	VIT_08S0007G04170	VIT_17S0000G07990	VIT_06S0009G00900	VIT_04S0008G00620	VIT_05S0077G00640	VIT_10S0003G03800	VIT_01S0150G00350	VIT_01S0011G05800	VIT_14S0068G01970	VIT_17S0000G05040	VIT_04S0023G00580	VIT_13S0067G02210	VIT_14S0066G01080	VIT_04S0069G00830	VIT_03S0063G01360	VIT_12S0034G00340	VIT_01S0127G00560	VIT_00S1353G00010	VIT_18S0001G03600	VIT_16S0098G01420	VIT_06S0004G00380
VIT_06S0004G06970	VIT_11S0016G02750	VIT_02S0025G03640	VIT_06S0004G05050	VIT_18S0001G02890	VIT_10S0003G05720	VIT_09S0002G00710	VIT_17S0000G01350	VIT_00S0746G00010	VIT_10S0116G01400	VIT_14S0083G00600	VIT_11S0037G00150	VIT_04S0008G01080	VIT_09S0002G05010	VIT_18S0001G06880	VIT_06S0004G03320	VIT_19S0090G00550	VIT_08S0058G00010	VIT_02S0234G00030	VIT_04S0023G01700	VIT_15S0024G00060	VIT_09S0054G01390	VIT_15S0046G00910	VIT_10S0003G01280	VIT_03S0017G00950	VIT_06S0004G06980	VIT_13S0158G00360	VIT_00S0131G00320	VIT_08S0007G07780	VIT_15S0045G01270	VIT_04S0008G01700	VIT_05S0020G00270	VIT_07S0031G00330	VIT_13S0047G00300	VIT_00S1923G00010	VIT_19S0014G03300	VIT_17S0000G01340	VIT_15S0046G00040	VIT_03S0038G02810	VIT_10S0003G01270	VIT_18S0041G00630	VIT_09S0096G00430	VIT_15S0024G00050	VIT_04S0023G01710	VIT_11S0016G05420	VIT_11S0016G02770	VIT_06S0004G05860	VIT_16S0039G02200	VIT_09S0002G07010	VIT_06S0004G06990
VIT_15S0024G00090	VIT_16S0039G01540	VIT_08S0007G03670	VIT_09S0096G00510	VIT_07S0151G00400	VIT_03S0132G00430	VIT_13S0019G04720	VIT_06S0061G00740	VIT_08S0032G00350	VIT_08S0007G09040	VIT_17S0000G04820	VIT_04S0008G06510	VIT_05S0094G01140	VIT_10S0003G05740	VIT_19S0027G00740	VIT_12S0057G00590	VIT_10S0003G05750	VIT_07S0005G00200	VIT_05S0077G01230	VIT_17S0000G08370	VIT_13S0067G02180	VIT_14S0108G01120	VIT_03S0063G01920	VIT_11S0052G00670	VIT_05S0020G02600	VIT_13S0064G01190	VIT_13S0067G02990	VIT_00S0872G00010	VIT_02S0025G01400	VIT_18S0122G01220	VIT_18S0001G06200	VIT_13S0064G00060	VIT_09S0018G01740	VIT_18S0001G11390	VIT_12S0034G01500	VIT_16S0039G01550	VIT_10S0003G01480	VIT_06S0004G01790	VIT_05S0049G00880	VIT_05S0094G00530	VIT_08S0007G09030	VIT_07S0151G00410	VIT_19S0090G01270	VIT_17S0000G06920	VIT_05S0049G00090	VIT_14S0006G03140	VIT_14S0060G02300	VIT_17S0000G04810	VIT_04S0044G01790	VIT_18S0122G01210
VIT_08S0007G04270	VIT_19S0015G02820	VIT_11S0052G00600	VIT_05S0049G02240	VIT_18S0001G10700	VIT_13S0073G00170	VIT_07S0129G00030	VIT_18S0001G03700	VIT_14S0066G02550	VIT_14S0068G01060	VIT_18S0001G07980	VIT_07S0005G00250	VIT_09S0002G02380	VIT_07S0005G03570	VIT_04S0023G00440	VIT_12S0034G00480	VIT_15S0021G00550	VIT_13S0019G01990	VIT_06S0004G08300	VIT_03S0038G00790	VIT_03S0038G04760	VIT_03S0088G00690	VIT_08S0032G00300	VIT_07S0151G00470	VIT_06S0009G03720	VIT_16S0100G00740	VIT_16S0050G01150	VIT_03S0088G00590	VIT_11S0118G00270	VIT_08S0007G00020	VIT_00S0188G00110	VIT_08S0007G08710	VIT_01S0150G00390	VIT_19S0015G02800	VIT_04S0023G00380	VIT_04S0008G03260	VIT_13S0073G00150	VIT_14S0030G00440	VIT_18S0001G00680	VIT_11S0016G02810	VIT_13S0019G03630	VIT_16S0100G00690	VIT_07S0104G00710	VIT_11S0016G01370	VIT_07S0005G02370	VIT_13S0067G03550	VIT_16S0013G01880	VIT_01S0150G00380	VIT_16S0098G00710	VIT_11S0016G03160
VIT_06S0004G02360	VIT_02S0012G00710	VIT_01S0137G00330	VIT_08S0105G00160	VIT_08S0007G07670	VIT_03S0091G01120	VIT_00S2600G00010	VIT_14S0006G02590	VIT_00S0183G00040	VIT_10S0003G05840	VIT_14S0006G03030	VIT_06S0004G03410	VIT_06S0061G01100	VIT_06S0004G06090	VIT_14S0030G00400	VIT_17S0000G00590	VIT_04S0008G04350	VIT_07S0031G00240	VIT_15S0021G02790	VIT_19S0014G03210	VIT_17S0000G06050	VIT_00S0413G00020	VIT_06S0004G01820	VIT_12S0028G00440	VIT_19S0085G00370	VIT_12S0134G00310	VIT_11S0016G04750	VIT_15S0045G01110	VIT_00S0188G00150	VIT_07S0095G00230	VIT_06S0004G03400	VIT_11S0037G00220	VIT_16S0148G00360	VIT_06S0009G01730	VIT_01S0011G01310	VIT_15S0046G01900	VIT_18S0001G11430	VIT_18S0001G12960	VIT_08S0007G00910	VIT_04S0023G02060	VIT_05S0020G04980	VIT_13S0084G00530	VIT_04S0008G06480	VIT_06S0004G01830	VIT_18S0001G05840	VIT_05S0102G00770	VIT_12S0028G03040	VIT_00S0188G00140	VIT_18S0001G12120	VIT_18S0001G02750
No annotations were retrieved for the following entities:
VIT_17S0053G00210	VIT_04S0008G01580	VIT_08S0040G01590	VIT_18S0001G06100	VIT_09S0070G00750	VIT_05S0049G00520	VIT_08S0007G03940	VIT_18S0089G01220	VIT_11S0016G05620	VIT_17S0000G08470	VIT_01S0026G02100	VIT_05S0020G00130	VIT_19S0014G03100	VIT_01S0011G05680	VIT_19S0027G01100	VIT_03S0097G00300	VIT_03S0038G00420	VIT_13S0064G00700	VIT_17S0119G00230	VIT_04S0008G00110	VIT_13S0106G00130	VIT_05S0051G00890	VIT_15S0046G02940	VIT_15S0021G02440	VIT_14S0066G02430	VIT_14S0068G01340	VIT_12S0034G01650	VIT_04S0008G01570	VIT_15S0021G01720	VIT_17S0000G09520	VIT_08S0007G00580	VIT_12S0059G00400	VIT_09S0096G00220	VIT_17S0000G08480	VIT_15S0046G01890	VIT_12S0059G00030	VIT_15S0046G00170	VIT_07S0031G01950	VIT_01S0011G05670	VIT_00S0261G00040	VIT_14S0036G01100	VIT_03S0063G02280	VIT_14S0006G03000	VIT_00S0317G00150	VIT_04S0008G01560	VIT_08S0007G07070	VIT_17S0000G02130	VIT_11S0016G02900	VIT_12S0028G00980	VIT_13S0047G00570
VIT_08S0007G06140	VIT_09S0096G00270	VIT_00S0309G00010	VIT_01S0127G00310	VIT_06S0009G00260	VIT_00S0207G00150	VIT_04S0023G03720	VIT_01S0026G00730	VIT_09S0002G04520	VIT_07S0005G02070	VIT_07S0031G02220	VIT_13S0101G00140	VIT_12S0121G00080	VIT_09S0002G03500	VIT_13S0064G01880	VIT_18S0072G00450	VIT_13S0067G02410	VIT_00S0193G00080	VIT_04S0069G00630	VIT_00S2643G00020	VIT_19S0014G03130	VIT_18S0001G00270	VIT_09S0002G04120	VIT_02S0025G02220	VIT_14S0006G00780	VIT_00S0207G00160	VIT_00S2432G00010	VIT_08S0007G05400	VIT_07S0151G00390	VIT_15S0107G00370	VIT_05S0077G00820	VIT_11S0016G00610	VIT_00S2634G00010	VIT_18S0117G00270	VIT_07S0005G02080	VIT_12S0059G02650	VIT_16S0098G01680	VIT_16S0050G02680	VIT_07S0005G03830	VIT_08S0007G06950	VIT_07S0129G00130	VIT_17S0000G06300	VIT_00S0269G00020	VIT_17S0000G07710	VIT_00S1355G00020	VIT_01S0010G01590	VIT_01S0011G03760	VIT_07S0005G04950	VIT_08S0007G02870	VIT_15S0024G00670
VIT_00S0404G00080	VIT_13S0019G01130	VIT_01S0011G04140	VIT_03S0038G03630	VIT_17S0000G09090	VIT_02S0012G00030	VIT_12S0057G00170	VIT_00S0125G00320	VIT_19S0090G00040	VIT_18S0001G07240	VIT_06S0004G08110	VIT_03S0038G01050	VIT_14S0030G01880	VIT_13S0139G00240	VIT_03S0038G01960	VIT_08S0032G01080	VIT_04S0008G01500	VIT_07S0005G01320	VIT_19S0090G01550	VIT_13S0156G00100	VIT_14S0128G00600	VIT_08S0007G00630	VIT_08S0007G00640	VIT_07S0197G00020	VIT_18S0001G09350	VIT_02S0488G00030	VIT_09S0002G05210	VIT_10S0116G01680	VIT_10S0071G00460	VIT_02S0025G04300	VIT_01S0146G00460	VIT_05S0094G01530	VIT_14S0083G00880	VIT_16S0039G00130	VIT_08S0007G08620	VIT_08S0032G00760	VIT_10S0003G02510	VIT_10S0071G00060	VIT_16S0050G01060	VIT_11S0103G00530	VIT_03S0038G01970	VIT_18S0041G02180	VIT_01S0026G00430	VIT_13S0047G00110	VIT_12S0028G01570	VIT_10S0042G00350	VIT_05S0020G01650	VIT_04S0008G01510	VIT_13S0156G00110	VIT_14S0036G01170
VIT_01S0026G02270	VIT_07S0005G01980	VIT_05S0102G00900	VIT_04S0079G00660	VIT_14S0083G00260	VIT_06S0080G00080	VIT_01S0010G00360	VIT_00S0349G00060	VIT_09S0002G08440	VIT_03S0038G00980	VIT_05S0049G00610	VIT_05S0062G00490	VIT_09S0002G01820	VIT_09S0054G00430	VIT_14S0036G01260	VIT_18S0001G04530	VIT_05S0049G01320	VIT_00S0120G00080	VIT_13S0047G00430	VIT_09S0096G00720	VIT_01S0010G00370	VIT_00S2277G00010	VIT_03S0097G00470	VIT_01S0011G03420	VIT_04S0079G00650	VIT_15S0046G03540	VIT_12S0034G02370	VIT_00S0527G00020	VIT_01S0010G01830	VIT_19S0015G02600	VIT_08S0007G06280	VIT_06S0061G01230	VIT_00S0662G00020	VIT_11S0037G01120	VIT_11S0037G00980	VIT_01S0010G01840	VIT_14S0060G02150	VIT_05S0077G00770	VIT_04S0008G03420	VIT_18S0001G14440	VIT_05S0020G03160	VIT_15S0048G02060	VIT_13S0067G00170	VIT_14S0030G00760	VIT_13S0019G03780	VIT_16S0050G00210	VIT_11S0016G00930	VIT_19S0027G00120	VIT_16S0098G01240	VIT_03S0038G02720
VIT_13S0067G03710	VIT_04S0008G02630	VIT_00S0279G00090	VIT_01S0011G06130	VIT_07S0191G00210	VIT_03S0038G03930	VIT_05S0020G04700	VIT_00S0179G00130	VIT_05S0077G01460	VIT_11S0052G00400	VIT_01S0026G01850	VIT_07S0104G00940	VIT_19S0015G01630	VIT_07S0151G00610	VIT_14S0068G00510	VIT_16S0100G00040	VIT_05S0029G00120	VIT_17S0000G05150	VIT_14S0030G01330	VIT_00S0445G00030	VIT_09S0002G03690	VIT_03S0063G00150	VIT_11S0103G00160	VIT_08S0056G00630	VIT_02S0087G00240	VIT_16S0022G02240	VIT_03S0017G02280	VIT_16S0098G00500	VIT_19S0015G01620	VIT_11S0016G00070	VIT_00S2379G00010	VIT_11S0016G01110	VIT_07S0005G02990	VIT_07S0129G00560	VIT_08S0040G02390	VIT_14S0068G01650	VIT_18S0001G00430	VIT_02S0025G00030	VIT_07S0141G00130	VIT_15S0024G00730	VIT_01S0011G01170	VIT_11S0103G00170	VIT_11S0016G00060	VIT_04S0023G00130	VIT_11S0016G01590	VIT_18S0001G09460	VIT_06S0061G01330	VIT_04S0069G01130	VIT_12S0034G00650	VIT_08S0040G01280
VIT_01S0137G00520	VIT_15S0048G00120	VIT_05S0136G00040	VIT_14S0171G00150	VIT_00S2182G00020	VIT_11S0052G00580	VIT_09S0018G01890	VIT_15S0021G00450	VIT_03S0038G00640	VIT_00S0202G00090	VIT_00S0771G00020	VIT_18S0041G02370	VIT_18S0072G00270	VIT_09S0002G04840	VIT_13S0156G00400	VIT_19S0138G00110	VIT_11S0052G00150	VIT_05S0049G00770	VIT_02S0012G01880	VIT_13S0064G01610	VIT_00S0299G00090	VIT_05S0020G00780	VIT_12S0059G00650	VIT_00S0483G00040	VIT_13S0064G01090	VIT_00S0202G00060	VIT_11S0052G00570	VIT_17S0000G08230	VIT_05S0020G00370	VIT_19S0090G01660	VIT_03S0088G00330	VIT_11S0016G05880	VIT_19S0138G00100	VIT_14S0006G03240	VIT_01S0011G02050	VIT_01S0010G01740	VIT_05S0049G00780	VIT_11S0052G00140	VIT_09S0070G00980	VIT_03S0132G00320	VIT_00S1916G00010	VIT_12S0121G00280	VIT_19S0015G00480	VIT_04S0023G03490	VIT_12S0034G01400	VIT_11S0052G00970	VIT_16S0039G01400	VIT_00S0388G00070	VIT_02S0025G01510	VIT_00S0214G00110
VIT_12S0178G00180	VIT_00S2710G00010	VIT_07S0095G00170	VIT_02S0087G00090	VIT_17S0000G05880	VIT_16S0050G00120	VIT_07S0129G01000	VIT_08S0007G02060	VIT_03S0091G00920	VIT_07S0104G00260	VIT_12S0035G01930	VIT_11S0103G00310	VIT_07S0005G01900	VIT_13S0067G00480	VIT_18S0072G00540	VIT_09S0002G02170	VIT_13S0158G00300	VIT_09S0018G02140	VIT_02S0236G00070	VIT_08S0040G02850	VIT_14S0083G00670	VIT_01S0010G02930	VIT_16S0013G01980	VIT_02S0025G00840	VIT_14S0066G02580	VIT_05S0051G00310	VIT_13S0067G03030	VIT_08S0040G02430	VIT_07S0005G01120	VIT_09S0002G02160	VIT_18S0001G11510	VIT_02S0012G03200	VIT_12S0028G02890	VIT_09S0002G01540	VIT_09S0002G07080	VIT_18S0001G11120	VIT_02S0025G01050	VIT_18S0072G00510	VIT_02S0236G00060	VIT_08S0007G01970	VIT_00S0347G00040	VIT_10S0116G00350	VIT_00S0586G00020	VIT_04S0008G02110	VIT_07S0005G01130	VIT_03S0091G00130	VIT_01S0011G06240	VIT_08S0056G00990	VIT_17S0000G00680	VIT_04S0069G01030
VIT_05S0102G00660	VIT_15S0046G00960	VIT_08S0058G01110	VIT_14S0030G01410	VIT_07S0031G00360	VIT_00S0194G00280	VIT_08S0040G02860	VIT_00S1751G00010	VIT_18S0117G00330	VIT_18S0001G11550	VIT_03S0017G00990	VIT_15S0048G00160	VIT_18S0122G00360	VIT_00S0131G00360	VIT_01S0011G06290	VIT_15S0045G01230	VIT_05S0077G00250	VIT_18S0001G08810	VIT_19S0090G00590	VIT_11S0206G00050	VIT_14S0066G02120	VIT_12S0034G01340	VIT_08S0032G00190	VIT_04S0008G06360	VIT_05S0051G00750	VIT_19S0090G00990	VIT_12S0059G02440	VIT_10S0116G01050	VIT_19S0027G00290	VIT_05S0102G01150	VIT_04S0079G00440	VIT_00S2288G00010	VIT_00S0829G00010	VIT_14S0060G00250	VIT_14S0171G00080	VIT_00S0391G00050	VIT_19S0015G00810	VIT_01S0137G00050	VIT_15S0046G00940	VIT_00S0804G00020	VIT_04S0008G06160	VIT_18S0089G00630	VIT_13S0073G00620	VIT_13S0074G00470	VIT_12S0057G00090	VIT_04S0008G00700	VIT_04S0023G01390	VIT_04S0044G01760	VIT_02S0025G04060	VIT_00S0125G00100
VIT_14S0219G00180	VIT_00S1609G00010	VIT_13S0067G02920	VIT_18S0001G15800	VIT_08S0056G01500	VIT_00S0187G00180	VIT_01S0026G00600	VIT_13S0067G01410	VIT_07S0005G05010	VIT_18S0001G01790	VIT_06S0004G03930	VIT_00S0173G00250	VIT_11S0065G01110	VIT_05S0049G01990	VIT_00S0214G00040	VIT_09S0054G01900	VIT_13S0073G00690	VIT_00S0908G00010	VIT_10S0003G01070	VIT_18S0001G04380	VIT_06S0080G00680	VIT_05S0102G00400	VIT_13S0019G02660	VIT_09S0002G05790	VIT_09S0002G04660	VIT_18S0001G10300	VIT_14S0006G00460	VIT_08S0056G01240	VIT_05S0049G01150	VIT_14S0171G00470	VIT_00S0270G00010	VIT_06S0004G03910	VIT_09S0070G00600	VIT_11S0037G01370	VIT_01S0127G00680	VIT_05S0029G01040	VIT_07S0129G00050	VIT_17S0000G04210	VIT_00S0187G00160	VIT_00S0299G00110	VIT_14S0060G02380	VIT_02S0241G00020	VIT_14S0128G00540	VIT_00S1569G00020	VIT_18S0075G01070	VIT_07S0005G06160	VIT_01S0026G00620	VIT_14S0068G01840	VIT_00S0214G00060	VIT_00S0494G00020
VIT_14S0081G00100	VIT_03S0091G01130	VIT_09S0002G06070	VIT_00S0273G00020	VIT_10S0003G02200	VIT_08S0058G00130	VIT_15S0107G00090	VIT_04S0008G01820	VIT_05S0102G00730	VIT_12S0057G00140	VIT_19S0014G04030	VIT_00S0455G00040	VIT_06S0009G02780	VIT_02S0012G01020	VIT_06S0004G01870	VIT_13S0156G00020	VIT_07S0141G00800	VIT_15S0021G02760	VIT_03S0017G00660	VIT_01S0011G01860	VIT_17S0000G08740	VIT_12S0028G02530	VIT_08S0007G04770	VIT_17S0000G05310	VIT_05S0094G00940	VIT_15S0046G00160	VIT_18S0075G00110	VIT_14S0060G00170	VIT_00S0184G00140	VIT_17S0000G01220	VIT_03S0091G01140	VIT_03S0038G01350	VIT_07S0005G05380	VIT_07S0031G00630	VIT_18S0001G02790	VIT_00S0254G00030	VIT_12S0134G00350	VIT_18S0001G00600	VIT_12S0035G00900	VIT_03S0091G00480	VIT_19S0176G00140	VIT_19S0015G00200	VIT_05S0102G00760	VIT_18S0157G00030	VIT_08S0058G00910	VIT_17S0000G02740	VIT_03S0088G00140	VIT_12S0059G00350	VIT_00S0203G00010	VIT_15S0045G00470
GO-ID	p-value	corr p-value	x	n	X	N	Description	Genes in test set
16192	1.4717e-17	3.7176e-14	133	342	3264	16944	vesicle-mediated transport	VIT_09S0002G00910	VIT_07S0005G02630	VIT_01S0010G03790	VIT_02S0012G00920	VIT_13S0067G00280	VIT_05S0049G01850	VIT_16S0039G01860	VIT_08S0032G00440	VIT_05S0020G04740	VIT_04S0008G03620	VIT_09S0002G07540	VIT_13S0019G04810	VIT_14S0060G01540	VIT_13S0084G00680	VIT_05S0020G02390	VIT_04S0023G00380	VIT_00S0270G00050	VIT_04S0023G01770	VIT_06S0004G03250	VIT_01S0011G00670	VIT_04S0008G03720	VIT_18S0075G00210	VIT_13S0101G00410	VIT_02S0012G01850	VIT_07S0005G05790	VIT_13S0019G04770	VIT_09S0002G06370	VIT_03S0038G03110	VIT_03S0038G02580	VIT_01S0026G00310	VIT_16S0050G02420	VIT_19S0177G00150	VIT_03S0038G00020	VIT_05S0020G02430	VIT_06S0061G01170	VIT_00S0229G00030	VIT_09S0002G00780	VIT_00S0225G00220	VIT_18S0001G13430	VIT_11S0016G00170	VIT_01S0011G05330	VIT_14S0068G00800
6810	1.0057e-13	1.2702e-10	596	2391	3264	16944	transport	VIT_18S0089G01010	VIT_07S0130G00220	VIT_08S0040G01890	VIT_04S0008G04760	VIT_13S0019G02460	VIT_04S0043G00370	VIT_04S0008G03620	VIT_13S0073G00050	VIT_11S0016G03660	VIT_18S0041G00850	VIT_18S0001G04800	VIT_00S0125G00190	VIT_06S0004G03250	VIT_02S0012G01850	VIT_02S0025G02160	VIT_04S0008G05770	VIT_02S0025G03690	VIT_01S0137G00500	VIT_03S0038G03110	VIT_09S0002G05940	VIT_02S0025G05110	VIT_17S0000G00820	VIT_16S0050G02420	VIT_03S0038G00020	VIT_06S0061G01170	VIT_05S0020G00440	VIT_00S0229G00030	VIT_06S0004G04100	VIT_11S0016G00350	VIT_18S0041G00940	VIT_19S0014G01770	VIT_12S0059G00810	VIT_08S0056G01000	VIT_15S0046G00980	VIT_08S0058G00450	VIT_01S0011G01660	VIT_13S0019G02440	VIT_03S0038G03200	VIT_12S0057G00230	VIT_01S0011G02260	VIT_14S0108G00520	VIT_14S0108G01200
51179	5.2122e-12	4.3887e-09	617	2538	3264	16944	localization	VIT_18S0089G01010	VIT_07S0130G00220	VIT_08S0040G01890	VIT_04S0008G04760	VIT_13S0019G02460	VIT_04S0043G00370	VIT_04S0008G03620	VIT_13S0073G00050	VIT_11S0016G03660	VIT_18S0041G00850	VIT_18S0001G04800	VIT_00S0125G00190	VIT_06S0004G03250	VIT_02S0012G01850	VIT_02S0025G02160	VIT_04S0008G05770	VIT_02S0025G03690	VIT_01S0137G00500	VIT_03S0038G03110	VIT_09S0002G05940	VIT_02S0025G05110	VIT_17S0000G00820	VIT_16S0050G02420	VIT_03S0038G00020	VIT_06S0061G01170	VIT_05S0020G00440	VIT_00S0229G00030	VIT_06S0004G04100	VIT_11S0016G00350	VIT_18S0041G00940	VIT_19S0014G01770	VIT_12S0059G00810	VIT_08S0056G01000	VIT_15S0046G00980	VIT_08S0058G00450	VIT_18S0001G13770	VIT_04S0044G00710	VIT_01S0011G01660	VIT_13S0019G02440	VIT_03S0038G03200	VIT_12S0057G00230	VIT_01S0011G02260
51234	1.6604e-11	1.0486e-08	597	2459	3264	16944	establishment of localization	VIT_18S0089G01010	VIT_07S0130G00220	VIT_08S0040G01890	VIT_04S0008G04760	VIT_13S0019G02460	VIT_04S0043G00370	VIT_04S0008G03620	VIT_13S0073G00050	VIT_11S0016G03660	VIT_18S0041G00850	VIT_18S0001G04800	VIT_00S0125G00190	VIT_06S0004G03250	VIT_02S0012G01850	VIT_02S0025G02160	VIT_04S0008G05770	VIT_02S0025G03690	VIT_01S0137G00500	VIT_03S0038G03110	VIT_09S0002G05940	VIT_02S0025G05110	VIT_17S0000G00820	VIT_16S0050G02420	VIT_03S0038G00020	VIT_06S0061G01170	VIT_05S0020G00440	VIT_00S0229G00030	VIT_06S0004G04100	VIT_11S0016G00350	VIT_18S0041G00940	VIT_19S0014G01770	VIT_12S0059G00810	VIT_08S0056G01000	VIT_15S0046G00980	VIT_08S0058G00450	VIT_01S0011G01660	VIT_13S0019G02440	VIT_03S0038G03200	VIT_12S0057G00230	VIT_01S0011G02260	VIT_14S0108G00520	VIT_14S0108G01200
48193	1.4556e-09	7.3539e-07	65	165	3264	16944	Golgi vesicle transport	VIT_14S0060G02390	VIT_13S0019G04720	VIT_19S0015G00690	VIT_07S0005G02630	VIT_19S0014G02370	VIT_01S0010G03790	VIT_02S0012G00920	VIT_05S0029G00010	VIT_13S0067G00280	VIT_05S0020G04740	VIT_11S0016G03000	VIT_04S0008G03620	VIT_13S0019G01530	VIT_09S0002G07540	VIT_17S0000G03430	VIT_04S0023G00380	VIT_06S0004G03250	VIT_18S0001G00050	VIT_04S0008G03720	VIT_18S0075G00210	VIT_02S0012G01790	VIT_01S0011G01570	VIT_09S0002G03990	VIT_09S0002G06370	VIT_03S0038G02580	VIT_13S0139G00160	VIT_14S0171G00280	VIT_12S0028G00470	VIT_07S0005G00680	VIT_16S0050G02420	VIT_19S0177G00150	VIT_05S0020G02430	VIT_00S0229G00030	VIT_11S0037G00110	VIT_04S0008G07360	VIT_10S0003G03190	VIT_19S0014G05310	VIT_07S0005G00130	VIT_07S0005G03660	VIT_07S0104G00230	VIT_16S0098G00540	VIT_06S0004G05490
46907	7.7956e-09	3.282e-06	202	727	3264	16944	intracellular transport	VIT_00S0313G00070	VIT_07S0005G01100	VIT_07S0005G02630	VIT_04S0023G00280	VIT_05S0020G04740	VIT_04S0008G03620	VIT_13S0084G00680	VIT_05S0020G02390	VIT_04S0023G00380	VIT_04S0023G01770	VIT_06S0004G03250	VIT_13S0101G00410	VIT_02S0012G01850	VIT_02S0025G02160	VIT_02S0025G03690	VIT_03S0038G02580	VIT_09S0002G05940	VIT_19S0177G00150	VIT_16S0050G02420	VIT_06S0061G01170	VIT_00S0229G00030	VIT_11S0016G00350	VIT_12S0059G00810	VIT_13S0019G02440	VIT_12S0059G01140	VIT_07S0104G00230	VIT_12S0057G00230	VIT_16S0098G00540	VIT_14S0108G01200	VIT_11S0118G00500	VIT_02S0025G02440	VIT_18S0001G15600	VIT_08S0007G07860	VIT_06S0009G01000	VIT_02S0025G02990	VIT_08S0058G00820	VIT_14S0066G00180	VIT_18S0001G08170	VIT_18S0001G08240	VIT_09S0002G07290	VIT_12S0035G01150	VIT_14S0060G01340
7264	2.1153e-08	6.8882e-06	43	98	3264	16944	small GTPase mediated signal transduction	VIT_00S0455G00010	VIT_13S0064G01300	VIT_18S0001G11670	VIT_04S0008G05020	VIT_00S1506G00010	VIT_00S0601G00030	VIT_13S0019G00520	VIT_07S0031G02260	VIT_08S0007G04740	VIT_15S0024G00940	VIT_05S0020G00490	VIT_16S0013G00520	VIT_13S0047G01030	VIT_12S0057G01470	VIT_00S0878G00030	VIT_19S0014G01160	VIT_17S0000G02500	VIT_04S0023G01820	VIT_12S0028G02630	VIT_10S0003G01620	VIT_00S0215G00070	VIT_15S0021G00640	VIT_12S0028G02650	VIT_18S0001G02250	VIT_00S0425G00010	VIT_00S1372G00020	VIT_14S0066G01080	VIT_13S0019G05190	VIT_00S1603G00010	VIT_09S0002G05940	VIT_02S0012G00710	VIT_00S0189G00080	VIT_10S0003G01610	VIT_14S0066G00180	VIT_01S0127G00440	VIT_02S0012G00790	VIT_07S0129G01090	VIT_18S0001G15090	VIT_03S0038G02380	VIT_12S0035G01150	VIT_04S0008G07360	VIT_10S0003G00570
15031	2.4542e-08	6.8882e-06	178	633	3264	16944	protein transport	VIT_00S0313G00070	VIT_18S0001G11670	VIT_16S0050G02290	VIT_07S0005G01100	VIT_00S0181G00240	VIT_07S0005G02630	VIT_01S0010G03790	VIT_04S0023G00280	VIT_13S0067G00280	VIT_05S0049G01850	VIT_08S0032G00440	VIT_05S0020G04740	VIT_12S0057G01470	VIT_14S0066G01660	VIT_04S0023G01820	VIT_13S0019G04810	VIT_14S0060G01540	VIT_05S0020G02390	VIT_00S0270G00050	VIT_07S0031G02150	VIT_04S0023G01770	VIT_04S0008G07390	VIT_04S0008G03720	VIT_10S0116G01260	VIT_02S0012G01850	VIT_13S0101G00410	VIT_02S0025G02160	VIT_02S0025G03690	VIT_10S0003G02760	VIT_13S0019G04770	VIT_01S0026G00310	VIT_09S0002G05940	VIT_16S0050G02420	VIT_05S0020G02430	VIT_18S0001G15090	VIT_12S0059G01930	VIT_04S0008G00630	VIT_06S0061G01170	VIT_00S0225G00220	VIT_11S0016G00350	VIT_18S0001G13430	VIT_12S0059G00810
45184	2.4542e-08	6.8882e-06	178	633	3264	16944	establishment of protein localization	VIT_00S0313G00070	VIT_18S0001G11670	VIT_16S0050G02290	VIT_07S0005G01100	VIT_00S0181G00240	VIT_07S0005G02630	VIT_01S0010G03790	VIT_04S0023G00280	VIT_13S0067G00280	VIT_05S0049G01850	VIT_08S0032G00440	VIT_05S0020G04740	VIT_12S0057G01470	VIT_14S0066G01660	VIT_04S0023G01820	VIT_13S0019G04810	VIT_14S0060G01540	VIT_05S0020G02390	VIT_00S0270G00050	VIT_07S0031G02150	VIT_04S0023G01770	VIT_04S0008G07390	VIT_04S0008G03720	VIT_10S0116G01260	VIT_02S0012G01850	VIT_13S0101G00410	VIT_02S0025G02160	VIT_02S0025G03690	VIT_10S0003G02760	VIT_13S0019G04770	VIT_01S0026G00310	VIT_09S0002G05940	VIT_16S0050G02420	VIT_05S0020G02430	VIT_18S0001G15090	VIT_12S0059G01930	VIT_04S0008G00630	VIT_06S0061G01170	VIT_00S0225G00220	VIT_11S0016G00350	VIT_18S0001G13430	VIT_12S0059G00810
33036	7.4877e-08	1.8914e-05	217	813	3264	16944	macromolecule localization	VIT_00S0313G00070	VIT_08S0105G00600	VIT_06S0004G01270	VIT_07S0005G01100	VIT_07S0005G02630	VIT_04S0023G00280	VIT_05S0020G04740	VIT_12S0057G01470	VIT_05S0020G02390	VIT_02S0025G00830	VIT_04S0023G01770	VIT_13S0101G00410	VIT_02S0012G01850	VIT_02S0025G02160	VIT_02S0025G03690	VIT_13S0019G04770	VIT_09S0002G05940	VIT_16S0050G02420	VIT_12S0059G01930	VIT_18S0001G15090	VIT_06S0061G01170	VIT_11S0016G00350	VIT_12S0059G00810	VIT_18S0001G13770	VIT_04S0044G00710	VIT_12S0059G01140	VIT_07S0104G00230	VIT_12S0057G00230	VIT_14S0108G01200	VIT_14S0108G00520	VIT_19S0014G01020	VIT_04S0008G06730	VIT_02S0025G02440	VIT_18S0001G15600	VIT_13S0156G00090	VIT_06S0009G01000	VIT_02S0025G02990	VIT_08S0058G00820	VIT_08S0007G03420	VIT_14S0066G00180	VIT_14S0066G00700	VIT_18S0001G08170
8104	1.1995e-07	2.7544e-05	180	655	3264	16944	protein localization	VIT_00S0313G00070	VIT_18S0001G11670	VIT_16S0050G02290	VIT_07S0005G01100	VIT_00S0181G00240	VIT_07S0005G02630	VIT_01S0010G03790	VIT_04S0023G00280	VIT_13S0067G00280	VIT_05S0049G01850	VIT_08S0032G00440	VIT_05S0020G04740	VIT_12S0057G01470	VIT_14S0066G01660	VIT_04S0023G01820	VIT_13S0019G04810	VIT_14S0060G01540	VIT_05S0020G02390	VIT_00S0270G00050	VIT_07S0031G02150	VIT_04S0023G01770	VIT_04S0008G07390	VIT_04S0008G03720	VIT_10S0116G01260	VIT_02S0012G01850	VIT_13S0101G00410	VIT_02S0025G02160	VIT_02S0025G03690	VIT_10S0003G02760	VIT_13S0019G04770	VIT_01S0026G00310	VIT_09S0002G05940	VIT_16S0050G02420	VIT_05S0020G02430	VIT_18S0001G15090	VIT_12S0059G01930	VIT_04S0008G00630	VIT_06S0061G01170	VIT_00S0225G00220	VIT_11S0016G00350	VIT_18S0001G13430	VIT_12S0059G00810
7034	3.5345e-07	7.4401e-05	34	76	3264	16944	vacuolar transport	VIT_14S0060G02390	VIT_13S0019G04720	VIT_16S0098G01270	VIT_05S0029G00010	VIT_07S0104G00230	VIT_04S0008G01370	VIT_06S0061G01500	VIT_18S0001G13000	VIT_05S0049G01850	VIT_14S0108G01200	VIT_13S0019G01530	VIT_04S0023G01750	VIT_15S0046G00950	VIT_12S0028G01260	VIT_14S0060G01540	VIT_18S0001G07130	VIT_00S0270G00050	VIT_13S0073G00170	VIT_18S0001G15600	VIT_04S0008G03720	VIT_13S0101G00410	VIT_17S0000G02270	VIT_09S0002G03990	VIT_05S0029G01370	VIT_14S0066G00180	VIT_07S0005G00680	VIT_06S0061G00940	VIT_16S0050G02420	VIT_04S0008G00650	VIT_05S0094G00860	VIT_05S0020G02430	VIT_04S0008G03810	VIT_11S0016G04420	VIT_13S0019G05000
6623	1.1262e-06	0.00021883	30	66	3264	16944	protein targeting to vacuole	VIT_14S0060G02390	VIT_13S0019G04720	VIT_05S0029G00010	VIT_04S0008G01370	VIT_07S0104G00230	VIT_06S0061G01500	VIT_18S0001G13000	VIT_05S0049G01850	VIT_14S0108G01200	VIT_04S0023G01750	VIT_15S0046G00950	VIT_12S0028G01260	VIT_18S0001G07130	VIT_00S0270G00050	VIT_13S0073G00170	VIT_18S0001G15600	VIT_04S0008G03720	VIT_13S0101G00410	VIT_09S0002G03990	VIT_05S0029G01370	VIT_07S0005G00680	VIT_14S0066G00180	VIT_06S0061G00940	VIT_16S0050G02420	VIT_05S0094G00860	VIT_05S0020G02430	VIT_04S0008G00650	VIT_04S0008G03810	VIT_11S0016G04420	VIT_13S0019G05000
6886	1.2348e-06	0.0002228	147	532	3264	16944	intracellular protein transport	VIT_00S0313G00070	VIT_18S0001G11670	VIT_16S0050G02290	VIT_07S0005G01100	VIT_00S0181G00240	VIT_07S0005G02630	VIT_01S0010G03790	VIT_04S0023G00280	VIT_13S0067G00280	VIT_05S0049G01850	VIT_08S0032G00440	VIT_05S0020G04740	VIT_14S0066G01660	VIT_04S0023G01820	VIT_14S0060G01540	VIT_05S0020G02390	VIT_00S0270G00050	VIT_07S0031G02150	VIT_04S0023G01770	VIT_04S0008G07390	VIT_10S0116G01260	VIT_04S0008G03720	VIT_02S0012G01850	VIT_13S0101G00410	VIT_02S0025G02160	VIT_02S0025G03690	VIT_10S0003G02760	VIT_01S0026G00310	VIT_09S0002G05940	VIT_16S0050G02420	VIT_05S0020G02430	VIT_06S0061G01170	VIT_00S0225G00220	VIT_11S0016G00350	VIT_18S0001G13430	VIT_12S0059G00810	VIT_11S0052G00510	VIT_09S0018G02080	VIT_03S0091G00470	VIT_12S0059G01140	VIT_07S0104G00230	VIT_06S0061G01500
70727	1.3646e-06	0.0002298	156	572	3264	16944	cellular macromolecule localization	VIT_00S0313G00070	VIT_18S0001G11670	VIT_06S0004G01270	VIT_16S0050G02290	VIT_07S0005G01100	VIT_00S0181G00240	VIT_07S0005G02630	VIT_01S0010G03790	VIT_04S0023G00280	VIT_13S0158G00100	VIT_13S0067G00280	VIT_05S0049G01850	VIT_08S0032G00440	VIT_05S0020G04740	VIT_14S0066G01660	VIT_04S0023G01820	VIT_14S0060G01540	VIT_05S0020G02390	VIT_00S0270G00050	VIT_07S0031G02150	VIT_04S0023G01770	VIT_04S0008G07390	VIT_10S0116G01260	VIT_04S0008G03720	VIT_02S0012G01850	VIT_13S0101G00410	VIT_02S0025G02160	VIT_02S0025G03690	VIT_10S0003G02760	VIT_01S0026G00310	VIT_09S0002G05940	VIT_16S0050G02420	VIT_05S0020G02430	VIT_06S0061G01170	VIT_00S0225G00220	VIT_11S0016G00350	VIT_18S0001G13430	VIT_12S0059G00810	VIT_18S0001G13770	VIT_11S0052G00510	VIT_04S0044G00710	VIT_09S0018G02080
34613	3.5152e-06	0.00054637	149	550	3264	16944	cellular protein localization	VIT_00S0313G00070	VIT_18S0001G11670	VIT_16S0050G02290	VIT_07S0005G01100	VIT_00S0181G00240	VIT_07S0005G02630	VIT_01S0010G03790	VIT_04S0023G00280	VIT_13S0067G00280	VIT_05S0049G01850	VIT_08S0032G00440	VIT_05S0020G04740	VIT_14S0066G01660	VIT_04S0023G01820	VIT_14S0060G01540	VIT_05S0020G02390	VIT_00S0270G00050	VIT_07S0031G02150	VIT_04S0023G01770	VIT_04S0008G07390	VIT_10S0116G01260	VIT_04S0008G03720	VIT_02S0012G01850	VIT_13S0101G00410	VIT_02S0025G02160	VIT_02S0025G03690	VIT_10S0003G02760	VIT_01S0026G00310	VIT_09S0002G05940	VIT_16S0050G02420	VIT_05S0020G02430	VIT_06S0061G01170	VIT_00S0225G00220	VIT_11S0016G00350	VIT_18S0001G13430	VIT_12S0059G00810	VIT_11S0052G00510	VIT_09S0018G02080	VIT_03S0091G00470	VIT_12S0059G01140	VIT_07S0104G00230	VIT_06S0061G01500
40007	3.677e-06	0.00054637	104	357	3264	16944	growth	VIT_08S0040G00060	VIT_16S0115G00190	VIT_08S0040G01890	VIT_14S0030G01470	VIT_11S0016G02570	VIT_03S0038G03620	VIT_03S0038G04060	VIT_13S0084G00680	VIT_08S0032G00780	VIT_18S0001G03820	VIT_01S0010G02750	VIT_01S0011G00670	VIT_04S0008G03720	VIT_14S0068G01540	VIT_13S0019G04770	VIT_12S0057G00690	VIT_03S0063G02500	VIT_07S0104G00710	VIT_06S0004G01180	VIT_14S0068G01280	VIT_01S0011G01260	VIT_06S0004G05540	VIT_04S0008G03250	VIT_11S0016G00170	VIT_01S0010G02070	VIT_06S0004G02800	VIT_07S0005G03660	VIT_03S0038G04480	VIT_12S0035G02180	VIT_19S0085G00010	VIT_14S0036G00970	VIT_02S0012G01410	VIT_13S0067G01540	VIT_12S0057G01020	VIT_03S0017G00950	VIT_14S0108G01520	VIT_07S0005G04790	VIT_18S0001G13900	VIT_08S0058G00900	VIT_14S0030G01580	VIT_00S1372G00020	VIT_07S0005G02660
51649	5.488e-06	0.00077014	212	836	3264	16944	establishment of localization in cell	VIT_00S0313G00070	VIT_07S0005G01100	VIT_07S0005G02630	VIT_04S0023G00280	VIT_05S0020G04740	VIT_04S0008G03620	VIT_13S0084G00680	VIT_05S0020G02390	VIT_04S0023G00380	VIT_04S0023G01770	VIT_06S0004G03250	VIT_13S0101G00410	VIT_02S0012G01850	VIT_02S0025G02160	VIT_02S0025G03690	VIT_13S0019G04770	VIT_03S0038G03110	VIT_03S0038G02580	VIT_09S0002G05940	VIT_19S0177G00150	VIT_16S0050G02420	VIT_03S0038G00020	VIT_06S0061G01170	VIT_18S0001G10560	VIT_00S0229G00030	VIT_11S0016G00350	VIT_12S0059G00810	VIT_13S0019G02440	VIT_12S0059G01140	VIT_07S0104G00230	VIT_12S0057G00230	VIT_16S0098G00540	VIT_14S0108G01200	VIT_11S0118G00500	VIT_02S0025G02440	VIT_18S0001G15600	VIT_08S0007G07860	VIT_06S0009G01000	VIT_02S0025G02990	VIT_08S0058G00820	VIT_14S0066G00180	VIT_18S0001G08170
16049	6.0143e-06	0.00079958	90	302	3264	16944	cell growth	VIT_07S0005G00150	VIT_14S0036G00540	VIT_16S0115G00190	VIT_18S0072G00720	VIT_00S0265G00030	VIT_04S0008G00490	VIT_05S0029G00010	VIT_08S0040G01890	VIT_14S0030G01470	VIT_18S0001G03540	VIT_11S0016G04750	VIT_13S0019G04910	VIT_11S0016G02570	VIT_03S0038G03620	VIT_05S0102G00880	VIT_19S0014G04690	VIT_03S0038G04060	VIT_08S0032G00780	VIT_16S0022G00490	VIT_19S0014G03400	VIT_01S0011G00670	VIT_02S0025G00680	VIT_04S0008G03720	VIT_18S0001G13360	VIT_01S0026G01140	VIT_02S0025G04680	VIT_02S0012G01790	VIT_09S0002G05260	VIT_10S0003G01480	VIT_04S0079G00420	VIT_13S0019G04770	VIT_07S0129G00260	VIT_09S0002G03990	VIT_03S0063G02500	VIT_07S0104G00710	VIT_13S0064G00620	VIT_06S0004G01180	VIT_14S0083G01150	VIT_07S0005G00680	VIT_07S0031G01180	VIT_14S0068G01280	VIT_08S0007G06520
32535	7.5228e-06	0.00090489	98	337	3264	16944	regulation of cellular component size	VIT_08S0040G00060	VIT_16S0115G00190	VIT_08S0040G01890	VIT_14S0030G01470	VIT_11S0016G02570	VIT_03S0038G03620	VIT_03S0038G04060	VIT_08S0032G00780	VIT_01S0011G00670	VIT_04S0008G03720	VIT_01S0011G05400	VIT_13S0019G04770	VIT_03S0063G02500	VIT_07S0104G00710	VIT_06S0004G01180	VIT_14S0068G01280	VIT_01S0011G01260	VIT_06S0004G05540	VIT_04S0008G03250	VIT_06S0004G02800	VIT_07S0005G03660	VIT_03S0038G04480	VIT_12S0035G02180	VIT_03S0088G00450	VIT_19S0085G00010	VIT_14S0036G00970	VIT_02S0012G01410	VIT_13S0067G01540	VIT_12S0057G01020	VIT_03S0017G00950	VIT_14S0108G01520	VIT_07S0005G04790	VIT_18S0001G13900	VIT_14S0030G01580	VIT_08S0058G00900	VIT_00S1372G00020	VIT_07S0005G02660	VIT_09S0002G02200	VIT_14S0036G00540	VIT_07S0005G00150	VIT_18S0072G00720	VIT_00S0265G00030
90066	7.5228e-06	0.00090489	98	337	3264	16944	regulation of anatomical structure size	VIT_08S0040G00060	VIT_16S0115G00190	VIT_08S0040G01890	VIT_14S0030G01470	VIT_11S0016G02570	VIT_03S0038G03620	VIT_03S0038G04060	VIT_08S0032G00780	VIT_01S0011G00670	VIT_04S0008G03720	VIT_01S0011G05400	VIT_13S0019G04770	VIT_03S0063G02500	VIT_07S0104G00710	VIT_06S0004G01180	VIT_14S0068G01280	VIT_01S0011G01260	VIT_06S0004G05540	VIT_04S0008G03250	VIT_06S0004G02800	VIT_07S0005G03660	VIT_03S0038G04480	VIT_12S0035G02180	VIT_03S0088G00450	VIT_19S0085G00010	VIT_14S0036G00970	VIT_02S0012G01410	VIT_13S0067G01540	VIT_12S0057G01020	VIT_03S0017G00950	VIT_14S0108G01520	VIT_07S0005G04790	VIT_18S0001G13900	VIT_14S0030G01580	VIT_08S0058G00900	VIT_00S1372G00020	VIT_07S0005G02660	VIT_09S0002G02200	VIT_14S0036G00540	VIT_07S0005G00150	VIT_18S0072G00720	VIT_00S0265G00030
51641	9.0375e-06	0.00099545	221	883	3264	16944	cellular localization	VIT_00S0313G00070	VIT_06S0004G01270	VIT_07S0005G01100	VIT_07S0005G02630	VIT_04S0023G00280	VIT_05S0020G04740	VIT_04S0008G03620	VIT_13S0084G00680	VIT_05S0020G02390	VIT_04S0023G00380	VIT_04S0023G01770	VIT_06S0004G03250	VIT_13S0101G00410	VIT_02S0012G01850	VIT_02S0025G02160	VIT_02S0025G03690	VIT_13S0019G04770	VIT_03S0038G03110	VIT_03S0038G02580	VIT_09S0002G05940	VIT_19S0177G00150	VIT_16S0050G02420	VIT_03S0038G00020	VIT_06S0061G01170	VIT_00S0229G00030	VIT_18S0001G10560	VIT_11S0016G00350	VIT_12S0059G00810	VIT_18S0001G13770	VIT_04S0044G00710	VIT_13S0019G02440	VIT_12S0059G01140	VIT_07S0104G00230	VIT_12S0057G00230	VIT_16S0098G00540	VIT_14S0108G01200	VIT_11S0118G00500	VIT_02S0025G02440	VIT_18S0001G15600	VIT_08S0007G07860	VIT_06S0009G01000	VIT_02S0025G02990
23033	9.0639e-06	0.00099545	203	801	3264	16944	signaling pathway	VIT_00S0313G00070	VIT_08S0105G00600	VIT_07S0005G04390	VIT_07S0129G00410	VIT_12S0057G01470	VIT_03S0038G04160	VIT_13S0084G00680	VIT_14S0030G00440	VIT_04S0008G02380	VIT_13S0073G00440	VIT_12S0121G00240	VIT_09S0002G05940	VIT_08S0007G04180	VIT_19S0014G03790	VIT_12S0028G01810	VIT_10S0003G01430	VIT_02S0012G00790	VIT_03S0038G02380	VIT_18S0001G15090	VIT_04S0069G00740	VIT_12S0178G00170	VIT_10S0003G00570	VIT_19S0014G01770	VIT_01S0244G00150	VIT_15S0021G01580	VIT_18S0001G11320	VIT_07S0005G01220	VIT_07S0104G00230	VIT_06S0004G06650	VIT_18S0001G14610	VIT_12S0178G00060	VIT_09S0002G03520	VIT_08S0058G01090	VIT_09S0002G03410	VIT_04S0008G03240	VIT_09S0002G05160	VIT_15S0046G01770	VIT_08S0007G07860	VIT_07S0005G02660	VIT_06S0009G01000	VIT_15S0046G02900	VIT_18S0001G09700
8361	1.452e-05	0.0015283	94	325	3264	16944	regulation of cell size	VIT_08S0040G00060	VIT_07S0005G00150	VIT_14S0036G00540	VIT_16S0115G00190	VIT_18S0072G00720	VIT_00S0265G00030	VIT_04S0008G00490	VIT_05S0029G00010	VIT_08S0040G01890	VIT_14S0030G01470	VIT_19S0014G02740	VIT_18S0001G03540	VIT_11S0016G04750	VIT_13S0019G04910	VIT_11S0016G02570	VIT_03S0038G03620	VIT_05S0102G00880	VIT_19S0014G04690	VIT_03S0038G04060	VIT_08S0032G00780	VIT_16S0022G00490	VIT_19S0014G03400	VIT_01S0011G00670	VIT_02S0025G00680	VIT_04S0008G03720	VIT_18S0001G13360	VIT_01S0026G01140	VIT_02S0025G04680	VIT_02S0012G01790	VIT_09S0002G05260	VIT_10S0003G01480	VIT_04S0079G00420	VIT_13S0019G04770	VIT_07S0129G00260	VIT_09S0002G03990	VIT_03S0063G02500	VIT_07S0104G00710	VIT_13S0064G00620	VIT_06S0004G01180	VIT_14S0083G01150	VIT_07S0005G00680	VIT_07S0031G01180
6812	1.7473e-05	0.0017655	141	530	3264	16944	cation transport	VIT_13S0067G02140	VIT_05S0094G01390	VIT_11S0016G05320	VIT_08S0007G00020	VIT_01S0010G03790	VIT_00S0125G00410	VIT_05S0020G04380	VIT_04S0008G04760	VIT_08S0040G01890	VIT_07S0005G00050	VIT_05S0020G04740	VIT_04S0043G00370	VIT_02S0012G01160	VIT_16S0050G01250	VIT_13S0019G04230	VIT_08S0056G01620	VIT_02S0025G03630	VIT_18S0041G00090	VIT_18S0001G04800	VIT_09S0002G07920	VIT_04S0008G05770	VIT_05S0020G01960	VIT_08S0007G06760	VIT_19S0085G00650	VIT_01S0137G00500	VIT_10S0003G04530	VIT_11S0052G00620	VIT_01S0011G02480	VIT_14S0128G00190	VIT_08S0058G01400	VIT_14S0068G01280	VIT_18S0072G00950	VIT_15S0045G01140	VIT_06S0004G05540	VIT_02S0025G03640	VIT_13S0019G04120	VIT_01S0010G02070	VIT_05S0020G04260	VIT_11S0052G00320	VIT_03S0038G03670	VIT_16S0039G02690	VIT_00S0179G00310
51603	5.4587e-05	0.0053033	76	259	3264	16944	proteolysis involved in cellular protein catabolic process	VIT_04S0008G03170	VIT_14S0030G01630	VIT_14S0066G02520	VIT_14S0108G00140	VIT_11S0052G01770	VIT_15S0046G02280	VIT_16S0050G02410	VIT_19S0090G01760	VIT_13S0019G01240	VIT_03S0038G02390	VIT_19S0014G01410	VIT_08S0032G00310	VIT_03S0038G02490	VIT_18S0001G15010	VIT_08S0007G04310	VIT_02S0234G00100	VIT_15S0046G00390	VIT_18S0001G00490	VIT_04S0023G02060	VIT_01S0011G01960	VIT_02S0012G01790	VIT_02S0025G02160	VIT_01S0127G00710	VIT_15S0046G01400	VIT_09S0002G08660	VIT_16S0098G01850	VIT_04S0023G02620	VIT_08S0007G06520	VIT_04S0023G03190	VIT_03S0038G03050	VIT_01S0026G01770	VIT_03S0038G02480	VIT_05S0029G00210	VIT_05S0077G01100	VIT_11S0118G00290	VIT_00S0788G00010	VIT_18S0001G09110	VIT_00S1914G00010	VIT_08S0040G00040	VIT_19S0015G01950	VIT_12S0034G02160	VIT_05S0102G00100
7165	0.00012931	0.011287	220	914	3264	16944	signal transduction	VIT_00S0313G00070	VIT_08S0105G00600	VIT_07S0005G04390	VIT_03S0180G00090	VIT_12S0057G01470	VIT_07S0129G00410	VIT_04S0044G00880	VIT_03S0038G04160	VIT_13S0084G00680	VIT_04S0008G02380	VIT_04S0008G05770	VIT_12S0121G00240	VIT_09S0002G05940	VIT_08S0007G04180	VIT_19S0014G03790	VIT_10S0003G01430	VIT_02S0012G00790	VIT_03S0038G02380	VIT_00S0194G00080	VIT_18S0001G15090	VIT_04S0069G00740	VIT_12S0178G00170	VIT_10S0003G00570	VIT_19S0014G01770	VIT_01S0244G00150	VIT_15S0021G01580	VIT_18S0001G10160	VIT_18S0001G11320	VIT_07S0005G01220	VIT_07S0104G00230	VIT_06S0004G06650	VIT_18S0001G14610	VIT_12S0178G00060	VIT_09S0002G03520	VIT_08S0058G01090	VIT_09S0002G03410	VIT_11S0065G00950	VIT_04S0008G03240	VIT_09S0002G05160	VIT_15S0046G01770	VIT_08S0007G07860	VIT_06S0009G01000
23060	0.0001323	0.011287	221	919	3264	16944	signal transmission	VIT_00S0313G00070	VIT_08S0105G00600	VIT_07S0005G04390	VIT_03S0180G00090	VIT_12S0057G01470	VIT_07S0129G00410	VIT_04S0044G00880	VIT_03S0038G04160	VIT_13S0084G00680	VIT_04S0008G02380	VIT_04S0008G05770	VIT_12S0121G00240	VIT_09S0002G05940	VIT_08S0007G04180	VIT_19S0014G03790	VIT_10S0003G01430	VIT_02S0012G00790	VIT_03S0038G02380	VIT_00S0194G00080	VIT_18S0001G15090	VIT_04S0069G00740	VIT_12S0178G00170	VIT_10S0003G00570	VIT_19S0014G01770	VIT_01S0244G00150	VIT_15S0021G01580	VIT_18S0001G10160	VIT_18S0001G11320	VIT_07S0005G01220	VIT_07S0104G00230	VIT_06S0004G06650	VIT_18S0001G14610	VIT_12S0178G00060	VIT_09S0002G03520	VIT_08S0058G01090	VIT_09S0002G03410	VIT_11S0065G00950	VIT_04S0008G03240	VIT_09S0002G05160	VIT_15S0046G01770	VIT_08S0007G07860	VIT_06S0009G01000
35556	0.00013834	0.011287	84	300	3264	16944	intracellular signal transduction	VIT_00S0313G00070	VIT_00S0455G00010	VIT_18S0001G11670	VIT_04S0008G05020	VIT_00S0601G00030	VIT_17S0000G06570	VIT_07S0031G02260	VIT_15S0024G00940	VIT_08S0007G01090	VIT_16S0013G00520	VIT_12S0057G01470	VIT_07S0129G00410	VIT_00S0878G00030	VIT_04S0023G01820	VIT_03S0038G04160	VIT_10S0003G01620	VIT_10S0003G04020	VIT_17S0000G07580	VIT_15S0021G00640	VIT_04S0023G02060	VIT_13S0067G00890	VIT_18S0001G13010	VIT_01S0011G04920	VIT_13S0019G05190	VIT_12S0057G00690	VIT_05S0049G00090	VIT_09S0002G05940	VIT_18S0122G00350	VIT_00S0189G00080	VIT_12S0028G02520	VIT_17S0000G06710	VIT_01S0127G00440	VIT_02S0012G00790	VIT_03S0063G01930	VIT_18S0001G15090	VIT_03S0038G02380	VIT_04S0008G07360	VIT_11S0206G00060	VIT_01S0011G05830	VIT_10S0003G00570	VIT_19S0093G00580	VIT_11S0016G02890
10087	0.0001384	0.011287	25	63	3264	16944	phloem or xylem histogenesis	VIT_08S0007G01850	VIT_18S0001G05380	VIT_05S0094G01330	VIT_17S0000G08990	VIT_06S0004G02510	VIT_01S0150G00030	VIT_14S0060G00440	VIT_13S0320G00070	VIT_14S0108G00090	VIT_09S0002G06960	VIT_16S0013G01990	VIT_04S0008G01740	VIT_19S0085G00890	VIT_15S0048G00830	VIT_00S0394G00040	VIT_02S0012G01790	VIT_12S0057G00690	VIT_13S0019G02430	VIT_14S0083G01150	VIT_14S0066G00440	VIT_04S0044G01500	VIT_11S0016G02380	VIT_07S0151G00290	VIT_04S0008G03250	VIT_13S0147G00230
23046	0.0001416	0.011287	221	920	3264	16944	signaling process	VIT_00S0313G00070	VIT_08S0105G00600	VIT_07S0005G04390	VIT_03S0180G00090	VIT_12S0057G01470	VIT_07S0129G00410	VIT_04S0044G00880	VIT_03S0038G04160	VIT_13S0084G00680	VIT_04S0008G02380	VIT_04S0008G05770	VIT_12S0121G00240	VIT_09S0002G05940	VIT_08S0007G04180	VIT_19S0014G03790	VIT_10S0003G01430	VIT_02S0012G00790	VIT_03S0038G02380	VIT_00S0194G00080	VIT_18S0001G15090	VIT_04S0069G00740	VIT_12S0178G00170	VIT_10S0003G00570	VIT_19S0014G01770	VIT_01S0244G00150	VIT_15S0021G01580	VIT_18S0001G10160	VIT_18S0001G11320	VIT_07S0005G01220	VIT_07S0104G00230	VIT_06S0004G06650	VIT_18S0001G14610	VIT_12S0178G00060	VIT_09S0002G03520	VIT_08S0058G01090	VIT_09S0002G03410	VIT_11S0065G00950	VIT_04S0008G03240	VIT_09S0002G05160	VIT_15S0046G01770	VIT_08S0007G07860	VIT_06S0009G01000
7205	0.00014395	0.011287	13	24	3264	16944	activation of protein kinase C activity by G-protein coupled receptor protein signaling pathway	VIT_12S0055G01170	VIT_15S0046G01770	VIT_12S0121G00390	VIT_12S0121G00240	VIT_12S0178G00140	VIT_12S0121G00290	VIT_12S0055G01300	VIT_16S0013G01750	VIT_19S0014G03790	VIT_12S0178G00060	VIT_12S0178G00170	VIT_03S0017G00770	VIT_17S0000G06970
9725	0.00014746	0.011287	176	712	3264	16944	response to hormone stimulus	VIT_12S0055G00860	VIT_05S0020G04690	VIT_08S0105G00600	VIT_03S0017G01690	VIT_01S0026G02190	VIT_05S0094G00950	VIT_06S0004G01730	VIT_13S0158G00100	VIT_04S0008G05450	VIT_01S0137G00560	VIT_08S0040G01890	VIT_08S0040G01390	VIT_12S0059G00610	VIT_03S0038G04360	VIT_14S0083G01060	VIT_02S0012G01160	VIT_04S0043G00940	VIT_07S0141G00290	VIT_05S0049G01780	VIT_15S0021G01620	VIT_18S0001G15010	VIT_13S0084G00680	VIT_10S0003G01620	VIT_14S0030G00440	VIT_06S0004G08100	VIT_13S0073G00440	VIT_03S0091G00310	VIT_01S0137G00360	VIT_16S0039G00720	VIT_12S0057G00690	VIT_11S0052G00620	VIT_03S0180G00210	VIT_11S0052G01180	VIT_12S0028G01810	VIT_05S0020G01070	VIT_04S0023G02620	VIT_17S0000G01080	VIT_06S0004G05540	VIT_03S0038G02520	VIT_04S0008G03250	VIT_05S0049G01970	VIT_01S0244G00150
48588	0.00015553	0.011555	53	171	3264	16944	developmental cell growth	VIT_07S0005G00150	VIT_16S0115G00190	VIT_18S0072G00720	VIT_00S0265G00030	VIT_08S0040G01890	VIT_14S0030G01470	VIT_18S0001G03540	VIT_11S0016G04750	VIT_11S0016G02570	VIT_03S0038G03620	VIT_05S0102G00880	VIT_08S0032G00780	VIT_01S0011G00670	VIT_18S0001G13360	VIT_01S0026G01140	VIT_10S0003G01480	VIT_13S0019G04770	VIT_03S0063G02500	VIT_13S0064G00620	VIT_07S0005G00680	VIT_08S0007G06520	VIT_01S0011G01260	VIT_06S0004G05540	VIT_18S0001G07330	VIT_18S0041G01880	VIT_03S0038G04480	VIT_02S0012G00630	VIT_13S0067G01540	VIT_13S0067G02640	VIT_16S0050G02570	VIT_12S0057G01020	VIT_09S0002G02120	VIT_03S0017G00950	VIT_05S0094G01570	VIT_04S0008G01740	VIT_12S0028G02630	VIT_14S0108G01520	VIT_07S0005G04790	VIT_13S0073G00170	VIT_08S0007G08070	VIT_00S1372G00020	VIT_07S0005G02660
48589	0.00017132	0.012365	74	259	3264	16944	developmental growth	VIT_07S0005G00150	VIT_14S0036G00540	VIT_16S0115G00190	VIT_18S0072G00720	VIT_00S0265G00030	VIT_04S0008G00490	VIT_08S0040G01890	VIT_14S0030G01470	VIT_18S0001G03540	VIT_11S0016G04750	VIT_11S0016G02570	VIT_03S0038G03620	VIT_19S0014G04690	VIT_05S0102G00880	VIT_03S0038G04060	VIT_13S0084G00680	VIT_08S0032G00780	VIT_19S0014G03400	VIT_01S0011G00670	VIT_02S0025G00680	VIT_18S0001G13360	VIT_02S0012G01790	VIT_01S0026G01140	VIT_10S0003G01480	VIT_04S0079G00420	VIT_13S0019G04770	VIT_07S0129G00260	VIT_03S0063G02500	VIT_07S0104G00710	VIT_13S0064G00620	VIT_06S0004G01180	VIT_07S0005G00680	VIT_14S0068G01280	VIT_08S0007G06520	VIT_01S0011G01260	VIT_06S0004G05540	VIT_04S0008G03250	VIT_18S0001G07330	VIT_01S0010G02070	VIT_18S0041G01880	VIT_06S0004G02800	VIT_03S0038G04480
30384	0.0001967	0.013801	36	105	3264	16944	phosphoinositide metabolic process	VIT_02S0025G01070	VIT_16S0039G02120	VIT_18S0122G01110	VIT_05S0051G00940	VIT_05S0094G01330	VIT_18S0001G04010	VIT_03S0063G02050	VIT_18S0001G11790	VIT_18S0001G15380	VIT_13S0019G02700	VIT_08S0007G02930	VIT_19S0014G01410	VIT_11S0016G00360	VIT_09S0002G05230	VIT_18S0001G03820	VIT_18S0001G03580	VIT_18S0001G09080	VIT_10S0405G00030	VIT_13S0073G00680	VIT_08S0007G08170	VIT_12S0034G01790	VIT_08S0040G02520	VIT_05S0020G03770	VIT_14S0066G01920	VIT_18S0157G00210	VIT_18S0001G04290	VIT_03S0063G02260	VIT_09S0070G00120	VIT_04S0023G02720	VIT_08S0040G00140	VIT_01S0011G01260	VIT_02S0012G01630	VIT_10S0071G00180	VIT_11S0016G05040	VIT_13S0067G02840	VIT_04S0044G01480
23052	0.0002138	0.014596	245	1039	3264	16944	signaling	VIT_00S0313G00070	VIT_06S0004G01270	VIT_08S0105G00600	VIT_07S0005G04390	VIT_03S0180G00090	VIT_12S0057G01470	VIT_07S0129G00410	VIT_04S0044G00880	VIT_13S0084G00680	VIT_03S0038G04160	VIT_14S0030G00440	VIT_04S0008G02380	VIT_04S0008G05770	VIT_13S0073G00440	VIT_12S0121G00240	VIT_09S0002G05940	VIT_08S0007G04180	VIT_19S0014G03790	VIT_12S0028G01810	VIT_10S0003G01430	VIT_02S0012G00790	VIT_18S0001G15090	VIT_03S0038G02380	VIT_00S0194G00080	VIT_04S0069G00740	VIT_12S0178G00170	VIT_10S0003G00570	VIT_19S0014G01770	VIT_01S0244G00150	VIT_08S0007G09020	VIT_15S0021G01580	VIT_18S0001G10160	VIT_18S0001G11320	VIT_07S0005G01220	VIT_07S0104G00230	VIT_06S0004G06650	VIT_18S0001G14610	VIT_12S0178G00060	VIT_09S0002G03520	VIT_08S0058G01090	VIT_09S0002G03410	VIT_11S0065G00950
23034	0.00022267	0.014802	98	365	3264	16944	intracellular signaling pathway	VIT_00S0455G00010	VIT_00S0313G00070	VIT_18S0001G11670	VIT_00S0601G00030	VIT_07S0031G02260	VIT_15S0024G00940	VIT_07S0129G00410	VIT_12S0057G01470	VIT_04S0023G01820	VIT_18S0076G00330	VIT_03S0038G04160	VIT_10S0003G01620	VIT_18S0001G13010	VIT_12S0057G00690	VIT_09S0002G05940	VIT_01S0127G00440	VIT_02S0012G00790	VIT_03S0038G02380	VIT_18S0001G15090	VIT_10S0003G00570	VIT_11S0016G02890	VIT_15S0021G01580	VIT_03S0091G00470	VIT_08S0007G06160	VIT_00S1506G00010	VIT_07S0005G01220	VIT_17S0000G08610	VIT_04S0008G02080	VIT_08S0007G04740	VIT_06S0004G06650	VIT_04S0023G02420	VIT_08S0058G01090	VIT_07S0031G00330	VIT_18S0001G02250	VIT_08S0007G07860	VIT_08S0058G00900	VIT_00S1372G00020	VIT_18S0001G04600	VIT_00S1603G00010	VIT_02S0025G00510	VIT_06S0009G01910	VIT_02S0012G00710
32147	0.00024714	0.016007	13	25	3264	16944	activation of protein kinase activity	VIT_12S0055G01170	VIT_15S0046G01770	VIT_12S0121G00390	VIT_12S0121G00240	VIT_12S0178G00140	VIT_12S0121G00290	VIT_12S0055G01300	VIT_16S0013G01750	VIT_19S0014G03790	VIT_12S0178G00060	VIT_12S0178G00170	VIT_03S0017G00770	VIT_17S0000G06970
32502	0.00025993	0.01638	486	2205	3264	16944	developmental process	VIT_01S0026G00580	VIT_04S0044G01040	VIT_06S0061G00040	VIT_08S0040G01890	VIT_07S0005G04390	VIT_19S0014G01880	VIT_11S0016G00360	VIT_03S0038G04060	VIT_13S0064G00020	VIT_18S0001G03820	VIT_09S0002G01160	VIT_01S0010G03710	VIT_19S0093G00550	VIT_10S0042G01230	VIT_10S0042G00820	VIT_02S0025G03690	VIT_13S0067G02070	VIT_06S0004G04620	VIT_08S0007G04180	VIT_19S0090G01690	VIT_10S0003G01430	VIT_08S0007G00440	VIT_01S0026G01770	VIT_07S0005G00120	VIT_12S0028G00070	VIT_18S0164G00010	VIT_04S0044G00710	VIT_06S0004G02800	VIT_15S0021G01020	VIT_15S0021G01580	VIT_18S0001G10160	VIT_03S0088G00450	VIT_08S0007G06420	VIT_06S0004G02510	VIT_14S0060G00440	VIT_04S0008G01890	VIT_13S0019G05240	VIT_02S0012G02240	VIT_06S0004G04850	VIT_10S0003G03750	VIT_16S0050G02530	VIT_01S0026G02230
44257	0.00026586	0.01638	76	271	3264	16944	cellular protein catabolic process	VIT_04S0008G03170	VIT_14S0030G01630	VIT_14S0066G02520	VIT_14S0108G00140	VIT_11S0052G01770	VIT_15S0046G02280	VIT_16S0050G02410	VIT_19S0090G01760	VIT_13S0019G01240	VIT_03S0038G02390	VIT_19S0014G01410	VIT_08S0032G00310	VIT_03S0038G02490	VIT_18S0001G15010	VIT_08S0007G04310	VIT_02S0234G00100	VIT_15S0046G00390	VIT_18S0001G00490	VIT_04S0023G02060	VIT_01S0011G01960	VIT_02S0012G01790	VIT_02S0025G02160	VIT_01S0127G00710	VIT_15S0046G01400	VIT_09S0002G08660	VIT_16S0098G01850	VIT_04S0023G02620	VIT_08S0007G06520	VIT_04S0023G03190	VIT_03S0038G03050	VIT_01S0026G01770	VIT_03S0038G02480	VIT_05S0029G00210	VIT_05S0077G01100	VIT_11S0118G00290	VIT_00S0788G00010	VIT_18S0001G09110	VIT_00S1914G00010	VIT_08S0040G00040	VIT_19S0015G01950	VIT_12S0034G02160	VIT_05S0102G00100
48767	0.00027372	0.016462	29	80	3264	16944	root hair elongation	VIT_03S0038G04480	VIT_07S0005G00150	VIT_08S0040G01890	VIT_02S0012G00630	VIT_13S0067G01540	VIT_18S0001G03540	VIT_11S0016G04750	VIT_13S0067G02640	VIT_16S0050G02570	VIT_12S0057G01020	VIT_03S0038G03620	VIT_09S0002G02120	VIT_03S0017G00950	VIT_05S0094G01570	VIT_04S0008G01740	VIT_07S0005G04790	VIT_13S0073G00170	VIT_18S0001G13360	VIT_10S0003G01480	VIT_07S0005G02660	VIT_13S0019G04750	VIT_03S0063G02500	VIT_03S0038G00790	VIT_08S0007G06520	VIT_06S0004G04570	VIT_11S0016G01710	VIT_17S0000G10250	VIT_13S0067G02840	VIT_04S0044G00580
6811	0.00029685	0.017438	169	689	3264	16944	ion transport	VIT_13S0067G02140	VIT_05S0094G01390	VIT_07S0130G00220	VIT_11S0016G05320	VIT_08S0007G00020	VIT_01S0010G03790	VIT_00S0125G00410	VIT_05S0020G04380	VIT_08S0040G01890	VIT_04S0008G04760	VIT_17S0000G08060	VIT_07S0005G00050	VIT_05S0020G04740	VIT_04S0043G00370	VIT_02S0012G01160	VIT_16S0050G01250	VIT_13S0019G04230	VIT_08S0056G01620	VIT_17S0000G05690	VIT_18S0076G00330	VIT_02S0025G03630	VIT_18S0041G00090	VIT_18S0001G04800	VIT_09S0002G07920	VIT_04S0008G05770	VIT_05S0020G01960	VIT_04S0069G00290	VIT_08S0007G06760	VIT_01S0137G00500	VIT_19S0085G00650	VIT_10S0003G04530	VIT_11S0052G00620	VIT_14S0066G01440	VIT_01S0011G02480	VIT_14S0128G00190	VIT_08S0058G01400	VIT_14S0068G01280	VIT_18S0072G00950	VIT_15S0045G01140	VIT_06S0004G05540	VIT_04S0069G00740	VIT_05S0020G00440
7033	0.0003628	0.020828	15	32	3264	16944	vacuole organization	VIT_13S0101G00410	VIT_13S0019G04720	VIT_05S0029G00010	VIT_13S0139G00160	VIT_12S0057G00590	VIT_07S0005G00680	VIT_10S0116G00760	VIT_04S0023G01750	VIT_12S0028G01260	VIT_15S0046G00950	VIT_11S0016G00360	VIT_00S0179G00210	VIT_11S0016G04420	VIT_11S0037G00100	VIT_05S0077G01350
32012	0.00039754	0.021839	11	20	3264	16944	regulation of ARF protein signal transduction	VIT_00S0404G00040	VIT_15S0048G00800	VIT_02S0012G01790	VIT_00S0250G00050	VIT_19S0014G03510	VIT_09S0002G04860	VIT_03S0038G04090	VIT_01S0150G00030	VIT_08S0007G00010	VIT_02S0012G01330	VIT_11S0016G00170
65008	0.0003977	0.021839	204	856	3264	16944	regulation of biological quality	VIT_06S0004G01270	VIT_16S0115G00190	VIT_08S0040G01890	VIT_05S0051G00060	VIT_12S0028G02110	VIT_18S0001G02570	VIT_03S0038G04060	VIT_06S0004G03250	VIT_01S0011G00670	VIT_04S0023G02390	VIT_10S0042G00820	VIT_13S0019G04770	VIT_07S0104G00710	VIT_06S0004G01180	VIT_01S0011G01260	VIT_06S0004G05540	VIT_06S0004G06240	VIT_04S0008G03250	VIT_04S0008G01120	VIT_18S0001G13770	VIT_06S0004G02800	VIT_03S0038G04480	VIT_08S0007G09020	VIT_03S0088G00450	VIT_17S0000G08990	VIT_07S0005G01220	VIT_06S0004G06650	VIT_14S0036G00970	VIT_04S0008G01890	VIT_02S0025G02420	VIT_14S0108G01520	VIT_07S0005G04790	VIT_18S0001G15600	VIT_02S0012G00870	VIT_07S0005G02660	VIT_18S0001G08170	VIT_01S0026G01460	VIT_08S0007G03220	VIT_13S0073G00520	VIT_09S0002G01020	VIT_05S0020G04600	VIT_14S0036G00540
10015	0.00043931	0.023254	65	228	3264	16944	root morphogenesis	VIT_05S0020G04690	VIT_14S0030G00750	VIT_08S0040G00060	VIT_07S0005G00150	VIT_06S0061G00040	VIT_08S0040G01890	VIT_19S0014G02740	VIT_01S0150G00390	VIT_18S0001G03540	VIT_11S0016G04750	VIT_15S0048G02830	VIT_03S0038G03620	VIT_18S0001G15010	VIT_00S0776G00010	VIT_18S0001G03820	VIT_00S0373G00030	VIT_00S0394G00040	VIT_18S0001G13360	VIT_02S0012G01790	VIT_10S0003G01480	VIT_08S0040G02700	VIT_03S0063G02500	VIT_12S0055G00800	VIT_08S0007G06520	VIT_07S0129G00460	VIT_04S0008G03250	VIT_08S0032G00670	VIT_05S0020G03170	VIT_01S0010G02070	VIT_06S0004G02800	VIT_03S0038G04480	VIT_03S0088G00450	VIT_17S0000G08990	VIT_18S0001G13930	VIT_02S0012G00630	VIT_01S0150G00030	VIT_02S0012G01410	VIT_13S0067G01540	VIT_16S0050G02570	VIT_13S0067G02640	VIT_12S0057G01020	VIT_11S0016G00640
90068	0.00044187	0.023254	8	12	3264	16944	positive regulation of cell cycle process	VIT_02S0025G04680	VIT_12S0142G00100	VIT_01S0150G00090	VIT_17S0000G00240	VIT_10S0003G02670	VIT_03S0038G04360	VIT_07S0104G00710	VIT_14S0171G00270
48856	0.00058692	0.030256	429	1945	3264	16944	anatomical structure development	VIT_01S0026G00580	VIT_04S0044G01040	VIT_06S0061G00040	VIT_08S0040G01890	VIT_07S0005G04390	VIT_19S0014G01880	VIT_11S0016G00360	VIT_03S0038G04060	VIT_18S0001G03820	VIT_09S0002G01160	VIT_13S0064G00020	VIT_01S0010G03710	VIT_19S0093G00550	VIT_10S0042G01230	VIT_10S0042G00820	VIT_02S0025G03690	VIT_13S0067G02070	VIT_06S0004G04620	VIT_08S0007G04180	VIT_19S0090G01690	VIT_10S0003G01430	VIT_08S0007G00440	VIT_01S0026G01770	VIT_12S0028G00070	VIT_07S0005G00120	VIT_18S0164G00010	VIT_06S0004G02800	VIT_15S0021G01020	VIT_18S0001G10160	VIT_03S0088G00450	VIT_08S0007G06420	VIT_06S0004G02510	VIT_14S0060G00440	VIT_13S0019G05240	VIT_02S0012G02240	VIT_04S0008G01890	VIT_06S0004G04850	VIT_10S0003G03750	VIT_16S0050G02530	VIT_01S0026G02230	VIT_07S0005G04790	VIT_15S0045G00310
10089	0.00062446	0.031548	17	40	3264	16944	xylem development	VIT_15S0048G00830	VIT_18S0001G05380	VIT_06S0004G02510	VIT_01S0150G00030	VIT_14S0060G00440	VIT_13S0320G00070	VIT_14S0108G00090	VIT_14S0083G01150	VIT_09S0002G06960	VIT_14S0066G00440	VIT_11S0016G02380	VIT_04S0044G01500	VIT_04S0008G03250	VIT_04S0008G01740	VIT_16S0013G01990	VIT_13S0147G00230	VIT_19S0085G00890
44265	0.00065618	0.0325	92	349	3264	16944	cellular macromolecule catabolic process	VIT_04S0008G03170	VIT_14S0030G01630	VIT_14S0066G02520	VIT_14S0108G00140	VIT_11S0052G01770	VIT_15S0046G02280	VIT_16S0050G02410	VIT_11S0016G03000	VIT_19S0090G01760	VIT_13S0019G01240	VIT_03S0038G02390	VIT_01S0011G03670	VIT_19S0014G01410	VIT_08S0032G00310	VIT_03S0038G02490	VIT_18S0001G15010	VIT_08S0007G04310	VIT_13S0084G00680	VIT_02S0234G00100	VIT_15S0046G00390	VIT_18S0001G00490	VIT_04S0023G02060	VIT_01S0011G01960	VIT_02S0012G01790	VIT_02S0025G02160	VIT_07S0005G05640	VIT_01S0127G00710	VIT_13S0139G00160	VIT_15S0046G01400	VIT_00S0301G00100	VIT_09S0002G08660	VIT_16S0098G01850	VIT_04S0023G02620	VIT_08S0007G06520	VIT_04S0023G03190	VIT_03S0038G03050	VIT_14S0060G01530	VIT_01S0026G01770	VIT_03S0038G02480	VIT_05S0077G01100	VIT_05S0029G00210	VIT_11S0118G00290
15669	0.00067743	0.032907	7	10	3264	16944	gas transport	VIT_03S0063G01960	VIT_13S0106G00360	VIT_17S0053G01050	VIT_18S0041G00940	VIT_18S0041G00850	VIT_04S0008G04210	VIT_02S0025G03390
45860	0.00080658	0.03773	15	34	3264	16944	positive regulation of protein kinase activity	VIT_15S0046G01770	VIT_12S0055G01170	VIT_14S0128G00890	VIT_12S0121G00390	VIT_15S0021G01580	VIT_12S0121G00240	VIT_12S0178G00140	VIT_12S0121G00290	VIT_12S0055G01300	VIT_16S0013G01750	VIT_19S0014G03790	VIT_12S0178G00060	VIT_12S0178G00170	VIT_17S0000G06970	VIT_03S0017G00770
33674	0.00080658	0.03773	15	34	3264	16944	positive regulation of kinase activity	VIT_15S0046G01770	VIT_12S0055G01170	VIT_14S0128G00890	VIT_12S0121G00390	VIT_15S0021G01580	VIT_12S0121G00240	VIT_12S0178G00140	VIT_12S0121G00290	VIT_12S0055G01300	VIT_16S0013G01750	VIT_19S0014G03790	VIT_12S0178G00060	VIT_12S0178G00170	VIT_17S0000G06970	VIT_03S0017G00770
6511	0.00083996	0.038577	61	216	3264	16944	ubiquitin-dependent protein catabolic process	VIT_04S0008G03170	VIT_14S0066G02520	VIT_14S0108G00140	VIT_15S0046G02280	VIT_16S0050G02410	VIT_19S0090G01760	VIT_03S0038G02390	VIT_19S0014G01410	VIT_08S0032G00310	VIT_03S0038G02490	VIT_18S0001G15010	VIT_02S0234G00100	VIT_18S0001G00490	VIT_15S0046G00390	VIT_04S0023G02060	VIT_01S0011G01960	VIT_01S0127G00710	VIT_15S0046G01400	VIT_09S0002G08660	VIT_16S0098G01850	VIT_04S0023G02620	VIT_04S0023G03190	VIT_03S0038G03050	VIT_01S0026G01770	VIT_03S0038G02480	VIT_05S0029G00210	VIT_05S0077G01100	VIT_11S0118G00290	VIT_18S0001G09110	VIT_00S1914G00010	VIT_08S0040G00040	VIT_19S0015G01950	VIT_12S0028G02140	VIT_04S0008G01890	VIT_07S0031G01880	VIT_11S0118G00500	VIT_13S0019G01090	VIT_02S0025G00070	VIT_09S0054G00610	VIT_01S0026G02230	VIT_08S0007G06740	VIT_08S0058G00700
65007	0.00088086	0.039733	824	3921	3264	16944	biological regulation	VIT_18S0001G02160	VIT_04S0008G05780	VIT_17S0119G00240	VIT_07S0005G04390	VIT_12S0028G02110	VIT_03S0180G00090	VIT_17S0000G01280	VIT_18S0001G02570	VIT_19S0014G01780	VIT_13S0067G00070	VIT_16S0022G00870	VIT_19S0014G02500	VIT_05S0029G01380	VIT_06S0004G03250	VIT_04S0023G02390	VIT_04S0008G05770	VIT_12S0121G00240	VIT_13S0067G02070	VIT_02S0012G00990	VIT_08S0007G04180	VIT_02S0012G00790	VIT_16S0022G00860	VIT_19S0014G01770	VIT_12S0028G00070	VIT_02S0025G04180	VIT_15S0021G01580	VIT_13S0019G01410	VIT_06S0004G04520	VIT_12S0057G00230	VIT_13S0019G05240	VIT_11S0065G00950	VIT_07S0129G00170	VIT_07S0005G04790	VIT_09S0002G05160	VIT_05S0049G00510	VIT_18S0001G10270	VIT_05S0077G01120	VIT_11S0016G00480	VIT_13S0019G05230	VIT_14S0066G00180	VIT_03S0063G02260	VIT_18S0001G08240
10035	0.00092145	0.040835	149	612	3264	16944	response to inorganic substance	VIT_18S0001G07230	VIT_12S0055G00860	VIT_07S0130G00220	VIT_03S0017G01690	VIT_05S0094G00950	VIT_19S0014G05050	VIT_01S0137G00560	VIT_15S0021G00480	VIT_02S0012G01160	VIT_08S0032G00840	VIT_08S0040G01190	VIT_18S0001G04340	VIT_16S0022G00640	VIT_12S0059G00890	VIT_08S0056G00200	VIT_11S0118G00790	VIT_08S0007G00130	VIT_02S0025G02160	VIT_08S0007G03830	VIT_00S0252G00120	VIT_10S0003G02760	VIT_14S0066G01440	VIT_06S0004G04510	VIT_03S0180G00210	VIT_09S0002G05940	VIT_06S0004G01180	VIT_16S0022G00510	VIT_02S0025G03640	VIT_09S0002G00780	VIT_01S0127G00720	VIT_04S0044G00710	VIT_05S0102G00100	VIT_07S0005G01220	VIT_16S0039G02690	VIT_19S0015G00180	VIT_13S0019G03170	VIT_04S0023G02420	VIT_08S0007G08390	VIT_11S0118G00500	VIT_11S0037G00510	VIT_13S0019G01090	VIT_05S0020G02770
43549	0.0010349	0.044307	28	82	3264	16944	regulation of kinase activity	VIT_12S0121G00390	VIT_15S0021G01020	VIT_15S0021G01580	VIT_14S0128G00410	VIT_12S0028G00110	VIT_07S0104G00540	VIT_05S0020G03070	VIT_12S0121G00290	VIT_12S0178G00060	VIT_00S0125G00270	VIT_01S0026G00710	VIT_12S0055G01170	VIT_15S0046G01770	VIT_07S0031G02680	VIT_14S0128G00890	VIT_15S0045G00310	VIT_17S0053G01060	VIT_12S0121G00240	VIT_12S0178G00140	VIT_05S0020G03060	VIT_12S0055G01300	VIT_07S0005G06340	VIT_19S0014G03790	VIT_16S0013G01750	VIT_12S0178G00170	VIT_11S0016G02890	VIT_03S0017G00770	VIT_17S0000G06970
45859	0.0010349	0.044307	28	82	3264	16944	regulation of protein kinase activity	VIT_12S0121G00390	VIT_15S0021G01020	VIT_15S0021G01580	VIT_14S0128G00410	VIT_12S0028G00110	VIT_07S0104G00540	VIT_05S0020G03070	VIT_12S0121G00290	VIT_12S0178G00060	VIT_00S0125G00270	VIT_01S0026G00710	VIT_12S0055G01170	VIT_15S0046G01770	VIT_07S0031G02680	VIT_14S0128G00890	VIT_15S0045G00310	VIT_17S0053G01060	VIT_12S0121G00240	VIT_12S0178G00140	VIT_05S0020G03060	VIT_12S0055G01300	VIT_07S0005G06340	VIT_19S0014G03790	VIT_16S0013G01750	VIT_12S0178G00170	VIT_11S0016G02890	VIT_03S0017G00770	VIT_17S0000G06970
43632	0.0010787	0.044667	61	218	3264	16944	modification-dependent macromolecule catabolic process	VIT_04S0008G03170	VIT_14S0066G02520	VIT_14S0108G00140	VIT_15S0046G02280	VIT_16S0050G02410	VIT_19S0090G01760	VIT_03S0038G02390	VIT_19S0014G01410	VIT_08S0032G00310	VIT_03S0038G02490	VIT_18S0001G15010	VIT_02S0234G00100	VIT_18S0001G00490	VIT_15S0046G00390	VIT_04S0023G02060	VIT_01S0011G01960	VIT_01S0127G00710	VIT_15S0046G01400	VIT_09S0002G08660	VIT_16S0098G01850	VIT_04S0023G02620	VIT_04S0023G03190	VIT_03S0038G03050	VIT_01S0026G01770	VIT_03S0038G02480	VIT_05S0029G00210	VIT_05S0077G01100	VIT_11S0118G00290	VIT_18S0001G09110	VIT_00S1914G00010	VIT_08S0040G00040	VIT_19S0015G01950	VIT_12S0028G02140	VIT_04S0008G01890	VIT_07S0031G01880	VIT_11S0118G00500	VIT_13S0019G01090	VIT_02S0025G00070	VIT_09S0054G00610	VIT_01S0026G02230	VIT_08S0007G06740	VIT_08S0058G00700
19941	0.0010787	0.044667	61	218	3264	16944	modification-dependent protein catabolic process	VIT_04S0008G03170	VIT_14S0066G02520	VIT_14S0108G00140	VIT_15S0046G02280	VIT_16S0050G02410	VIT_19S0090G01760	VIT_03S0038G02390	VIT_19S0014G01410	VIT_08S0032G00310	VIT_03S0038G02490	VIT_18S0001G15010	VIT_02S0234G00100	VIT_18S0001G00490	VIT_15S0046G00390	VIT_04S0023G02060	VIT_01S0011G01960	VIT_01S0127G00710	VIT_15S0046G01400	VIT_09S0002G08660	VIT_16S0098G01850	VIT_04S0023G02620	VIT_04S0023G03190	VIT_03S0038G03050	VIT_01S0026G01770	VIT_03S0038G02480	VIT_05S0029G00210	VIT_05S0077G01100	VIT_11S0118G00290	VIT_18S0001G09110	VIT_00S1914G00010	VIT_08S0040G00040	VIT_19S0015G01950	VIT_12S0028G02140	VIT_04S0008G01890	VIT_07S0031G01880	VIT_11S0118G00500	VIT_13S0019G01090	VIT_02S0025G00070	VIT_09S0054G00610	VIT_01S0026G02230	VIT_08S0007G06740	VIT_08S0058G00700
32870	0.0011029	0.044935	75	279	3264	16944	cellular response to hormone stimulus	VIT_14S0066G01090	VIT_01S0011G06410	VIT_05S0020G04690	VIT_05S0077G01860	VIT_12S0055G00860	VIT_13S0158G00100	VIT_04S0043G00840	VIT_01S0137G00560	VIT_11S0016G03000	VIT_02S0012G01160	VIT_07S0104G00350	VIT_07S0141G00290	VIT_19S0014G04690	VIT_18S0001G15010	VIT_13S0084G00680	VIT_11S0052G00870	VIT_07S0005G05400	VIT_19S0014G03400	VIT_14S0030G00440	VIT_10S0003G04020	VIT_01S0146G00260	VIT_10S0003G01480	VIT_01S0011G04920	VIT_13S0073G00440	VIT_07S0129G00260	VIT_12S0057G00690	VIT_05S0049G00090	VIT_07S0031G00050	VIT_12S0028G01810	VIT_05S0020G01070	VIT_14S0068G00300	VIT_11S0016G00830	VIT_07S0151G00290	VIT_01S0011G05830	VIT_19S0093G00580	VIT_05S0049G01970	VIT_01S0244G00150	VIT_14S0066G01880	VIT_14S0108G00020	VIT_11S0016G03540	VIT_14S0108G00950	VIT_18S0001G11320
32989	0.0011594	0.046487	88	337	3264	16944	cellular component morphogenesis	VIT_14S0036G00540	VIT_15S0021G02790	VIT_16S0115G00190	VIT_18S0072G00720	VIT_00S0265G00030	VIT_04S0008G00490	VIT_05S0029G00010	VIT_14S0030G01470	VIT_18S0001G03540	VIT_11S0016G04750	VIT_06S0009G03660	VIT_04S0008G02780	VIT_11S0016G02570	VIT_03S0038G03620	VIT_05S0102G00880	VIT_19S0014G04690	VIT_03S0038G04060	VIT_07S0031G00470	VIT_00S0776G00010	VIT_08S0032G00780	VIT_19S0014G03400	VIT_17S0000G01810	VIT_01S0011G00670	VIT_02S0025G00680	VIT_04S0008G03720	VIT_18S0001G13360	VIT_01S0026G01140	VIT_01S0011G03480	VIT_01S0011G05400	VIT_02S0025G04680	VIT_02S0012G01790	VIT_09S0002G05260	VIT_04S0079G00420	VIT_13S0019G04770	VIT_07S0129G00260	VIT_09S0002G03990	VIT_03S0063G02500	VIT_07S0104G00710	VIT_13S0064G00620	VIT_06S0004G01180	VIT_07S0005G00680	VIT_15S0046G00070
[truncated: 782 more columns]
