# Supplementary material for: Transcriptomic analysis of the late stages of grapevine (Vitis vinifera cv. Cabernet Sauvignon) berry ripening reveals significant induction of ethylene signaling and flavor pathways in the skin
Source: BMC Plant Biol. 2014 Dec 19;14:370. doi: 10.1186/s12870-014-0370-8 (PMC4312598; doi:10.1186/s12870-014-0370-8)
Supplement: Additional file 6 — Overrepresented GO categories of all significant transcripts changing with the °Brix x Tissue interaction. [file 12870_2014_370_MOESM6_ESM.xls]

## Sheet: adjBrixXTissueCSLohrDataEnsembl
Additional file 6 – Overrepresented GO categories of all significant transcripts changing with the °Brix x Tissue interaction.
File created with bingo (c) on Dec 20, 2013 at 2:48:42 PM
ontology: namespace
curator: bingo
Selected ontology file : bundle://168.0:1/data/GO_Biological_Process
Selected annotation file : /Users/grantrcramer/A Working Files/Data/Annotation/BinGOEnsembl122013.txt
Discarded evidence codes :
Overrepresentation
Selected statistical test : Hypergeometric test
Selected correction : Benjamini & Hochberg False Discovery Rate (FDR) correction
Selected significance level : 0.05
Testing option : Use whole annotation as reference set
The selected cluster :
VIT_17S0000G09530	VIT_09S0002G08350	VIT_06S0009G02920	VIT_14S0108G01020	VIT_04S0023G00720	VIT_01S0026G02100	VIT_00S1467G00010	VIT_07S0031G01540	VIT_04S0210G00070	VIT_01S0011G02280	VIT_19S0015G02540	VIT_08S0007G03530	VIT_06S0004G04110	VIT_18S0041G00850	VIT_19S0177G00340	VIT_08S0032G00010	VIT_06S0004G05240	VIT_01S0011G01670	VIT_14S0060G01190	VIT_15S0046G00170	VIT_06S0004G04510	VIT_10S0116G01700	VIT_08S0007G05060	VIT_02S0025G03310	VIT_18S0001G14910	VIT_19S0014G02510	VIT_14S0036G00420	VIT_16S0039G01650	VIT_09S0002G08330	VIT_15S0046G02910	VIT_13S0067G02870	VIT_03S0063G00750	VIT_06S0009G03680	VIT_00S0477G00070	VIT_00S1350G00030	VIT_14S0108G01000	VIT_03S0088G00960	VIT_02S0012G01660	VIT_03S0088G01200	VIT_09S0002G08340	VIT_10S0003G05090	VIT_12S0028G00970	VIT_04S0008G05500	VIT_14S0083G00800	VIT_12S0028G00590	VIT_15S0046G00190	VIT_12S0055G00370	VIT_09S0070G00330	VIT_18S0001G05030	VIT_03S0063G01880
VIT_02S0025G00190	VIT_08S0058G01360	VIT_06S0004G06390	VIT_01S0011G00120	VIT_09S0018G01680	VIT_16S0098G00250	VIT_13S0101G00200	VIT_17S0000G07800	VIT_12S0134G00260	VIT_06S0009G01040	VIT_09S0002G00980	VIT_16S0100G00930	VIT_16S0100G00950	VIT_05S0020G03710	VIT_09S0002G00580	VIT_13S0019G04390	VIT_07S0130G00330	VIT_13S0084G00090	VIT_05S0077G00900	VIT_01S0026G00810	VIT_08S0007G05430	VIT_05S0077G02260	VIT_02S0025G02310	VIT_03S0038G02190	VIT_00S1682G00020	VIT_06S0004G06380	VIT_08S0007G08050	VIT_00S0934G00010	VIT_18S0001G08620	VIT_12S0134G00250	VIT_00S0838G00020	VIT_14S0030G00120	VIT_13S0101G00230	VIT_16S0100G00960	VIT_19S0027G00460	VIT_01S0011G03000	VIT_14S0068G01700	VIT_14S0128G00690	VIT_00S0207G00220	VIT_18S0001G00760	VIT_18S0001G14610	VIT_02S0087G00710	VIT_08S0040G02250	VIT_07S0104G00430	VIT_06S0004G06370	VIT_07S0031G03220	VIT_14S0083G00410	VIT_12S0059G01960	VIT_05S0077G01540	VIT_08S0007G00180
VIT_01S0011G04160	VIT_10S0003G05060	VIT_18S0001G06120	VIT_18S0122G01260	VIT_07S0104G01120	VIT_01S0010G02460	VIT_18S0072G01000	VIT_16S0039G02440	VIT_11S0016G05520	VIT_12S0134G00030	VIT_02S0012G02220	VIT_09S0002G05950	VIT_05S0077G01820	VIT_07S0031G01270	VIT_11S0118G00520	VIT_04S0023G03360	VIT_03S0038G04060	VIT_06S0009G01440	VIT_06S0004G02620	VIT_00S1711G00020	VIT_01S0026G00390	VIT_04S0043G00560	VIT_11S0016G05530	VIT_04S0008G05620	VIT_13S0019G02810	VIT_11S0052G01180	VIT_17S0000G06210	VIT_03S0038G03450	VIT_03S0063G01760	VIT_01S0010G03510	VIT_01S0010G03910	VIT_02S0109G00310	VIT_04S0023G00600	VIT_00S0294G00010	VIT_08S0040G00940	VIT_16S0022G00360	VIT_16S0050G02330	VIT_14S0060G01470	VIT_18S0089G01100	VIT_13S0064G01730	VIT_11S0037G00510	VIT_00S0385G00010	VIT_08S0040G03400	VIT_07S0129G00990	VIT_19S0177G00230	VIT_04S0023G03370	VIT_15S0021G01450	VIT_04S0079G00690	VIT_00S0357G00100	VIT_18S0001G08340
VIT_14S0030G01950	VIT_10S0042G00060	VIT_16S0050G02750	VIT_18S0001G10570	VIT_01S0011G00020	VIT_09S0002G03640	VIT_07S0031G00080	VIT_18S0089G00160	VIT_02S0033G00390	VIT_00S0211G00120	VIT_00S0286G00130	VIT_00S0505G00020	VIT_02S0025G00980	VIT_16S0022G01430	VIT_19S0015G01670	VIT_12S0034G00170	VIT_03S0017G01990	VIT_18S0001G03430	VIT_13S0019G01080	VIT_18S0001G08760	VIT_16S0098G00120	VIT_18S0001G09400	VIT_16S0050G02760	VIT_16S0022G02200	VIT_18S0001G11600	VIT_04S0008G01160	VIT_11S0016G04500	VIT_08S0058G00710	VIT_00S0286G00140	VIT_02S0025G02410	VIT_16S0039G01360	VIT_06S0004G00020	VIT_19S0015G02140	VIT_00S0848G00010	VIT_00S0397G00010	VIT_00S0398G00020	VIT_06S0009G01980	VIT_06S0004G06650	VIT_16S0148G00180	VIT_14S0068G00930	VIT_08S0040G02770	VIT_06S0004G05510	VIT_08S0058G01090	VIT_10S0003G00090	VIT_14S0108G01420	VIT_16S0050G02730	VIT_09S0002G01400	VIT_15S0048G01390	VIT_16S0022G01810	VIT_18S0089G00140
VIT_16S0148G00420	VIT_14S0108G01220	VIT_17S0000G03230	VIT_14S0060G00830	VIT_14S0108G00540	VIT_08S0007G00310	VIT_18S0001G13210	VIT_00S0388G00020	VIT_05S0049G00720	VIT_01S0026G00570	VIT_12S0057G00890	VIT_11S0065G01070	VIT_18S0001G14340	VIT_06S0009G01550	VIT_00S0480G00030	VIT_10S0042G00920	VIT_02S0025G02970	VIT_03S0038G00210	VIT_07S0005G00330	VIT_17S0000G01290	VIT_15S0046G01140	VIT_16S0148G00410	VIT_14S0060G00820	VIT_04S0023G02780	VIT_09S0018G01870	VIT_06S0009G03410	VIT_06S0009G02710	VIT_05S0049G00730	VIT_09S0002G05880	VIT_00S0275G00010	VIT_08S0058G00590	VIT_04S0044G01880	VIT_17S0000G03690	VIT_12S0035G00860	VIT_00S0463G00030	VIT_15S0048G02370	VIT_10S0042G00930	VIT_13S0067G00090	VIT_01S0026G02710	VIT_14S0081G00070	VIT_04S0008G03500	VIT_09S0002G01140	VIT_18S0072G00280	VIT_06S0061G01160	VIT_14S0066G00850	VIT_01S0011G03520	VIT_12S0055G00100	VIT_09S0002G06400	VIT_03S0063G01600	VIT_09S0002G08540
VIT_11S0118G00130	VIT_16S0100G00780	VIT_06S0009G03000	VIT_16S0050G01250	VIT_19S0014G03390	VIT_01S0244G00160	VIT_16S0148G00030	VIT_13S0067G00990	VIT_00S0194G00220	VIT_16S0098G00860	VIT_11S0016G01220	VIT_15S0046G00490	VIT_17S0000G08150	VIT_18S0001G08820	VIT_16S0022G02190	VIT_12S0034G00770	VIT_04S0008G03930	VIT_02S0033G00630	VIT_07S0005G02230	VIT_16S0050G01240	VIT_13S0067G03820	VIT_16S0100G00380	VIT_03S0017G01290	VIT_18S0001G00950	VIT_14S0083G00670	VIT_00S0769G00010	VIT_00S0218G00150	VIT_08S0058G01160	VIT_00S0194G00210	VIT_07S0005G02650	VIT_10S0116G00850	VIT_02S0033G00660	VIT_02S0025G00420	VIT_15S0024G01960	VIT_16S0013G01060	VIT_08S0040G02820	VIT_00S0274G00090	VIT_00S0374G00010	VIT_04S0008G02510	VIT_08S0007G00840	VIT_03S0017G01280	VIT_02S0012G01390	VIT_08S0056G00590	VIT_00S0204G00040	VIT_10S0116G00350	VIT_01S0150G00270	VIT_06S0004G01010	VIT_12S0035G01540	VIT_07S0005G00870	VIT_07S0005G02660
VIT_19S0135G00020	VIT_07S0005G04670	VIT_18S0072G00160	VIT_05S0062G00240	VIT_04S0044G00740	VIT_13S0064G00020	VIT_05S0077G01270	VIT_14S0081G00190	VIT_06S0009G01650	VIT_16S0148G00320	VIT_13S0019G00960	VIT_09S0002G06520	VIT_01S0011G05730	VIT_03S0091G01090	VIT_03S0017G01040	VIT_02S0241G00060	VIT_06S0009G02810	VIT_02S0154G00210	VIT_10S0003G01430	VIT_02S0033G01380	VIT_17S0000G09860	VIT_18S0001G10350	VIT_04S0008G04270	VIT_14S0066G01850	VIT_08S0007G02580	VIT_19S0090G01790	VIT_10S0003G01850	VIT_12S0028G00870	VIT_14S0128G00120	VIT_05S0049G00420	VIT_18S0089G00650	VIT_18S0001G12220	VIT_01S0011G03650	VIT_14S0036G01410	VIT_09S0002G06530	VIT_05S0049G00040	VIT_06S0009G02840	VIT_05S0020G01900	VIT_10S0003G03750	VIT_02S0033G01370	VIT_00S1707G00010	VIT_13S0106G00060	VIT_06S0009G01670	VIT_17S0000G01160	VIT_14S0066G01840	VIT_13S0074G00480	VIT_00S0827G00040	VIT_12S0142G00760	VIT_12S0028G02000	VIT_03S0038G00330
VIT_13S0067G01450	VIT_15S0046G02650	VIT_03S0038G04760	VIT_00S0699G00010	VIT_13S0019G03520	VIT_09S0002G03820	VIT_10S0116G00670	VIT_07S0151G00470	VIT_03S0088G01190	VIT_18S0001G14260	VIT_13S0019G04280	VIT_11S0016G02030	VIT_00S0713G00010	VIT_19S0015G02810	VIT_05S0020G03050	VIT_18S0001G05400	VIT_12S0055G00720	VIT_05S0049G01500	VIT_09S0002G00250	VIT_08S0007G02190	VIT_15S0048G01130	VIT_00S1600G00010	VIT_17S0000G05790	VIT_06S0004G02310	VIT_19S0014G02120	VIT_05S0029G01080	VIT_19S0015G01880	VIT_01S0026G01390	VIT_12S0028G03480	VIT_01S0011G04760	VIT_12S0034G01960	VIT_04S0023G03600	VIT_00S1356G00010	VIT_08S0007G01560	VIT_08S0007G02970	VIT_12S0035G01660	VIT_00S0698G00010	VIT_08S0058G00970	VIT_11S0052G01780	VIT_16S0050G00020	VIT_10S0042G00430	VIT_00S0131G00030	VIT_13S0084G00570	VIT_01S0150G00380	VIT_00S0603G00010	VIT_04S0008G03250	VIT_08S0007G03110	VIT_00S0484G00010	VIT_08S0007G01570	VIT_09S0018G01360
VIT_11S0052G01310	VIT_15S0048G00830	VIT_03S0038G00270	VIT_02S0012G02080	VIT_17S0000G06080	VIT_00S0179G00350	VIT_08S0032G00410	VIT_05S0020G02130	VIT_18S0001G02730	VIT_00S0246G00180	VIT_08S0040G02180	VIT_00S0131G00210	VIT_09S0002G03140
No annotations were retrieved for the following entities:
VIT_17S0000G09530	VIT_09S0002G08350	VIT_01S0026G02100	VIT_14S0060G02450	VIT_16S0148G00420	VIT_04S0210G00070	VIT_06S0004G04110	VIT_05S0049G00720	VIT_06S0004G05240	VIT_11S0065G01070	VIT_18S0001G14340	VIT_15S0046G00170	VIT_06S0009G01550	VIT_03S0038G00210	VIT_07S0005G00330	VIT_04S0023G02780	VIT_06S0009G03410	VIT_19S0014G02510	VIT_16S0039G01650	VIT_05S0049G00730	VIT_09S0002G05880	VIT_09S0002G08330	VIT_06S0009G03680	VIT_00S1350G00030	VIT_12S0035G00860	VIT_14S0108G01000	VIT_03S0088G00960	VIT_04S0008G03500	VIT_09S0002G01140	VIT_18S0072G00280	VIT_03S0088G01200	VIT_12S0028G00970	VIT_12S0055G00100	VIT_09S0002G06400	VIT_03S0063G01600	VIT_09S0002G08540	VIT_14S0006G00140	VIT_09S0070G00330	VIT_06S0004G08080	VIT_16S0039G01670	VIT_12S0142G00190	VIT_09S0002G04840	VIT_13S0074G00570	VIT_01S0011G04100	VIT_19S0138G00110	VIT_13S0064G01610	VIT_09S0002G08310	VIT_11S0052G00570	VIT_15S0021G02400	VIT_05S0062G00340
VIT_16S0098G00210	VIT_18S0001G00300	VIT_06S0080G00320	VIT_02S0087G00380	VIT_18S0001G10620	VIT_01S0026G00410	VIT_16S0098G00220	VIT_06S0004G05680	VIT_05S0124G00080	VIT_07S0005G01160	VIT_12S0059G01720	VIT_01S0127G00240	VIT_00S0404G00070	VIT_00S2879G00020	VIT_12S0035G01790	VIT_14S0006G00300	VIT_14S0060G02000	VIT_19S0015G01000	VIT_12S0028G03110	VIT_11S0037G00570	VIT_07S0095G00380	VIT_14S0081G00220	VIT_13S0084G00450	VIT_08S0007G01930	VIT_11S0016G03240	VIT_00S0396G00030	VIT_11S0103G00380	VIT_02S0033G00270	VIT_03S0063G00030	VIT_09S0002G03570	VIT_11S0118G00330	VIT_03S0017G00170	VIT_00S1022G00010	VIT_00S0522G00020	VIT_08S0007G07390	VIT_00S0246G00020	VIT_02S0025G04320	VIT_06S0004G06960	VIT_14S0081G00210	VIT_14S0060G01640	VIT_09S0002G02610	VIT_00S0227G00180	VIT_04S0008G06300	VIT_06S0004G00880	VIT_18S0001G05370	VIT_08S0007G04500	VIT_07S0031G03000	VIT_08S0007G07120	VIT_08S0007G08650	VIT_11S0016G02750
VIT_08S0056G00900	VIT_12S0034G02370	VIT_11S0052G00630	VIT_05S0062G00900	VIT_17S0000G05820	VIT_11S0016G05190	VIT_00S0207G00050	VIT_15S0024G01800	VIT_16S0098G01050	VIT_19S0140G00210	VIT_09S0002G01060	VIT_18S0001G14440	VIT_13S0064G01510	VIT_13S0067G02130	VIT_00S0598G00020	VIT_16S0098G00070	VIT_15S0021G00380	VIT_14S0060G01010	VIT_09S0070G00650	VIT_14S0060G02550	VIT_08S0056G01490	VIT_12S0034G00410	VIT_00S0332G00030	VIT_04S0079G00810	VIT_01S0011G02320	VIT_15S0021G00390	VIT_14S0030G01390	VIT_14S0066G01140	VIT_13S0019G04050	VIT_18S0001G09680	VIT_04S0069G00520	VIT_00S0207G00070	VIT_08S0007G03370	VIT_15S0024G01600	VIT_00S0370G00040	VIT_01S0127G00870	VIT_01S0011G02330	VIT_13S0064G01160	VIT_11S0118G00770	VIT_11S0103G00390	VIT_01S0011G03850	VIT_02S0012G02440	VIT_14S0030G00500	VIT_00S0245G00040	VIT_10S0003G01650	VIT_12S0059G02730	VIT_01S0026G00880	VIT_13S0073G00690	VIT_00S0187G00170	VIT_09S0070G00400
VIT_09S0070G00920	VIT_11S0118G00040	VIT_00S0366G00010	VIT_00S0125G00010	VIT_14S0036G00840	VIT_00S0505G00050	VIT_10S0071G00170	VIT_14S0060G00120	VIT_06S0004G00990	VIT_07S0095G00020	VIT_16S0148G00170	VIT_08S0040G00640	VIT_07S0005G00510	VIT_00S0279G00010	VIT_10S0092G00780	VIT_19S0177G00280	VIT_01S0011G01810	VIT_00S0183G00060	VIT_05S0020G00150	VIT_10S0042G00850	VIT_09S0002G06770	VIT_18S0166G00250	VIT_00S0174G00110	VIT_17S0000G05320	VIT_18S0001G09250	VIT_10S0116G00050	VIT_13S0019G00900	VIT_01S0010G03330	VIT_00S0246G00190	VIT_00S0265G00090	VIT_04S0008G01840	VIT_14S0036G00820	VIT_19S0015G01570	VIT_03S0167G00150	VIT_16S0050G01170	VIT_14S0083G00920	VIT_13S0019G00720	VIT_02S0012G02080	VIT_06S0009G02080	VIT_01S0010G02090	VIT_09S0054G01690	VIT_17S0000G06080	VIT_05S0102G00190	VIT_19S0090G01420	VIT_08S0032G00410	VIT_18S0001G02730	VIT_02S0154G00040	VIT_00S0340G00060	VIT_00S0131G00210	VIT_05S0020G00170
GO-ID	p-value	corr p-value	x	n	X	N	Description	Genes in test set
15979	2.4864e-13	4.299e-10	58	279	1238	16944	photosynthesis	VIT_11S0016G02030|VIT_08S0007G02190|VIT_05S0102G00310|VIT_14S0108G01640|VIT_01S0137G00210|VIT_04S0023G00720|VIT_04S0044G01410|VIT_06S0009G02070|VIT_10S0003G00890|VIT_10S0003G04350|VIT_16S0039G01580|VIT_18S0001G02740|VIT_11S0037G01170|VIT_08S0007G03250|VIT_09S0018G00290|VIT_13S0019G03350|VIT_18S0001G12070|VIT_15S0048G02500|VIT_08S0007G00780|VIT_15S0024G00040|VIT_19S0014G00160|VIT_03S0038G00710|VIT…
22900	2.7351e-09	2.3645e-06	25	89	1238	16944	electron transport chain	VIT_14S0030G01590|VIT_08S0007G01570|VIT_14S0066G01410|VIT_14S0108G01640|VIT_04S0044G01410|VIT_00S2608G00010|VIT_08S0007G05010|VIT_09S0018G00290|VIT_13S0019G03350|VIT_15S0048G02500|VIT_09S0002G06980|VIT_00S0629G00010|VIT_12S0035G02150|VIT_12S0055G00080|VIT_04S0008G00830|VIT_00S0246G00180|VIT_00S0438G00010|VIT_00S0246G00200|VIT_00S0246G00140|VIT_18S0164G00030|VIT_02S0109G00080|VIT_05S0020G03490|VIT…
9803	8.9538e-09	3.8703e-06	10	15	1238	16944	cinnamic acid metabolic process	VIT_16S0039G01130|VIT_06S0004G02620|VIT_16S0039G01120|VIT_16S0039G01360|VIT_16S0039G01280|VIT_00S2508G00010|VIT_16S0039G01100|VIT_16S0039G01240|VIT_16S0039G01170|VIT_16S0039G01300
9800	8.9538e-09	3.8703e-06	10	15	1238	16944	cinnamic acid biosynthetic process	VIT_16S0039G01130|VIT_06S0004G02620|VIT_16S0039G01120|VIT_16S0039G01360|VIT_16S0039G01280|VIT_00S2508G00010|VIT_16S0039G01100|VIT_16S0039G01240|VIT_16S0039G01170|VIT_16S0039G01300
6559	5.0614e-08	1.684e-05	10	17	1238	16944	L-phenylalanine catabolic process	VIT_16S0039G01130|VIT_06S0004G02620|VIT_16S0039G01120|VIT_16S0039G01360|VIT_16S0039G01280|VIT_00S2508G00010|VIT_16S0039G01100|VIT_16S0039G01240|VIT_16S0039G01170|VIT_16S0039G01300
9074	5.8438e-08	1.684e-05	15	40	1238	16944	aromatic amino acid family catabolic process	VIT_06S0004G02620|VIT_16S0039G01360|VIT_16S0039G01280|VIT_16S0039G01240|VIT_16S0039G01100|VIT_12S0059G01060|VIT_16S0039G01300|VIT_16S0039G01130|VIT_16S0039G01120|VIT_03S0038G01780|VIT_09S0018G01870|VIT_00S2508G00010|VIT_16S0039G01170|VIT_08S0058G00590|VIT_18S0001G14270
19684	7.4868e-08	1.8492e-05	38	204	1238	16944	photosynthesis, light reaction	VIT_14S0030G01590|VIT_08S0007G01570|VIT_14S0066G01410|VIT_04S0023G00410|VIT_15S0046G02910|VIT_08S0007G02190|VIT_12S0028G00320|VIT_05S0102G00310|VIT_14S0108G01640|VIT_01S0137G00210|VIT_04S0044G01410|VIT_00S2608G00010|VIT_14S0060G01470|VIT_18S0001G02740|VIT_08S0007G03250|VIT_09S0018G00290|VIT_13S0019G03350|VIT_18S0001G12070|VIT_15S0048G02500|VIT_08S0007G00780|VIT_15S0024G00040|VIT_06S0009G01670|VIT…
6091	1.4577e-07	3.1505e-05	62	427	1238	16944	generation of precursor metabolites and energy	VIT_16S0013G01140|VIT_08S0007G02190|VIT_05S0102G00310|VIT_14S0108G01640|VIT_01S0137G00210|VIT_04S0044G01410|VIT_04S0023G03010|VIT_08S0007G05010|VIT_18S0001G02740|VIT_08S0007G03250|VIT_09S0018G00290|VIT_13S0019G03350|VIT_18S0001G12070|VIT_15S0048G02500|VIT_09S0002G06980|VIT_14S0108G00540|VIT_08S0007G00780|VIT_15S0024G00040|VIT_19S0014G00160|VIT_12S0035G02150|VIT_01S0010G03620|VIT_08S0007G00530|VIT…
55114	2.5905e-07	4.6144e-05	186	1789	1238	16944	oxidation reduction	VIT_01S0010G02460|VIT_04S0044G00020|VIT_06S0009G02920|VIT_08S0007G09000|VIT_11S0016G05320|VIT_03S0063G01630|VIT_19S0015G02910|VIT_06S0009G02880|VIT_02S0154G00190|VIT_05S0102G00120|VIT_17S0000G05790|VIT_18S0122G00610|VIT_09S0002G02210|VIT_12S0059G01060|VIT_15S0048G01320|VIT_05S0049G00300|VIT_11S0016G04810|VIT_06S0009G03000|VIT_11S0016G00560|VIT_18S0072G00160|VIT_19S0015G02540|VIT_18S0001G11470|VIT…
9699	2.6688e-07	4.6144e-05	25	110	1238	16944	phenylpropanoid biosynthetic process	VIT_16S0039G01360|VIT_16S0039G01280|VIT_13S0067G02870|VIT_15S0048G02720|VIT_14S0060G00720|VIT_16S0039G01240|VIT_16S0039G01300|VIT_14S0068G00930|VIT_16S0039G01120|VIT_05S0049G01410|VIT_02S0033G00430|VIT_06S0004G02620|VIT_14S0066G01150|VIT_04S0023G02900|VIT_16S0039G02230|VIT_16S0039G01100|VIT_02S0025G04720|VIT_07S0005G02230|VIT_07S0005G01210|VIT_04S0023G03370|VIT_16S0039G01130|VIT_13S0067G03820|VIT…
15671	3.4542e-07	5.4294e-05	7	9	1238	16944	oxygen transport	VIT_18S0041G01030|VIT_03S0063G01960|VIT_03S0063G01970|VIT_13S0106G00360|VIT_17S0053G01050|VIT_18S0041G00850|VIT_04S0008G04210
15669	1.0783e-06	0.00015537	7	10	1238	16944	gas transport	VIT_18S0041G01030|VIT_03S0063G01960|VIT_03S0063G01970|VIT_13S0106G00360|VIT_17S0053G01050|VIT_18S0041G00850|VIT_04S0008G04210
6558	1.9821e-06	0.00026362	10	23	1238	16944	L-phenylalanine metabolic process	VIT_16S0039G01130|VIT_06S0004G02620|VIT_16S0039G01120|VIT_16S0039G01360|VIT_16S0039G01280|VIT_00S2508G00010|VIT_16S0039G01100|VIT_16S0039G01240|VIT_16S0039G01170|VIT_16S0039G01300
16052	4.3296e-06	0.00053471	54	391	1238	16944	carbohydrate catabolic process	VIT_16S0013G01140|VIT_12S0035G01900|VIT_06S0009G02630|VIT_05S0102G00310|VIT_08S0007G09000|VIT_14S0060G00720|VIT_04S0023G00720|VIT_04S0044G01410|VIT_04S0023G03010|VIT_05S0094G00260|VIT_09S0018G00290|VIT_07S0031G01540|VIT_13S0019G03350|VIT_05S0094G00220|VIT_15S0048G02500|VIT_14S0108G00540|VIT_08S0040G00320|VIT_19S0177G00340|VIT_07S0031G02560|VIT_08S0007G02970|VIT_13S0074G00720|VIT_08S0007G00530|VIT…
9767	4.7507e-06	0.00054759	15	54	1238	16944	photosynthetic electron transport chain	VIT_14S0030G01590|VIT_08S0007G01570|VIT_14S0066G01410|VIT_12S0035G02150|VIT_12S0055G00080|VIT_04S0044G01410|VIT_00S2608G00010|VIT_09S0018G00290|VIT_13S0019G03350|VIT_15S0048G02500|VIT_00S0246G00200|VIT_18S0164G00030|VIT_00S0275G00010|VIT_02S0109G00080|VIT_04S0023G03510
42398	7.529e-06	0.0008136	33	199	1238	16944	cellular amino acid derivative biosynthetic process	VIT_16S0039G01360|VIT_00S2086G00010|VIT_16S0039G01280|VIT_13S0067G02870|VIT_15S0048G02720|VIT_05S0077G00510|VIT_14S0060G00720|VIT_16S0039G01240|VIT_16S0039G01300|VIT_01S0010G03490|VIT_14S0068G00930|VIT_16S0039G01120|VIT_14S0083G00580|VIT_05S0049G01410|VIT_02S0033G00430|VIT_04S0008G06040|VIT_06S0004G02620|VIT_14S0066G01150|VIT_15S0046G02170|VIT_04S0023G02900|VIT_16S0039G02230|VIT_14S0060G01190|VIT…
10200	3.3405e-05	0.0033298	25	142	1238	16944	response to chitin	VIT_14S0066G01880|VIT_14S0066G01410|VIT_08S0007G03900|VIT_14S0060G02390|VIT_00S2086G00010|VIT_03S0091G00470|VIT_00S0533G00050|VIT_02S0025G00420|VIT_14S0060G01470|VIT_03S0063G00460|VIT_13S0019G03350|VIT_12S0057G01330|VIT_03S0063G00180|VIT_07S0031G00080|VIT_04S0008G01070|VIT_16S0013G00980|VIT_14S0060G00820|VIT_18S0001G12340|VIT_06S0004G06220|VIT_07S0031G02250|VIT_16S0013G01030|VIT_13S0019G05000|VIT…
19748	3.4666e-05	0.0033298	61	493	1238	16944	secondary metabolic process	VIT_16S0039G01280|VIT_05S0102G00310|VIT_04S0023G00720|VIT_14S0060G00720|VIT_16S0039G01240|VIT_05S0102G00120|VIT_16S0039G01300|VIT_11S0016G00560|VIT_09S0018G00290|VIT_13S0019G03350|VIT_12S0057G01330|VIT_04S0079G00680|VIT_10S0116G00410|VIT_06S0004G02620|VIT_14S0066G01150|VIT_10S0116G01780|VIT_16S0039G01100|VIT_11S0052G01780|VIT_05S0077G00520|VIT_02S0025G04720|VIT_07S0005G01210|VIT_07S0005G02230|VIT…
44275	3.6716e-05	0.0033412	46	340	1238	16944	cellular carbohydrate catabolic process	VIT_08S0007G01570|VIT_16S0013G01140|VIT_14S0066G01410|VIT_12S0035G01900|VIT_06S0009G02630|VIT_08S0007G09000|VIT_05S0102G00310|VIT_04S0044G01410|VIT_04S0023G00720|VIT_14S0060G00720|VIT_04S0023G03010|VIT_04S0043G01010|VIT_07S0005G00730|VIT_09S0018G00290|VIT_07S0031G01540|VIT_13S0019G03350|VIT_15S0048G02500|VIT_06S0009G02590|VIT_03S0038G01780|VIT_14S0108G00540|VIT_06S0009G01670|VIT_19S0177G00340|VIT…
9773	6.0883e-05	0.0050455	10	32	1238	16944	photosynthetic electron transport in photosystem I	VIT_14S0030G01590|VIT_08S0007G01570|VIT_09S0018G00290|VIT_14S0066G01410|VIT_13S0019G03350|VIT_15S0048G02500|VIT_00S0246G00200|VIT_04S0044G01410|VIT_18S0164G00030|VIT_02S0109G00080
9743	6.1282e-05	0.0050455	44	327	1238	16944	response to carbohydrate stimulus	VIT_14S0066G01880|VIT_18S0001G14980|VIT_14S0066G01410|VIT_14S0060G02390|VIT_08S0007G03900|VIT_03S0091G00470|VIT_12S0028G00320|VIT_00S2086G00010|VIT_13S0067G02870|VIT_00S0533G00050|VIT_06S0004G03700|VIT_14S0060G00720|VIT_02S0025G00420|VIT_17S0000G09790|VIT_03S0180G00040|VIT_14S0060G01470|VIT_07S0031G01980|VIT_03S0063G00460|VIT_13S0019G03350|VIT_07S0005G02410|VIT_12S0057G01330|VIT_03S0063G00180|VIT…
9063	6.5069e-05	0.0051138	19	97	1238	16944	cellular amino acid catabolic process	VIT_02S0012G01120|VIT_06S0004G02620|VIT_16S0039G01360|VIT_11S0016G00600|VIT_16S0039G01280|VIT_16S0039G01100|VIT_16S0039G01240|VIT_12S0059G01060|VIT_16S0039G01300|VIT_04S0043G01010|VIT_16S0039G01130|VIT_03S0063G00290|VIT_16S0039G01120|VIT_03S0038G01780|VIT_09S0018G01870|VIT_00S2508G00010|VIT_16S0039G01170|VIT_18S0001G14270|VIT_08S0058G00590
19438	8.0532e-05	0.0060539	39	281	1238	16944	aromatic compound biosynthetic process	VIT_14S0066G01410|VIT_04S0008G03730|VIT_16S0039G01360|VIT_00S2086G00010|VIT_16S0039G01280|VIT_05S0102G00310|VIT_13S0067G02870|VIT_15S0048G02720|VIT_14S0060G00720|VIT_16S0039G01240|VIT_14S0060G01470|VIT_16S0039G01300|VIT_14S0068G00930|VIT_16S0039G01120|VIT_14S0083G00580|VIT_13S0019G03350|VIT_05S0049G01410|VIT_02S0033G00430|VIT_01S0137G00460|VIT_06S0004G02620|VIT_14S0066G01150|VIT_04S0023G02900|VIT…
22904	0.00010044	0.0069789	8	22	1238	16944	respiratory electron transport chain	VIT_00S0246G00180|VIT_09S0002G06980|VIT_14S0108G01640|VIT_00S0246G00140|VIT_04S0008G00830|VIT_00S0629G00010|VIT_08S0007G05010|VIT_00S0629G00020
6575	0.00010091	0.0069789	44	334	1238	16944	cellular amino acid derivative metabolic process	VIT_16S0039G01360|VIT_00S2086G00010|VIT_16S0039G01280|VIT_13S0067G02870|VIT_15S0048G02720|VIT_18S0001G01010|VIT_05S0077G00510|VIT_14S0060G00720|VIT_16S0039G01240|VIT_12S0059G01060|VIT_01S0010G03490|VIT_16S0039G01300|VIT_14S0068G00930|VIT_16S0039G01120|VIT_14S0083G00580|VIT_05S0049G01410|VIT_05S0051G00870|VIT_03S0038G01780|VIT_02S0033G00430|VIT_04S0008G06040|VIT_18S0001G14270|VIT_06S0004G02620|VIT…
46148	0.00012888	0.0085703	27	172	1238	16944	pigment biosynthetic process	VIT_08S0007G01570|VIT_14S0066G01410|VIT_05S0102G00310|VIT_13S0067G02870|VIT_04S0023G00720|VIT_10S0003G00890|VIT_13S0064G00460|VIT_11S0016G00560|VIT_04S0043G01010|VIT_09S0018G00290|VIT_02S0033G00430|VIT_04S0079G00680|VIT_11S0016G00600|VIT_12S0028G02000|VIT_16S0039G02230|VIT_08S0007G00530|VIT_04S0008G05620|VIT_02S0025G04720|VIT_00S0291G00060|VIT_07S0005G01210|VIT_05S0020G02130|VIT_14S0060G00820|VIT…
9698	0.00013903	0.0089028	28	182	1238	16944	phenylpropanoid metabolic process	VIT_16S0039G01360|VIT_16S0039G01280|VIT_13S0067G02870|VIT_18S0001G01010|VIT_15S0048G02720|VIT_14S0060G00720|VIT_16S0039G01240|VIT_16S0039G01300|VIT_14S0068G00930|VIT_16S0039G01120|VIT_05S0049G01410|VIT_02S0033G00430|VIT_06S0004G02620|VIT_14S0066G01150|VIT_04S0023G02900|VIT_16S0039G02230|VIT_15S0046G00190|VIT_16S0039G01100|VIT_02S0025G04720|VIT_07S0005G01210|VIT_07S0005G02230|VIT_16S0039G01130|VIT…
10025	0.00016481	0.010177	6	13	1238	16944	wax biosynthetic process	VIT_11S0037G01210|VIT_03S0063G01880|VIT_07S0005G01790|VIT_06S0061G00230|VIT_15S0048G02720|VIT_13S0019G01260
9310	0.00022243	0.013261	19	106	1238	16944	amine catabolic process	VIT_02S0012G01120|VIT_06S0004G02620|VIT_16S0039G01360|VIT_11S0016G00600|VIT_16S0039G01280|VIT_16S0039G01100|VIT_16S0039G01240|VIT_12S0059G01060|VIT_16S0039G01300|VIT_04S0043G01010|VIT_16S0039G01130|VIT_03S0063G00290|VIT_16S0039G01120|VIT_03S0038G01780|VIT_09S0018G01870|VIT_00S2508G00010|VIT_16S0039G01170|VIT_18S0001G14270|VIT_08S0058G00590
19439	0.00030542	0.017603	18	100	1238	16944	aromatic compound catabolic process	VIT_06S0004G02620|VIT_16S0039G01360|VIT_16S0039G01280|VIT_18S0001G01010|VIT_15S0046G00190|VIT_16S0039G01240|VIT_16S0039G01100|VIT_12S0059G01060|VIT_16S0039G01300|VIT_16S0039G01130|VIT_16S0039G01120|VIT_03S0038G01780|VIT_09S0018G01870|VIT_00S2508G00010|VIT_16S0039G01170|VIT_09S0002G03560|VIT_18S0001G14270|VIT_08S0058G00590
9719	0.00035941	0.020046	86	817	1238	16944	response to endogenous stimulus	VIT_05S0020G03050|VIT_17S0000G06190|VIT_05S0077G01860|VIT_01S0011G06410|VIT_13S0064G00460|VIT_04S0023G03010|VIT_04S0008G04210|VIT_13S0019G03460|VIT_04S0008G02290|VIT_11S0016G04810|VIT_13S0019G03350|VIT_07S0005G03340|VIT_12S0057G01330|VIT_15S0048G02500|VIT_02S0033G00450|VIT_06S0061G00230|VIT_11S0052G01270|VIT_11S0118G00180|VIT_01S0150G00120|VIT_05S0020G03710|VIT_19S0090G01080|VIT_18S0001G03470|VIT…
10411	0.00038132	0.020603	5	10	1238	16944	xyloglucan metabolic process	VIT_11S0052G01310|VIT_17S0000G06590|VIT_01S0011G03450|VIT_11S0052G01280|VIT_01S0026G00810
10166	0.00042322	0.02194	6	15	1238	16944	wax metabolic process	VIT_11S0037G01210|VIT_03S0063G01880|VIT_07S0005G01790|VIT_06S0061G00230|VIT_15S0048G02720|VIT_13S0019G01260
6633	0.00043144	0.02194	30	214	1238	16944	fatty acid biosynthetic process	VIT_14S0006G02990|VIT_13S0074G00390|VIT_14S0066G01410|VIT_04S0008G02250|VIT_09S0018G01360|VIT_07S0005G01790|VIT_15S0048G02720|VIT_06S0004G01450|VIT_09S0018G01340|VIT_04S0043G01010|VIT_06S0061G00230|VIT_00S0245G00050|VIT_04S0079G00680|VIT_02S0025G02620|VIT_11S0037G01210|VIT_11S0016G00600|VIT_13S0067G03890|VIT_06S0004G01460|VIT_00S0499G00030|VIT_16S0022G02190|VIT_06S0004G01480|VIT_13S0019G01260|VIT…
9409	0.00045704	0.022578	41	326	1238	16944	response to cold	VIT_08S0007G01570|VIT_14S0066G01410|VIT_04S0008G02250|VIT_05S0102G00450|VIT_15S0046G02910|VIT_17S0000G03690|VIT_15S0048G02720|VIT_17S0000G09790|VIT_14S0060G01470|VIT_02S0154G00300|VIT_13S0019G03350|VIT_08S0007G00840|VIT_04S0008G06040|VIT_01S0150G00120|VIT_14S0066G01210|VIT_11S0016G01220|VIT_11S0016G00600|VIT_13S0067G03890|VIT_06S0009G03640|VIT_08S0007G00530|VIT_06S0004G04700|VIT_11S0052G01180|VIT…
9607	0.00049905	0.023456	87	837	1238	16944	response to biotic stimulus	VIT_01S0011G06410|VIT_05S0077G01860|VIT_03S0038G02140|VIT_13S0019G01430|VIT_06S0004G05400|VIT_13S0019G03350|VIT_05S0077G01560|VIT_01S0011G05180|VIT_08S0007G00760|VIT_16S0098G00860|VIT_01S0026G00570|VIT_05S0049G01550|VIT_03S0063G01380|VIT_06S0061G00120|VIT_08S0007G02350|VIT_08S0007G00530|VIT_04S0008G00830|VIT_05S0077G01650|VIT_06S0004G04510|VIT_08S0007G05060|VIT_12S0055G00800|VIT_10S0003G01430|VIT…
9595	0.00050194	0.023456	8	27	1238	16944	detection of biotic stimulus	VIT_14S0066G01410|VIT_13S0019G03350|VIT_14S0060G00820|VIT_00S2086G00010|VIT_06S0004G06220|VIT_18S0164G00030|VIT_14S0060G01470|VIT_02S0109G00080
9628	0.0005281	0.024029	145	1528	1238	16944	response to abiotic stimulus	VIT_18S0001G14980|VIT_05S0102G00450|VIT_08S0007G02190|VIT_12S0028G01390|VIT_15S0046G02410|VIT_05S0102G00120|VIT_11S0016G04810|VIT_07S0005G03340|VIT_07S0005G04670|VIT_06S0061G00230|VIT_08S0007G00780|VIT_01S0150G00120|VIT_06S0004G02620|VIT_18S0122G00590|VIT_11S0016G01220|VIT_06S0004G04510|VIT_13S0019G01260|VIT_11S0052G01180|VIT_07S0031G00530|VIT_07S0005G02230|VIT_07S0129G00360|VIT_08S0007G05060|VIT…
46164	0.00057565	0.025229	36	278	1238	16944	alcohol catabolic process	VIT_08S0007G01570|VIT_16S0013G01140|VIT_14S0066G01410|VIT_08S0007G09000|VIT_05S0102G00310|VIT_14S0060G00720|VIT_04S0023G00720|VIT_04S0044G01410|VIT_04S0023G03010|VIT_04S0043G01010|VIT_09S0018G00290|VIT_13S0019G03350|VIT_15S0048G02500|VIT_03S0038G01780|VIT_14S0108G00540|VIT_06S0009G01670|VIT_19S0177G00340|VIT_07S0031G02560|VIT_08S0007G02970|VIT_08S0007G05490|VIT_00S0179G00350|VIT_00S0323G00040|VIT…
9733	0.00058366	0.025229	29	208	1238	16944	response to auxin stimulus	VIT_15S0046G01280|VIT_14S0066G01880|VIT_01S0011G06410|VIT_17S0000G09790|VIT_13S0019G03460|VIT_04S0008G04210|VIT_11S0016G04810|VIT_07S0005G03340|VIT_02S0033G00590|VIT_02S0033G00430|VIT_11S0052G01270|VIT_09S0002G03560|VIT_18S0001G03470|VIT_07S0005G02660|VIT_14S0108G01080|VIT_11S0016G04490|VIT_11S0052G01180|VIT_07S0005G01210|VIT_12S0055G00800|VIT_08S0007G05060|VIT_13S0067G03820|VIT_12S0059G01870|VIT…
10143	0.00065708	0.026281	5	11	1238	16944	cutin biosynthetic process	VIT_13S0074G00390|VIT_03S0063G01880|VIT_07S0005G01790|VIT_02S0025G02620|VIT_16S0050G00830
6007	0.0006688	0.026281	35	270	1238	16944	glucose catabolic process	VIT_08S0007G01570|VIT_16S0013G01140|VIT_14S0066G01410|VIT_05S0102G00310|VIT_14S0060G00720|VIT_04S0023G00720|VIT_04S0044G01410|VIT_04S0023G03010|VIT_04S0043G01010|VIT_09S0018G00290|VIT_13S0019G03350|VIT_15S0048G02500|VIT_03S0038G01780|VIT_14S0108G00540|VIT_06S0009G01670|VIT_19S0177G00340|VIT_07S0031G02560|VIT_08S0007G02970|VIT_08S0007G05490|VIT_00S0179G00350|VIT_00S0323G00040|VIT_06S0004G04800|VIT…
46365	0.0006688	0.026281	35	270	1238	16944	monosaccharide catabolic process	VIT_08S0007G01570|VIT_16S0013G01140|VIT_14S0066G01410|VIT_05S0102G00310|VIT_14S0060G00720|VIT_04S0023G00720|VIT_04S0044G01410|VIT_04S0023G03010|VIT_04S0043G01010|VIT_09S0018G00290|VIT_13S0019G03350|VIT_15S0048G02500|VIT_03S0038G01780|VIT_14S0108G00540|VIT_06S0009G01670|VIT_19S0177G00340|VIT_07S0031G02560|VIT_08S0007G02970|VIT_08S0007G05490|VIT_00S0179G00350|VIT_00S0323G00040|VIT_06S0004G04800|VIT…
19320	0.0006688	0.026281	35	270	1238	16944	hexose catabolic process	VIT_08S0007G01570|VIT_16S0013G01140|VIT_14S0066G01410|VIT_05S0102G00310|VIT_14S0060G00720|VIT_04S0023G00720|VIT_04S0044G01410|VIT_04S0023G03010|VIT_04S0043G01010|VIT_09S0018G00290|VIT_13S0019G03350|VIT_15S0048G02500|VIT_03S0038G01780|VIT_14S0108G00540|VIT_06S0009G01670|VIT_19S0177G00340|VIT_07S0031G02560|VIT_08S0007G02970|VIT_08S0007G05490|VIT_00S0179G00350|VIT_00S0323G00040|VIT_06S0004G04800|VIT…
9411	0.00071145	0.027168	18	107	1238	16944	response to UV	VIT_09S0002G05990|VIT_15S0046G01280|VIT_03S0038G00270|VIT_06S0004G02620|VIT_01S0010G00330|VIT_04S0023G02900|VIT_12S0028G02000|VIT_13S0067G02870|VIT_10S0003G00330|VIT_14S0060G00720|VIT_18S0001G00760|VIT_08S0007G05060|VIT_13S0067G03820|VIT_15S0048G02000|VIT_07S0005G03330|VIT_14S0068G00920|VIT_07S0031G02560|VIT_18S0001G14270
19318	0.00072279	0.027168	42	344	1238	16944	hexose metabolic process	VIT_01S0010G02460|VIT_08S0007G01570|VIT_16S0013G01140|VIT_14S0066G01410|VIT_05S0102G00310|VIT_04S0044G01410|VIT_04S0023G00720|VIT_14S0060G00720|VIT_04S0023G03010|VIT_04S0023G03170|VIT_06S0004G06920|VIT_04S0043G01010|VIT_09S0018G00290|VIT_07S0031G01540|VIT_13S0019G03350|VIT_17S0000G03230|VIT_15S0048G02500|VIT_03S0038G01780|VIT_14S0108G00540|VIT_06S0009G01670|VIT_19S0177G00340|VIT_07S0031G02560|VIT…
9725	0.00082508	0.030352	75	712	1238	16944	response to hormone stimulus	VIT_05S0020G03050|VIT_17S0000G06190|VIT_05S0077G01860|VIT_01S0011G06410|VIT_13S0064G00460|VIT_04S0023G03010|VIT_04S0008G04210|VIT_13S0019G03460|VIT_04S0008G02290|VIT_11S0016G04810|VIT_07S0005G03340|VIT_12S0057G01330|VIT_15S0048G02500|VIT_06S0061G00230|VIT_11S0052G01270|VIT_11S0118G00180|VIT_01S0150G00120|VIT_05S0020G03710|VIT_19S0090G01080|VIT_18S0001G03470|VIT_01S0146G00260|VIT_12S0057G00890|VIT…
42773	0.00092172	0.033201	6	17	1238	16944	ATP synthesis coupled electron transport	VIT_00S0246G00180|VIT_14S0108G01640|VIT_00S0246G00140|VIT_04S0008G00830|VIT_00S0629G00010|VIT_00S0629G00020
15995	0.0009527	0.033617	14	75	1238	16944	chlorophyll biosynthetic process	VIT_08S0007G01570|VIT_14S0066G01410|VIT_11S0016G00600|VIT_05S0102G00310|VIT_10S0003G00890|VIT_13S0064G00460|VIT_08S0007G00530|VIT_11S0016G00560|VIT_04S0043G01010|VIT_05S0020G02130|VIT_14S0060G00820|VIT_18S0164G00030|VIT_04S0079G00680|VIT_05S0020G03490
9611	0.0010928	0.037789	24	167	1238	16944	response to wounding	VIT_15S0046G01280|VIT_14S0066G01880|VIT_09S0002G00080|VIT_19S0014G02360|VIT_17S0000G09470|VIT_14S0060G02390|VIT_05S0049G01550|VIT_15S0048G02720|VIT_17S0000G09790|VIT_06S0004G04700|VIT_19S0014G03090|VIT_12S0059G01060|VIT_02S0025G04720|VIT_05S0049G01410|VIT_05S0020G05040|VIT_06S0004G00260|VIT_14S0060G00820|VIT_15S0048G01930|VIT_18S0001G12340|VIT_00S0769G00010|VIT_14S0068G00920|VIT_19S0093G00580|VIT…
6006	0.0012459	0.041624	38	311	1238	16944	glucose metabolic process	VIT_01S0010G02460|VIT_08S0007G01570|VIT_16S0013G01140|VIT_14S0066G01410|VIT_05S0102G00310|VIT_04S0044G01410|VIT_04S0023G00720|VIT_14S0060G00720|VIT_04S0023G03010|VIT_04S0043G01010|VIT_09S0018G00290|VIT_07S0031G01540|VIT_13S0019G03350|VIT_15S0048G02500|VIT_03S0038G01780|VIT_14S0108G00540|VIT_06S0009G01670|VIT_19S0177G00340|VIT_07S0031G02560|VIT_08S0007G02970|VIT_08S0007G05490|VIT_00S0179G00350|VIT…
71281	0.0012519	0.041624	7	24	1238	16944	cellular response to iron ion	VIT_06S0009G01380|VIT_00S2086G00010|VIT_11S0016G02380|VIT_19S0093G00580|VIT_14S0060G01190|VIT_00S0220G00070|VIT_18S0076G00320
9266	0.0013031	0.042296	57	519	1238	16944	response to temperature stimulus	VIT_05S0077G01860|VIT_04S0008G02250|VIT_08S0007G03900|VIT_05S0102G00450|VIT_12S0028G01390|VIT_13S0019G01430|VIT_06S0004G05770|VIT_13S0019G03350|VIT_01S0150G00120|VIT_09S0002G00640|VIT_11S0016G01220|VIT_06S0009G03640|VIT_08S0007G00530|VIT_17S0000G07190|VIT_06S0004G04510|VIT_11S0052G01180|VIT_07S0031G00530|VIT_07S0005G02230|VIT_08S0007G05060|VIT_00S0211G00090|VIT_16S0100G00380|VIT_14S0060G00820|VIT…
9069	0.001321	0.042296	22	150	1238	16944	serine family amino acid metabolic process	VIT_02S0012G01120|VIT_00S0211G00120|VIT_12S0028G02000|VIT_11S0016G00600|VIT_01S0150G00170|VIT_05S0102G00310|VIT_01S0137G00210|VIT_04S0044G01410|VIT_10S0116G01780|VIT_10S0003G04350|VIT_18S0001G02740|VIT_04S0043G01010|VIT_11S0016G00560|VIT_09S0002G00960|VIT_00S0211G00090|VIT_07S0005G02410|VIT_13S0019G03350|VIT_03S0038G01780|VIT_15S0024G00040|VIT_09S0018G01870|VIT_02S0109G00080|VIT_06S0080G00920
9617	0.0014966	0.047047	36	293	1238	16944	response to bacterium	VIT_15S0046G01280|VIT_08S0007G01570|VIT_19S0014G05430|VIT_01S0011G06410|VIT_14S0066G01410|VIT_15S0046G02910|VIT_00S2086G00010|VIT_13S0019G01430|VIT_14S0060G01470|VIT_05S0051G00540|VIT_12S0028G01080|VIT_13S0019G03350|VIT_07S0005G02410|VIT_08S0007G00840|VIT_01S0026G02710|VIT_09S0002G03560|VIT_14S0066G01210|VIT_16S0098G00860|VIT_08S0007G03990|VIT_05S0049G01550|VIT_00S0398G00010|VIT_08S0007G00530|VIT…
7169	0.0015655	0.048335	11	54	1238	16944	transmembrane receptor protein tyrosine kinase signaling pathway	VIT_17S0000G09710|VIT_05S0051G00540|VIT_08S0056G00100|VIT_19S0014G02360|VIT_01S0010G00330|VIT_08S0040G00060|VIT_01S0011G06410|VIT_10S0003G01430|VIT_10S0003G00330|VIT_18S0001G14610|VIT_01S0010G02910
42335	0.0016302	0.049451	7	25	1238	16944	cuticle development	VIT_11S0037G01210|VIT_04S0008G02250|VIT_11S0016G04540|VIT_10S0003G00620|VIT_15S0048G02000|VIT_11S0016G00600|VIT_15S0048G02720
9753	0.0016744	0.049914	27	202	1238	16944	response to jasmonic acid stimulus	VIT_15S0046G01280|VIT_14S0066G01880|VIT_05S0077G01860|VIT_14S0066G01410|VIT_00S2086G00010|VIT_17S0000G09790|VIT_14S0060G01470|VIT_07S0005G03340|VIT_13S0019G03350|VIT_08S0007G00840|VIT_02S0033G00450|VIT_02S0033G00430|VIT_01S0150G00120|VIT_08S0056G00800|VIT_05S0049G01550|VIT_14S0108G01080|VIT_06S0004G04700|VIT_02S0025G04720|VIT_14S0060G00820|VIT_06S0004G06220|VIT_01S0150G00410|VIT_14S0068G00920|VIT…
[truncated: 205 more columns]
