# Supplementary material for: Transcriptomic analysis of the late stages of grapevine (Vitis vinifera cv. Cabernet Sauvignon) berry ripening reveals significant induction of ethylene signaling and flavor pathways in the skin
Source: BMC Plant Biol. 2014 Dec 19;14:370. doi: 10.1186/s12870-014-0370-8 (PMC4312598; doi:10.1186/s12870-014-0370-8)
Supplement: Additional file 7 — Individual transcript members of each cluster and their overrepresented GO categories for all significant transcripts within each of the 10 clusters in the °Brix x Tissue interaction. [file 12870_2014_370_MOESM7_ESM.xlsx]

## Sheet: Cluster 1
Additional file 7 – Individual transcript members of each cluster and their overrepresented GO categories for all significant transcripts within each of the 10 clusters in the °Brix x Tissue interaction.
V1 ID
VIT_18s0001g03430
VIT_12s0055g01140
VIT_04s0023g03590
VIT_16s0022g01430
VIT_05s0049g00610
VIT_14s0060g02000
VIT_09s0002g06010
VIT_12s0028g01570
VIT_08s0040g00060
VIT_04s0023g02780
VIT_08s0007g00760
VIT_04s0023g00320
VIT_00s0253g00060
VIT_14s0006g01420
VIT_02s0025g00980
VIT_16s0050g02330
VIT_16s0100g00040
VIT_06s0009g00310
VIT_13s0019g04050
VIT_18s0001g06340
VIT_05s0049g01830
VIT_01s0146g00260
VIT_18s0001g14340
VIT_01s0137g00360
VIT_08s0040g02700
VIT_19s0015g01670
VIT_17s0000g02420
VIT_15s0024g00730
VIT_04s0069g00270
VIT_02s0025g02180
VIT_13s0019g02430
VIT_08s0007g07600
VIT_15s0048g02970
VIT_01s0026g01090
VIT_17s0000g01290
VIT_15s0048g02530
VIT_02s0025g03010
VIT_04s0023g02430
VIT_11s0016g03560
VIT_18s0001g05370
VIT_18s0001g08160
VIT_03s0063g01760
VIT_11s0016g04590
VIT_09s0002g04840
VIT_09s0002g04120
VIT_14s0060g02090
VIT_04s0023g00770
VIT_03s0091g00680
VIT_18s0001g15060
VIT_03s0091g00470
VIT_09s0002g02610
VIT_17s0000g01060
VIT_01s0011g00120
VIT_16s0022g01140
VIT_17s0000g00720
VIT_14s0066g02180
VIT_10s0116g01380
VIT_06s0004g01050
VIT_00s0601g00040
VIT_12s0055g00370
VIT_17s0000g03670
VIT_13s0156g00420
VIT_18s0001g00950
VIT_10s0003g01430
VIT_08s0040g02530
VIT_19s0014g03090
VIT_08s0058g00350
VIT_13s0073g00690
VIT_01s0026g02100
VIT_00s2086g00010
VIT_08s0007g00540
VIT_03s0038g04060
VIT_15s0046g00150
VIT_09s0002g01520
VIT_02s0087g00840
VIT_14s0108g00560
VIT_01s0026g00850
VIT_05s0102g00660
VIT_03s0088g00960
VIT_18s0001g09120
VIT_10s0116g00670
VIT_18s0001g13210
VIT_01s0010g02090
VIT_18s0001g09250
VIT_04s0008g01160
VIT_19s0093g00580
VIT_14s0068g00050
VIT_18s0076g00320
VIT_08s0007g03260
VIT_07s0031g02640
VIT_03s0017g00210
VIT_18s0001g14610
VIT_05s0049g01970
VIT_16s0100g00640
VIT_10s0003g03750
VIT_12s0028g03110
VIT_12s0028g03860
VIT_09s0002g07540
VIT_01s0011g06410
VIT_04s0008g04920
VIT_03s0038g02140
VIT_17s0000g07260
VIT_10s0003g05210
VIT_00s0404g00100
VIT_06s0004g02360
VIT_01s0010g00330
VIT_11s0016g02340
VIT_19s0015g01570
VIT_08s0007g02580
VIT_11s0052g00570
VIT_06s0004g06650
VIT_14s0060g00160
VIT_08s0040g00800
VIT_17s0000g01870
VIT_14s0036g01170
VIT_00s0227g00020
VIT_12s0057g00060
VIT_19s0014g04930
VIT_08s0040g01600
VIT_19s0015g01550
VIT_14s0006g01030
VIT_13s0084g00090
VIT_11s0103g00380
VIT_00s0203g00050
VIT_11s0052g00260
VIT_14s0066g02170
VIT_11s0052g00840
VIT_18s0001g15070
VIT_00s0207g00220
VIT_15s0048g00830
VIT_15s0046g00190
VIT_11s0016g02380
VIT_18s0001g12390
VIT_08s0007g00180
VIT_00s0203g00150
VIT_16s0022g01870
VIT_08s0040g01220
VIT_03s0091g00490
VIT_05s0062g00240
VIT_18s0001g08200
VIT_18s0166g00180
VIT_11s0016g02320
VIT_04s0069g01130
VIT_06s0009g01650
VIT_17s0000g06920
VIT_19s0014g04840
VIT_11s0016g03800
VIT_14s0068g00360
VIT_19s0027g00540
VIT_09s0002g02620
VIT_12s0057g01330
VIT_07s0151g00470
VIT_00s0360g00030
VIT_18s0041g02180
VIT_16s0022g02190
VIT_00s0131g00210
VIT_16s0098g01050
VIT_16s0039g02440
VIT_01s0011g06400
VIT_05s0049g00730
VIT_04s0008g04000
VIT_18s0001g11610
VIT_06s0004g01870
VIT_00s0762g00030
VIT_04s0023g03600
VIT_04s0008g04210
VIT_13s0067g02300
VIT_18s0076g00250
VIT_19s0014g03130
VIT_06s0004g04930
VIT_10s0003g05450
VIT_04s0008g00830
VIT_12s0034g02370
VIT_05s0020g00170
VIT_11s0016g03740
VIT_10s0003g01310
VIT_00s0265g00090
VIT_05s0049g00720
VIT_07s0031g02250
VIT_12s0028g00400
VIT_18s0001g10620
VIT_08s0032g00150
VIT_10s0003g03250
VIT_18s0001g02730
VIT_17s0000g05820
VIT_14s0066g01140
VIT_03s0091g01050
VIT_13s0067g00990
VIT_16s0050g01250
VIT_12s0057g01000

## Sheet: Cluster 1 GO
File created with bingo (c) on Feb 7, 2014 at 10:44:17 AM
ontology: namespace
curator: bingo
Selected ontology file : bundle://168.0:1/data/GO_Biological_Process
Selected annotation file : /Users/grantrcramer/A Working Files/Data/Annotation/BinGOEnsembl122013.txt
Discarded evidence codes :
Overrepresentation
Selected statistical test : Hypergeometric test
Selected correction : Benjamini & Hochberg False Discovery Rate (FDR) correction
Selected significance level : 0.05
Testing option : Use whole annotation as reference set
The selected cluster :
VIT_15S0046G00150	VIT_08S0040G00060	VIT_16S0039G02440	VIT_17S0000G03670	VIT_12S0028G00400	VIT_12S0034G02370	VIT_14S0066G02180	VIT_19S0015G01550	VIT_06S0009G00310	VIT_01S0026G02100	VIT_17S0000G05820	VIT_14S0060G00160	VIT_16S0050G01250	VIT_01S0011G00120	VIT_09S0002G07540	VIT_09S0002G02610	VIT_16S0098G01050	VIT_08S0040G01220	VIT_08S0007G00760	VIT_18S0001G13210	VIT_05S0062G00240	VIT_03S0038G04060	VIT_05S0049G00720	VIT_14S0006G01030	VIT_13S0067G00990	VIT_03S0091G00490	VIT_06S0004G01870	VIT_04S0023G03600	VIT_11S0016G04590	VIT_06S0009G01650	VIT_15S0048G02970	VIT_00S0601G00040	VIT_18S0001G05370	VIT_13S0084G00090	VIT_02S0025G00980	VIT_01S0137G00360	VIT_16S0022G01430	VIT_16S0022G02190	VIT_11S0016G03800	VIT_18S0001G14340	VIT_04S0008G00830	VIT_19S0015G01670	VIT_18S0001G03430	VIT_11S0016G02340	VIT_17S0000G01290	VIT_03S0063G01760	VIT_10S0003G01430	VIT_08S0007G03260	VIT_04S0023G00320	VIT_18S0001G00950
No annotations were retrieved for the following entities:
VIT_09S0002G04840	VIT_16S0039G02440	VIT_12S0034G02370	VIT_04S0023G00770	VIT_19S0015G01550	VIT_00S0360G00030	VIT_01S0026G02100	VIT_09S0002G01520	VIT_17S0000G05820	VIT_14S0060G00160	VIT_01S0026G01090	VIT_09S0002G02610	VIT_16S0098G01050	VIT_11S0052G00570	VIT_08S0032G00150	VIT_05S0049G00720	VIT_06S0004G01870	VIT_04S0023G03600	VIT_12S0057G00060	VIT_04S0023G03590	VIT_15S0048G02970	VIT_18S0001G05370	VIT_13S0084G00090	VIT_19S0014G03130	VIT_18S0001G14340	VIT_16S0100G00040	VIT_09S0002G04120	VIT_18S0001G15060	VIT_19S0015G01670	VIT_03S0063G01760	VIT_14S0068G00050	VIT_08S0007G03260	VIT_17S0000G00720	VIT_19S0027G00540	VIT_10S0003G03250	VIT_09S0002G02620	VIT_04S0023G02780	VIT_18S0001G10620	VIT_00S0203G00150	VIT_04S0008G01160	VIT_08S0007G02580	VIT_05S0049G00730	VIT_08S0040G02530	VIT_13S0067G02300	VIT_05S0102G00660	VIT_13S0156G00420	VIT_16S0050G02330	VIT_05S0049G01830	VIT_00S0207G00220	VIT_14S0066G01140
GO-ID	p-value	corr p-value	x	n	X	N	Description	Genes in test set
71281	1.1989e-05	0.0045627	4	24	102	16944	cellular response to iron ion	VIT_00S2086G00010|VIT_11S0016G02380|VIT_19S0093G00580|VIT_18S0076G00320
7169	1.7923e-05	0.0045627	5	54	102	16944	transmembrane receptor protein tyrosine kinase signaling pathway	VIT_01S0011G06410|VIT_01S0010G00330|VIT_08S0040G00060|VIT_10S0003G01430|VIT_18S0001G14610
7167	2.3393e-05	0.0045627	5	57	102	16944	enzyme linked receptor protein signaling pathway	VIT_01S0011G06410|VIT_01S0010G00330|VIT_08S0040G00060|VIT_10S0003G01430|VIT_18S0001G14610
71248	2.6185e-05	0.0045627	4	29	102	16944	cellular response to metal ion	VIT_00S2086G00010|VIT_11S0016G02380|VIT_19S0093G00580|VIT_18S0076G00320
7389	3.5566e-05	0.0049579	8	207	102	16944	pattern specification process	VIT_15S0048G00830|VIT_01S0011G06410|VIT_01S0010G00330|VIT_08S0040G00060|VIT_03S0038G02140|VIT_17S0000G02420|VIT_11S0052G00840|VIT_05S0049G01970
71241	4.9961e-05	0.0058038	4	34	102	16944	cellular response to inorganic substance	VIT_00S2086G00010|VIT_11S0016G02380|VIT_19S0093G00580|VIT_18S0076G00320
10039	7.8066e-05	0.0060071	4	38	102	16944	response to iron ion	VIT_00S2086G00010|VIT_11S0016G02380|VIT_19S0093G00580|VIT_18S0076G00320
70542	0.00010723	0.0060071	2	3	102	16944	response to fatty acid	VIT_00S2086G00010|VIT_11S0016G02380
33993	0.00010723	0.0060071	2	3	102	16944	response to lipid	VIT_00S2086G00010|VIT_11S0016G02380
71398	0.00010723	0.0060071	2	3	102	16944	cellular response to fatty acid	VIT_00S2086G00010|VIT_11S0016G02380
71396	0.00010723	0.0060071	2	3	102	16944	cellular response to lipid	VIT_00S2086G00010|VIT_11S0016G02380
9727	0.00010723	0.0060071	2	3	102	16944	detection of ethylene stimulus	VIT_00S2086G00010|VIT_19S0093G00580
71732	0.00011204	0.0060071	3	16	102	16944	cellular response to nitric oxide	VIT_00S2086G00010|VIT_11S0016G02380|VIT_18S0076G00320
71731	0.00013546	0.0063452	3	17	102	16944	response to nitric oxide	VIT_00S2086G00010|VIT_11S0016G02380|VIT_18S0076G00320
51179	0.00014498	0.0063452	30	2538	102	16944	localization	VIT_02S0025G03010|VIT_01S0011G06410|VIT_08S0040G00060|VIT_03S0038G02140|VIT_03S0091G00470|VIT_00S2086G00010|VIT_12S0055G01140|VIT_17S0000G07260|VIT_04S0008G04210|VIT_16S0050G01250|VIT_09S0002G07540|VIT_08S0040G01220|VIT_14S0060G02090|VIT_11S0016G04590|VIT_18S0001G08200|VIT_18S0001G09120|VIT_03S0091G01050|VIT_01S0146G00260|VIT_04S0069G00270|VIT_00S0404G00100|VIT_01S0137G00360|VIT_02S0025G00980|VIT…
48509	0.00014566	0.0063452	6	132	102	16944	regulation of meristem development	VIT_01S0026G00850|VIT_01S0011G06410|VIT_01S0010G00330|VIT_08S0040G00060|VIT_03S0038G02140|VIT_18S0001G14610
3002	0.00031308	0.012836	6	152	102	16944	regionalization	VIT_15S0048G00830|VIT_01S0011G06410|VIT_03S0038G02140|VIT_17S0000G02420|VIT_11S0052G00840|VIT_05S0049G01970
9888	0.00040995	0.015874	11	541	102	16944	tissue development	VIT_01S0026G00850|VIT_15S0048G00830|VIT_01S0011G06410|VIT_01S0010G00330|VIT_08S0040G00060|VIT_00S0253G00060|VIT_03S0038G02140|VIT_11S0052G00840|VIT_11S0016G02380|VIT_13S0019G02430|VIT_07S0031G02640
10232	0.00052986	0.016057	2	6	102	16944	vascular transport	VIT_01S0011G06410|VIT_08S0040G02700
10233	0.00052986	0.016057	2	6	102	16944	phloem transport	VIT_01S0011G06410|VIT_08S0040G02700
15770	0.00052986	0.016057	2	6	102	16944	sucrose transport	VIT_01S0146G00260|VIT_18S0076G00250
9726	0.00052986	0.016057	2	6	102	16944	detection of endogenous stimulus	VIT_00S2086G00010|VIT_19S0093G00580
9720	0.00052986	0.016057	2	6	102	16944	detection of hormone stimulus	VIT_00S2086G00010|VIT_19S0093G00580
6810	0.0007231	0.019365	27	2391	102	16944	transport	VIT_02S0025G03010|VIT_01S0011G06410|VIT_08S0040G00060|VIT_03S0038G02140|VIT_03S0091G00470|VIT_00S2086G00010|VIT_12S0055G01140|VIT_04S0008G04210|VIT_16S0050G01250|VIT_09S0002G07540|VIT_08S0040G01220|VIT_14S0060G02090|VIT_11S0016G04590|VIT_18S0001G08200|VIT_03S0091G01050|VIT_01S0146G00260|VIT_18S0001G09120|VIT_04S0069G00270|VIT_00S0404G00100|VIT_01S0137G00360|VIT_02S0025G00980|VIT_08S0040G02700|VIT…
15766	0.00073889	0.019365	2	7	102	16944	disaccharide transport	VIT_01S0146G00260|VIT_18S0076G00250
15772	0.00073889	0.019365	2	7	102	16944	oligosaccharide transport	VIT_01S0146G00260|VIT_18S0076G00250
10051	0.00075015	0.019365	4	68	102	16944	xylem and phloem pattern formation	VIT_01S0011G06410|VIT_03S0038G02140|VIT_17S0000G02420|VIT_05S0049G01970
7166	0.001019	0.024711	5	127	102	16944	cell surface receptor linked signaling pathway	VIT_01S0011G06410|VIT_01S0010G00330|VIT_08S0040G00060|VIT_10S0003G01430|VIT_18S0001G14610
48364	0.0010931	0.024711	8	343	102	16944	root development	VIT_15S0048G00830|VIT_01S0010G00330|VIT_08S0040G00060|VIT_03S0038G02140|VIT_11S0052G00840|VIT_08S0040G02700|VIT_13S0019G02430|VIT_05S0049G01970
22622	0.0011137	0.024711	8	344	102	16944	root system development	VIT_15S0048G00830|VIT_01S0010G00330|VIT_08S0040G00060|VIT_03S0038G02140|VIT_11S0052G00840|VIT_08S0040G02700|VIT_13S0019G02430|VIT_05S0049G01970
51234	0.0011147	0.024711	27	2459	102	16944	establishment of localization	VIT_02S0025G03010|VIT_01S0011G06410|VIT_08S0040G00060|VIT_03S0038G02140|VIT_03S0091G00470|VIT_00S2086G00010|VIT_12S0055G01140|VIT_04S0008G04210|VIT_16S0050G01250|VIT_09S0002G07540|VIT_08S0040G01220|VIT_14S0060G02090|VIT_11S0016G04590|VIT_18S0001G08200|VIT_03S0091G01050|VIT_01S0146G00260|VIT_18S0001G09120|VIT_04S0069G00270|VIT_00S0404G00100|VIT_01S0137G00360|VIT_02S0025G00980|VIT_08S0040G02700|VIT…
71495	0.0011345	0.024711	8	345	102	16944	cellular response to endogenous stimulus	VIT_01S0026G00850|VIT_01S0011G06410|VIT_01S0146G00260|VIT_00S2086G00010|VIT_11S0052G00840|VIT_19S0093G00580|VIT_18S0076G00320|VIT_05S0049G01970
50793	0.0011738	0.024793	10	521	102	16944	regulation of developmental process	VIT_01S0026G00850|VIT_18S0001G08200|VIT_01S0011G06410|VIT_01S0010G00330|VIT_08S0040G00060|VIT_00S2086G00010|VIT_03S0038G02140|VIT_11S0052G00840|VIT_07S0031G02640|VIT_18S0001G14610
51239	0.0012818	0.026277	9	437	102	16944	regulation of multicellular organismal process	VIT_01S0026G00850|VIT_18S0001G08200|VIT_01S0011G06410|VIT_01S0010G00330|VIT_08S0040G00060|VIT_00S2086G00010|VIT_03S0038G02140|VIT_11S0052G00840|VIT_18S0001G14610
48731	0.0013646	0.026421	16	1150	102	16944	system development	VIT_15S0048G00830|VIT_08S0040G00060|VIT_01S0010G00330|VIT_01S0011G06410|VIT_01S0146G00260|VIT_03S0038G02140|VIT_14S0066G02180|VIT_08S0040G02700|VIT_13S0019G02430|VIT_07S0031G02640|VIT_01S0026G00850|VIT_00S0253G00060|VIT_11S0052G00840|VIT_17S0000G02420|VIT_11S0016G02380|VIT_05S0049G01970
48513	0.0013646	0.026421	16	1150	102	16944	organ development	VIT_15S0048G00830|VIT_08S0040G00060|VIT_01S0010G00330|VIT_01S0011G06410|VIT_01S0146G00260|VIT_03S0038G02140|VIT_14S0066G02180|VIT_08S0040G02700|VIT_13S0019G02430|VIT_07S0031G02640|VIT_01S0026G00850|VIT_00S0253G00060|VIT_11S0052G00840|VIT_17S0000G02420|VIT_11S0016G02380|VIT_05S0049G01970
32870	0.0014846	0.027966	7	279	102	16944	cellular response to hormone stimulus	VIT_01S0026G00850|VIT_01S0011G06410|VIT_01S0146G00260|VIT_11S0052G00840|VIT_19S0093G00580|VIT_18S0076G00320|VIT_05S0049G01970
71310	0.0015544	0.028511	10	541	102	16944	cellular response to organic substance	VIT_01S0026G00850|VIT_01S0011G06410|VIT_01S0146G00260|VIT_00S2086G00010|VIT_03S0091G00470|VIT_11S0052G00840|VIT_11S0016G02380|VIT_19S0093G00580|VIT_18S0076G00320|VIT_05S0049G01970
10075	0.0021278	0.038027	4	90	102	16944	regulation of meristem growth	VIT_01S0011G06410|VIT_01S0010G00330|VIT_08S0040G00060|VIT_03S0038G02140
52545	0.0026646	0.045298	3	46	102	16944	callose localization	VIT_03S0091G00470|VIT_19S0093G00580|VIT_17S0000G07260
33037	0.0026646	0.045298	3	46	102	16944	polysaccharide localization	VIT_03S0091G00470|VIT_19S0093G00580|VIT_17S0000G07260
10073	0.002739	0.045455	5	159	102	16944	meristem maintenance	VIT_01S0011G06410|VIT_01S0010G00330|VIT_08S0040G00060|VIT_03S0038G02140|VIT_07S0031G02640
48878	0.0028906	0.046855	5	161	102	16944	chemical homeostasis	VIT_18S0001G08200|VIT_00S2086G00010|VIT_04S0023G00320|VIT_08S0040G02700|VIT_06S0004G06650
9593	0.003115	0.048318	2	14	102	16944	detection of chemical stimulus	VIT_00S2086G00010|VIT_19S0093G00580
23033	0.0031195	0.048318	12	801	102	16944	signaling pathway	VIT_01S0026G00850|VIT_01S0011G06410|VIT_01S0010G00330|VIT_08S0040G00060|VIT_10S0003G01430|VIT_00S2086G00010|VIT_03S0091G00470|VIT_11S0052G00840|VIT_19S0093G00580|VIT_06S0004G06650|VIT_18S0001G14610|VIT_05S0049G01970
7165	0.0032797	0.049694	13	914	102	16944	signal transduction	VIT_08S0040G00060|VIT_01S0010G00330|VIT_01S0011G06410|VIT_03S0091G00470|VIT_00S2086G00010|VIT_06S0004G06650|VIT_18S0001G14610|VIT_03S0091G00680|VIT_10S0003G01430|VIT_11S0052G00840|VIT_18S0001G06340|VIT_19S0093G00580|VIT_05S0049G01970
[truncated: 140 more columns]

## Sheet: Cluster 2
V1 ID
VIT_15s0048g01750
VIT_14s0060g01640
VIT_06s0009g01620
VIT_01s0026g00810
VIT_05s0020g00150
VIT_06s0004g00440
VIT_14s0060g00120
VIT_14s0006g00050
VIT_17s0000g09530
VIT_14s0036g00810
VIT_14s0068g02330
VIT_13s0064g00350
VIT_13s0084g00220
VIT_13s0064g01510
VIT_04s0023g03330
VIT_07s0031g00190
VIT_18s0001g09040
VIT_09s0002g06910
VIT_00s2879g00020
VIT_08s0007g03530
VIT_07s0095g00380
VIT_00s0145g00110
VIT_16s0039g00330
VIT_15s0021g01250
VIT_01s0026g01390
VIT_10s0003g02470
VIT_00s0827g00040
VIT_14s0066g01850
VIT_13s0067g01150
VIT_00s0274g00090
VIT_16s0050g01300
VIT_18s0001g05070
VIT_00s1052g00020
VIT_18s0001g09640
VIT_14s0030g01760
VIT_03s0017g00500
VIT_16s0022g00360
VIT_15s0045g00750
VIT_14s0066g01840
VIT_13s0156g00450
VIT_11s0052g01180
VIT_12s0134g00170
VIT_19s0085g01110
VIT_11s0052g01270
VIT_00s0533g00050
VIT_13s0019g00890
VIT_11s0052g01280
VIT_05s0020g02650
VIT_04s0008g05120
VIT_09s0070g00480
VIT_00s0463g00030
VIT_09s0002g04580
VIT_16s0039g00880
VIT_06s0004g05910
VIT_04s0008g01700
VIT_12s0142g00190
VIT_09s0070g00650
VIT_04s0023g03360
VIT_12s0034g01260
VIT_03s0097g00410
VIT_09s0002g08710
VIT_13s0019g04390
VIT_11s0052g01260
VIT_18s0089g01100
VIT_06s0009g01550
VIT_18s0041g00430
VIT_06s0009g02080
VIT_01s0011g01210
VIT_08s0007g06520
VIT_00s0316g00020
VIT_10s0116g00760
VIT_08s0032g00010
VIT_13s0106g00690
VIT_19s0014g02520
VIT_02s0025g04490
VIT_08s0007g04500
VIT_04s0023g03170
VIT_11s0052g01310
VIT_05s0102g00450
VIT_11s0016g02030
VIT_01s0010g03170
VIT_19s0027g00250
VIT_07s0151g00300
VIT_13s0064g01860
VIT_16s0098g00860
VIT_07s0151g01090
VIT_03s0017g02260
VIT_06s0004g06360
VIT_05s0049g00040
VIT_13s0067g03710
VIT_03s0038g01050
VIT_16s0098g00560
VIT_12s0034g00770
VIT_13s0019g02660
VIT_15s0046g01230
VIT_09s0018g00750
VIT_13s0019g00970
VIT_09s0002g00250
VIT_04s0023g01320
VIT_07s0141g00630
VIT_03s0063g02340
VIT_09s0070g00330
VIT_14s0171g00390
VIT_14s0060g01010
VIT_02s0033g00740
VIT_13s0106g00290
VIT_19s0093g00360
VIT_09s0002g03870
VIT_00s0848g00010
VIT_09s0002g03820
VIT_19s0014g02510
VIT_10s0071g00330
VIT_14s0060g02450
VIT_00s0340g00050
VIT_00s0199g00060
VIT_14s0006g01180
VIT_15s0024g01600
VIT_09s0096g00420
VIT_06s0004g02310
VIT_00s0279g00080
VIT_13s0067g03480
VIT_13s0067g03460
VIT_14s0030g00850
VIT_13s0074g00360
VIT_11s0052g01200
VIT_03s0180g00040
VIT_13s0019g00900
VIT_03s0038g02980
VIT_12s0035g00350
VIT_12s0035g00330
VIT_12s0055g00800
VIT_17s0000g08870
VIT_18s0089g00690
VIT_10s0042g00900
VIT_19s0014g04830
VIT_03s0180g00090
VIT_01s0011g01670
VIT_09s0002g08010
VIT_12s0059g02730
VIT_03s0097g00140
VIT_05s0051g00540
VIT_13s0067g00460
VIT_07s0005g02070
VIT_04s0008g03250
VIT_14s0030g01390
VIT_18s0089g00650
VIT_05s0062g00610
VIT_05s0049g00210
VIT_12s0178g00150
VIT_03s0017g00170
VIT_04s0069g00520
VIT_12s0028g01850
VIT_02s0154g00300
VIT_05s0049g00570
VIT_19s0138g00110
VIT_13s0067g00970
VIT_18s0072g00280
VIT_03s0038g00710
VIT_12s0055g00720
VIT_05s0062g00620
VIT_00s0253g00030
VIT_08s0032g00410
VIT_00s0623g00010
VIT_17s0000g09860
VIT_05s0029g00990
VIT_18s0001g08600

## Sheet: Cluster 2 GO
File created with bingo (c) on Feb 7, 2014 at 10:56:08 AM
ontology: namespace
curator: bingo
Selected ontology file : bundle://168.0:1/data/GO_Biological_Process
Selected annotation file : /Users/grantrcramer/A Working Files/Data/Annotation/BinGOEnsembl122013.txt
Discarded evidence codes :
Overrepresentation
Selected statistical test : Hypergeometric test
Selected correction : Benjamini & Hochberg False Discovery Rate (FDR) correction
Selected significance level : 0.05
Testing option : Use whole annotation as reference set
The selected cluster :
VIT_11S0016G02030	VIT_17S0000G08870	VIT_03S0017G00170	VIT_15S0045G00750	VIT_17S0000G09530	VIT_12S0055G00720	VIT_09S0002G00250	VIT_04S0008G05120	VIT_05S0102G00450	VIT_15S0021G01250	VIT_02S0033G00740	VIT_09S0018G00750	VIT_18S0089G00690	VIT_14S0060G02450	VIT_03S0180G00090	VIT_06S0004G02310	VIT_14S0060G01640	VIT_01S0026G01390	VIT_04S0023G03360	VIT_13S0019G00890	VIT_08S0007G03530	VIT_08S0032G00010	VIT_13S0064G01510	VIT_16S0098G00860	VIT_01S0011G01670	VIT_12S0035G00330	VIT_13S0019G04390	VIT_08S0007G04500	VIT_14S0060G01010	VIT_01S0026G00810	VIT_09S0070G00650	VIT_06S0009G01550	VIT_12S0034G00770	VIT_11S0052G01180	VIT_10S0071G00330	VIT_13S0084G00220	VIT_14S0030G01760	VIT_17S0000G09860	VIT_04S0008G03250	VIT_14S0036G00810	VIT_19S0014G04830	VIT_14S0066G01850	VIT_19S0014G02510	VIT_14S0068G02330	VIT_03S0038G01050	VIT_16S0039G00330	VIT_16S0022G00360	VIT_00S0848G00010	VIT_18S0089G00650	VIT_14S0030G01390
No annotations were retrieved for the following entities:
VIT_17S0000G09530	VIT_15S0045G00750	VIT_03S0017G00170	VIT_12S0055G00720	VIT_04S0008G05120	VIT_09S0002G00250	VIT_15S0021G01250	VIT_02S0033G00740	VIT_09S0018G00750	VIT_14S0060G02450	VIT_18S0089G00690	VIT_06S0004G02310	VIT_14S0060G01640	VIT_01S0026G01390	VIT_04S0023G03360	VIT_13S0019G00890	VIT_13S0064G01510	VIT_12S0035G00330	VIT_08S0007G04500	VIT_14S0060G01010	VIT_09S0070G00650	VIT_06S0009G01550	VIT_12S0034G00770	VIT_10S0071G00330	VIT_13S0084G00220	VIT_14S0030G01760	VIT_19S0014G04830	VIT_19S0014G02510	VIT_03S0038G01050	VIT_16S0039G00330	VIT_18S0089G00650	VIT_14S0030G01390	VIT_18S0089G01100	VIT_04S0069G00520	VIT_15S0024G01600	VIT_00S0316G00020	VIT_18S0072G00280	VIT_00S0827G00040	VIT_09S0070G00330	VIT_09S0002G06910	VIT_06S0004G06360	VIT_00S1052G00020	VIT_09S0002G08710	VIT_19S0027G00250	VIT_12S0059G02730	VIT_12S0142G00190	VIT_05S0029G00990	VIT_15S0048G01750	VIT_07S0141G00630	VIT_13S0019G02660
GO-ID	p-value	corr p-value	x	n	X	N	Description	Genes in test set
6073	6.0266e-06	0.0011291	9	327	68	16944	cellular glucan metabolic process	VIT_11S0052G01310|VIT_11S0052G01280|VIT_11S0052G01270|VIT_11S0052G01200|VIT_11S0052G01260|VIT_01S0026G00810|VIT_05S0049G00040|VIT_05S0062G00610|VIT_11S0052G01180
10411	7.2708e-06	0.0011291	3	10	68	16944	xyloglucan metabolic process	VIT_11S0052G01310|VIT_11S0052G01280|VIT_01S0026G00810
44042	8.4473e-06	0.0011291	9	341	68	16944	glucan metabolic process	VIT_11S0052G01310|VIT_11S0052G01280|VIT_11S0052G01270|VIT_11S0052G01200|VIT_11S0052G01260|VIT_01S0026G00810|VIT_05S0049G00040|VIT_05S0062G00610|VIT_11S0052G01180
48589	7.8729e-05	0.0078926	7	259	68	16944	developmental growth	VIT_08S0007G06520|VIT_18S0041G00430|VIT_11S0052G01270|VIT_04S0008G03250|VIT_06S0004G00440|VIT_16S0098G00560|VIT_04S0023G03170
44264	0.00010054	0.0080633	9	468	68	16944	cellular polysaccharide metabolic process	VIT_11S0052G01310|VIT_11S0052G01280|VIT_11S0052G01270|VIT_11S0052G01200|VIT_11S0052G01260|VIT_01S0026G00810|VIT_05S0049G00040|VIT_05S0062G00610|VIT_11S0052G01180
16049	0.00020384	0.013623	7	302	68	16944	cell growth	VIT_08S0007G06520|VIT_18S0041G00430|VIT_11S0052G01270|VIT_04S0008G03250|VIT_06S0004G00440|VIT_16S0098G00560|VIT_04S0023G03170
8361	0.00031849	0.015887	7	325	68	16944	regulation of cell size	VIT_08S0007G06520|VIT_18S0041G00430|VIT_11S0052G01270|VIT_04S0008G03250|VIT_06S0004G00440|VIT_16S0098G00560|VIT_04S0023G03170
5976	0.00033548	0.015887	9	550	68	16944	polysaccharide metabolic process	VIT_11S0052G01310|VIT_11S0052G01280|VIT_11S0052G01270|VIT_11S0052G01200|VIT_11S0052G01260|VIT_01S0026G00810|VIT_05S0049G00040|VIT_05S0062G00610|VIT_11S0052G01180
32535	0.00039619	0.015887	7	337	68	16944	regulation of cellular component size	VIT_08S0007G06520|VIT_18S0041G00430|VIT_11S0052G01270|VIT_04S0008G03250|VIT_06S0004G00440|VIT_16S0098G00560|VIT_04S0023G03170
90066	0.00039619	0.015887	7	337	68	16944	regulation of anatomical structure size	VIT_08S0007G06520|VIT_18S0041G00430|VIT_11S0052G01270|VIT_04S0008G03250|VIT_06S0004G00440|VIT_16S0098G00560|VIT_04S0023G03170
40007	0.0005589	0.020374	7	357	68	16944	growth	VIT_08S0007G06520|VIT_18S0041G00430|VIT_11S0052G01270|VIT_04S0008G03250|VIT_06S0004G00440|VIT_16S0098G00560|VIT_04S0023G03170
[truncated: 116 more columns]

## Sheet: Cluster 3
V1 ID
VIT_05s0077g00640
VIT_07s0095g00580
VIT_02s0033g00980
VIT_00s0873g00020
VIT_07s0005g04670
VIT_19s0015g02810
VIT_00s0396g00030
VIT_00s0246g00040
VIT_00s0246g00130
VIT_00s0246g00020
VIT_08s0007g08770
VIT_06s0009g01040
VIT_00s0275g00010
VIT_11s0065g01170
VIT_00s0332g00170
VIT_00s0629g00020
VIT_07s0031g03000
VIT_00s0332g00100
VIT_00s0125g00080
VIT_05s0020g00270
VIT_00s0854g00020
VIT_18s0001g02150
VIT_13s0101g00200
VIT_14s0128g00690
VIT_09s0002g08340
VIT_00s0504g00010
VIT_13s0101g00230
VIT_00s2608g00010
VIT_10s0092g00770
VIT_18s0089g00980
VIT_10s0003g05060
VIT_03s0180g00260
VIT_06s0009g03410
VIT_00s0505g00040
VIT_12s0035g01010
VIT_07s0130g00330
VIT_07s0031g01430
VIT_04s0210g00070
VIT_12s0055g00540
VIT_07s0005g02230
VIT_07s0031g00150
VIT_16s0013g00640
VIT_00s0125g00010
VIT_18s0001g11900
VIT_15s0024g01800
VIT_14s0108g00720
VIT_00s0332g00080
VIT_08s0058g00180
VIT_05s0136g00100
VIT_13s0067g03230
VIT_00s0854g00050
VIT_11s0118g00130
VIT_08s0058g00710
VIT_12s0034g02280
VIT_07s0005g01160
VIT_05s0049g01420
VIT_04s0008g06900
VIT_18s0086g00520
VIT_00s1602g00010
VIT_08s0007g07650
VIT_07s0205g00150
VIT_09s0096g00980
VIT_19s0140g00060
VIT_00s0396g00070
VIT_08s0007g07000
VIT_01s0244g00180
VIT_00s0246g00140
VIT_02s0012g02440
VIT_14s0036g01260
VIT_09s0002g08350
VIT_14s0128g00630
VIT_03s0091g00990
VIT_10s0092g00780
VIT_00s1350g00030
VIT_12s0055g00100
VIT_02s0033g00130
VIT_00s0332g00110
VIT_00s0131g00030
VIT_07s0031g02760
VIT_07s0095g00020
VIT_14s0006g02130
VIT_05s0077g01820
VIT_00s1022g00010
VIT_13s0074g00480
VIT_06s0004g00200
VIT_06s0009g01440
VIT_13s0067g02010
VIT_00s0251g00020
VIT_10s0071g00080
VIT_01s0010g00420
VIT_00s0332g00030
VIT_14s0036g01410
VIT_00s0246g00070
VIT_00s0505g00020
VIT_11s0052g01760
VIT_19s0015g00210
VIT_00s0279g00010
VIT_14s0108g01220
VIT_00s0724g00010
VIT_00s0183g00060
VIT_11s0037g01170
VIT_00s2246g00010
VIT_14s0030g01330
VIT_18s0001g01010
VIT_15s0048g01910
VIT_00s0740g00010
VIT_15s0048g02370
VIT_10s0071g00260
VIT_18s0122g00590
VIT_00s0246g00110
VIT_00s0699g00010
VIT_14s0083g00580
VIT_00s0245g00040
VIT_02s0012g02080
VIT_03s0063g02210
VIT_09s0054g00350
VIT_15s0021g00380
VIT_13s0064g01730
VIT_10s0003g04870
VIT_12s0028g00970
VIT_18s0001g08620
VIT_03s0110g00570
VIT_15s0046g03090
VIT_15s0024g01960
VIT_06s0009g01980
VIT_06s0004g06770
VIT_09s0002g08330
VIT_03s0038g02780
VIT_00s0246g00120
VIT_09s0070g00890
VIT_14s0108g01640
VIT_18s0001g11550
VIT_08s0056g01050
VIT_08s0056g00900
VIT_04s0008g01840
VIT_12s0055g00080
VIT_00s0505g00060
VIT_00s0198g00060
VIT_00s0332g00070
VIT_19s0027g00800
VIT_03s0167g00150
VIT_00s0505g00050
VIT_00s0246g00240
VIT_04s0023g02190
VIT_11s0065g01070
VIT_15s0046g03540
VIT_08s0040g00640
VIT_09s0002g04540
VIT_09s0002g08310
VIT_15s0021g00030
VIT_01s0010g02310
VIT_00s0438g00010
VIT_02s0025g04330
VIT_00s0246g00170
VIT_01s0146g00050
VIT_01s0127g00240
VIT_02s0033g00180
VIT_07s0255g00010
VIT_01s0011g00020
VIT_13s0067g03310
VIT_06s0004g07410
VIT_14s0083g00980
VIT_01s0010g03840
VIT_06s0009g02710
VIT_17s0000g09790
VIT_12s0055g00530
VIT_01s0011g04430
VIT_06s0009g01590
VIT_00s0650g00040
VIT_03s0088g01200
VIT_00s0227g00030
VIT_00s0410g00030
VIT_18s0089g00740
VIT_09s0018g00720
VIT_10s0042g00790
VIT_19s0090g00330
VIT_10s0071g00550
VIT_13s0156g00590
VIT_00s2265g00010
VIT_12s0034g00170
VIT_07s0005g05150
VIT_13s0073g00570
VIT_13s0067g00090
VIT_18s0041g00980
VIT_00s0340g00060
VIT_03s0038g00210
VIT_00s0174g00250
VIT_11s0103g00390
VIT_00s0229g00010
VIT_10s0071g00350
VIT_00s0174g00180
VIT_14s0083g00800
VIT_14s0066g00850
VIT_00s0603g00010
VIT_08s0007g08240
VIT_15s0048g01450
VIT_09s0070g00400
VIT_12s0028g00870
VIT_10s0003g05090
VIT_08s0007g04110
VIT_15s0024g00900
VIT_00s0713g00010
VIT_14s0066g00100
VIT_09s0002g05450
VIT_09s0002g09190
VIT_10s0092g00760
VIT_00s0477g00010
VIT_04s0044g00380
VIT_18s0001g12070
VIT_11s0016g05530
VIT_14s0081g00070
VIT_19s0090g01420
VIT_11s0016g05190
VIT_15s0021g01450
VIT_12s0121g00110
VIT_10s0071g00170
VIT_12s0035g01660
VIT_09s0054g00520
VIT_13s0101g00210
VIT_00s0173g00170
VIT_09s0070g00920
VIT_17s0000g02610
VIT_09s0002g01590
VIT_14s0030g00680
VIT_18s0001g11020
VIT_00s0246g00200
VIT_07s0129g00790
VIT_00s0707g00010
VIT_14s0068g01700
VIT_00s0246g00180
VIT_13s0064g01160
VIT_08s0056g01060
VIT_12s0134g00250
VIT_10s0003g05050
VIT_07s0031g01060
VIT_10s0116g00060
VIT_00s0246g00190
VIT_15s0021g00390

## Sheet: Cluster 3 GO
File created with bingo (c) on Feb 7, 2014 at 11:07:39 AM
ontology: namespace
curator: bingo
Selected ontology file : bundle://168.0:1/data/GO_Biological_Process
Selected annotation file : /Users/grantrcramer/A Working Files/Data/Annotation/BinGOEnsembl122013.txt
Discarded evidence codes :
Overrepresentation
Selected statistical test : Hypergeometric test
Selected correction : Benjamini & Hochberg False Discovery Rate (FDR) correction
Selected significance level : 0.05
Testing option : Use whole annotation as reference set
The selected cluster :
VIT_00S0713G00010	VIT_19S0015G02810	VIT_18S0001G11900	VIT_09S0002G08350	VIT_06S0004G06770	VIT_13S0101G00210	VIT_11S0118G00130	VIT_05S0077G01820	VIT_14S0108G01220	VIT_07S0005G04670	VIT_04S0210G00070	VIT_01S0011G00020	VIT_13S0101G00200	VIT_06S0009G01440	VIT_06S0009G01040	VIT_07S0130G00330	VIT_00S0505G00020	VIT_11S0016G05530	VIT_11S0065G01070	VIT_12S0035G01660	VIT_12S0034G00170	VIT_03S0038G00210	VIT_07S0005G02230	VIT_00S0131G00030	VIT_00S0603G00010	VIT_06S0009G03410	VIT_18S0001G08620	VIT_06S0009G02710	VIT_12S0134G00250	VIT_00S0275G00010	VIT_08S0058G00710	VIT_13S0101G00230	VIT_09S0002G08330	VIT_12S0028G00870	VIT_14S0068G01700	VIT_06S0009G01980	VIT_00S1350G00030	VIT_14S0128G00690	VIT_14S0036G01410	VIT_15S0024G01960	VIT_15S0048G02370	VIT_13S0064G01730	VIT_13S0067G00090	VIT_14S0081G00070	VIT_18S0001G11020	VIT_15S0048G01910	VIT_03S0088G01200	VIT_09S0002G08340	VIT_13S0074G00480	VIT_10S0003G05090
No annotations were retrieved for the following entities:
VIT_19S0015G02810	VIT_00S0713G00010	VIT_00S0854G00050	VIT_00S0246G00120	VIT_15S0046G03540	VIT_08S0056G00900	VIT_06S0004G06770	VIT_09S0002G08350	VIT_00S1022G00010	VIT_13S0101G00210	VIT_14S0066G00100	VIT_11S0118G00130	VIT_00S0246G00020	VIT_11S0016G05190	VIT_04S0210G00070	VIT_15S0024G01800	VIT_08S0007G04110	VIT_01S0011G00020	VIT_13S0101G00200	VIT_06S0009G01440	VIT_06S0009G01040	VIT_07S0130G00330	VIT_00S0246G00110	VIT_00S0174G00180	VIT_00S0505G00020	VIT_11S0016G05530	VIT_11S0065G01070	VIT_15S0021G00380	VIT_07S0031G03000	VIT_12S0035G01660	VIT_12S0034G00170	VIT_03S0038G00210	VIT_00S0131G00030	VIT_09S0054G00520	VIT_00S0603G00010	VIT_02S0025G04330	VIT_13S0073G00570	VIT_07S0031G00150	VIT_06S0009G03410	VIT_00S0251G00020	VIT_00S0332G00030	VIT_12S0134G00250	VIT_08S0058G00710	VIT_13S0101G00230	VIT_09S0002G08330	VIT_12S0028G00870	VIT_15S0021G00390	VIT_18S0089G00980	VIT_06S0009G01980	VIT_14S0128G00690
GO-ID	p-value	corr p-value	x	n	X	N	Description	Genes in test set
22900	2.15e-10	7.1811e-08	9	89	76	16944	electron transport chain	VIT_00S0246G00180|VIT_12S0055G00080|VIT_14S0108G01640|VIT_00S0438G00010|VIT_00S0246G00200|VIT_00S0246G00140|VIT_00S2608G00010|VIT_00S0275G00010|VIT_00S0629G00020
15979	4.3981e-08	7.3449e-06	11	279	76	16944	photosynthesis	VIT_11S0037G01170|VIT_09S0002G08340|VIT_00S0332G00110|VIT_18S0001G12070|VIT_12S0055G00080|VIT_14S0108G01640|VIT_00S0246G00200|VIT_00S0505G00060|VIT_00S2608G00010|VIT_18S0001G08620|VIT_00S0275G00010
42773	8.509e-07	9.4733e-05	4	17	76	16944	ATP synthesis coupled electron transport	VIT_00S0246G00180|VIT_14S0108G01640|VIT_00S0246G00140|VIT_00S0629G00020
22904	2.5712e-06	0.00016732	4	22	76	16944	respiratory electron transport chain	VIT_00S0246G00180|VIT_14S0108G01640|VIT_00S0246G00140|VIT_00S0629G00020
6119	2.8755e-06	0.00016732	5	50	76	16944	oxidative phosphorylation	VIT_00S0246G00180|VIT_14S0108G01640|VIT_14S0068G01700|VIT_00S0246G00140|VIT_00S0629G00020
6091	3.0057e-06	0.00016732	11	427	76	16944	generation of precursor metabolites and energy	VIT_18S0001G12070|VIT_00S0246G00180|VIT_12S0055G00080|VIT_14S0108G01640|VIT_00S0438G00010|VIT_00S0246G00200|VIT_14S0068G01700|VIT_00S0246G00140|VIT_00S2608G00010|VIT_00S0275G00010|VIT_00S0629G00020
9767	9.9716e-05	0.0047579	4	54	76	16944	photosynthetic electron transport chain	VIT_12S0055G00080|VIT_00S0246G00200|VIT_00S2608G00010|VIT_00S0275G00010
8535	0.00029437	0.011395	2	6	76	16944	respiratory chain complex IV assembly	VIT_10S0092G00770|VIT_00S0246G00170
19684	0.00030704	0.011395	6	204	76	16944	photosynthesis, light reaction	VIT_18S0001G12070|VIT_12S0055G00080|VIT_14S0108G01640|VIT_00S0246G00200|VIT_00S2608G00010|VIT_00S0275G00010
45333	0.00041466	0.01385	4	78	76	16944	cellular respiration	VIT_00S0246G00180|VIT_14S0108G01640|VIT_00S0246G00140|VIT_00S0629G00020
15980	0.00068388	0.020765	4	89	76	16944	energy derivation by oxidation of organic compounds	VIT_00S0246G00180|VIT_14S0108G01640|VIT_00S0246G00140|VIT_00S0629G00020
9772	0.0012728	0.035427	2	12	76	16944	photosynthetic electron transport in photosystem II	VIT_12S0055G00080|VIT_00S0275G00010
[truncated: 188 more columns]

## Sheet: Cluster 4
V1 ID
VIT_18s0001g08810
VIT_13s0106g00360
VIT_10s0003g05430
VIT_15s0021g00650
VIT_04s0044g00970
VIT_15s0046g02950
VIT_08s0040g00320
VIT_09s0002g06360
VIT_11s0016g00290
VIT_00s2623g00010
VIT_04s0023g01970
VIT_13s0019g05340
VIT_14s0066g01880
VIT_17s0000g00120
VIT_01s0026g01360
VIT_06s0004g06960
VIT_07s0005g00270
VIT_18s0041g01030
VIT_14s0068g00080
VIT_02s0025g02970
VIT_17s0053g01050
VIT_03s0063g01960
VIT_14s0066g01150
VIT_06s0004g05790
VIT_18s0041g00850
VIT_13s0158g00150
VIT_11s0037g00510
VIT_02s0488g00030
VIT_07s0005g06110
VIT_15s0046g00170
VIT_19s0014g04750
VIT_01s0146g00440
VIT_18s0001g14440
VIT_07s0031g00530
VIT_18s0001g09550
VIT_15s0048g01130
VIT_06s0004g08200
VIT_17s0000g07990
VIT_09s0002g00580
VIT_11s0037g00890
VIT_14s0060g02390
VIT_08s0040g01980
VIT_01s0011g05610
VIT_18s0001g11470
VIT_04s0008g01010
VIT_02s0241g00100
VIT_10s0071g00180
VIT_18s0001g06320
VIT_01s0011g02360
VIT_12s0034g01960
VIT_08s0007g03740
VIT_18s0122g00360
VIT_15s0048g01600
VIT_07s0130g00370
VIT_09s0002g04480
VIT_06s0009g01770
VIT_10s0003g05760
VIT_09s0002g01150
VIT_08s0007g02550
VIT_09s0002g01400
VIT_09s0018g01680
VIT_18s0001g11430
VIT_05s0094g00260
VIT_08s0040g01500
VIT_17s0119g00280
VIT_17s0000g06080
VIT_09s0002g02210
VIT_10s0042g01180
VIT_14s0060g02550
VIT_18s0001g14260
VIT_14s0030g00120
VIT_13s0019g03910
VIT_18s0001g02750
VIT_13s0064g01610
VIT_11s0016g01820
VIT_10s0042g00020
VIT_14s0068g00600
VIT_08s0007g01880
VIT_03s0017g01370
VIT_02s0033g01050
VIT_05s0020g03190
VIT_09s0002g00640
VIT_06s0004g05510
VIT_00s0239g00050
VIT_18s0075g00980
VIT_13s0019g02290
VIT_18s0001g11310
VIT_13s0019g01020
VIT_03s0038g01450
VIT_00s0187g00170
VIT_16s0098g01060
VIT_18s0001g01200
VIT_11s0118g00330
VIT_14s0006g00340
VIT_02s0025g02610
VIT_18s0001g10350
VIT_06s0004g04910
VIT_07s0005g02650
VIT_01s0011g01810
VIT_05s0020g02730
VIT_00s1881g00010
VIT_07s0104g01720
VIT_09s0002g01320
VIT_08s0007g00490
VIT_06s0061g00120
VIT_16s0098g00250
VIT_17s0000g07190
VIT_13s0019g03460
VIT_14s0030g00500
VIT_15s0046g00440
VIT_00s0366g00010
VIT_19s0090g01790
VIT_05s0020g00600
VIT_00s0269g00020
VIT_18s0001g15050
VIT_08s0058g00970
VIT_05s0020g03520
VIT_09s0002g06520
VIT_14s0081g00210
VIT_00s2300g00010
VIT_00s0174g00110
VIT_14s0128g00540
VIT_04s0023g01690
VIT_00s0341g00050
VIT_04s0044g00600
VIT_03s0017g01080
VIT_04s0044g01160
VIT_12s0059g00850
VIT_06s0004g04470
VIT_00s0319g00010
VIT_02s0012g02220
VIT_01s0127g00680
VIT_00s2668g00010
VIT_02s0033g00590
VIT_11s0118g00560
VIT_19s0090g01080
VIT_10s0071g00060
VIT_05s0077g01270
VIT_12s0142g00100
VIT_14s0128g00570
VIT_17s0000g07710
VIT_01s0026g02540
VIT_12s0035g01560
VIT_16s0022g02530
VIT_10s0092g00620
VIT_14s0081g00220
VIT_17s0053g01010
VIT_12s0059g00480
VIT_09s0018g01120
VIT_11s0016g03240
VIT_05s0049g02240
VIT_03s0038g04550
VIT_00s0203g00020
VIT_08s0058g01090
VIT_14s0066g00700
VIT_17s0000g01580
VIT_18s0001g08290
VIT_00s0710g00010
VIT_14s0083g00670
VIT_13s0019g00960
VIT_04s0008g02290
VIT_13s0067g00410
VIT_01s0011g05600
VIT_06s0004g00960
VIT_13s0019g01430
VIT_04s0023g00140
VIT_16s0100g00010
VIT_15s0024g01750
VIT_13s0064g00020
VIT_16s0039g01000
VIT_02s0012g02590
VIT_02s0154g00190
VIT_01s0010g00090
VIT_11s0016g02880
VIT_17s0000g08370
VIT_09s0096g00520
VIT_11s0016g05320
VIT_07s0129g00970
VIT_09s0096g00720
VIT_05s0077g01700
VIT_05s0049g01410
VIT_01s0127g00470
VIT_00s0404g00070
VIT_03s0110g00220
VIT_08s0105g00400
VIT_03s0038g04760
VIT_17s0000g00060
VIT_10s0116g00570
VIT_11s0016g00780
VIT_18s0001g12680
VIT_01s0010g02460
VIT_18s0001g13070
VIT_05s0049g01390
VIT_14s0006g00180
VIT_00s0652g00010
VIT_16s0098g01420
VIT_19s0090g01090
VIT_07s0104g01340
VIT_04s0044g01760
VIT_07s0005g00970
VIT_02s0087g00910
VIT_14s0171g00100
VIT_05s0049g00090
VIT_03s0063g01380
VIT_04s0008g01280
VIT_12s0059g01470
VIT_15s0048g01320
VIT_01s0026g00740
VIT_13s0067g02130
VIT_00s0598g00020
VIT_14s0083g00410
VIT_09s0054g01000
VIT_07s0005g06160
VIT_10s0116g00350
VIT_19s0015g01370
VIT_01s0011g00270

## Sheet: Cluster 4 GO
File created with bingo (c) on Feb 7, 2014 at 11:13:20 AM
ontology: namespace
curator: bingo
Selected ontology file : bundle://168.0:1/data/GO_Biological_Process
Selected annotation file : /Users/grantrcramer/A Working Files/Data/Annotation/BinGOEnsembl122013.txt
Discarded evidence codes :
Overrepresentation
Selected statistical test : Hypergeometric test
Selected correction : Benjamini & Hochberg False Discovery Rate (FDR) correction
Selected significance level : 0.05
Testing option : Use whole annotation as reference set
The selected cluster :
VIT_01S0010G02460	VIT_11S0016G01820	VIT_08S0105G00400	VIT_15S0048G01130	VIT_14S0068G00080	VIT_04S0044G01760	VIT_02S0012G02220	VIT_02S0154G00190	VIT_04S0008G02290	VIT_09S0018G01680	VIT_16S0098G00250	VIT_18S0041G00850	VIT_05S0077G01270	VIT_13S0064G00020	VIT_12S0034G01960	VIT_09S0002G00580	VIT_13S0019G00960	VIT_08S0058G00970	VIT_15S0046G00170	VIT_09S0002G06520	VIT_02S0025G02970	VIT_14S0083G00670	VIT_18S0001G10350	VIT_19S0090G01790	VIT_14S0030G00120	VIT_06S0004G05790	VIT_07S0005G02650	VIT_06S0004G05510	VIT_08S0058G01090	VIT_11S0037G00510	VIT_14S0083G00410	VIT_09S0002G01400	VIT_10S0116G00350	VIT_06S0004G00960	VIT_18S0001G11310	VIT_10S0092G00620	VIT_14S0066G00700	VIT_04S0008G01280	VIT_01S0026G01360	VIT_09S0002G01150	VIT_07S0129G00970	VIT_04S0023G00140	VIT_00S2623G00010	VIT_13S0019G01430	VIT_19S0014G04750	VIT_08S0040G01980	VIT_13S0064G01610	VIT_17S0119G00280	VIT_13S0158G00150	VIT_05S0020G00600
No annotations were retrieved for the following entities:
VIT_14S0128G00570	VIT_11S0118G00330	VIT_14S0068G00080	VIT_04S0044G01760	VIT_06S0004G06960	VIT_02S0033G01050	VIT_09S0018G01680	VIT_14S0081G00210	VIT_16S0098G00250	VIT_12S0034G01960	VIT_18S0001G14440	VIT_13S0019G00960	VIT_00S0598G00020	VIT_13S0067G02130	VIT_15S0046G00170	VIT_08S0007G03740	VIT_14S0083G00670	VIT_14S0060G02550	VIT_19S0090G01790	VIT_14S0030G00120	VIT_00S1881G00010	VIT_06S0004G05790	VIT_02S0488G00030	VIT_14S0083G00410	VIT_09S0002G01400	VIT_15S0046G00440	VIT_10S0116G00350	VIT_10S0071G00060	VIT_02S0241G00100	VIT_06S0004G00960	VIT_13S0067G00410	VIT_01S0146G00440	VIT_14S0006G00340	VIT_10S0092G00620	VIT_15S0021G00650	VIT_04S0008G01280	VIT_01S0026G01360	VIT_14S0030G00500	VIT_16S0022G02530	VIT_02S0087G00910	VIT_02S0025G02610	VIT_00S0187G00170	VIT_04S0023G00140	VIT_08S0007G01880	VIT_00S0710G00010	VIT_13S0019G03910	VIT_08S0040G01980	VIT_13S0064G01610	VIT_04S0044G00970	VIT_11S0118G00560
GO-ID	p-value	corr p-value	x	n	X	N	Description	Genes in test set
15671	1.5564e-09	8.1893e-07	5	9	114	16944	oxygen transport	VIT_18S0041G01030|VIT_03S0063G01960|VIT_13S0106G00360|VIT_17S0053G01050|VIT_18S0041G00850
15669	3.0961e-09	8.1893e-07	5	10	114	16944	gas transport	VIT_18S0041G01030|VIT_03S0063G01960|VIT_13S0106G00360|VIT_17S0053G01050|VIT_18S0041G00850
10286	0.0001333	0.023505	4	39	114	16944	heat acclimation	VIT_14S0066G01880|VIT_16S0098G01060|VIT_11S0037G00510|VIT_17S0000G07190
9408	0.00029898	0.03954	7	190	114	16944	response to heat	VIT_14S0066G01880|VIT_09S0002G00640|VIT_16S0098G01060|VIT_11S0037G00510|VIT_13S0019G01430|VIT_17S0000G07190|VIT_06S0004G04470
[truncated: 166 more columns]

## Sheet: Cluster 5
V1 ID
VIT_08s0007g02350
VIT_11s0052g00630
VIT_07s0031g00800
VIT_02s0012g00290
VIT_14s0068g01380
VIT_18s0001g12560
VIT_08s0007g01750
VIT_14s0060g01460
VIT_17s0000g08410
VIT_02s0109g00230
VIT_04s0008g03500
VIT_06s0004g06370
VIT_13s0084g00800
VIT_18s0089g00140
VIT_05s0020g00350
VIT_13s0064g00460
VIT_01s0150g00410
VIT_04s0079g00810
VIT_01s0010g02910
VIT_13s0158g00370
VIT_07s0129g00330
VIT_09s0054g01720
VIT_14s0108g00830
VIT_00s0160g00280
VIT_09s0002g08540
VIT_06s0004g03810
VIT_12s0035g00750
VIT_18s0001g08320
VIT_07s0191g00080
VIT_04s0023g00360
VIT_16s0013g01140
VIT_02s0012g01140
VIT_14s0128g00120
VIT_00s0229g00100
VIT_01s0010g00060
VIT_16s0050g00570
VIT_08s0007g05110
VIT_16s0039g00150
VIT_19s0027g00630
VIT_05s0077g01990
VIT_03s0110g00090
VIT_05s0077g01460
VIT_02s0025g01370
VIT_14s0036g00820
VIT_07s0031g03220
VIT_12s0121g00010
VIT_12s0035g00380
VIT_00s0868g00020
VIT_15s0024g00820
VIT_12s0035g01150
VIT_08s0007g07400
VIT_09s0054g01690
VIT_03s0091g00260
VIT_13s0019g05000
VIT_18s0089g00160
VIT_09s0070g00140
VIT_19s0014g00450
VIT_05s0062g01270
VIT_18s0001g11600
VIT_00s0698g00010
VIT_13s0101g00100
VIT_18s0089g00180
VIT_18s0001g06170
VIT_16s0039g01650
VIT_15s0048g01930
VIT_09s0002g00330
VIT_12s0142g00160
VIT_08s0056g00590
VIT_04s0044g00020
VIT_04s0008g06040
VIT_04s0008g05620
VIT_06s0004g02680
VIT_03s0038g02190
VIT_07s0005g05850
VIT_16s0039g01820
VIT_01s0150g00380
VIT_14s0108g01560
VIT_19s0014g03730
VIT_05s0051g00870
VIT_08s0007g03250
VIT_01s0010g01000
VIT_01s0146g00070
VIT_01s0011g03680
VIT_10s0003g00890
VIT_16s0039g01600
VIT_13s0067g01450
VIT_08s0007g08050
VIT_11s0016g04020
VIT_00s0204g00040
VIT_14s0068g01400
VIT_08s0056g01240
VIT_13s0019g00490
VIT_11s0016g02750
VIT_01s0150g00460
VIT_12s0035g01900
VIT_11s0016g04500
VIT_04s0023g00600
VIT_01s0150g00270
VIT_07s0005g00330
VIT_18s0001g08390
VIT_16s0039g00900
VIT_15s0021g00940
VIT_06s0004g02780
VIT_04s0008g04270
VIT_13s0084g00420
VIT_06s0004g00590
VIT_06s0009g02070
VIT_13s0019g04280
VIT_16s0100g00400
VIT_13s0019g04930
VIT_07s0129g00640
VIT_04s0008g05010
VIT_06s0004g04800
VIT_04s0069g01090
VIT_00s0357g00100
VIT_06s0004g00880
VIT_14s0060g00830
VIT_17s0000g04070
VIT_01s0010g03330
VIT_02s0025g02410
VIT_00s0934g00010
VIT_16s0039g00380
VIT_07s0031g02600
VIT_13s0047g00510
VIT_03s0038g03860
VIT_18s0001g13620
VIT_07s0031g01540
VIT_17s0000g06590
VIT_06s0004g06920
VIT_12s0059g00570
VIT_11s0016g05000
VIT_10s0116g00370
VIT_00s0583g00030
VIT_11s0103g00640
VIT_01s0011g00570
VIT_09s0018g00820
VIT_00s1707g00010
VIT_06s0004g01130
VIT_18s0001g12220
VIT_17s0000g01160
VIT_05s0020g02690
VIT_01s0026g00720

## Sheet: Cluster 5 GO
None

[truncated: 10 more sheets: Cluster 6, Cluster 6 GO, Cluster 7, Cluster 7 GO, Cluster 8, Cluster 8 GO, Cluster 9, Cluster 9 GO, Cluster 10, Cluster 10 GO]
