# Supplementary material for: Transcriptomic analysis of the late stages of grapevine (Vitis vinifera cv. Cabernet Sauvignon) berry ripening reveals significant induction of ethylene signaling and flavor pathways in the skin
Source: BMC Plant Biol. 2014 Dec 19;14:370. doi: 10.1186/s12870-014-0370-8 (PMC4312598; doi:10.1186/s12870-014-0370-8)
Supplement: Additional file 8 — Annotation information and expression data for the AP2/ERF transcription factor superfamily. [file 12870_2014_370_MOESM8_ESM.xlsx]

## Sheet: mart_export.txt
Additional file 8 – Annotation information and expression data for the AP2/ERF transcription factor superfamily. Yellow highlights show links Gramene derived Arabidopsis orthologs used to detertmine new V1 gene model symbols. If Gramene did not predict an ortholog, the symbol was assigned based on the next number after the last known ortholog in Arabidopsis (red highlight).
V1 ID	V1 gene symbol (according to At ortholog name from Gramene)	UniProt ID	RefSeq protein (predicted) ID	EntrezGene ID	At Ortholog (Gramene)	Gramene Gene name (TAIR10)	% ID At with VIT (Gramene TAIR10)	Closest At gene (MUSCLE phylogenetic tree)	At Gene Name (Muscle)	V1 gene symbol (muscle)	8x gene name (Licausi et al, 2010)	Licausi et al (2010) Gene Name	Gene name (Zhuang et al., 2010)	Licausi Vitis Family Group	Arabidopsis Family Group (Nakano et al., 2006)	Cluster	Clade color	bx22P	bx22S	bx24P	bx24S	bx26P	bx26S	bx28P	bx28S	24S-22S	26S-24S	28S-26S	24P-22P	26P-24P	28P-26P	Brix	Tissue	Brix*Tissue	AdjBrix	AdjTissue	AdjBrix*Tissue
VIT_00s0291g00030	VviDRNL	F6GZ11	XP_002271778	100263052	AT1G24590	DRNL	34	AT1G12980-ESR1	ERF089/ESR1	VviERF089	GSVIVP00009456001	VvERF067	VvERF-B1-4	VIII	VIII (B-1)	5	yellow-green	9.61832	9.52466	9.54917	9.03851	9.7424	9.75158	10.5323	9.85483	-0.486156	0.71307	0.103249	-0.0691447	0.193231	0.789895	0.00686358	0.065907	0.591873	0.015615	0.140729	0.763671
VIT_00s0341g00070	VviERF38	D7SZ01	XP_002271812	100247129	AT2G35700	ATERF38	48	AT4G16750-ERF039	ERF039	VviERF039_1	GSVIVP00009519001	VvERF031	VvDREB-A4-9	III	III (A-4)	5	0range	9.90925	10.0067	9.7305	9.41555	10.0969	10.0739	10.6793	10.6534	-0.591169	0.65832	0.57953	-0.178758	0.366434	0.582414	0.00054722	0.453159	0.78009	0.00176861	0.592698	0.879577
VIT_00s0341g00080	Vvitny	F6H854	XP_003635248	100854906	AT5G25810	tny	39	AT4G16750-ERF039	ERF039	VviERF039_2	GSVIVP00009518001	VvERF030	VvDREB-A4-7	III	III (A-4)	Not DEG	0range	8.36607	8.51282	8.3911	8.38002	8.83415	8.35226	9.10741	8.71038	-0.132799	-0.0277586	0.358122	0.0250287	0.44305	0.273256	0.129171	0.227797	0.209087	0.180244	0.362326	0.45486
VIT_00s0632g00010	VviERF039	F6HJT5	XP_003635442	100261286	AT4G16750	ERF039	51	AT4G16750-ERF039	ERF039	VviERF039_3					III (A-4)	5	0range	9.69956	9.69248	9.75505	9.35416	9.74907	9.39912	10.5203	10.4861	-0.33832	0.0449678	1.08695	0.0554924	-0.00598125	0.771245	0.000105335	0.207289	0.638109	0.000417762	0.338457	0.792664
VIT_00s0662g00030	VviERF060L1	F6H884			AT4G39780	ERF060	32	AT1G22190-ERF058	ERF058	VviERF058_1					I (A-6)	3	red	13.6044	13.0209	14.3122	14.3006	14.4606	14.285	13.9018	14.0701	1.27972	-0.0156053	-0.214928	0.707763	0.148349	-0.558713	2.48336e-07	0.454207	0.063579	1.98226e-06	0.593596	0.25403
VIT_00s0662g00040	VviERF060L2	F6H885	XP_002263305	100261438	AT4G39780	ERF060	51	AT1G22190-ERF058	ERF058	VviERF058_2					I (A-6)	2	red	13.7814	13.6817	14.3918	14.2993	14.4327	14.0465	14.2799	14.2129	0.617569	-0.252794	0.166452	0.610432	0.0408424	-0.152711	2.86195e-09	0.00592531	0.155214	3.72722e-08	0.0203077	0.393957
VIT_00s0772g00020	VviAIL7L1	F6GZD5	XP_003635476	100852973	AT5G65510	AIL7	53	AT5G10510-AIL6	AIL6	VviAIL6_1	GSVIVP00011815001	VvAP2-16	VvAP2-3	AP2	AP2	Not DEG	grey
VIT_00s1291g00010	VviAIL7L2	F6HRZ0	XP_003635541	100854470	AT5G65510	AIL7	58	AT5G10510-AIL6	AIL6	VviAIL6_2	GSVIVP00011815001	VvAP2-16	VvAP2-3	AP2	AP2	5	grey	9.7115	9.92624	9.9147	9.90789	10.1835	10.0544	10.3286	10.7261	-0.0183492	0.146523	0.671642	0.203198	0.268817	0.145082	0.00073477	0.358904	0.465643	0.00228048	0.502979	0.678788
VIT_01s0011g03070	VviRAV2	F6HFQ2	XP_002281709	100262843	AT1G68840	RAV2	64	AT3G25730-EDF3	EDF3	VviEDF3_1	GSVIVP00030292001	VvRAV1	VvRAV-4	RAV	RAV	5	aqua	9.33451	9.56872	9.86763	9.22627	9.66038	9.2273	10.0789	9.29843	-0.342452	0.00102881	0.0711312	0.533118	-0.20725	0.418495	0.615562	0.00487518	0.0428196	0.661137	0.017313	0.209404
VIT_01s0011g03470	VviERF118	F6HEX1	XP_002279257	100256010	AT1G68550	ERF118	35	AT3G25890-ERF119	ERF119	VviERF119	GSVIVP00030332001	VvERF122	VvERF-B6-18	VI-L	VI-L (B-6)	2	med blue	11.3373	11.1683	11.5756	11.663	11.7057	11.763	11.4677	11.7411	0.494726	0.0999841	-0.0218941	0.238302	0.130131	-0.238043	0.00256128	0.577866	0.504751	0.00674623	0.702211	0.705215
VIT_01s0026g01690	VviTOE3	F6HPF0	XP_002270149	100251939	AT5G67180	TOE3	26	AT1G16060-ADAP	ADAP	VviADAP_1	GSVIVP00028999001	VvAP2-08	VvAP2-5	AP2	AP2	5	grey	8.22361	8.09225	8.14288	7.79721	8.6937	7.93126	9.09796	8.33829	-0.295041	0.134048	0.407033	-0.0807387	0.550827	0.404255	0.00396324	0.00212578	0.159602	0.0098291	0.00864892	0.398594
VIT_01s0150g00120	VviRap2.6L	D7TFI7	XP_002267814	100250476	AT5G13330	Rap2.6L	46	AT5G13330-ERF113/Rap2.6L	ERF113/Rap2.6L	VviERF113_1	GSVIVP00006201001	VvERF112	VvERF-B4-4	X	X (B-4)	6	yellow	8.12287	9.70687	8.35298	9.03547	8.7616	10.522	9.47278	9.80764	-0.671401	1.48653	-0.714361	0.230111	0.408617	0.711178	1.29453e-05	1.18364e-09	0.00300541	6.59312e-05	1.99297e-08	0.045536
VIT_02s0025g01360	VviERF061	D7TVE9			AT1G64380	ERF061	41	AT1G64380-ERF061	ERF061	VviERF061_1	GSVIVP00002438001	VvERF002	VvDREB-A6-3	I	I (A-6)	1	red	11.3458	11.4696	10.9158	11.455	10.6737	11.9141	10.4109	11.165	-0.0145569	0.459118	-0.749101	-0.429948	-0.242123	-0.262842	0.000527324	3.2637e-07	0.00582982	0.00171341	3.60317e-06	0.0694571
VIT_02s0025g03170	VviERF123	F6HUA6						AT1G71130-ERF070	ERF070	VviERF070	GSVIVP00000455001	VvERF052	VvERF-B6-12	VI	VI (B-5)	6	med blue	8.02455	8.88409	7.95105	8.6811	8.40481	9.40022	8.79358	9.04934	-0.202993	0.719127	-0.350882	-0.0734991	0.453762	0.388764	0.000187689	4.76624e-08	0.0711184	0.000690773	6.13425e-07	0.26893
VIT_02s0025g04440	VviERF027	F6HUH8	XP_002276184	100247951	AT1G12630	ERF027	54	AT1G12630-ERF027	ERF027	VviERF027_1	GSVIVP00001093001	VvERF018	VvDREB-A4-2	III	III (A-4)	Not DEG	0range	8.0888	8.12913	8.27561	7.91902	8.17359	7.55843	8.07599	8.13842	-0.210102	-0.360597	0.579991	0.186806	-0.102018	-0.0976022	0.319808	0.112756	0.145614	0.380847	0.213607	0.382194
VIT_02s0025g04460	VviDDF2	F6HUI0	XP_002276153	100265558	AT1G63030	ddf2	55	AT5G51990-DREB1D/CBF4	ERF028/DREB1D/CBF4	VviERF028_1	GSVIVP00001092001	VvERF021	VvDREB-A1-2	III	III (A-1)	1	0range	12.9987	13.2331	12.8853	13.3792	12.9204	13.2553	11.2396	11.1412	0.146087	-0.123918	-2.11409	-0.113362	0.0351352	-1.68081	8.50116e-14	0.0961843	0.501863	3.38101e-12	0.189332	0.703648
VIT_02s0234g00130	VviERF2	F6HCX9	XP_002270581	100254640	AT5G47220	ATERF2	54	AT5G47220-ERF2	ERF101/ERF2	VviERF101					IX (B-3)	4	dark green	12.8816	13.7634	12.2724	12.7018	12.663	12.8664	12.5726	12.9081	-1.06154	0.164516	0.0417148	-0.609276	0.390586	-0.0903679	5.91418e-07	2.39793e-05	0.0704758	4.26878e-06	0.00017561	0.267793
VIT_03s0063g00460	VviRRTF1	F6HQB3	XP_002282169	100260566	AT4G34410	RRTF1	38	AT1G43160-RAP2.6	ERF108/RAP2.6	VviERF108_1	GSVIVP00036589001	VvERF117	VvERF-B6-17	X	X (B-4)	Not DEG	yellow	9.5692	10.2473	9.69735	10.1357	9.88569	9.4007	10.0693	9.44947	-0.111609	-0.735023	0.0487695	0.128152	0.188338	0.183655	0.626541	0.956355	0.00155673	0.67127	0.97123	0.029504
VIT_04s0008g02230	VviERF016	D7STZ7	XP_002280370	100250941	AT5G21960	ERF016	37	AT1G74930-ERF018	ERF018	VviERF018	GSVIVP00032308001	VvERF011	VvDREB-A5-4	II	II (A-5)	5	red/orange	7.98046	8.18574	8.42832	8.39951	8.80558	8.17413	9.06582	8.9443	0.213775	-0.225384	0.770166	0.44786	0.377256	0.260241	0.022876	0.388146	0.333822	0.0427894	0.531843	0.573915
VIT_04s0008g03400	VviERF043	F6H3D6	XP_002283864	100268038	AT4G32800	ERF043	52	AT5G25810-TINY	ERF040/TINY	VviERF040_1	GSVIVP00034342001	VvERF034	VvDREB-A4-5	III	III (A-4)	Not DEG	0range	8.22913	8.81215	8.8935	8.91068	8.7884	8.52254	8.72829	8.95465	0.0985268	-0.38814	0.43211	0.664364	-0.105098	-0.060106	0.253612	0.297785	0.20906	0.313658	0.440351	0.454834
VIT_04s0008g05440	VviSHN2	F6H324	XP_002285107	100259484	AT5G25390	SHN2	63	AT5G11190-SHN2	ERF004/SHN2	VviERF004	GSVIVP00032652001	VvERF044	VvERF-B6-2	V	V (B-6)	6	dark blue	7.68135	8.45658	7.88051	8.87451	7.51575	8.83388	8.28368	7.97829	0.417924	-0.0406243	-0.855593	0.199163	-0.364756	0.767929	0.159445	2.21538e-06	0.000323828	0.214202	2.05992e-05	0.00965504
VIT_04s0008g06000	VviDREB2G	F6H3U5	XP_002285373	100252609	AT5G18450	DREB2G	13	AT5G25190-ERF003	ERF003	VviERF003_1	GSVIVP00032717001	VvERF045	VvERF-B6-6	V	V (B-6)	1	dark blue	15.1826	14.8014	14.8048	14.8688	14.2835	14.5059	11.8972	12.3314	0.0674456	-0.362944	-2.17453	-0.377766	-0.521311	-2.3863	8.54229e-18	0.633759	0.258698	1.00169e-15	0.747907	0.505071
VIT_04s0023g00950	VviBBM	F6GX11	XP_002269840	100241060	AT5G17430	BBM	31	AT1G16060-ADAP	ADAP	VviADAP_2	GSVIVP00025029001	VvAP2-05	VvAP2-10	AP2	AP2	Not DEG	grey	7.17067	7.26851	7.61281	7.21989	7.59748	7.2655	7.69528	7.52582	-0.0486182	0.045609	0.260325	0.442138	-0.0153355	0.0978094	0.0369797	0.0194833	0.182355	0.0640796	0.0536312	0.425899
VIT_04s0023g00970	VviERF124	F6GX10	XP_003631862					AT4G11140-CRF1	ERF063/CRF1	VviERF063_1	GSVIVP00025028001	VvAP2-04	VvAP2-16	AP2	VI (B-5)	Not DEG	med blue	9.3468	9.3938	9.56235	9.47931	9.34853	9.1471	9.24285	9.49636	0.0855056	-0.332211	0.349262	0.215546	-0.213817	-0.105683	0.145769	0.955846	0.267242	0.198987	0.971028	0.512807
VIT_05s0029g00140	VviERF062	F6GWG1			AT4G13620	ERF062	36	AT4G13620-ERF062	ERF062	VviERF062	GSVIVP00031685001	VvERF005	VvDREB-A6-4	I	I (A-6)	5	red	13.0078	11.0861	12.4817	10.7247	11.344	10.7618	12.5755	11.7241	-0.361358	0.0370151	0.962366	-0.526144	-1.13769	1.23152	0.00299888	4.23502e-07	0.080289	0.00772731	4.54742e-06	0.284296
VIT_05s0049g00490	VviERF096L1	A5AVA3	XP_002284760	100251140	AT5G43410	ERF096	56	AT3G23230-ERF098	ERF098/TDR1	VviERF098_1	GSVIVP00020218001	VvERF109	VvERF-B3-11	IX	IX (B-3)	Not DEG	dark green	7.1921	7.4783	7.94316	7.35417	7.86674	6.90335	8.22736	7.68188	-0.124131	-0.45082	0.778535	0.751062	-0.0764166	0.36062	0.0987084	0.0357315	0.105825	0.144432	0.0868883	0.326152
VIT_05s0049g00500	VviERF098	A5AVA4	XP_002281036	100244290	AT3G23230	ERF098	64	AT3G23230-ERF098	ERF098/TDR1	VviERF098_2	GSVIVP00020219001	VvERF110	VvERF-B3-12	IX	IX (B-3)	Not DEG	dark green	7.74539	7.78766	7.82321	7.23447	8.03504	7.47198	8.27457	7.8268	-0.553183	0.237503	0.35482	0.0778205	0.211831	0.239528	0.0593696	0.0221749	0.191067	0.0950313	0.0594888	0.434968
VIT_05s0049g00510	VviERF1L1	F6H8M0	XP_002281052	100261423	AT3G23240	ERF1	54	AT1G06160-ERF094/ORA59	ERF094/ORA59	VviERF094_1	GSVIVP00020221001	VvERF111	VvERF-B3-1	IX	IX (B-3)	5	dark green	11.057	11.0048	11.2641	10.7493	11.0777	10.6092	11.2402	10.9132	-0.255466	-0.140124	0.304061	0.207086	-0.186344	0.16249	0.265404	0.000667549	0.276295	0.325693	0.00321814	0.522039
VIT_05s0077g01860	VviRAP2.3	D7SYA3	XP_002272426	100249982	AT3G16770	RAP2.3	39	AT3G14230-RAP2.2	ERF075/RAP2.2	VviERF075_1	GSVIVP00033049001	VvERF058	VvERF-B2-3	VII	VII (B-2)	4	dark blue-green	9.20056	10.3259	9.7212	9.09195	9.24168	9.47371	9.4585	9.8392	-1.23398	0.381764	0.365492	0.520639	-0.47952	0.21682	0.0414701	0.0154744	4.1612e-05	0.0705493	0.0445551	0.00198114
VIT_06s0004g00490	VviRAP2.11	D7SLK5	XP_002283627	100245016	AT5G19790	RAP2.11	44	AT5G19790-RAP2.11	ERF002/RAP2.11	VviERF002_1	GSVIVP00024804001	VvERF050	VvERF-B6-11	V	V (B-6)	Not DEG	dark blue	9.44027	8.8656	9.26467	8.54184	8.64558	9.0649	8.33398	8.27487	-0.323756	0.523054	-0.790026	-0.175595	-0.619092	-0.311605	0.0428373	0.274073	0.36421	0.0724747	0.414476	0.599107
VIT_06s0004g01800	VviPLT2	F6GU86	XP_002285539	100256966	AT1G51190	PLT2	69	AT1G51190-PLT2	PLT2	VviPLT2	GSVIVP00024643001	VvAP2-03	VvAP2-11	AP2	AP2	5	grey	7.34984	7.44451	7.93936	7.0439	8.31444	7.20456	8.9074	7.63109	-0.400605	0.160657	0.426534	0.589517	0.375082	0.592954	0.000961756	4.34343e-05	0.0239915	0.00289055	0.00029793	0.153503
VIT_06s0004g03590	VviSMZ	F6GTW6	XP_002284749	100246815	AT3G54990	SMZ	44	AT4G36920-AP2	AP2	VviAP2_1	GSVIVP00024452001	VvAP2-12		AP2	AP2	2	grey	9.13265	9.59293	9.36866	10.0399	9.62533	10.1783	9.54923	9.96887	0.446984	0.138342	-0.209389	0.236011	0.256668	-0.0760997	0.00975366	1.33213e-05	0.836151	0.0210319	0.000104249	0.912225
VIT_06s0004g08190	VviERF069	F6GU77	XP_002265739	100246641	AT1G22985	ERF069	38	AT4G11140-CRF1	ERF063/	VviERF063_2	GSVIVP00023927001	VvERF055	VvERF-B5-1	VI	VI (B-5)	6	med blue	9.01967	10.9942	9.51117	10.4539	9.38352	11.1071	8.97415	9.62069	-0.540372	0.65325	-1.48642	0.491499	-0.127646	-0.409371	3.0057e-07	2.35542e-16	4.15671e-05	2.3553e-06	1.15619e-14	0.00198114
VIT_06s0061g01390	VviERF125	Q3L8J0	XP_002270637	100248181				AT1G12630-ERF027	ERF027	VviERF027_2	GSVIVP00022076001	VvERF027	VvDREB-A1-7	III	III (A-4)	Not DEG	0range	7.01276	7.54375	7.48624	7.26363	7.56862	7.03348	7.72654	7.72587	-0.280124	-0.23015	0.692389	0.473485	0.0823746	0.157919	0.0593955	0.627588	0.061351	0.0950517	0.742938	0.250586
VIT_06s0061g01400	VviERF126	F6GW42						AT1G12630-ERF027	ERF027	VviERF027_3					III (A-4)	5	0range	9.24609	9.34967	10.252	9.1123	10.1812	10.14	10.6363	10.8397	-0.237372	1.02767	0.699761	1.00596	-0.070842	0.455123	0.00589032	0.274511	0.556746	0.0137238	0.414875	0.739248
VIT_07s0005g00820	VviHRE2	D7U2C6			AT2G47520	HRE2	53	AT3G14230-RAP2.2	ERF075/RAP2.2	VviERF075_2	GSVIVP00028041001	VvERF057	VvERF-B2-2	VII	VII (B-2)	5	dark blue-green	13.5289	12.9059	14.3693	12.9947	14.1359	12.8248	13.7915	12.8222	0.0888588	-0.169913	-0.00262415	0.840409	-0.233386	-0.344449	0.000557451	2.14114e-17	0.00477279	0.00179667	1.25288e-15	0.0617162
VIT_07s0005g03190	VviERF096L2	F6HZI6	XP_002264229	100251467	AT5G43410	ERF096	56	AT3G23230-ERF098	ERF098/TDR1	VviERF098_3	GSVIVP00007517001	VvERF096	VvERF-B3-9	IX	IX (B-3)	3	dark green	8.84802	9.13962	8.83073	8.67767	8.89447	9.28864	8.47137	8.43937	-0.461946	0.61097	-0.849276	-0.0172874	0.0637392	-0.423104	7.58186e-05	0.300596	0.125462	0.000312169	0.443265	0.355645
VIT_07s0005g03200	VviERF096L3	F6HZI7	XP_002264309	100241203	AT5G43410	ERF096	53	AT4G18450-ERF091	ERF091	VviERF091_1	GSVIVP00007518001	VvERF097	VvERF-B3-10	IX	IX (B-3)	Not DEG	dark green	7.69791	7.56808	7.64597	7.5151	7.75048	7.6248	7.74205	7.5425	-0.0529863	0.109701	-0.0822964	-0.0519378	0.104507	-0.00843244	0.858765	0.255491	0.991149	0.876533	0.393709	0.994766
VIT_07s0005g03210	VviERF096L4	F6HZI8	XP_002264347	100263477	AT5G43410	ERF096	56	AT4G18450-ERF091	ERF091	VviERF091_2	GSVIVP00007518001	VvERF097	VvERF-B3-10	IX	IX (B-3)	5	dark green	6.74315	7.14292	7.52625	6.66345	7.40856	7.283	7.96649	7.14541	-0.479467	0.619549	-0.137593	0.783097	-0.11769	0.557935	0.0137273	0.0298493	0.00731682	0.0279966	0.0754016	0.0801595
VIT_07s0005g03220	VviERF127	F6HZI9	XP_002264390	100258333				AT3G23230-ERF098	ERF098/TDR1	VviERF098_4	GSVIVP00007519001	VvERF098	VvERF-B3-13	IX	IX (B-3)	6	dark green	7.86399	10.546	8.02875	8.20026	8.02268	8.41451	8.19245	8.36422	-2.34573	0.214251	-0.0502875	0.164751	-0.00606135	0.169768	2.49138e-07	1.15026e-08	3.98666e-09	1.98759e-06	1.65001e-07	1.30197e-06
VIT_07s0005g03230	VviERF1L2	F6HZJ0	XP_002264523	100246426	AT3G23240	ERF1	52	AT1G06160-ERF094/ORA59	ERF094/ORA59	VviERF094_2	GSVIVP00007520001	VvERF099	VvERF-B3-5	IX	IX (B-3)	4	dark green	6.96111	7.91645	6.92624	7.0143	7.09085	6.90205	7.19748	7.20788	-0.902147	-0.112251	0.305833	-0.034873	0.164608	0.106632	0.0107409	0.0551924	0.000831465	0.0228389	0.122934	0.0189573
VIT_07s0005g03260	VviERF1L3	F6HZJ3	XP_002264656	100241302	AT3G23240	ERF1	51	AT1G06160-ERF094/ORA59	ERF094/ORA59	VviERF094_3	GSVIVP00007523001	VvERF100	VvERF-B3-6	IX	IX (B-3)	Not DEG	dark green	6.47063	6.68168	6.79817	6.53781	6.91675	6.74397	7.03934	6.71229	-0.143874	0.206167	-0.0316852	0.327537	0.118584	0.122584	0.241367	0.164908	0.252475	0.300945	0.284557	0.499022
VIT_07s0005g03270	VviERF1L4	F6HZJ4	XP_002264524	100242942	AT3G23240	ERF1	50	AT1G06160-ERF094/ORA59	ERF094/ORA59	VviERF094_4					IX (B-3)	Not DEG	dark green	6.44398	6.67954	6.67557	6.6192	6.46597	6.46745	6.71216	6.64128	-0.0603348	-0.151754	0.173827	0.231594	-0.209606	0.246194	0.144215	0.725477	0.349919	0.197285	0.816275	0.58768
VIT_07s0005g03280	VviERF1L5	F6HZJ5	XP_002264611	100260028	AT3G23240	ERF1	45	AT1G06160-ERF094/ORA59	ERF094/ORA59	VviERF094_5	GSVIVP00007525001	VvERF103	VvERF-B3-3	IX	IX (B-3)	5	dark green	7.35506	7.61722	8.0363	7.32226	7.76832	7.31401	8.23688	7.61681	-0.294967	-0.00825032	0.302804	0.681236	-0.26798	0.468567	0.08753	0.0127836	0.0669694	0.130764	0.0381341	0.261289
VIT_07s0031g00190	VviCEJ1	A5BZA7		100233129	AT3G50260	CEJ1	56	AT2G23340-ERF008/DEAR3	ERF008/DEAR3	VviERF008_1	GSVIVP00019541001	VvERF007	VvDREB-A5-5	II	II (A-5)	1	red/orange	14.3882	14.145	13.61	13.9351	13.0468	13.5887	13.5277	13.5235	-0.209845	-0.346394	-0.0652499	-0.77824	-0.563167	0.4809	2.70824e-11	0.0450834	0.00171937	5.69598e-10	0.104553	0.0315947
VIT_07s0031g00220	VviAP2	F6H4H7		100268051	AT4G36920	AP2	65	AT5G67180-TOE3	TOE3	VviTOE3	GSVIVP00019538001	VvAP2-13	VvAP2-13	AP2	AP2	1	grey	15.1889	15.0468	15.0489	14.872	15.0272	14.8804	14.9901	14.7683	-0.174736	0.00838285	-0.112065	-0.13999	-0.0216743	-0.0371781	0.000488223	4.11127e-05	0.888137	0.0016014	0.000283547	0.940516
VIT_07s0031g00710	VviERF112L1	F6H4K8			AT2G33710	ERF112	24	AT1G43160-RAP2.6	ERF108/RAP2.6	VviERF108_2					X (B-4)	Not DEG	yellow	8.552	8.64656	8.69855	8.76206	9.11343	8.50556	8.98747	9.10196	0.115505	-0.256504	0.596406	0.146556	0.414881	-0.125961	0.348452	0.449823	0.176092	0.408829	0.590034	0.418583
VIT_07s0031g00720	VviERF112L2	A5C0S9			AT2G33710	ERF112	27	AT1G43160-RAP2.6	ERF108/RAP2.6	VviERF108_3					X (B-4)	Not DEG	yellow	6.78545	6.98624	7.19719	6.79543	7.0738	6.7643	7.20326	7.18496	-0.190806	-0.0311335	0.420659	0.411748	-0.123396	0.129461	0.0713766	0.160337	0.0610812	0.11076	0.278408	0.250141
VIT_07s0031g01980	VviABR1	D7SW99	XP_002278226	100264647	AT5G64750	ABR1	30	AT5G50080-ERF110	ERF110	VviERF110	GSVIVP00019350001	VvERF113	VvERF-B4-1	X	X (B-4)	4	yellow	10.5533	12.7163	9.78657	9.71281	10.3579	9.53397	10.9474	11.7941	-3.00344	-0.178842	2.26009	-0.766715	0.571372	0.589465	2.1663e-10	0.00144162	5.69369e-06	3.71131e-09	0.00623261	0.000423757
VIT_07s0141g00690	VviERF9	F6GXM6	XP_002282315	100240970	AT5G44210	ERF9	32	AT5G44210-ERF9	ERF080/ERF9	VviERF080_1	GSVIVP00023866001	VvERF065	VvERF-B1-1	VIII	VIII (B-1)	Not DEG	yellow-green	8.32735	8.44345	9.08587	8.22875	8.93782	8.51793	9.43964	8.7649	-0.214697	0.289183	0.246965	0.758521	-0.148053	0.501817	0.0751493	0.034201	0.384125	0.115593	0.0838706	0.614814
VIT_07s0151g00440	VviANT	F6I7I7	XP_002263597	100257805	AT4G37750	ANT	52	AT4G37750-ANT	ANT	VviANT_1	GSVIVP00012204001	VvAP2-17		AP2	AP2	Not DEG	grey	8.65469	8.65955	8.48474	8.41425	8.61378	8.77896	8.79805	8.62321	-0.245301	0.364715	-0.155751	-0.169957	0.129042	0.184269	0.5534	0.925225	0.866031	0.604523	0.952793	0.928789
VIT_08s0007g03790	VviERF128	F6HKI3	XP_002277273	100266546				AT1G12630-ERF027	ERF027	VviERF027_4					III (A-4)	5	0range	7.85926	7.66712	7.86559	7.61243	8.37157	7.48854	8.3384	8.10318	-0.0546899	-0.123891	0.614633	0.00633722	0.505974	-0.0331666	0.0934393	0.0156423	0.20464	0.137885	0.0449333	0.449639
VIT_08s0007g03810	VviHRD	D7TJ29	XP_002283401	100261339	AT2G36450	HRD	62	AT1G12630-ERF027	ERF027	VviERF027_5	GSVIVP00021663001	VvERF020	VvDREB-A4-3	III	III (A-4)	Not DEG	0range	7.89346	8.57124	8.84125	8.82736	9.07974	8.58416	9.21738	8.90577	0.256126	-0.243209	0.321609	0.947795	0.238485	0.137644	0.0487858	0.652036	0.0403319	0.0808446	0.761998	0.202436
VIT_08s0007g07250	VviERF129	D7TI77	XP_002281619	100265914				AT5G19790-RAP2.11	ERF002/RAP2.11	VviERF002_2	GSVIVP00025461001	VvERF051	VvERF-B6-10	V	V (B-6)	5	dark blue	7.31588	7.34488	7.51697	7.31102	7.60915	7.32111	7.65468	7.77423	-0.0338597	0.0100975	0.453119	0.201084	0.0921773	0.045533	0.00233257	0.213557	0.147688	0.00623608	0.346128	0.38463
VIT_08s0007g08150	VviDREB2F	A5B053	XP_002277662	100252184	AT3G57600	DREB2F	58	AT3G57600-DREB2F	ERF057/DREB2F	VviERF057	GSVIVP00025555001	VvERF040	VvDREB-A2-1	IV	IV (A-2	3	Purple	9.63923	9.41323	9.53319	9.21336	9.42551	9.42886	8.47746	9.32916	-0.199873	0.215507	-0.0997076	-0.106037	-0.107686	-0.948045	0.0111472	0.839813	0.0438659	0.0235408	0.896063	0.212039
VIT_08s0007g08580	VviAP2L	F6HKW7	XP_002284093	100248718	AT2G41710		63	AT2G41710	None	VviAP2_L	GSVIVP00025602001				AP2	1	grey	10.6812	10.8248	10.6101	10.7803	10.2562	10.9137	9.83271	9.89974	-0.0445072	0.133383	-1.01399	-0.0710546	-0.35393	-0.423451	0.00305155	0.275439	0.645158	0.00784183	0.415904	0.79716
VIT_08s0040g03180	VviSNZ	D7TQA3	XP_002273339	100244807	AT2G39250	SNZ	37	AT4G36920-AP2	AP2	VviAP2_2	GSVIVP00023069001	VvAP2-14	VvAP2-8	AP2	AP2	5	grey	7.65912	7.66225	7.99401	7.68354	8.09146	7.43212	8.94277	7.76152	0.0212828	-0.251413	0.3294	0.334893	0.0974441	0.851313	0.0127326	0.0027537	0.0657552	0.0263185	0.0107209	0.258739
VIT_08s0058g00520	VviERF130	D7SR62	XP_002264480	100253373				AT2G20350-ERF120	ERF120	VviERF120	GSVIVP00037399001	VvERF038	vvAP2/ERF-6	IV	V (B-6)	6	dark blue	7.1882	8.04381	7.35263	7.49707	7.40755	7.88204	7.45172	8.59428	-0.546743	0.384966	0.71224	0.164427	0.0549191	0.0441684	0.000816606	1.12873e-07	0.0217742	0.00250402	1.3564e-06	0.145163
VIT_09s0002g00470	VviRAP2.12	F6HXP1	XP_002267008	100248027	AT1G53910	RAP2.12	44	AT2G47520-ERF071/HRE2	ERF071/HRE2	VviERF071	GSVIVP00034010001	VvERF059	VvERF-B2-1	VII	VII (B-2)	Not DEG	dark blue-green	14.6646	14.4884	14.6805	14.7721	14.764	14.5527	14.6636	14.5925	0.283729	-0.219447	0.0398027	0.0159176	0.0834424	-0.100375	0.224796	0.0700233	0.18476	0.28401	0.147525	0.428897
VIT_09s0002g01370	VviAIL1	F6HXX6			AT1G72570	AIL1	50	AT5G57390-AIL5	AIL5	VviAIL5_1	GSVIVP00034094001	VvAP2-10	VvAP2-4	AP2	AP2	5	grey	7.29555	7.29029	7.41026	7.05179	7.30849	7.21178	7.81838	7.62697	-0.2385	0.159992	0.415193	0.114713	-0.101775	0.509893	0.00762909	0.069451	0.566342	0.0170671	0.146643	0.745576
VIT_09s0002g03940	VviTINY2	F6HYC5	XP_002278906	100243009	AT5G11590	TINY2	51	AT5G25810-TINY	ERF040/TINY	VviERF040_2	GSVIVP00034342001	VvERF034	VvDREB-A4-5	III	III (A-4)	2	0range	7.78535	8.40207	8.21872	8.78107	8.33275	8.54118	8.44108	8.47346	0.378996	-0.239889	-0.0677141	0.433369	0.11403	0.108323	0.124934	0.0115991	0.164817	0.175315	0.0352554	0.405078
VIT_09s0002g06750	VviDREB2A	D7U117			AT5G05410	DREB2A	13	AT1G15360-SHN1	ERF001/SHN1	VviERF001_1	GSVIVP00000349001	VvERF042	VvERF-B6-1	V	V (B-6)	5	dark blue	8.76952	8.82188	9.56666	8.54399	9.26827	NaN	10.0324	9.45446	-0.277888	#VALUE!	#VALUE!	0.797138	-0.298388	0.764115	0.0152529	0.0745656	0.328742	0.0305866	0.154974	0.569296
VIT_09s0002g08830	VviERF084	F6HXS1	XP_002271298	100250926	AT1G80580	ERF084	23	AT1G50640-ERF3	ERF082/ERF3	VviERF082_1					VIII (B-1)	Not DEG	yellow-green	9.13868	9.09194	9.36262	9.03791	9.68026	9.06498	10.0166	9.72704	-0.0540346	0.0270707	0.662058	0.223943	0.317642	0.336357	0.0820481	0.0975983	0.568409	0.124004	0.191414	0.747231
VIT_09s0002g09120	VviDREB19	D7TZG9	XP_002274216	100261023	AT2G38340	DREB19	17	AT5G25190-ERF003	ERF003	VviERF003_2	GSVIVP00033298001	VvERF046	VvERF-B6-7	V	V (B-6)	3	dark blue	9.58158	9.38322	9.91065	9.03224	10.3734	10.4337	9.27258	9.11919	-0.350978	1.40146	-1.31451	0.329074	0.46274	-1.10081	2.74981e-08	0.0124963	0.062738	2.80583e-07	0.0374206	0.252485
VIT_09s0002g09140	VviERF003	A5AEC6	XP_002274284	100255943	AT5G25190	ERF003	59	AT5G25190-ERF003	ERF003	VviERF003_3	GSVIVP00033300001	VvERF047	VvERF-B6-8	V	V (B-6)	3	dark blue	10.0902	10.407	10.2171	10.2805	11.0662	11.1647	10.5628	10.0708	-0.12655	0.884246	-1.09388	0.12688	0.849134	-0.503405	1.17595e-05	0.740341	0.0859748	6.0465e-05	0.826923	0.294057
VIT_09s0018g01650	VviWRI4	F6HBY5	XP_002272159	100260401	AT1G79700		64	AT1G79700	WRI4	VviWRI4_1	GSVIVP00025239001	VvAP2-06	VvAP2-6	AP2	AP2	6	grey	7.36171	9.81476	7.62468	9.34842	7.7841	8.6344	7.91413	8.01482	-0.466338	-0.714024	-0.619578	0.262967	0.159417	0.130033	0.00617218	1.62869e-13	2.66311e-07	0.0142602	5.05543e-12	3.8762e-05
VIT_10s0003g00130	VviERF12	F6HM27	XP_002279760	100243417	AT1G28360	ERF12	51	AT1G28360-ERF12	ERF081/ERF12	VviERF081					VIII (B-1)	5	yellow-green	10.7166	10.9986	10.6924	10.8941	11.4276	11.2951	11.2695	11.743	-0.104519	0.401036	0.447935	-0.024203	0.73525	-0.158145	0.0015127	0.283729	0.41483	0.00430473	0.425302	0.639494
VIT_10s0003g00140	VviERF-8	D7TJC7	XP_002279692	100248784	AT1G53170	ATERF-8	43	AT1G53170-ERF8	ERF079/ERF8	VviERF079	GSVIVP00003062001	VvERF064	VvERF-B1-3	VIII	VIII (B-1)	1	yellow-green	13.3034	13.1136	13.0088	12.8507	13.0413	13.3032	12.7527	12.7928	-0.262918	0.452489	-0.510432	-0.294619	0.0324726	-0.288536	9.26049e-05	0.885617	0.0969057	0.000372918	0.926995	0.312141
VIT_10s0003g00580	VviERF131	F6HM57						AT5G13910-LEP	ERF085/LEP	VviERF085_1	GSVIVP00003018001	VvERF075	VvERF-B3-37	IX	VIII (B-1)	6	yellow-green	7.76166	9.76563	8.43307	9.73906	8.10227	9.40003	8.90516	9.75161	-0.0265633	-0.339035	0.351579	0.671414	-0.330796	0.802881	0.00136063	7.34967e-15	0.00632216	0.00391916	2.76666e-13	0.0730261
VIT_10s0003g00590	VviERF091	F6HM58	XP_002273121	100241795	AT4G18450	ERF091	32	AT4G18450-ERF091	ERF091	VviERF091_3	GSVIVP00003017001	VvERF095	VvERF-B3-8	IX	IX (B-3)	2	dark green	7.45444	7.99735	7.59859	8.29895	7.91812	8.10442	8.03123	8.76834	0.301606	-0.194529	0.66392	0.144146	0.319531	0.113106	0.00402521	3.02071e-05	0.293413	0.00995737	0.000215609	0.538775
VIT_11s0016g00660	VviERF017	F6HGN0	XP_002276572	100247370	AT1G19210	ERF017	54	_AT1G19210-ERF017	ERF017	VviERF017	GSVIVP00016398001	VvERF009	VvDREB-A5-3	II	II (A-5)	6	red/orange	8.77489	9.87619	9.33415	10.5652	8.91814	10.2298	9.35156	9.07658	0.689005	-0.33538	-1.15324	0.559266	-0.416015	0.433423	0.0104382	1.36611e-06	0.00293876	0.0222803	1.33054e-05	0.0448743
VIT_11s0016g00670	VviORA47	F6HGN1	XP_002277621	100245800	AT1G74930	ORA47	29	AT5G21960-ERF016	ERF016	VviERF016	GSVIVP00016399001	VvERF010	VvDREB-A5-2	II	II (A-5)	Not DEG	red/orange	8.32354	8.80482	8.60712	8.62744	8.89104	8.22146	9.58198	8.78012	-0.177375	-0.405981	0.558659	0.283588	0.283915	0.690946	0.0349404	0.122613	0.0244536	0.0610507	0.227717	0.155426
VIT_11s0016g02140	VviERF036	F6HGV8			AT3G16280	ERF036	20	AT5G51990-DREB1D/CBF4	ERF028/DREB1D/CBF4	VviERF028_2	GSVIVP00016556001	VvERF025	VvDREB-A1-5	III	III (A-1)	2	0range	7.177	7.05292	7.58945	8.01562	7.83212	9.07098	7.82749	7.70662	0.9627	1.05537	-1.36436	0.412451	0.242671	-0.00463478	0.00037353	0.0936986	0.123531	0.00126406	0.185414	0.353029
VIT_11s0016g03350	VviERF037	F6HGL9	XP_002280555	100252531	AT1G77200	ERF037	52	AT5G25810-TINY	ERF040/TINY	VviERF040_3					III (A-4)	Not DEG	0range	9.1938	9.37727	9.41275	9.84649	9.11612	9.18191	9.52608	9.0453	0.469221	-0.664581	-0.136606	0.218953	-0.29663	0.409962	0.0281028	0.725565	0.0331276	0.0508411	0.816281	0.18248
VIT_11s0016g05340	VviSHN1	F6HH91	XP_002285215	100266250	AT1G15360	SHN1	58	AT1G15360-SHN1	ERF001/SHN1	VviERF001_2	GSVIVP00016902001	VvERF043	VvERF-B6-3	V	V (B-6)	5	dark blue	7.96439	7.92526	8.33694	7.75617	8.47974	7.72767	8.61502	8.26699	-0.169093	-0.0284984	0.539325	0.372543	0.142802	0.135284	0.111382	0.00641638	0.193495	0.159488	0.0217038	0.437597
VIT_11s0037g00010	VviRAV-L	F6HYI2	XP_002276492	100250084	AT1G51120		47	AT1G51120-RAV-like	None	VviRAV6	GSVIVP00017239001	VvRAV6	VvRAV-2	RAV	RAV	Not DEG	aqua	7.34472	7.17637	7.25778	6.94707	7.2325	7.27133	7.2226	7.13551	-0.229308	0.324261	-0.135821	-0.0869465	-0.0252729	-0.0099017	0.216652	0.0456416	0.242401	0.275287	0.105591	0.48889
VIT_11s0037g00870	VviADAP	F6HYM6	XP_002273046	100255268	AT1G16060	ADAP	57	AT1G79700	WRI4	VviWRI4_2	GSVIVP00017130001	VvAP2-01	VvAP2-2	AP2	AP2	Not DEG	grey	7.42591	7.68161	7.75689	7.73342	8.04642	7.3233	8.03611	8.06951	0.0518066	-0.410124	0.746215	0.33098	0.289526	-0.0103112	0.0966353	0.430322	0.0729754	0.141821	0.571583	0.272065
VIT_11s0052g00840	VviAIL5	F6GXH1	XP_002268683	100259877	AT5G57390	AIL5	46	AT5G57390-AIL5	AIL5	VviAIL5_2	GSVIVP00031356001	VvAP2-09	VvAP2-9	AP2	AP2	5	grey	8.57028	7.14069	7.87629	7.03218	7.59123	7.23517	7.9249	7.48291	-0.108505	0.202986	0.24774	-0.693983	-0.285066	0.333669	0.00671405	1.64117e-09	0.00192249	0.0153382	2.68531e-08	0.0339128
VIT_12s0028g03270	VviERF-4	E0CTG9	XP_002276215	100242144	AT3G15210	ATERF-4	45	AT5G67000-ERF122	ERF122	VviERF122					Xb-L (B-6)	1	yellow	13.6083	14.1837	13.2007	14.3848	13.0665	14.2135	12.9404	14.0185	0.2011	-0.171283	-0.195055	-0.40761	-0.134137	-0.126126	0.00342488	1.71584e-15	0.0300162	0.00864412	7.21239e-14	0.173559
VIT_12s0059g00280	VviERF055	F6HI93	XP_002267468	100246593	AT1G36060	ERF055	26	AT1G64380-ERF061	ERF061	VviERF061_2					I (A-6)	6	red	10.2226	11.2015	10.3229	11.4002	10.2892	10.4818	10.4788	11.3432	0.19877	-0.918484	0.86144	0.100385	-0.0337675	0.189589	0.00664044	7.04932e-09	0.0325095	0.0151948	1.0452e-07	0.18076
VIT_12s0059g01460	VviERF10	F6HIF5	XP_002275892	100241392	AT1G03800	ERF10	25	AT1G50640-ERF3	ERF082/ERF3	VviERF082_2	GSVIVP00025959001	VvERF066	VvERF-B1-2	VIII	VIII (B-1)	3	yellow-green	13.169	12.8717	13.457	13.1756	13.4189	13.4231	13.2725	13.3246	0.303945	0.247515	-0.0984681	0.287968	-0.0381186	-0.146403	0.000756217	0.0255722	0.110305	0.00233943	0.066772	0.332774
VIT_13s0019g03550	VviRAP2.7	F6HNK7	XP_002275627	100263240	AT2G28550	RAP2.7	48	AT2G28550-RAP2.7	RAP2.7	VviRAP2.7	GSVIVP00018277001	VvAP2-11	VvAP2-1	AP2	AP2	5	grey	8.9222	8.93868	9.00243	8.60413	9.64699	8.56177	9.51144	9.52149	-0.334551	-0.0423575	0.959715	0.0802291	0.644563	-0.135549	0.0150442	0.0458975	0.0615454	0.030242	0.106091	0.250825
VIT_13s0047g00340	VviWRI1	F6HIV8	XP_002272839	100250488	AT3G54320	WRI1	39	AT1G16060-ADAP	ADAP	VviADAP_3	GSVIVP00033924001	VvAP2-20	VvAP2-17	AP2	AP2	Not DEG	grey	8.84534	9.25049	9.01039	8.70767	9.34436	8.74393	9.0613	9.37002	-0.542817	0.0362582	0.626086	0.165046	0.333967	-0.283056	0.74321	0.830657	0.178453	0.774095	0.889977	0.421483
VIT_13s0067g01400	VviABI4	F6HCB1			AT2G40220	ABI4	41	AT2G40220-ABI4	ERF052/ABI4	VviERF052					IV (A-2)	Not DEG	Purple	7.73497	7.68064	8.33925	7.94187	8.28256	7.64666	8.64191	7.99081	0.261232	-0.295203	0.344146	0.604286	-0.0566976	0.359357	0.132745	0.0341423	0.475769	0.184334	0.0837823	0.685633
VIT_13s0067g01960	VviDREB2H	F6HCA2	XP_002273838	100267216	AT2G40350	DREB2H	55	AT2G38340-DREB2E	ERF046/DREB2E	VviERF046	GSVIVP00029367001	VvERF037	VvDREB-A2-3	IV	IV (A-2)	4	Purple	11.1061	11.4301	10.8872	10.8519	10.7065	10.6026	11.5292	11.6722	-0.578251	-0.249291	1.06966	-0.218891	-0.180721	0.822704	0.000152489	0.642746	0.683147	0.00057755	0.754834	0.821796
VIT_14s0006g02290	VviERF042	F6HSN8	XP_002266287	100249652	AT2G25820	ERF042	36	AT1G01250-ERF023	ERF023	VviERF023_1				III	III (A-4)	Not DEG	0range	7.17829	7.21067	7.68255	7.49444	7.41776	7.31197	7.76387	7.39985	0.283768	-0.182468	0.0878853	0.504255	-0.264786	0.346103	0.255694	0.333609	0.781047	0.315679	0.477716	0.879851
VIT_14s0068g00860	VviLEP	F6H417	XP_002276221	100244684	AT5G13910	LEP	56	AT5G13910-LEP	ERF085/LEP	VviERF085_2	GSVIVP00037974001	VvERF070	VvERF-B1-5	VIII	VIII (B-1)	6	yellow-green	8.78848	8.87228	8.95009	9.0127	8.61729	8.66769	10.4023	8.96721	0.140422	-0.345004	0.299518	0.161614	-0.332807	1.78501	0.0199527	0.189437	0.191535	0.038199	0.316317	0.435526
VIT_14s0068g01040	VviRAP2.6	F6H426	XP_002275870	100266913	AT1G43160	RAP2.6	32	AT5G13330-ERF113/Rap2.6L	ERF113/Rap2.6L	VviERF113_2	GSVIVP00037958001	VvERF120	VvERF-B4-3	X	X (B-4)	Not DEG	yellow	8.46264	8.14298	8.41516	7.78257	8.32192	8.01078	8.14141	8.37073	-0.36041	0.228206	0.35995	-0.0474793	-0.0932383	-0.180511	0.418624	0.0217043	0.102753	0.477513	0.0585448	0.322007
VIT_14s0081g00520	VviESR1	D7TXI4			AT1G12980	ESR1	15	AT5G44210-ERF9	ERF080/ERF9	VviERF080_2					VIII (B-1)	5	yellow-green	8.26589	8.28202	8.37396	7.85206	8.85732	7.98556	9.23622	8.41621	-0.429956	0.133498	0.430644	0.108074	0.483357	0.3789	0.0553963	0.00315852	0.185177	0.0897702	0.0120462	0.429392
VIT_14s0081g00730	VviERF132	F6HVH5	XP_002268634	100246190			41	AT3G23240-ERF1B	ERF092/ERF1B	VviERF092					IX (B-3)	5	dark green	7.86075	8.21018	8.12673	7.77109	8.78459	8.48097	8.96807	8.67425	-0.43909	0.709875	0.193284	0.265978	0.657861	0.183485	0.000190376	0.466576	0.28406	0.000699702	0.604923	0.529702
VIT_14s0083g00130	VviEDF3	F6GVQ7	XP_002279732	100251473	AT3G25730	EDF3	49	AT3G25730-EDF3	EDF3	VviEDF3_2	GSVIVP00038173001	VvRAV2	VvRAV-3	RAV	RAV	5	aqua	7.2963	7.5343	7.87005	7.29356	7.70396	7.45794	8.35384	7.34619	-0.240734	0.164379	-0.111755	0.573755	-0.166092	0.649878	0.213723	0.0092423	0.0328109	0.272268	0.0292817	0.181684
VIT_14s0108g00050	VviTOE2	A5ACS0	XP_003633849	100254153	AT5G60120	TOE2	15	AT1G16060-ADAP	ADAP	VviADAP_4	GSVIVP00020889001	VvAP2-02	VvAP2-12	AP2	AP2	Not DEG	grey	7.98842	7.88431	8.21464	7.90103	8.19012	7.9305	7.84169	7.81252	0.016716	0.0294755	-0.117981	0.226216	-0.0245173	-0.348426	0.0955444	0.0243509	0.628524	0.140444	0.0642242	0.787641
VIT_14s0108g01220	VviERF133	D7SXG1						AT5G19790-RAP2.11	ERF002/RAP2.11	VviERF002_1	GSVIVP00021016001	VvERF049	VvERF-B6-9	V	V	5	dark blue	8.18476	7.66547	8.18973	7.92779	8.05361	8.83585	8.47677	9.39504	0.262326	0.908061	0.559191	0.00496774	-0.136112	0.423154	4.8158e-05	0.103487	0.00257573	0.000209954	0.199908	0.041155
VIT_15s0021g01590	VviERF13	D7SLY3	XP_003633905	100853485	AT2G44840	ATERF13	30	AT5G61590-ERF107	ERF107	VviERF107_1	GSVIVP00019092001	VvERF072	VvERF-B3-34	IX	IX (B-3)	5	dark green	8.12409	8.23555	8.33596	7.95252	8.44498	8.11092	9.04121	8.7639	-0.283032	0.158398	0.652978	0.211866	0.109019	0.596237	0.027674	0.35016	0.751343	0.0501943	0.494445	0.86333
VIT_15s0021g01600	VviERF104	D7SLY2	XP_002271494	100253112	AT5G61600	ERF104	22	AT5G61590-ERF107	ERF107	VviERF107_2					IX (B-3)	5	dark green	7.2479	7.21927	7.51034	7.29053	7.51805	7.24362	7.98826	7.76428	0.0712558	-0.0469135	0.520666	0.262442	0.0077152	0.470202	0.0124322	0.119011	0.841469	0.0257913	0.22244	0.915457
VIT_15s0021g01610	VviERF105	A5AVX4	XP_002271521	100247982	AT5G51190	ERF105	26	AT5G61590-ERF107	ERF107	VviERF107_3	GSVIVP00019092001	VvERF072	VvERF-B3-34	IX	IX (B-3)	Not DEG	dark green	8.19148	8.21445	8.14876	8.48334	8.56947	7.91993	8.77368	8.74869	0.268887	-0.563406	0.828763	-0.0427246	0.420714	0.204211	0.0766762	0.646072	0.168749	0.117502	0.757455	0.409531
VIT_15s0021g01630	VviERF106	F6GVA4	XP_002271614	100259767	AT5G07580	ERF106	24	AT5G61590-ERF107	ERF107	VviERF107_4					IX (B-3)	4	dark green	8.68087	9.31827	8.63202	8.50172	8.78955	8.44691	9.4505	9.44534	-0.816553	-0.0548132	0.998434	-0.0488476	0.15753	0.660951	0.000642039	0.560518	0.0790666	0.0020339	0.687645	0.282665
VIT_15s0021g02110	VviERF035	F6GV81	XP_002273974	100256420	AT3G60490	ERF035	39	AT3G60490-ERF035	ERF035	VviERF035					III (A-4)	Not DEG	0range	7.58661	8.17761	8.13149	7.95167	8.18521	8.19001	8.41484	8.28489	-0.225932	0.238334	0.0948782	0.544883	0.0537209	0.229627	0.117217	0.760349	0.168273	0.166375	0.840848	0.409246
VIT_15s0046g00310	VviERF023	F6I6F1	XP_002263994	100248368	AT1G01250	ERF023	57	AT1G01250-ERF023	ERF023	VviERF023_2	GSVIVP00008628001	VvERF015	VvDREB-A4-10	III	III (A-4)	5	0range	7.55984	7.58996	8.17637	7.40597	8.30804	7.66451	8.49005	7.97024	-0.18399	0.258534	0.305735	0.616534	0.131675	0.182001	0.0226267	0.00463625	0.207987	0.0424148	0.0166223	0.453368
VIT_15s0046g01390	VviCRF5	F6I6A0	XP_002276577	100255049	AT2G46310	CRF5	34	AT4G11140-CRF1	ERF063/CRF1	VviERF063_3	GSVIVP00026980001	VvERF056	VvERF-B5-4	VI	VI (B-5)	3	med blue	7.85927	7.88064	8.32742	7.65383	7.89046	8.67816	7.38238	7.37776	-0.226802	1.02433	-1.30041	0.468149	-0.436959	-0.508082	0.000104175	0.552866	0.00271051	0.000413869	0.681228	0.0424976
VIT_16s0013g00890	VviERF107	F6I2N7	XP_002279585	100244163	AT5G61590	ERF107	31	AT5G61590-ERF107	ERF107	VviERF107_5	GSVIVP00014229001	VvERF077	VvERF-B3-35	IX	IX (B-3)	Not DEG	dark green	9.81471	10.2699	9.91267	9.57634	9.96718	9.9941	10.0415	10.0079	-0.693563	0.417755	0.013779	0.0979656	0.0545035	0.0743548	0.121867	0.87638	0.17598	0.171705	0.920947	0.418534
VIT_16s0013g00900	VviERF6L1	F6I2N8			AT4G17490	ATERF6	37	AT5G47230-ERF5	ERF102/ERF5	VviERF102_1	GSVIVP00014231001	VvERF079	VvERF-B3-29	IX	IX (B-3)	2	dark green	9.73166	10.0209	10.4186	12.1866	10.3894	11.7325	10.2458	10.2242	2.16579	-0.454151	-1.50832	0.686913	-0.0291309	-0.143676	2.29671e-08	1.18191e-06	0.000318265	2.39196e-07	1.16496e-05	0.00951799
VIT_16s0013g00950	VviERF6L2	D7U782	XP_002281813	100242632	AT5G47230	ERF5	38	AT5G47230-ERF5	ERF102/ERF5	VviERF102_2	GSVIVP00014237001	VvERF080	VvERF-B3-27	IX	IX (B-3)	2	dark green	8.61623	8.95977	9.60368	11.5953	9.15376	11.1577	8.65821	9.25945	2.63552	-0.43764	-1.8982	0.987451	-0.44992	-0.495555	3.20031e-14	1.38177e-12	3.49704e-06	1.41783e-12	3.71193e-11	0.000298633
VIT_16s0013g00970	VviERF6L3	D7U783			AT5G47230	ERF5	34	AT5G47230-ERF5	ERF102/ERF5	VviERF102_3	GSVIVP00014238001	VvERF081	VvERF-B3-23	IX	IX (B-3)	2	dark green	9.40682	9.2657	9.94279	10.3714	9.6765	10.213	9.80978	9.71411	1.10575	-0.158414	-0.498922	0.535969	-0.266289	0.133281	0.0014059	0.213584	0.182745	0.00403304	0.346145	0.42644
VIT_16s0013g00980	VviERF6L4	D7U785	XP_002281912	100259725	AT4G17490	ATERF6	39	AT5G47230-ERF5	ERF102/ERF5	VviERF102_4	GSVIVP00014240001	VvERF082	VvERF-B3-28	IX	IX (B-3)	2	dark green	8.45007	8.80784	9.53558	11.3231	9.13767	10.7124	8.93442	9.30075	2.51527	-0.61068	-1.41168	1.08551	-0.397909	-0.203254	3.60431e-15	3.26486e-12	1.27867e-06	2.01943e-13	8.25998e-11	0.000132564
VIT_16s0013g00990	VviERF6L5	F6I2P1	XP_002281947		AT4G17490	ATERF6	39	AT5G47230-ERF5	ERF102/ERF5	VviERF102_5	GSVIVP00014247001	VvERF105	VvERF-B3-25	IX	IX (B-3)	2	dark green	9.95554	10.1943	10.2037	10.8534	10.244	10.3469	9.89179	11.0676	0.659135	-0.506512	0.720759	0.248129	0.0403472	-0.352224	0.36513	0.00740949	0.256263	0.425224	0.0243847	0.502576
VIT_16s0013g01000	VviERF6L6	F6I2P2	XP_002281954	100244353	AT4G17490	ATERF6	38	AT5G47230-ERF5	ERF102/ERF5	VviERF102_6	GSVIVP00014245001	VvERF084	VvERF-B3-20	IX	IX (B-3)	2	dark green	7.03173	7.01416	7.64686	7.57184	7.24995	7.55315	7.37244	7.26927	0.557674	-0.0186827	-0.283886	0.615133	-0.396907	0.122484	0.00018282	0.78624	0.281995	0.000675376	0.859572	0.527769
VIT_16s0013g01050	VviERF6L7	D7U790	XP_002281779	100263042	AT4G17490	ATERF6	39	AT5G47230-ERF5	ERF102/ERF5	VviERF102_7	GSVIVP00014250001	VvERF107	VvERF-B3-31	IX	IX (B-3)	2	dark green	8.59135	8.84206	9.53129	11.1012	9.09031	10.9804	8.623	9.1079	2.25913	-0.120793	-1.8725	0.939932	-0.44098	-0.467303	3.7946e-14	7.73699e-12	1.71604e-06	1.64655e-12	1.87093e-10	0.000165698
VIT_16s0013g01060	VviERF6L8	D7U791	XP_003634024	100240781	AT4G17490	ATERF6	39	AT5G47230-ERF5	ERF102/ERF5	VviERF102_8	GSVIVP00014253001	VvERF108	VvERF-B3-30	IX	IX (B-3)	3	dark green	9.10199	9.28036	9.80077	11.3742	9.16489	11.0882	8.58292	8.9192	2.09383	-0.28603	-2.16896	0.698785	-0.635881	-0.581972	1.30181e-13	2.03173e-10	1.90213e-06	4.91694e-12	3.87589e-09	0.000181884
VIT_16s0013g01070	VviERF6L9	A5BFX5	XP_002282167	100252757	AT4G17490	ATERF6	38	AT5G47230-ERF5	ERF102/ERF5	VviERF102_9	GSVIVP00014256001	VvERF085	VvERF-B3-21	IX	IX (B-3)	2	dark green	7.45828	7.62705	8.03585	8.89309	7.84185	8.62556	7.7229	8.80551	1.26603	-0.267522	0.179952	0.577561	-0.193997	-0.118946	0.00294181	9.30225e-05	0.35608	0.00760747	0.000579063	0.593105
VIT_16s0013g01090	VviERF6L10	F6I2P5	XP_003634026	100261410	AT5G47230	ERF5	35	AT5G47230-ERF5	ERF102/ERF5	VviERF102_10	GSVIVP00014264001	VvERF089	VvERF-B3-16	IX	IX (B-3)	Not DEG	dark green	8.17279	8.20164	8.61509	8.43211	8.55927	8.54811	8.98804	8.51525	0.230475	0.115995	-0.0328556	0.442294	-0.0558167	0.428769	0.123128	0.338455	0.615027	0.173168	0.482738	0.778419
VIT_16s0013g01110	VviERF6L11	F6I2P6	XP_002282253		AT5G47230	ERF5	36	AT5G47230-ERF5	ERF102/ERF5	VviERF102_11	GSVIVP00014265001	VvERF090	VvERF-B3-18	IX	IX (B-3)	1	dark green	7.48995	7.76315	7.22758	7.95903	7.15613	7.89274	6.8682	7.23969	0.195886	-0.0662923	-0.653052	-0.26237	-0.0714509	-0.287922	0.00207288	9.34974e-06	0.327397	0.00563771	7.56323e-05	0.568249
VIT_16s0013g01120	VviERF6L12	D7U797	XP_002282181	100254504	AT5G47230	ERF5	36	AT5G47230-ERF5	ERF102/ERF5	VviERF102_12	GSVIVP00014267001	VvERF092	VvERF-B3-32	IX	IX (B-3)	6	dark green	12.4109	13.8982	12.3952	13.8637	12.5379	13.8801	12.9201	13.2868	-0.0345359	0.0164554	-0.593313	-0.0156875	0.142712	0.382181	0.788686	4.3417e-17	2.59294e-05	0.815226	2.40911e-15	0.00139551
VIT_16s0050g02400	VviCRF2	A5B445	XP_002267400	100248494	AT4G23750	CRF2	35	AT2G46310-CRF5	ERF063/CRF5	VviERF068	GSVIVP00006483001	VvERF054	VvERF-B5-2	VI	VI (B-5)	5	med blue	8.26164	8.61935	9.05429	8.66994	9.14429	9.08837	9.21874	9.46683	0.0505846	0.418438	0.378458	0.792655	0.0899986	0.0744503	6.85327e-06	0.883552	0.0952953	3.74402e-05	0.925686	0.309009
VIT_16s0100g00380	VviCBF1	A0SJQ7	XP_002280097	100245286	AT4G25490	CBF1	59	AT5G51990-DREB1D/CBF4	ERF028/DREB1D/CBF4	VviERF028_3	GSVIVP00007410001	VvERF022	VvDREB-A1-1	III	III (A-1)	1	0range	9.28068	10.7369	9.1667	11.0237	9.27752	9.87601	8.59316	8.54557	0.286796	-1.14765	-1.33044	-0.113983	0.110826	-0.68436	1.33797e-12	7.51915e-10	6.32147e-07	3.87618e-11	1.30624e-08	7.67308e-05
VIT_16s0100g00400	VviERF025	F6HP68	XP_002280043	100250412	AT5G52020	ERF025	49	AT1G12630-ERF027	ERF027	VviERF027_6	GSVIVP00007409001	VvERF019	VvDREB-A4-1	III	III (A-4)	1	0range	14.2338	13.927	13.286	13.5587	12.8261	13.507	12.2511	12.672	-0.368297	-0.0516887	-0.834994	-0.94782	-0.459882	-0.575015	1.42487e-16	0.00101298	0.000496193	1.18272e-14	0.0046137	0.0132081
VIT_17s0000g00200	VviERF114	F6GT44	XP_002280924	100245655	AT5G61890	ERF114	38	AT5G07310-ERF115	ERF115	VviERF115					X (B-4)	5	yellow	9.68456	8.74443	9.64901	8.90917	9.76884	9.29743	9.9294	10.0132	0.164736	0.38826	0.715736	-0.0355478	0.119831	0.160558	0.000168753	0.000130852	0.0540169	0.000630106	0.000782251	0.23489
VIT_17s0000g04480	VviERF134	F6GTG5						AT5G19790-RAP2.11	ERF002/RAP2.11	VviERF002_2	GSVIVP00017593001	VvERF048	VvERF-B6-13	V	V	Not DEG	dark blue	7.84603	7.36868	7.5479	7.72473	7.27595	8.08682	7.34786	8.00136	0.356047	0.362092	-0.0854611	-0.298124	-0.271953	0.071907	0.976941	0.0708309	0.0778764	0.980325	0.148802	0.280953
VIT_18s0001g03240	VviERF014	F6H0T1	XP_003634463	100853357	AT1G44830	ERF014	59	AT1G44830-ERF014	ERF014	VviERF014	GSVIVP00015361001	VvERF008	VvDREB-A5-1	II	II (A-5)	1	red/orange	13.3583	12.8892	12.9593	12.9514	11.6053	11.8209	8.26792	8.8116	0.0622024	-1.13048	-3.00934	-0.398981	-1.35405	-3.33737	1.15801e-25	0.696803	0.0873783	2.63225e-22	0.795524	0.296414
VIT_18s0001g05250	VviRAP2.4	F6H0W0	XP_002285802	100245515	AT1G78080	RAP2.4	57	AT1G22190-ERF058	ERF058	VviERF058_3	GSVIVP00015253001	VvERF004	VvDREB-A6-1	I	I (A-6)	3	red	11.7974	11.7326	12.0739	12.3627	11.9688	11.7337	11.3286	11.7345	0.6301	-0.628951	0.00072117	0.27648	-0.105122	-0.640222	6.56846e-05	0.370579	0.0776701	0.000274965	0.5145	0.280795
VIT_18s0001g05850	VviERF022	D7TLF2	XP_002275853	100258486	AT1G33760	ERF022	49	AT1G33760-ERF022	ERF022	VviERF022_1					III (A-5)	Not DEG	0range	7.65965	7.99121	8.69634	8.2666	8.83478	8.07058	8.59689	8.02138	0.275392	-0.196025	-0.0491963	1.03668	0.13844	-0.23789	0.0367512	0.038952	0.090587	0.0637547	0.0932085	0.301654
VIT_18s0001g05890	VviERF021	A5BSM2	XP_002275871	100253356	AT1G71450	ERF021	50	AT1G33760-ERF022	ERF022	VviERF022_2					III (A-5)	Not DEG	0range	8.46195	8.69355	9.05294	8.63615	8.9542	8.40421	9.42709	8.52754	-0.0574095	-0.231933	0.123326	0.590994	-0.0987373	0.472884	0.181896	0.0195432	0.0729366	0.238603	0.0537489	0.272037
VIT_18s0001g08610	VviAP2-19	F6H173	XP_002285467	100252316				AT4G37750-ANT	ANT	VviANT_2	GSVIVP00014997001	VvAP2-19	VvAP2-14	AP2	AP2	Not DEG	grey	7.50783	7.70231	7.77413	7.65351	7.96916	7.61092	8.30363	7.66031	-0.0487953	-0.0425891	0.049384	0.266298	0.195036	0.334465	0.0994219	0.0475576	0.0583856	0.14529	0.109186	0.244364
VIT_18s0001g10150	VviRAP2.1	F6H1A8	XP_002284933	100245542	AT1G46768	RAP2.1	56	AT2G23340-ERF008/DEAR3	ERF008/DEAR3	VviERF008_2	GSVIVP00014863001	VvERF006	VvDREB-A5-6	II	II (A-5)	5	red/orange	13.5137	13.6805	13.8515	13.9504	14.5716	14.7439	15.3534	15.262	0.269918	0.793418	0.518113	0.33774	0.720109	0.781859	5.108e-25	0.0954609	0.232948	1.00628e-21	0.188146	0.479634
VIT_18s0001g13320	VviDREB2D	E0CPG1	XP_002280893	100264271	AT1G75490	DREB2D	38	AT1G75490-DREB2D	ERF049/DREB2D	VviERF049	GSVIVP00014524001	VvERF039	VvDREB-A2-4	IV	IV (A-2)	5	Purple	8.98263	8.2057	8.608	8.05487	8.35511	8.12249	10.6996	10.399	-0.150834	0.0676219	2.27649	-0.374631	-0.25289	2.34449	9.83684e-19	0.000268052	0.440576	1.49834e-16	0.00147038	0.659992
VIT_18s0072g00260	VviERF110	F6GY54	XP_002264797	100262406	AT5G50080	ERF110	49	At5g64750-ABR1	ERF111/ABR1	VviERF111	GSVIVP00031737001	VvERF114	VvERF-B4-2	X	X (B-4)	4	yellow	11.5574	13.489	10.4169	10.352	10.7266	11.1874	12.4791	13.7425	-3.13704	0.835453	2.5551	-1.14045	0.309687	1.7525	2.65333e-16	7.84695e-07	0.000268745	2.02599e-14	8.04571e-06	0.00833221
VIT_18s0089g01030	VviERF135	F6GVX7	XP_002265204	100263585				AT1G01250-ERF023	ERF023	VviERF023_3	GSVIVP00031975001	VvERF017	VvDREB-A4-11	III	III (A-4)	5	0range	11.574	10.6168	11.4031	10.101	10.7069	9.46432	11.1739	11.0862	-0.515826	-0.636647	1.62184	-0.170979	-0.696193	0.46704	4.406e-05	7.71948e-08	0.00480534	0.000194092	9.61275e-07	0.0618343
VIT_19s0014g02240	VviERF11	E0CSG4	XP_002285146	100243603	AT1G28370	ERF11	54	AT1G80580-ERF084	ERF084	VviERF084					VIII (B-1)	3	yellow-green	9.7353	10.0732	10.1128	9.82778	10.8403	10.6123	9.87462	9.65729	-0.245451	0.784491	-0.95498	0.377461	0.727499	-0.96564	3.64516e-08	0.338977	0.0811643	3.59287e-07	0.483178	0.285836
VIT_19s0014g03180	VviERF054	F6H268			AT4G28140	ERF054	35	AT1G64380-ERF061	ERF061	VviERF061_3	GSVIVP00027632001	VvERF001	VvDREB-A6-5	I	I (A-6)	6	red	7.18283	7.72306	7.59267	7.32374	7.49873	7.77521	7.71495	8.34511	-0.399314	0.45147	0.569902	0.409838	-0.0939322	0.216213	0.00297334	0.0159317	0.100545	0.00766953	0.0455831	0.318312
VIT_19s0090g01080	VviERF3	F6HES9	XP_002278022	100264172	AT1G50640	ERF3	57	AT1G50640-ERF3	ERF082/ERF3	VviERF082_3					VIII (B-1)	5	yellow-green	13.177	12.8625	13.2087	13.0944	13.4782	13.8679	13.665	13.9546	0.231938	0.773511	0.0866726	0.0317337	0.26948	0.186854	9.88316e-12	0.389077	0.000763843	2.31416e-10	0.532674	0.0177851
