# Supplementary material for: Transcriptomic analysis of the late stages of grapevine (Vitis vinifera cv. Cabernet Sauvignon) berry ripening reveals significant induction of ethylene signaling and flavor pathways in the skin
Source: BMC Plant Biol. 2014 Dec 19;14:370. doi: 10.1186/s12870-014-0370-8 (PMC4312598; doi:10.1186/s12870-014-0370-8)
Supplement: Additional file 11 — Annotation and expression data for the terpene synthase family on the NimbleGen array. Yellow highlights indicate transcripts significantly changing below an adjusted false discovery rate of 0.05 for the °Brix x Tissue interaction term; red highlights indicate transcripts significantly changing below an adjusted false discovery rate of 0.05 for °Brix. [file 12870_2014_370_MOESM11_ESM.xlsx]

## Sheet: Sheet1
Additional file 11 – Annotation and expression data for the terpene synthase family on the NimbleGen array.
V1 Gene ID	Gene Symbol (Martin et al, 2010)	Annotation (Martin et al 2010)	TPS subfamily	UniProt ID	Annotation by Grimplet et al. (2012)	bx22.6P	bx22.6S	bx23.2P	bx22.2S	bx25P	bx25S	bx36.7P	bx36.7S	23.2S-22.6S	25S-23.2S	36.7S-25S	23.2P-22.6P	25P-23.2P	36.7P-25P	22.6S-22.6P	23.2S-23.2P	25S-25P	36.7S-36.7P	Brix	Tissue	Brix*Tissue	AdjBrix	AdjTissue	AdjBrix*Tissue
VIT_00s0266g00040		partial	TPS-g	F6I7A9	1,8-cineole synthase, chloroplast	6.66738	8.50533	6.31922	9.16818	6.31455	9.34964	6.22317	6.7911	0.662844	0.181464	-2.55855	-0.34816	-0.00466489	-0.0913814	1.83795	2.84896	3.03509	0.567925	0.000117992	2.11298e-12	0.000495893	0.000460832	5.53043e-11	0.0132081
VIT_00s0372g00020	VvTPS66	(3S)- Linalool/(E)- Nerolidol syn cluster	TPS-g	F6H867	Linalool synthase	7.97093	11.6766	8.34071	12.3335	8.19879	12.2061	8.30869	9.50486	0.656876	-0.127355	-2.70128	0.369777	-0.141918	0.109896	3.70569	3.99279	4.00735	1.19617	7.18071e-07	9.80122e-22	2.86075e-07	5.07146e-06	1.1968e-19	4.10324e-05
VIT_00s0372g00060	VvTPS58	(E,E)-Geranyl linalool syn	TPS-g	F6H869	Linalool synthase	7.39278	11.5023	7.57039	12.0619	7.74659	11.8097	7.70706	9.16354	0.559523	-0.252171	-2.64616	0.177602	0.176203	-0.0395285	4.10956	4.49148	4.06311	1.45648	2.64076e-08	1.46076e-25	4.78664e-09	2.70671e-07	3.53816e-23	1.45805e-06
VIT_00s0372g00100		partial	TPS-g	F6H871	Myrcene synthase Oc15 [Antirrhinum majus]	6.98708	9.22637	7.19904	9.75262	7.32505	9.75578	7.12635	7.46423	0.526241	0.00316426	-2.29155	0.211957	0.126016	-0.198705	2.23929	2.55358	2.43073	0.337881	1.47307e-06	1.78406e-15	7.8276e-06	9.59007e-06	7.46729e-14	0.000535705
VIT_00s0372g00030	VvTPS66	(3S)- Linalool/(E)- Nerolidol syn cluster	TPS-g	D7SZ04	1,8-cineole synthase, chloroplast	6.58207	7.771	6.47625	8.26543	6.27054	8.42391	6.40513	6.70331	0.49443	0.158479	-1.72061	-0.105815	-0.205715	0.134596	1.18894	1.78918	2.15338	0.298175	0.00587103	3.79117e-10	0.002555	0.0136886	6.92103e-09	0.040984
VIT_00s0385g00020	VvTPS60	(3S)- Linalool/(E)- Nerolidol syn cluster	TPS-g	E5GAH1	Linalool synthase	7.9384	10.208	8.31679	10.695	8.07124	10.6341	8.44658	9.40513	0.486927	-0.0608677	-1.22898	0.378393	-0.245554	0.375347	2.26965	2.37818	2.56287	0.958541	0.0348755	9.47733e-17	0.000496789	0.0609697	4.95673e-15	0.0132107
VIT_00s0271g00010	VvTPS55	(3S)- Linalool/(E)- Nerolidol syn cluster	TPS-g	F6I7F6	1,8-cineole synthase, chloroplast	6.46227	10.6008	6.84448	11.0797	6.57951	10.9702	6.6695	8.07945	0.478877	-0.109465	-2.89075	0.382215	-0.264976	0.0899951	4.13852	4.23518	4.39069	1.40995	2.88702e-08	1.4031e-24	2.15034e-08	2.92965e-07	2.87928e-22	4.96376e-06
VIT_00s0266g00020	VvTPS64	(3S)- Linalool/(E)- Nerolidol syn cluster	TPS-g	F6I7A7	1,8-cineole synthase, chloroplast	7.34176	10.8655	7.7387	11.3153	7.7108	11.2296	7.67231	8.78385	0.449849	-0.0857572	-2.44571	0.396941	-0.0279015	-0.0384971	3.5237	3.57661	3.51876	1.11155	1.58889e-08	1.48472e-24	1.49109e-08	1.72069e-07	2.96442e-22	3.553e-06
VIT_00s0274g00030		partial	TPS-g		Myrcene synthase Oc15	7.20979	7.19725	7.24083	7.60654	7.31104	7.86901	6.80968	7.02267	0.409298	0.262464	-0.846339	0.0310361	0.0702145	-0.501357	-0.0125448	0.365718	0.557967	0.212985	0.035638	0.111549	0.830938	0.062108	0.211733	0.909678
VIT_18s0001g04050	VvTPS01	(E)-b-Caryophyllene Syn	TPS-a	F6HMY9	Valencene synthase	6.61025	6.82489	6.77297	7.10943	7.06358	6.86016	6.91184	7.42189	0.284539	-0.249266	0.561728	0.162714	0.290617	-0.151746	0.214633	0.336458	-0.203424	0.510049	0.17337	0.126699	0.370043	0.229459	0.233122	0.603587
VIT_00s0847g00020	VvTPS63	Linalool/(E)- Nerolidol/(E,E)-Geranyl linalool syn	TPS-g	F6H8B3	Myrcene synthase	6.84162	6.69968	6.56755	6.98105	6.52602	6.5519	6.49746	6.93916	0.281374	-0.429147	0.387259	-0.274072	-0.0415307	-0.0285591	-0.141946	0.4135	0.0258839	0.441703	0.29237	0.105095	0.128516	0.352928	0.202353	0.359634
VIT_18s0001g04480		psuedo	TPS-a	F6HN00	Germacrene-D synthase	6.24678	6.34532	6.222	6.60228	6.29976	6.188	6.08739	7.17493	0.256954	-0.414279	0.986934	-0.0247784	0.0777613	-0.21237	0.0985417	0.380274	-0.111766	1.08754	0.28568	0.0203907	0.0472873	0.346175	0.0556727	0.220205
VIT_18s0001g04690		psuedo	TPS-a	F6HN03	Sesquiterpene cyclase	6.9663	6.74071	6.59727	6.98171	6.75092	6.75039	6.99779	7.01116	0.241003	-0.231321	0.260766	-0.369024	0.153641	0.246873	-0.225586	0.384441	-0.000521931	0.0133713	0.190767	0.696493	0.289113	0.248005	0.795371	0.534562
VIT_18s0001g05390		parital, pseudo	TPS-a	F6HN23	(-)-germacrene D synthase	6.4095	6.63141	6.53495	6.81598	6.85356	6.4231	6.51642	7.01623	0.18457	-0.392881	0.593133	0.125457	0.318604	-0.337132	0.22191	0.281023	-0.430462	0.499804	0.57799	0.234326	0.0450932	0.626407	0.369696	0.215002
VIT_13s0067g00130		Not annotated		F6I6J9	Pinene synthase	6.53567	6.30141	6.39461	6.46415	6.60998	6.52689	6.43906	6.70717	0.162743	0.0627383	0.180286	-0.14106	0.215366	-0.170915	-0.234263	0.0695395	-0.083088	0.268113	0.365344	0.905397	0.325388	0.425438	0.940067	0.566338
VIT_18s0001g04170	VvTPS05	(E)-b-Caryophyllene Syn cluster	TPS-a	D7TL97	(-)-germacrene D synthase	7.49305	7.35732	7.2949	7.51003	7.32936	7.30896	7.36865	7.64561	0.152711	-0.201067	0.336654	-0.198159	0.0344652	0.0392876	-0.135737	0.215133	-0.0203991	0.276967	0.485768	0.432866	0.300671	0.541697	0.573835	0.545394
VIT_19s0014g01070	VvTPS21	(E)-b-Caryophyllene/2-epi-(E)-b-Caryophyllene	TPS-a	E0CS76	Germacrene D synthase	6.50885	6.42038	6.53732	6.56617	6.43006	6.41112	6.52024	6.66332	0.145783	-0.155047	0.252198	0.028472	-0.107267	0.0901865	-0.0884687	0.0288426	-0.018937	0.143075	0.201813	0.663417	0.704412	0.259738	0.7709	0.835337
VIT_18s0001g05240	VvTPS14	a-Zingiberene syn	TPS-a	D7TLC9	(-)-germacrene D synthase	6.91576	6.34486	6.80161	6.48271	7.02942	6.61509	7.44206	6.82464	0.137858	0.132378	0.209544	-0.114152	0.22781	0.412633	-0.570909	-0.318899	-0.41433	-0.617419	0.00687746	1.20327e-05	0.640881	0.015645	9.5097e-05	0.7945
VIT_12s0134g00090	VvTPS51	Geraniol syn cluster	TPS-g	E5L4Y5	R-linalool synthase	7.89609	7.86064	8.00888	7.9947	8.2752	8.05239	8.26553	8.1302	0.134065	0.0576878	0.077809	0.112798	0.26632	-0.00967559	-0.0354515	-0.0141846	-0.222816	-0.135332	0.345442	0.354676	0.931027	0.405944	0.498717	0.963832
VIT_13s0067g00380		Not annotated		F6I6K7	Pinene synthase	6.59366	6.5859	6.40596	6.71518	6.33342	6.60982	6.35162	6.78908	0.129274	-0.105362	0.179268	-0.1877	-0.0725454	0.0182009	-0.00775811	0.309215	0.276399	0.437466	0.604345	0.00208349	0.208737	0.650863	0.00851787	0.454365
VIT_19s0014g04880		psuedo	TPS-a	F6H2I3	(-)-germacrene D synthase	6.91674	6.54308	6.79723	6.66628	7.22538	6.75245	7.11942	6.86976	0.123208	0.0861685	0.117309	-0.119513	0.428153	-0.10596	-0.373664	-0.130943	-0.472928	-0.249659	0.135907	0.00953482	0.676483	0.188027	0.0300345	0.817975
VIT_18s0001g04080	VvTPS02	(E)-b-Caryophyllene Syn	TPS-a	F6HMZ2	Sesquiterpene synthase	6.34342	6.10787	6.07386	6.2202	6.22226	6.14411	6.13864	6.17085	0.112327	-0.0760869	0.0267391	-0.26956	0.148404	-0.0836213	-0.235549	0.146337	-0.0781535	0.032207	0.79104	0.598758	0.185231	0.817287	0.720399	0.429392
VIT_19s0014g04800	VvTPS25	Cubebol/δ-Cadinene syn cluster	TPS-a	F6H2H8	(-)-germacrene D synthase	7.6602	7.90359	7.50088	8.00951	6.67223	7.63197	9.15263	9.38859	0.105917	-0.377538	1.75663	-0.159322	-0.828648	2.4804	0.243386	0.508625	0.959736	0.235966	1.29995e-09	0.00498511	0.448349	1.83708e-08	0.0176271	0.665922
VIT_00s0692g00020		partial	TPS-f	F6I7L6	S-linalool synthase	6.63476	6.34947	6.66963	6.45136	6.49899	6.42497	6.60489	6.58951	0.101889	-0.0263805	0.164534	0.0348659	-0.170643	0.105903	-0.285299	-0.218275	-0.0740134	-0.0153821	0.657498	0.0651351	0.683756	0.698737	0.139474	0.82206
VIT_18s0001g04550		psuedo	TPS-a	F6HN02	(-)-germacrene D synthase	6.22762	6.23675	6.48773	6.33742	6.30207	6.35024	6.41288	6.45614	0.100675	0.0128164	0.105899	0.260107	-0.185654	0.110808	0.00913061	-0.150302	0.0481681	0.0432595	0.0556035	0.822313	0.593559	0.0900418	0.884555	0.764944
VIT_18s0001g04200		Not annotated		D7TL98	(+)-delta-cadinene synthase isozyme XC14	6.36845	6.36562	6.41025	6.46131	6.40193	6.23621	6.42003	6.41667	0.0956866	-0.225098	0.180459	0.0418024	-0.00831811	0.0181025	-0.00282684	0.0510573	-0.165723	-0.00336634	0.46375	0.585186	0.486637	0.520999	0.708612	0.692981
VIT_18s0001g04830		psuedo	TPS-a	F6HN07	(-)-germacrene D synthase	8.79527	9.45209	9.10472	9.54402	9.6294	8.76607	9.13088	9.36228	0.0919259	-0.777947	0.596211	0.30945	0.524686	-0.498518	0.656828	0.439304	-0.863329	0.2314	0.905461	0.423186	0.00850923	0.917445	0.564825	0.0869443
VIT_19s0014g04900	VvTPS27	(E)-b-Caryophyllene Syn	TPS-a	F6H2I4	(-)-germacrene D synthase	6.17653	6.06118	6.12352	6.15029	6.13098	6.1075	6.05232	6.28059	0.089103	-0.0427858	0.173087	-0.0530063	0.00745525	-0.078664	-0.115347	0.0267621	-0.0234789	0.228272	0.927208	0.611452	0.396076	0.936494	0.730066	0.624216
VIT_18s0001g05510		psuedo	TPS-a	D7TLE2	(-)-germacrene D synthase	6.59742	6.65047	6.44263	6.73796	6.2952	6.44281	6.32556	6.57265	0.0874848	-0.295144	0.129839	-0.154785	-0.147439	0.0303639	0.053054	0.295324	0.14762	0.247095	0.0235032	0.00712062	0.592138	0.0437604	0.0236023	0.763713
VIT_18s0001g04120	VvTPS04	(E)-α-Bergamotene Syn cluster	TPS-a	D7TL96	(-)-germacrene D synthase	7.03875	6.16604	6.67856	6.25171	6.94748	6.30386	6.6401	6.4312	0.0856626	0.0521591	0.127332	-0.360188	0.268923	-0.30738	-0.872706	-0.426856	-0.643619	-0.208907	0.634179	6.45738e-06	0.13547	0.678051	5.44254e-05	0.368809
VIT_08s0007g06860	VvTPS31	(3R)-Linalool syn	TPS-b	D7TIB0	Pinene synthase	6.46855	6.11929	6.52871	6.19973	6.10975	6.21644	6.11986	6.22921	0.0804372	0.0167194	0.0127622	0.0601596	-0.418962	0.0101094	-0.349265	-0.328987	0.106694	0.109347	0.272157	0.196738	0.0760593	0.332541	0.325254	0.278033
VIT_00s2271g00010		Not annotated		F6HDC9	Pinene synthase	6.94546	6.8142	6.91576	6.89051	6.73229	6.81727	6.90562	7.40644	0.0763084	-0.0732404	0.589176	-0.0296942	-0.183475	0.173327	-0.131258	-0.0252554	0.0849793	0.500828	0.0205933	0.242994	0.0663361	0.0391969	0.379417	0.259882
VIT_00s0266g00010	VvTPS53	(3S)-linalool/(E)-nerolidol/(E,E)-geraniol linalool syn cluster	TPS-g	F6I7A6	1,8-cineole synthase, chloroplast	7.4309	7.23466	7.546	7.29243	7.25673	7.38203	7.72171	7.64894	0.057765	0.0896054	0.266912	0.115107	-0.289271	0.464978	-0.196235	-0.253576	0.1253	-0.0727671	0.164288	0.55759	0.732191	0.21965	0.685276	0.852252
VIT_19s0014g02590	VvTPS24	Selina-411-diene/Interme deol syn	TPS-a	F6H238	(-)-germacrene D synthase	7.03492	6.99582	7.05127	7.04914	7.03501	6.87695	7.19398	7.27273	0.0533162	-0.172189	0.395775	0.0163522	-0.0162604	0.158967	-0.0390948	-0.00213078	-0.158059	0.0787486	0.251341	0.892495	0.908739	0.311332	0.931126	0.952247
VIT_18s0001g04220	VvTPS06	(E)-α-Bergamotene Syn cluster	TPS-a	F6HMZ4	Germacrene-D synthase	7.08663	7.23387	7.48955	7.28655	7.5125	7.15381	7.31265	7.35628	0.0526734	-0.132738	0.202473	0.402922	0.0229431	-0.199848	0.147242	-0.203007	-0.358688	0.0436331	0.38029	0.249542	0.207523	0.440102	0.386892	0.452815
VIT_07s0151g01040	VvTPS67	Copalyl diphosphate synthase	TPS-c	A5B2P4	Ent-kaurene synthase A, chloroplast precursor	7.19361	7.02931	7.24214	7.08161	7.15321	7.12632	7.59888	7.41984	0.0523027	0.0447121	0.29352	0.0485308	-0.0889266	0.445668	-0.164302	-0.16053	-0.0268915	-0.179039	0.0357462	0.218954	0.986564	0.0622671	0.352268	0.99261
VIT_00s0372g00070	VvTPS58	Linalool/(E)- Nerolidol/(E,E)-Geranyl linalool syn	TPS-g	F6H870	Linalool synthase	7.25288	7.58368	7.54139	7.63051	7.68672	7.82003	7.55859	8.11447	0.0468292	0.189524	0.294445	0.288505	0.145334	-0.128131	0.330791	0.0891158	0.133307	0.555882	0.137994	0.0394412	0.583465	0.190325	0.0941124	0.75831
VIT_00s0361g00060	VvTPS46	(E)-β-ocimene/(E,E)-α-farnesene syn cluster	TPS-b	E5GAG9	(E,E)-alpha-farnesene synthase	6.94656	7.06495	7.02351	7.09938	7.48938	6.86196	7.19383	7.71332	0.0344326	-0.237419	0.851356	0.0769539	0.465869	-0.295551	0.118388	0.0758666	-0.627421	0.519486	0.095367	0.974928	0.0163309	0.140232	0.983849	0.123602
VIT_19s0014g02550	VvTPS22	Selina-4,11-diene/Intermedeol syn cluster	TPS-a	E0CSI8	(-)-germacrene D synthase	7.81225	8.37835	8.18127	8.40773	8.20124	8.00336	8.39813	8.73862	0.0293814	-0.404375	0.735266	0.36902	0.0199763	0.196888	0.566103	0.226464	-0.197887	0.340491	0.152114	0.161557	0.23194	0.206096	0.280149	0.479005
VIT_18s0001g04510	VvTPS08	g-Cadinene Syn	TPS-a	F6HN01	(+)-delta-cadinene synthase isozyme XC1	6.01222	5.90598	5.90896	5.93507	5.77561	5.96338	5.80157	6.07513	0.0290899	0.0283179	0.11175	-0.103253	-0.133355	0.0259614	-0.10624	0.0261034	0.187776	0.273564	0.574805	0.043021	0.0428672	0.623664	0.100775	0.209424
VIT_13s0067g03690		Not annotated		F6I5S5	Pinene synthase	8.36136	9.06235	8.56858	9.08596	9.54218	8.72957	8.94073	9.39245	0.0236057	-0.35639	0.662883	0.207222	0.973596	-0.601449	0.700996	0.51738	-0.812607	0.451726	0.233929	0.170244	0.0194102	0.293379	0.291568	0.136356
VIT_18s0001g04110	VvTPS03	(E)-b-Caryophyllene Syn cluster	TPS-a	D7TL95	(-)-germacrene D synthase	6.79359	6.85252	7.05233	6.87217	7.14855	6.85471	7.17024	7.37049	0.0196482	-0.0174613	0.515784	0.258739	0.0962162	0.0216869	0.0589301	-0.180161	-0.293839	0.200258	0.0538039	0.52859	0.339861	0.0876561	0.660351	0.579704
VIT_13s0067g00290		Not annotated		F6I6K1	Pinene synthase	6.36937	6.21899	6.35394	6.23326	6.15501	6.24487	6.28355	6.32814	0.014267	0.0116152	0.083266	-0.0154338	-0.198929	0.128536	-0.150385	-0.120684	0.0898604	0.0445908	0.468475	0.550296	0.287043	0.525567	0.679135	0.532616
VIT_18s0001g05520	VvTPS19	b-Curcumene syn cluster	TPS-a	F6HN28	(-)-germacrene D synthase	6.9087	6.92662	6.95958	6.94062	7.01229	7.03781	7.17947	7.14218	0.0140022	0.0971895	0.104368	0.0508814	0.0527045	0.167183	0.0179147	-0.0189645	0.0255205	-0.0372945	0.165433	0.959447	0.981072	0.220901	0.97328	0.990066
VIT_00s0450g00010		partial	TPS-f	F6I7J2	Ent-kaurene synthase	6.43653	6.75017	6.68914	6.76251	6.87359	6.74246	6.84463	6.84863	0.0123459	-0.0200492	0.106165	0.252613	0.184447	-0.0289605	0.313637	0.0733699	-0.131127	0.00399829	0.144328	0.366221	0.227054	0.197402	0.510343	0.474118
VIT_00s0572g00020	VvTPS62	(3S)-linalool/(E)-nerolidol/(E,E)-geraniol linalool syn cluster	TPS-g	F6H896	1,8-cineole synthase, chloroplast	6.11433	6.0956	6.35782	6.10672	6.12121	6.15491	6.11525	6.19752	0.0111228	0.0481884	0.0426052	0.243485	-0.236603	-0.00596278	-0.0187313	-0.251093	0.033698	0.082266	0.459251	0.558877	0.259586	0.516631	0.686287	0.505935
VIT_13s0019g00060		Not annotated		F6I5T0	Pinene synthase	5.91595	5.7491	5.86907	5.75457	5.84632	5.82362	5.87079	5.92343	0.00547282	0.0690538	0.0998105	-0.0468783	-0.0227509	0.0244722	-0.166853	-0.114501	-0.0226967	0.0526415	0.207452	0.0522497	0.081595	0.265711	0.117646	0.286703
VIT_18s0001g04020		psuedo	TPS-a	D7TL89	TIR-NBS-LRR disease resistance	6.00941	5.71562	5.81829	5.71822	5.8518	5.71007	5.80204	5.66397	0.00259066	-0.00814303	-0.0460977	-0.191117	0.0335123	-0.0497592	-0.293782	-0.100075	-0.14173	-0.138068	0.253872	0.000421534	0.479627	0.313914	0.00216632	0.688343
VIT_13s0067g03700	VvTPS41	(-)-α-terpineol syn cluster	TPS-b	F6I5S6	Pinene synthase	6.11651	5.92075	5.94022	5.92225	5.86262	5.89546	5.87068	5.89829	0.00150317	-0.0267953	0.00283328	-0.176285	-0.0775996	0.00806029	-0.195757	-0.0179694	0.0328349	0.0276079	0.181078	0.445279	0.325419	0.237795	0.585451	0.566338
VIT_18s0001g04870	VvTPS11	a-Humulene syn	TPS-a	F6HN02	(-)-germacrene D synthase	5.93465	5.93776	6.08182	5.93526	5.98459	6.10621	6.07964	6.15535	-0.00250046	0.170943	0.0491437	0.14717	-0.0972358	0.0950523	0.00310779	-0.146563	0.121617	0.0757079	0.161391	0.870363	0.396045	0.216452	0.917071	0.624216
VIT_18s0001g04490		psuedo	TPS-a	D7TLA7	Germacrene-D synthase	6.53667	6.48439	6.87422	6.4786	6.56737	6.6443	6.56431	6.8775	-0.00578855	0.165698	0.233205	0.337551	-0.306854	-0.00305553	-0.0522817	-0.395621	0.0769307	0.313191	0.472856	0.967791	0.200676	0.529517	0.978986	0.445396
VIT_18s0001g05460	VvTPS17	Germacrene D Syn cluster	TPS-a		(-)-germacrene D synthase	6.71636	6.98562	6.66127	6.96684	6.70348	6.87448	6.68797	7.76609	-0.0187843	-0.0923614	0.891614	-0.0550879	0.0422097	-0.0155075	0.269267	0.305571	0.171	1.07812	0.0592918	0.000290318	0.0555983	0.0949272	0.00157962	0.238093
VIT_12s0134g00040		Not annotated		F6GXN8	Isoprene synthase	6.80377	6.92289	6.62052	6.90381	6.87173	6.86252	6.89645	6.83074	-0.0190752	-0.0412903	-0.031778	-0.183252	0.251211	0.0247204	0.119113	0.28329	-0.00921151	-0.06571	0.724882	0.417219	0.617137	0.75773	0.559308	0.779689
VIT_18s0001g05430	VvTPS16	Germacrene D Syn cluster	TPS-a	F6HN25	(+)-delta-cadinene synthase isozyme XC14	6.79363	6.78789	6.72815	6.76795	6.90899	6.67836	6.86276	6.94157	-0.0199391	-0.089587	0.263205	-0.0654784	0.18084	-0.0462322	-0.00574086	0.0397984	-0.230629	0.0788086	0.717193	0.790185	0.572315	0.751074	0.862545	0.750097
VIT_19s0014g04920	VvTPS27	(E)-b-Caryophyllene Syn	TPS-a	F6H2I6	(-)-germacrene D synthase	8.34724	8.26929	9.06991	8.24636	9.2086	8.48621	9.10154	8.91843	-0.0229288	0.239847	0.432222	0.722667	0.138691	-0.107064	-0.0779509	-0.823547	-0.72239	-0.183104	0.0219008	0.00322722	0.235423	0.0413051	0.012256	0.482221
VIT_19s0015g02070		Not annotated		F6I4Y2	(-)-germacrene D synthase	6.75117	7.05693	6.77959	7.03103	7.06798	6.97611	7.26403	7.23753	-0.0259015	-0.0549176	0.26142	0.0284203	0.288388	0.196049	0.30576	0.251438	-0.0918671	-0.0264955	0.252723	0.45052	0.584377	0.312704	0.590738	0.758938
VIT_00s0372g00040	VvTPS57	Linalool/(E)- Nerolidol/(E,E)-Geranyl linalool syn	TPS-g	F6H868	1,8-cineole synthase, chloroplast	7.43752	7.67451	7.91975	7.64626	7.72511	7.82454	8.2568	8.42507	-0.0282481	0.178286	0.600521	0.482231	-0.194638	0.531692	0.236988	-0.273491	0.0994328	0.168261	0.0178066	0.687679	0.663759	0.0347478	0.788855	0.809514
VIT_10s0116g00750		partial	TPS-f	D7SSX1	S-linalool synthase	6.03741	5.91417	6.07615	5.87845	6.03719	5.92211	5.96685	6.00624	-0.0357147	0.0436638	0.0841232	0.0387375	-0.0389551	-0.0703467	-0.123246	-0.197698	-0.115079	0.0393905	0.995137	0.0432672	0.368793	0.99604	0.101183	0.602828
VIT_18s0001g04280	VvTPS07	Germacrene D Syn	TPS-a	E5GAF7	(-)-germacrene D synthase	6.4858	6.34269	6.42871	6.30681	6.51931	6.39329	6.58342	6.57899	-0.035874	0.0864819	0.1857	-0.0570946	0.0906017	0.0641035	-0.143119	-0.121898	-0.126018	-0.00442143	0.173888	0.167432	0.904537	0.230038	0.287971	0.949696
VIT_18s0001g05470	VvTPS18	b-Curcumene syn cluster	TPS-a	F6HN27	(-)-germacrene D synthase	6.53705	6.64591	6.696	6.60795	6.65307	6.66334	6.77883	6.62875	-0.037958	0.0553955	-0.0345895	0.158952	-0.0429364	0.125762	0.108855	-0.0880555	0.0102764	-0.150075	0.742405	0.770987	0.733323	0.773475	0.848612	0.852816
VIT_18s0001g04090		Not annotated		F6HMZ3	(E)-beta-farnesene synthase	6.26288	6.15078	6.19442	6.11174	6.19159	6.56261	6.39499	6.42435	-0.0390402	0.450864	-0.138252	-0.0684533	-0.00283255	0.203394	-0.112096	-0.0826833	0.371014	0.0293679	0.204617	0.684529	0.416811	0.262729	0.786402	0.640874
VIT_13s0067g00320		Not annotated		F6I6K3	Pinene synthase	6.2989	6.50337	6.59412	6.45884	6.59165	6.4843	6.54669	6.66013	-0.0445254	0.0254616	0.175828	0.295216	-0.00246322	-0.0449604	0.204469	-0.135273	-0.107348	0.11344	0.451413	0.965846	0.327786	0.509287	0.977523	0.568487
VIT_18s0001g04430		psuedo	TPS-a	F6HMZ9	(-)-germacrene D synthase	6.48422	6.30646	6.46704	6.26105	6.59232	6.35629	6.71784	6.51307	-0.0454156	0.0952435	0.156781	-0.0171756	0.125273	0.125525	-0.177756	-0.205996	-0.236026	-0.20477	0.087357	0.00778159	0.993408	0.130578	0.0253748	0.996037
VIT_00s0572g00010	VvTPS61	(3S)-linalool/(E)-nerolidol/(E,E)-geraniol linalool syn	TPS-g	F6H895	Linalool synthase	6.45022	6.15452	6.14004	6.10831	6.11746	6.13717	6.07364	6.27966	-0.0462044	0.0288587	0.142483	-0.310185	-0.0225711	-0.0438196	-0.295702	-0.0317218	0.0197081	0.206011	0.180177	0.811752	0.0627355	0.236822	0.877177	0.252485
VIT_18s0001g04560		psuedo	TPS-a	D7TLB1	Germacrene-D synthase	6.13171	6.02702	6.15113	5.9807	6.07359	6.05415	6.03512	6.10761	-0.0463127	0.0734423	0.0534637	0.0194232	-0.0775451	-0.0384695	-0.104692	-0.170428	-0.0194404	0.0724927	0.996652	0.198248	0.278304	0.997361	0.327148	0.524041
VIT_18s0001g04530	VvTPS08	g-Cadinene Syn	TPS-a	D7TLA9	(-)-germacrene D synthase	6.55863	6.2462	6.84378	6.19936	6.56664	6.37541	7.08062	6.71085	-0.0468389	0.176054	0.335438	0.285152	-0.277143	0.513976	-0.312432	-0.644424	-0.191227	-0.369764	0.0152967	0.000838289	0.449365	0.0306523	0.00392823	0.66667
VIT_00s0385g00010	VvTPS59	(3S)- Linalool/(E)- Nerolidol syn cluster	TPS-g	F6HWU9	Linalool synthase	7.58036	10.143	7.69949	10.0946	7.74434	10.0865	8.33794	8.7078	-0.0483836	-0.00806445	-1.37875	0.119139	0.0448408	0.5936	2.56263	2.39511	2.34221	0.36986	0.0447349	8.26047e-16	1.33293e-05	0.0751559	3.67616e-14	0.000822213
VIT_19s0014g02560		parital, pseudo		F6H238	(-)-germacrene D synthase	6.58244	7.09389	6.93308	7.04048	7.11397	6.96518	6.97447	7.15741	-0.0534114	-0.075298	0.192232	0.350634	0.180898	-0.139502	0.511447	0.107402	-0.148794	0.18294	0.30256	0.0937914	0.0678511	0.363294	0.185536	0.262978		yellow highlight means significant below 0.05 for adjBrixxTissue (and possibly adj Brix also)
VIT_18s0001g05280		psuedo	TPS-a	F6HN18	No hit	6.19285	5.95114	5.95317	5.89385	5.89376	6.04071	5.91347	5.93512	-0.0572898	0.146853	-0.105585	-0.239686	-0.0594016	0.0197095	-0.241708	-0.0593111	0.146944	0.0216498	0.125551	0.560152	0.0512659	0.175965	0.687339	0.229473
VIT_12s0134g00020	VvTPS34	(E)-b-Ocimene syn	TPS-b	E5GAG5	Isoprene synthase	6.53461	6.62706	6.71724	6.56785	7.21583	6.94175	6.87297	6.80206	-0.0592107	0.373901	-0.139693	0.182626	0.49859	-0.34286	0.0924463	-0.149391	-0.274079	-0.0709132	0.000387939	0.280078	0.329225	0.00130863	0.421272	0.569632		red highlight means significant below 0.05 for adjBrix
VIT_00s0372g00080		partial	TPS-g	D7SZ07	1,8-cineole synthase, chloroplast	6.24023	6.07545	6.09369	6.00963	5.98236	6.08411	5.95528	6.11762	-0.0658173	0.0744822	0.0335138	-0.146535	-0.111335	-0.0270711	-0.164779	-0.084062	0.101756	0.162341	0.250318	0.87517	0.0818431	0.310273	0.920068	0.286961
VIT_12s0134g00140	VvTPS52	Geraniol syn	TPS-g	E5GAH9	R-linalool synthase	7.43066	7.47179	7.21908	7.40326	7.26173	7.14419	7.38985	7.54331	-0.0685323	-0.259071	0.399118	-0.211578	0.0426515	0.128115	0.0411325	0.184178	-0.117545	0.153459	0.159961	0.447025	0.692495	0.214769	0.587468	0.827616
VIT_19s0014g02580	VvTPS23	Selina-4,11-diene/Intermedeol syn cluster	TPS-a	F6H239	(-)-germacrene D synthase	7.12597	7.11287	6.99536	7.04274	7.11444	7.01086	7.19845	7.53658	-0.0701279	-0.0318777	0.525722	-0.13061	0.119073	0.0840176	-0.0131059	0.0473761	-0.103575	0.338129	0.220621	0.588976	0.589514	0.279628	0.712063	0.762393
VIT_18s0001g05230	VvTPS13	(E)-b-Caryophyllene Syn	TPS-a	D7TLC8	Valencene synthase	6.44167	6.55418	6.67455	6.48205	6.64718	6.5297	6.5593	6.79975	-0.0721224	0.0476484	0.270051	0.232877	-0.0273713	-0.087873	0.112507	-0.192492	-0.117472	0.240452	0.331265	0.834419	0.139562	0.39234	0.892693	0.374299
VIT_13s0067g00090		Not annotated		F6I6J8	Pinene synthase	6.14311	6.13087	6.16373	6.05869	6.23865	6.03584	6.05459	6.27951	-0.0721795	-0.0228453	0.243668	0.0206182	0.0749237	-0.184064	-0.0122395	-0.105037	-0.202806	0.224926	0.71102	0.422037	0.000804983	0.745905	0.563899	0.0185769
VIT_19s0014g04850		psuedo	TPS-a	F6H2I1	Germacrene-D synthase	7.14331	6.11054	7.05396	6.03664	7.96398	6.70559	6.21818	6.12683	-0.0738937	0.668943	-0.578759	-0.0893524	0.910018	-1.7458	-1.03277	-1.01731	-1.25839	-0.0913517	5.51658e-05	6.04678e-06	0.0289757	0.000236459	5.12866e-05	0.170023
VIT_19s0014g04840		psuedo	TPS-a	E0CT29	(-)-germacrene D synthase	6.53387	6.49468	6.52824	6.41748	6.8844	6.37107	6.36691	6.59268	-0.0771998	-0.0464052	0.221603	-0.00563741	0.356159	-0.517486	-0.0391956	-0.110758	-0.513322	0.225767	0.289364	0.104496	0.0026056	0.349863	0.201479	0.0414804
VIT_18s0001g05290	VvTPS15	Germacrene D Syn	TPS-a	F6HN19	(-)-germacrene D synthase	6.19505	5.85289	5.82069	5.77396	5.84055	5.82958	5.91466	5.93335	-0.078933	0.0556256	0.103763	-0.374354	0.0198593	0.0741089	-0.342158	-0.0467368	-0.0109705	0.0186832	0.00732399	0.058607	0.0482749	0.0164932	0.128799	0.222143
VIT_19s0014g04930	VvTPS28	germacrene D syn	TPS-a	Q6Q3H3	Germacrene-D synthase	7.84083	6.48343	7.8322	6.40082	9.13602	7.28458	6.54185	6.6717	-0.0826175	0.883766	-0.612885	-0.0086302	1.30383	-2.59418	-1.35739	-1.43138	-1.85144	0.129853	2.95378e-07	8.32175e-07	0.0014049	2.3183e-06	8.47958e-06	0.0272558
VIT_18s0001g04720		Not annotated		F6HN05	(-)-germacrene D synthase	8.71696	8.31401	8.77115	8.23137	9.14459	8.93463	9.5369	9.23347	-0.0826458	0.703262	0.298837	0.0541847	0.37344	0.392318	-0.402947	-0.539778	-0.209956	-0.303438	0.0180751	0.0330987	0.985493	0.035174	0.081778	0.99196
VIT_00s0692g00010		partial	TPS-f	F6I7L5	S-linalool synthase	8.02615	7.8841	8.0886	7.80007	7.95877	7.78656	8.81107	8.30754	-0.0840367	-0.013509	0.520987	0.0624505	-0.129829	0.852297	-0.142045	-0.288532	-0.172212	-0.503521	0.0415185	0.0633328	0.776395	0.0706195	0.136555	0.87762
VIT_00s0392g00030		partial	TPS-b	D7U6J9	(E,E)-alpha-farnesene synthase	6.8445	6.86472	7.16011	6.78024	7.21127	6.98806	7.14529	7.15294	-0.0844818	0.207824	0.164879	0.315614	0.0511571	-0.0659834	0.020219	-0.379877	-0.22321	0.00765296	0.0661698	0.0964988	0.324542	0.104032	0.189786	0.565403
VIT_18s0001g05450	VvTPS17	Germacrene D Syn cluster	TPS-a	F6HN26	(-)-germacrene D synthase	6.90408	6.89896	6.89811	6.80989	6.90011	7.04188	7.20396	7.56748	-0.089076	0.231992	0.525596	-0.00596981	0.00199845	0.303854	-0.00511285	-0.088219	0.141774	0.363516	0.0201488	0.430077	0.566136	0.0385022	0.571335	0.745404
VIT_18s0001g04780	VvTPS10	(E)-a-Bergamotene Syn	TPS-a	E5GAF6	(-)-germacrene D synthase	7.93975	7.2573	7.75043	7.16486	7.93082	7.23803	8.33003	7.65077	-0.0924466	0.0731754	0.412741	-0.189315	0.180391	0.399205	-0.682446	-0.585577	-0.692793	-0.679257	0.00258138	1.48648e-07	0.973541	0.00679069	1.75561e-06	0.986048
VIT_13s0067g03830		Not annotated		F6I5S9	Pinene synthase	6.06043	5.98449	6.03402	5.89017	5.81413	5.92117	5.8997	6.05138	-0.0943137	0.0310005	0.130204	-0.0264087	-0.219894	0.0855772	-0.0759409	-0.143846	0.107049	0.151675	0.103264	0.816235	0.0533212	0.150008	0.880127	0.233439
VIT_13s0067g00300		Not annotated		F6I6K2	Pinene synthase	6.14068	5.96434	5.88596	5.86854	5.78338	5.99629	5.81697	6.09372	-0.0958052	0.127754	0.0974315	-0.254721	-0.102578	0.0335901	-0.176333	-0.0174173	0.212915	0.276757	0.091025	0.172853	0.0152298	0.135036	0.295106	0.119675
VIT_19s0085g00830	VvTPS69	Copalyl diphosphate synthase	TPS-c	D7T123	Ent-kaurene synthase	10.5626	10.672	10.2428	10.5756	9.97972	10.6304	9.71892	9.84558	-0.0963784	0.0547841	-0.784804	-0.319851	-0.263045	-0.260809	0.109359	0.332831	0.65066	0.126664	0.00601991	0.199535	0.530842	0.0139729	0.328647	0.722366
VIT_13s0067g00050		partial	TPS-b		Myrcene synthase, chloroplastic	6.04879	5.79063	5.83598	5.68476	5.89237	5.83411	5.88614	5.81733	-0.10587	0.149349	-0.0167834	-0.212803	0.0563889	-0.0062369	-0.258156	-0.151223	-0.0582627	-0.0688092	0.0390603	0.00105155	0.258118	0.0670948	0.00476145	0.504273
VIT_00s0392g00060	VvTPS47	(E)-b-Ocimene/(EE)-a-Farnesene syn	TPS-b	F6I240	(E,E)-alpha-farnesene synthase	6.43383	6.47222	6.61324	6.36495	6.39003	6.31629	6.59269	6.55456	-0.107263	-0.0486665	0.238274	0.179412	-0.223217	0.202665	0.0383847	-0.24829	-0.0737393	-0.0381298	0.338271	0.338438	0.600636	0.398959	0.482737	0.769274
VIT_12s0059g02720	VvTPS33	(3R)-Linalool syn cluster	TPS-b	D7TEQ8	Pinene synthase	6.07225	6.0376	6.06882	5.92765	5.85472	5.90459	5.8678	5.98322	-0.109948	-0.0230684	0.0786329	-0.00342181	-0.214103	0.0130794	-0.0346435	-0.141169	0.049865	0.115419	0.0611363	0.963976	0.244744	0.0973686	0.976171	0.491144
VIT_13s0084g00010		Not annotated		F6HV95	(-)-a-terpineol synthase	5.97301	5.95527	6.11313	5.845	5.95892	6.02975	6.16061	6.03638	-0.110272	0.184749	0.00663557	0.140116	-0.15421	0.20169	-0.0177426	-0.268131	0.0708287	-0.124226	0.290814	0.122093	0.108133	0.351245	0.226952	0.329897
VIT_12s0134g00030	VvTPS35	(E)-b-Ocimene syn	TPS-b	F6GXN7	E-beta-ocimene synthase	8.31538	7.36884	8.56562	7.24808	9.30424	10.4134	7.54408	8.34726	-0.120759	3.16528	-2.0661	0.250241	0.738618	-1.76016	-0.946547	-1.31755	1.10911	0.803177	2.25473e-10	0.500323	1.9886e-05	3.84683e-09	0.635675	0.00112561
VIT_00s0271g00060	VvTPS56	(3S)- Linalool/(E)- Nerolidol syn cluster	TPS-g	F6I7G1	Linalool synthase	8.67879	9.6966	8.96266	9.56943	9.14789	9.2368	9.51185	9.67502	-0.12717	-0.332633	0.438221	0.283865	0.185231	0.363957	1.01781	0.606776	0.0889117	0.163176	0.253327	0.00531063	0.0894005	0.313345	0.0185759	0.299798
VIT_19s0014g01060	VvTPS20	(E,E)-a-Farnesene syn	TPS-a	E5GAF9	Sesquiterpene synthase	6.96547	7.4357	7.78016	7.29977	7.72337	7.41392	7.84234	7.38146	-0.135931	0.114146	-0.032459	0.814681	-0.0567873	0.11897	0.470228	-0.480384	-0.30945	-0.46088	0.144301	0.240073	0.0454881	0.197384	0.376142	0.215854
VIT_18s0001g04990	VvTPS12	Sesquithujene Syn	TPS-a	D7TLC3	(-)-germacrene D synthase	8.28212	7.46803	8.01735	7.32433	8.24707	7.63017	8.07712	7.8077	-0.143705	0.305842	0.177531	-0.264763	0.229719	-0.169952	-0.814085	-0.693027	-0.616905	-0.269422	0.187924	1.62089e-07	0.155856	0.24502	1.90068e-06	0.394318
VIT_13s0067g03770	VvTPS43	(-)-α-terpineol syn cluster	TPS-b	D7UBQ6	(-)-a-terpineol synthase	6.29454	6.02592	5.92138	5.87946	5.87733	6.01923	5.91747	5.91663	-0.146467	0.13977	-0.102599	-0.373167	-0.0440424	0.0401409	-0.268621	-0.0419209	0.141891	-0.000848306	0.0721561	0.73719	0.364232	0.111757	0.824744	0.599107
VIT_12s0059g02710	VvTPS32	(3R)-Linalool syn cluster	TPS-b	D7TEQ7	Pinene synthase	7.39229	7.28326	7.77449	7.12953	7.75573	7.44162	8.3137	7.60324	-0.153725	0.312082	0.16162	0.382192	-0.0187526	0.55797	-0.109035	-0.644952	-0.314117	-0.710467	0.0361583	0.00750916	0.538651	0.0628553	0.0246523	0.727968
VIT_00s0271g00030	VvTPS65	(3S)- Linalool/(E)- Nerolidol syn cluster	TPS-g	F6I7F8	Myrcene synthase	8.92257	9.6401	8.88419	9.48062	8.79165	8.99357	9.3738	9.26677	-0.159478	-0.48705	0.273197	-0.0383786	-0.0925477	0.582158	0.717526	0.596427	0.201924	-0.107036	0.049106	0.00922341	0.115314	0.0812612	0.0292312	0.341263
VIT_13s0067g00370		Not annotated		Q6PWU2	Pinene synthase	5.98093	6.07309	6.0077	5.90084	5.99831	5.86372	6.00122	6.14203	-0.172251	-0.0371261	0.278314	0.0267705	-0.00939459	0.00290699	0.0921593	-0.106862	-0.134594	0.140814	0.225332	0.975982	0.123105	0.284529	0.984679	0.352534
VIT_13s0067g00250		Not annotated		F6I6K0	(-)-a-terpineol synthase	7.59795	7.68504	7.51037	7.51142	7.37754	7.34337	7.41418	8.08587	-0.173619	-0.168048	0.742498	-0.0875828	-0.132827	0.0366353	0.0870848	0.00104905	-0.0341724	0.67169	0.15938	0.127707	0.259127	0.214145	0.234575	0.505641
VIT_18s0001g04820		psuedo	TPS-a	D7TLC0	(-)-germacrene D synthase	6.87335	6.654	6.65712	6.47441	6.22597	6.67089	6.20758	6.34387	-0.179587	0.196473	-0.327016	-0.21623	-0.43115	-0.0183909	-0.219352	-0.182708	0.444915	0.13629	0.0315774	0.513207	0.239051	0.0560899	0.647448	0.485421
VIT_00s0724g00010	VvTPS50	(E)-β-Ocimene/Myrcene syn cluster	TPS-b	F6H873	Pinene synthase	6.13124	6.22468	6.51469	6.02958	6.17339	6.36756	6.13704	6.6132	-0.195101	0.337975	0.245648	0.383454	-0.341303	-0.0363466	0.0934456	-0.485109	0.194169	0.476164	0.389226	0.353896	0.00263463	0.448827	0.497887	0.0418749
VIT_13s0067g03740		Not annotated		F6I5S7	Pinene synthase	6.75268	6.85657	6.77964	6.64618	6.86157	6.63862	6.7283	6.86279	-0.210391	-0.00755528	0.224165	0.0269601	0.0819329	-0.133267	0.103892	-0.133459	-0.222947	0.134485	0.834484	0.640657	0.198024	0.855621	0.753219	0.442558
VIT_00s0266g00070	VvTPS54	(3S)- Linalool/(E)- Nerolidol syn	TPS-g	F6I7B0	Linalool synthase	7.46884	9.468	7.68672	9.08832	7.47222	9.05099	8.07404	8.28699	-0.379677	-0.0373326	-0.763993	0.217884	-0.214505	0.601823	1.99916	1.4016	1.57877	0.212955	0.334332	1.14952e-13	2.39113e-05	0.395292	3.65645e-12	0.00131321
VIT_18s0001g05360	VvTPS30	b-Curcumene syn	TPS-a	F6HN22	(-)-germacrene D synthase	6.32613	6.75407	6.50498	6.35767	6.62244	6.35357	6.48912	6.75014	-0.396398	-0.00410613	0.396574	0.178851	0.117466	-0.133326	0.427943	-0.147306	-0.268879	0.261021	0.275256	0.440445	0.00167173	0.335609	0.581151	0.0310772
VIT_07s0151g01070	VvTPS68	Copalyl diphosphate synthase	TPS-c	F6HI41	Copalyl diphosphate synthase	8.0157	8.24375	8.37416	7.81489	8.64818	8.57564	9.35676	8.63757	-0.428861	0.760747	0.0619271	0.358458	0.274018	0.708584	0.228049	-0.559271	-0.0725411	-0.719198	0.0050775	0.19432	0.208035	0.0121156	0.322221	0.453438
VIT_19s0015g02080		psuedo	TPS-a	D7UAX0	(-)-germacrene D synthase	6.84489	7.08428	6.66216	6.64396	6.81047	6.86727	6.73248	6.83981	-0.440328	0.223316	-0.0274654	-0.182732	0.148309	-0.0779921	0.239393	-0.0182032	0.0568046	0.107331	0.0429099	0.180224	0.741362	0.0725683	0.304791	0.857339
VIT_18s0001g05000		Not annotated		F6HN10	(-)-germacrene D synthase	7.61007	7.86459	8.33088	7.42274	8.52287	7.69914	8.90385	8.53605	-0.44185	0.276403	0.836904	0.720808	0.191988	0.380982	0.254515	-0.908143	-0.823728	-0.367806	0.00675969	0.00817634	0.12392	0.0154211	0.0264277	0.353593
VIT_13s0067g03790	VvTPS44	(+)-a-Pinene Syn	TPS-b	F6I5S8	Pinene synthase	7.51853	7.48728	7.8697	7.01707	8.01794	7.43218	8.36207	7.85914	-0.470219	0.415113	0.426964	0.351169	0.148239	0.34413	-0.031245	-0.852633	-0.585759	-0.502925	0.0143464	0.00262425	0.440203	0.0290308	0.0102942	0.659857
VIT_19s0014g04810	VvTPS26	Cubebol/δ-Cadinene syn	TPS-a	A5BEB8	Vetispiradiene synthase	8.4672	9.60534	8.76025	9.01782	7.0038	8.6592	10.0242	10.9288	-0.587522	-0.358622	2.26961	0.293052	-1.75646	3.02041	1.13814	0.257568	1.6554	0.904604	8.27194e-08	0.000150813	0.497895	7.49343e-07	0.000889174	0.700772
